# Supplementary material for: The extracellular contractile injection system is enriched in environmental microbes and associates with numerous toxins
Source: Nat Commun. 2021 Jun 18;12:3743. doi: 10.1038/s41467-021-23777-7 (PMC8213781; doi:10.1038/s41467-021-23777-7)
Supplement: Supplementary file 4 — Supplementary Data 1 [file 41467_2021_23777_MOESM4_ESM.xlsx]

## Sheet: Supplementary Data 1
IMG Genome ID	Phylum	Genus	Species	Strain	ecis
644736411	Euryarchaeota	Thermococcus	Thermococcus gammatolerans	EJ3	FALSE
2264867066	Candidatus Diapherotrites	unclassified	Diapherotrites archaeon SCGC AAA011-K09	SCGC AAA011-K09	FALSE
2576861807	Euryarchaeota	Halostagnicola	Halostagnicola sp. A56	A56	FALSE
2547132055	Euryarchaeota	Methanobrevibacter	Methanobrevibacter smithii	TS146B	FALSE
2684622743	Euryarchaeota	Methanobrevibacter	Methanobrevibacter cuticularis	DSM11139	FALSE
2681813405	Euryarchaeota	unclassified	candidate division MSBL1 archaeon SCGC-AAA259E19	SCGC-AAA259E19	FALSE
638154510	Euryarchaeota	Methanothermobacter	Methanothermobacter thermautotrophicus	Delta H	FALSE
2778261328	Euryarchaeota	unclassified	Euryarchaeota archaeon	SP170	FALSE
650716098	Crenarchaeota	Thermoproteus	Thermoproteus uzoniensis	768-20	FALSE
2554235504	Euryarchaeota	Natrialba	Natrialba taiwanensis	DSM 12281	FALSE
2531839261	Euryarchaeota	Natrialba	Natrialba aegyptia	DSM 13077	FALSE
2518645502	Thaumarchaeota	Nitrosopumilus	uncultured Candidatus Nitrosopumilus sp.	PRT005	FALSE
2778261551	Euryarchaeota	unclassified	Euryarchaeota archaeon	NAT50	FALSE
2551306368	Euryarchaeota	Halorubrum	Halorubrum sp. T3	T3	FALSE
2554235476	Euryarchaeota	Natrialba	Natrialba chahannaoensis	JCM 10990	FALSE
2622736425	Euryarchaeota	Methanobrevibacter	Methanobrevibacter gottschalkii	DSM 11977	FALSE
2693430072	Euryarchaeota	unclassified	Euryarchaeota archaeon JGI CrystG Aug3-3-I21	JGI CrystG Aug3-3-I21	FALSE
2770939655	Euryarchaeota	unclassified	unclassified	BinUmb45	FALSE
2681813399	Euryarchaeota	unclassified	candidate division MSBL1 archaeon SCGC-AAA259I07	SCGC-AAA259I07	FALSE
2634166439	Euryarchaeota	Methanosarcina	Methanosarcina barkeri	CM1	FALSE
2728369548	Euryarchaeota	unclassified	Methanosarcinales archaeon Methan_02	Methan_02	FALSE
2740891988	Euryarchaeota	unclassified	Thermoplasmatales archaeon SG8-52-2	SG8-52-2	FALSE
2619618952	Thaumarchaeota	unclassified	Aigarchaeota archaeon	JGI MDM2 JNZ-1-G18	FALSE
2654587878	Thaumarchaeota	unclassified	unclassified	Bin 72	FALSE
637000161	Euryarchaeota	Methanococcoides	Methanococcoides burtonii	DSM 6242	FALSE
2506783047	Euryarchaeota	Halobacterium	Halobacterium sp. DL1	DL1	FALSE
2512875007	Euryarchaeota	Halonotius	Halonotius sp. J07HN4	J07HN4	FALSE
2693429869	Euryarchaeota	Halobiforma	Halobiforma haloterrestris	DSM 13078	FALSE
2667527214	Euryarchaeota	Haloterrigena	Haloterrigena saccharevitans	AB14	FALSE
2778261120	Euryarchaeota	unclassified	Euryarchaeota archaeon	IN31	FALSE
2721755428	Crenarchaeota	unclassified	unclassified	DRTY7 bin_25_26	FALSE
2713897462	Thaumarchaeota	unclassified	unclassified	SCGC AD-291-A03	FALSE
2617270917	Euryarchaeota	Halopelagius	Halopelagius inordinatus	CGMCC 1.7739	FALSE
2554235424	Euryarchaeota	Methanomassiliicoccus	Candidatus Methanomassiliicoccus intestinalis	Mx1-Issoire	FALSE
2770939376	Crenarchaeota	unclassified	unclassified	Obs3_genome_047	FALSE
2619618938	Euryarchaeota	Haloplanus	Haloplanus aerogenes	CGMCC 1.10124	FALSE
2728369539	Euryarchaeota	Methanobacterium	Methanobacterium congolense	Buetzberg	FALSE
2648501567	Thaumarchaeota	unclassified	uncultured thaumarchaeote	AD-820-J08	FALSE
646564548	Euryarchaeota	Methanocaldococcus	Methanocaldococcus sp. FS406-22	FS406-22	FALSE
2698536771	Candidatus Micrarchaeota	unclassified	unclassified	TC.Endo.bin.6	FALSE
2728369328	Euryarchaeota	Aciduliprofundum	Aciduliprofundum sp. JdFR-45	JdFR-45	FALSE
2506520044	Euryarchaeota	Natronococcus	Natronococcus occultus	SP4, DSM 3396	FALSE
2778261118	Euryarchaeota	unclassified	Euryarchaeota archaeon	EAC720	FALSE
2684622741	Euryarchaeota	Methanobrevibacter	Methanobrevibacter oralis	DSM7256	FALSE
646564550	Euryarchaeota	Methanohalophilus	Methanohalophilus mahii	SLP, DSM 5219	FALSE
2698536761	Candidatus Micrarchaeota	unclassified	unclassified	FK.AMD.2014.bin.40	FALSE
2770939400	Crenarchaeota	unclassified	unclassified	Obs4_genome_071	FALSE
2636416117	Euryarchaeota	Halorubrum	Halorubrum saccharovorum	H3	FALSE
2264867023	Crenarchaeota	unclassified	crenarchaeote SCGC AAA261-F05	SCGC AAA261-F05	FALSE
2681813472	Thaumarchaeota	Nitrosopumilus	unclassified	bin U_52366	FALSE
2600255114	Candidatus Parvarchaeota	Candidatus Parvarchaeum	Candidatus Parvarchaeum acidiphilum	ARMAN-4_'5-way FS'	FALSE
2513237398	Euryarchaeota	Thermococcus	Thermococcus litoralis	DSM 5473	FALSE
2548876770	Crenarchaeota	Sulfolobus	Sulfolobus islandicus	M.16.12	FALSE
2708742559	Euryarchaeota	unclassified	Euryarchaeota archaeon RBG_16_68_13	RBG_16_68_13	FALSE
2615840655	Euryarchaeota	unclassified	Thermoplasmatales archaeon SCGC AB-539-C06	SCGC AB-539-C06	FALSE
2728369308	Euryarchaeota	Archaeoglobus	Archaeoglobus sp. JdFR-37	JdFR-37	FALSE
2529293245	Euryarchaeota	Haloferax	Haloferax mediterranei	R-4	FALSE
2518645582	Euryarchaeota	Methanomassiliicoccus	Methanomassiliicoccus luminyensis	B10	FALSE
2770939357	Crenarchaeota	unclassified	unclassified	Obs2_genome_028	FALSE
2502422326	Euryarchaeota	Candidatus Nanosalina	Candidatus Nanosalina sp. J07AB43	J07AB43	FALSE
2770939522	Euryarchaeota	Methanothrix	unclassified	BinDG074mb30	FALSE
2529293002	Euryarchaeota	Natronolimnobius	Natronolimnobius innermongolicus	JCM 12255	FALSE
2554235479	Euryarchaeota	Haloarcula	Haloarcula argentinensis	arg-1	FALSE
2654588017	Euryarchaeota	Halanaeroarchaeum	Halanaeroarchaeum sulfurireducens	M27-SA2	FALSE
2721755895	Candidatus Aenigmarchaeota	unclassified	unclassified	GMQ bin_18-1	FALSE
2684622664	Euryarchaeota	Haloarcula	Haloarcula sp. CBA1128	CBA1128	FALSE
2651870302	Euryarchaeota	unclassified	unclassified	REDSEA-S42_B7	FALSE
2716884245	Candidatus Woesearchaeota	unclassified	unclassified	SCGC AG-971-K13	FALSE
2642422537	Euryarchaeota	Methanococcoides	Methanococcoides vulcani	SLH 33	FALSE
2504756013	unclassified	unclassified	unclassified	OSPB-1	FALSE
2684622735	Crenarchaeota	Sulfolobus	Sulfolobus acidocaldarius	NG05B_CO5_15	FALSE
2264867221	Thaumarchaeota	unclassified	Aigarchaeota archaeon JGI 0000001-H6	JGI 0000001-H6	FALSE
2684622723	Crenarchaeota	Sulfolobus	Sulfolobus acidocaldarius	NG05B_C06_13	FALSE
2522572140	Candidatus Geoarchaeota	unclassified	unclassified		FALSE
2773858044	Euryarchaeota	Cuniculiplasma	Cuniculiplasma divulgatum	PM4	FALSE
2660238431	Euryarchaeota	Methanosarcina	Methanosarcina mazei	1.H.A.2.8	FALSE
2731639234	Thaumarchaeota	Nitrosopumilus	uncultured Candidatus Nitrosopumilus sp.	SCGC AG-485_D14	FALSE
2648501535	Thaumarchaeota	unclassified	Thaumarchaeota archaeon SCGC AB-661-L21	SCGC AB-661-L21	FALSE
2264867019	Crenarchaeota	unclassified	crenarchaeote SCGC AAA261-N13	SCGC AAA261-N13	FALSE
2654588078	Candidatus Bathyarchaeota	unclassified	miscellaneous Crenarchaeota group archaeon SMTZ-80	SMTZ-80	FALSE
2630968663	Euryarchaeota	Halococcus	Halococcus sediminicola	CBA1101	FALSE
2639762671	Euryarchaeota	unclassified	Euryarchaeota archaeon SCGC AAA008-E08	SCGC AAA008-E08	FALSE
2654588040	Euryarchaeota	Halorhabdus	Halorhabdus tiamatea	SARL4B	FALSE
2773857643	Euryarchaeota	unclassified	unclassified	JZ-2 bin_168	FALSE
2634166560	Euryarchaeota	unclassified	Euryarchaeota archaeon SCGC AD-113-J19	SCGC AD-113-J19	FALSE
2506520039	Euryarchaeota	Methanotorris	Methanotorris formicicus	Mc-S-70	FALSE
2651870296	Euryarchaeota	unclassified	unclassified	REDSEA-S25_B4N5	FALSE
2770939348	Candidatus Aenigmarchaeota	unclassified	unclassified	Obs2_genome_019	FALSE
2634166754	Thaumarchaeota	unclassified	Thaumarchaeota archaeon SCGC AAA286-D17	SCGC AAA286-D17	FALSE
2684622732	Crenarchaeota	Sulfolobus	Sulfolobus acidocaldarius	NG05B_CO5_11	FALSE
2708742545	Euryarchaeota	unclassified	Euryarchaeota archaeon RBG_13_61_15	RBG_13_61_15	FALSE
2508501049	Crenarchaeota	Metallosphaera	Metallosphaera yellowstonensis	MK1	FALSE
2527291507	Nanoarchaeota	unclassified	Nanoarchaeota archaeon SCGC AAA011-L22	SCGC AAA011-L22	FALSE
2547132063	Euryarchaeota	Methanobrevibacter	Methanobrevibacter smithii	TS94B	FALSE
2718217700	Euryarchaeota	Halodesulfurarchaeum	Halodesulfurarchaeum formicicum	HSR6	FALSE
2716884238	Thaumarchaeota	unclassified	unclassified	SCGC AG-157-N13	FALSE
2728369534	Crenarchaeota	Sulfolobus	Sulfolobus sp. A20	A20	FALSE
2778260988	Euryarchaeota	unclassified	Euryarchaeota archaeon	SAT143	FALSE
2728369318	Euryarchaeota	unclassified	Methanomicrobia archaeon JdFR-19	JdFR-19	FALSE
2654587572	Euryarchaeota	Halolamina	Halolamina pelagica	cdk2	FALSE
2524023089	Euryarchaeota	Methanobrevibacter	Methanobrevibacter ruminantium	YE286	FALSE
2660238053	Euryarchaeota	Methanosarcina	Methanosarcina mazei	YBM.F.A.1B.4	FALSE
2681813398	Euryarchaeota	unclassified	candidate division MSBL1 archaeon SCGC-AAA259E22	SCGC-AAA259E22	FALSE
2681813388	Euryarchaeota	unclassified	candidate division MSBL1 archaeon SCGC-AAA382F02	SCGC-AAA382F02	FALSE
2514885039	Crenarchaeota	unclassified	unclassified	HSU1	FALSE
2684622506	Euryarchaeota	Methanosarcina	Methanosarcina horonobensis	JCM 15518	TRUE
2654587877	Thaumarchaeota	unclassified	unclassified	Bin 71	FALSE
2770939437	unclassified	unclassified	unclassified	Obs6_genome_108	FALSE
2554235491	Euryarchaeota	Halococcus	Halococcus thailandensis	JCM 13552	FALSE
2619618990	Euryarchaeota	Halogranum	Halogranum rubrum	CGMCC 1.7738	FALSE
2582580744	Euryarchaeota	Methanobacterium	Methanobacterium veterum	MK4	FALSE
2770939360	Crenarchaeota	unclassified	unclassified	Obs2_genome_031	FALSE
650716080	Euryarchaeota	Pyrococcus	Pyrococcus yayanosii	CH1	FALSE
2264867017	Thaumarchaeota	Candidatus Caldiarchaeum	Candidatus Caldiarchaeum subterraneum		FALSE
2264867024	Euryarchaeota	unclassified	euryarchaeote SCGC AAA261-G15	SCGC AAA261-G15	FALSE
2778261549	Euryarchaeota	unclassified	Euryarchaeota archaeon	NP108	FALSE
2657245302	Thaumarchaeota	unclassified	Thaumarchaeota archaeon SCGC AD-305-F05	SCGC AD-305-F05	FALSE
2684622705	Crenarchaeota	Sulfolobus	Sulfolobus acidocaldarius	GG12-C01-12	FALSE
2529292698	Thaumarchaeota	unclassified	Marine Group I thaumarchaeote SCGC AAA160-J20	SCGC AAA160-J20	FALSE
2648501533	Thaumarchaeota	unclassified	Thaumarchaeota archaeon SCGC AB-661-I02	SCGC AB-661-I02	FALSE
650716096	Euryarchaeota	Thermococcus	Thermococcus barophilus	MP, DSM 11836	FALSE
2657245311	Thaumarchaeota	unclassified	Thaumarchaeota archaeon SCGC AC-312_G04	SCGC AC-312_G04	FALSE
2708742543	unclassified	unclassified	Candidatus Pacearchaeota archaeon RBG_13_36_9	RBG_13_36_9	FALSE
2740891978	Candidatus Thorarchaeota	unclassified	Candidatus Thorarchaeota archaeon SMTZ-45	SMTZ-45	FALSE
2537561868	Euryarchaeota	Haloferax	Haloferax sp. ATCC BAA-645	GUBF-2	FALSE
2728369324	Euryarchaeota	Archaeoglobus	Archaeoglobus sp. JdFR-36	JdFR-36	FALSE
2510065009	Crenarchaeota	Caldisphaera	Caldisphaera lagunensis	DSM 15908	FALSE
2693430068	Euryarchaeota	unclassified	Euryarchaeota archaeon JGI CrystG Aug3-1-C22	JGI CrystG Aug3-1-C22	FALSE
2681813380	Euryarchaeota	Haloferax	Haloferax sp. Q22	Q22	FALSE
2728369536	Crenarchaeota	Sulfolobus	Sulfolobus islandicus	M.16.2	FALSE
2639762639	Euryarchaeota	Haloferax	Haloferax larsenii	CDM_5	FALSE
2505313014	Euryarchaeota	unclassified	unclassified		TRUE
2651870089	unclassified	unclassified	unclassified	Bin 62	FALSE
2517287024	Euryarchaeota	Natronorubrum	Natronorubrum tibetense	DSM 13204	FALSE
2600255154	Euryarchaeota	unclassified	haloarchaeon 3A1_DGR		FALSE
2684622567	Euryarchaeota	Halorubrum	Halorubrum aethiopicum	SAH-A6	FALSE
2693429944	Thaumarchaeota	unclassified	Thaumarchaeota archaeon SCGC AC-312_I04	SCGC AC-312_I04	FALSE
2775507271	Euryarchaeota	Halorubrum	Halorubrum trapanicum	CBA1232	FALSE
2778260981	Euryarchaeota	unclassified	Euryarchaeota archaeon	SAT1390	FALSE
2558860120	Euryarchaeota	Methanobrevibacter	Methanobrevibacter wolinii	SH	FALSE
2667527618	Euryarchaeota	Methanosarcina	Methanosarcina mazei	YBM.H.A.1A.1	FALSE
2634166697	Thaumarchaeota	unclassified	Thaumarchaeota archaeon SCGC AD-259-M03	SCGC AD-259-M03	FALSE
2770939425	Thaumarchaeota	unclassified	unclassified	Obs6_genome_096	FALSE
2731639252	Thaumarchaeota	Nitrosopumilus	uncultured Candidatus Nitrosopumilus sp.	SCGC AG-487_A10	FALSE
2681813116	Euryarchaeota	Methanosarcina	Methanosarcina mazei	1.H.A.1A.4	FALSE
2522125040	Crenarchaeota	unclassified	unclassified		FALSE
2651870118	Euryarchaeota	Halopenitus	Halopenitus malekzadehii	IBRC-M10418	FALSE
2563366543	Euryarchaeota	Methanococcus	Methanococcus maripaludis	S2	FALSE
2505313064	Crenarchaeota	Thermofilum	unclassified		FALSE
2651870303	Euryarchaeota	unclassified	unclassified	REDSEA-S43_B8	FALSE
2657245466	Euryarchaeota	Methanosarcina	Methanosarcina mazei	YBB.H.M.1B.1	FALSE
2740891985	Candidatus Lokiarchaeota	unclassified	Candidatus Lokiarchaeota archaeon CR_4	CR_4	FALSE
2770939398	unclassified	unclassified	unclassified	Obs4_genome_069	FALSE
2718217667	Crenarchaeota	unclassified	unclassified	GMQ bin_14	FALSE
2602041564	Euryarchaeota	Halopiger	Halopiger goleimassiliensis	IIH3	FALSE
2675903317	Crenarchaeota	Sulfolobus	Sulfolobus acidocaldarius	GG12-C01-18	FALSE
2770939334	Crenarchaeota	unclassified	unclassified	Obs2_genome_005	FALSE
640753036	Euryarchaeota	Methanococcus	Methanococcus vannielii	SB	FALSE
638154508	Euryarchaeota	Methanosarcina	Methanosarcina acetivorans	C2A	FALSE
2770939359	Crenarchaeota	unclassified	unclassified	Obs2_genome_030	FALSE
2651870127	Euryarchaeota	Haloarchaeobius	Haloarchaeobius iranensis	EB21,IBRC-M 10013,KCTC 4048	FALSE
2524023197	Crenarchaeota	Sulfolobus	Sulfolobus acidocaldarius	N8	FALSE
2660238814	Euryarchaeota	unclassified	Euryarchaeota archaeon SCGC AC-312_P17	SCGC AC-312_P17	FALSE
2506520034	Euryarchaeota	Halopiger	Halopiger xanaduensis	SH-6	FALSE
2681813406	Euryarchaeota	unclassified	candidate division MSBL1 archaeon SCGC-AAA261C02	SCGC-AAA261C02	FALSE
2634166654	Euryarchaeota	unclassified	Euryarchaeota archaeon SCGC AC-657-J18	SCGC AC-657-J18	FALSE
2579779171	Euryarchaeota	Halorubrum	Halorubrum sp. BV1	BV1	FALSE
2684622738	Crenarchaeota	Sulfolobus	Sulfolobus acidocaldarius	NG05B_CO5_01	FALSE
638154513	Crenarchaeota	Pyrobaculum	Pyrobaculum aerophilum	IM2	FALSE
2706794827	Thaumarchaeota	unclassified	unclassified	JGI ETNP_125m_188_A04	FALSE
644736412	Euryarchaeota	Thermococcus	Thermococcus sibiricus	MM 739	FALSE
2728369330	Euryarchaeota	Archaeoglobus	Archaeoglobus sp. JdFR-32	JdFR-32	FALSE
2627853629	Euryarchaeota	Methanosarcina	Methanosarcina sp. Kolksee	Kolksee	FALSE
2510065051	Euryarchaeota	Halostagnicola	Halostagnicola larsenii	XH-48, DSM 17691	FALSE
2728369538	Euryarchaeota	Haladaptatus	Haladaptatus sp. W1	W1	FALSE
2547132057	Euryarchaeota	Methanobrevibacter	Methanobrevibacter smithii	TS146D	FALSE
2667527955	Euryarchaeota	Methanosarcina	Methanosarcina mazei	3.H.M.1B.5	FALSE
2512875010	Euryarchaeota	unclassified	halophilic archaeon J07HX5	J07HX5	FALSE
643692048	Crenarchaeota	Sulfolobus	Sulfolobus islandicus	Y.G.57.14	FALSE
643348540	Crenarchaeota	Desulfurococcus	Desulfurococcus amylolyticus	1221n	FALSE
2698536783	Candidatus Parvarchaeota	unclassified	unclassified	FK.AMD.2014.bin.57	FALSE
2721755893	Candidatus Aenigmarchaeota	unclassified	unclassified	DRTY7 bin_34	FALSE
2576861458	Euryarchaeota	Haloferax	Haloferax mediterranei	R-4	FALSE
2728369529	Euryarchaeota	unclassified	Thermoplasmatales archaeon E-plasma		FALSE
2681813131	Euryarchaeota	Methanosarcina	Methanosarcina mazei	3.H.T.1A.1	FALSE
2264265207	Euryarchaeota	unclassified	euryarchaeote JGI 0000059-G05	JGI 0000059-G05	FALSE
2506783052	Euryarchaeota	unclassified	halophilic archaeon DL31	DL31	FALSE
2698536755	Candidatus Micrarchaeota	unclassified	unclassified	FK.AMD.2010.bin.24	FALSE
2770939343	unclassified	unclassified	unclassified	Obs2_genome_014	FALSE
2513237067	Crenarchaeota	unclassified	crenarchaeote SCGC AAA001-A19	SCGC AAA001-A19	FALSE
2522125043	Crenarchaeota	unclassified	unclassified		FALSE
2529293244	Euryarchaeota	Haloferax	Haloferax mucosum	PA12	FALSE
2770939361	Crenarchaeota	unclassified	unclassified	Obs2_genome_032	FALSE
2728369325	Euryarchaeota	Archaeoglobus	Archaeoglobus sp. JdFR-40	JdFR-40	FALSE
2540341105	Euryarchaeota	Methanoculleus	Methanoculleus bourgensis	MS2	FALSE
2778260987	Euryarchaeota	unclassified	Euryarchaeota archaeon	SAT1145	FALSE
2681813014	Euryarchaeota	Thermococcus	Thermococcus sp. JCM 11816	JCM 11816	FALSE
2524023239	unclassified	unclassified	unclassified		FALSE
2537561593	Euryarchaeota	Haloferax	Haloferax sp. BAB2207	BAB2207	FALSE
646311959	Crenarchaeota	Sulfolobus	Sulfolobus islandicus	L.D.8.5	FALSE
2554235478	Euryarchaeota	Haloferax	Haloferax elongans	SA5	FALSE
2728369337	Euryarchaeota	Archaeoglobus	Archaeoglobus sp. JdFR-30	JdFR-30	FALSE
2524023118	Crenarchaeota	unclassified	crenarchaeote SCGC AAA008-O05	SCGC AAA008-O05	FALSE
2554235490	Euryarchaeota	Halorubrum	Halorubrum tebenquichense	ALT-6, ALT6-92	FALSE
2770939426	Crenarchaeota	Acidilobus	unclassified	Obs6_genome_097	FALSE
2503044004	Crenarchaeota	unclassified	unclassified		FALSE
2518645513	unclassified	unclassified	uncultured archaeon A07HR60	A07HR60	FALSE
2721756039	Euryarchaeota	unclassified	Thermoplasmata archaeon JGI 04_M4	JGI 04_M4	FALSE
2728369531	Euryarchaeota	unclassified	uncultured marine group II euryarchaeote EF100_57A08	EF100_57A08	FALSE
646564536	Euryarchaeota	Haloferax	Haloferax volcanii	DS2	FALSE
2734482309	Candidatus Parvarchaeota	unclassified	unclassified	JGI MDM2 ZSSED05-1-D15	FALSE
2770939633	Euryarchaeota	Methanothrix	unclassified	BinUmb48	FALSE
2264867067	Candidatus Diapherotrites	Candidatus Iainarchaeum	Candidatus Iainarchaeum andersonii	SCGC AAA011-E11	FALSE
2740891974	Thaumarchaeota	unclassified	uncultured marine group I thaumarchaeote	SCGC AD-613_M16	FALSE
2690315680	Euryarchaeota	Methanosarcina	Methanosarcina mazei	3.H.T.1A.2	FALSE
2698536792	Candidatus Micrarchaeota	unclassified	unclassified	ARMAN-2	FALSE
2698536757	Candidatus Micrarchaeota	unclassified	unclassified	FK.AMD.2014.bin.115	FALSE
641522613	Thaumarchaeota	Cenarchaeum	Cenarchaeum symbiosum	A	FALSE
2681812914	Euryarchaeota	Haladaptatus	Haladaptatus litoreus	CGMCC 1.7737	FALSE
2740891962	Euryarchaeota	unclassified	Candidatus Poseidoniales archaeon	SCGC AG-487_M08	FALSE
2770939434	unclassified	unclassified	unclassified	Obs6_genome_105	FALSE
2547132062	Euryarchaeota	Methanobrevibacter	Methanobrevibacter smithii	TS94A	FALSE
2698536784	Candidatus Parvarchaeota	unclassified	unclassified	FK.Sedi.bin.55.70	FALSE
2636415484	Crenarchaeota	Saccharolobus	Saccharolobus solfataricus	98/2 SULC	FALSE
2716884237	Thaumarchaeota	unclassified	unclassified	SCGC AG-158-G21	FALSE
2657245426	Euryarchaeota	Methanosarcina	Methanosarcina mazei	1.H.T.2.3	FALSE
2681813401	Euryarchaeota	unclassified	candidate division MSBL1 archaeon SCGC-AAA259I14	SCGC-AAA259I14	FALSE
2718217664	Crenarchaeota	unclassified	unclassified	GMQ bin_12	FALSE
2711768837	Thaumarchaeota	unclassified	Marine Group I thaumarchaeote SCGC AB-629-I23	SCGC AB-629-I23	FALSE
2643221421	Euryarchaeota	unclassified	unclassified	NAR1	FALSE
2728369315	Euryarchaeota	unclassified	Methanopyri archaeon JdFR-15	JdFR-15	FALSE
2770939337	unclassified	unclassified	unclassified	Obs2_genome_008	FALSE
650377981	Crenarchaeota	Sulfolobus	Sulfolobus islandicus	HVE10/4	FALSE
2770939330	Crenarchaeota	Thermoproteus	unclassified	Obs2_genome_001	FALSE
2554235461	Crenarchaeota	Aeropyrum	Aeropyrum camini	SY1	FALSE
2264867065	Candidatus Aenigmarchaeota	Candidatus Aenigmarchaeum	Candidatus Aenigmarchaeum subterraneum	SCGC AAA011-O16	FALSE
2506783009	Euryarchaeota	Halovivax	Halovivax ruber	XH-70, DSM 18193	FALSE
2773857649	Candidatus Verstraetearchaeota	unclassified	unclassified	DRTY-6 bin_144	FALSE
2554235492	Euryarchaeota	Natrialba	Natrialba magadii	ATCC 43099	FALSE
2693429943	Thaumarchaeota	unclassified	Thaumarchaeota archaeon SCGC AC-312_I04	SCGC AC-312_I04	FALSE
2770939394	Crenarchaeota	unclassified	unclassified	Obs4_genome_065	FALSE
2698536754	Candidatus Micrarchaeota	unclassified	unclassified	FK.AMD.2010.bin.22	FALSE
641228496	Euryarchaeota	Methanococcus	Methanococcus maripaludis	C6	FALSE
2264867220	Thaumarchaeota	unclassified	Aigarchaeota archaeon JGI 0000001-B8	JGI 0000001-B8	FALSE
2509601008	Euryarchaeota	Methanomethylovorans	Methanomethylovorans hollandica	DSM 15978	TRUE
2681813387	Euryarchaeota	unclassified	candidate division MSBL1 archaeon SCGC-AAA382C18	SCGC-AAA382C18	FALSE
2708742556	Euryarchaeota	unclassified	Euryarchaeota archaeon RBG_16_68_12	RBG_16_68_12	FALSE
2713897305	Thaumarchaeota	unclassified	unclassified	SCGC SAG AG-538-B19	FALSE
2728369302	Euryarchaeota	unclassified	Euryarchaeota archaeon JdFR-20	JdFR-20	FALSE
2698536763	Candidatus Micrarchaeota	unclassified	unclassified	FK.AMD.2014.bin.50	FALSE
2778261119	Euryarchaeota	unclassified	Euryarchaeota archaeon	IN1222	FALSE
2721755894	Candidatus Aenigmarchaeota	unclassified	unclassified	DRTY6 bin_65	FALSE
2687453429	Euryarchaeota	Methanoculleus	Methanoculleus bourgensis	MBBA	FALSE
2508501020	Euryarchaeota	Haloferax	Haloferax mucosum	PA12	FALSE
2681813025	Crenarchaeota	Metallosphaera	Metallosphaera hakonensis	JCM 8857	FALSE
2516143104	Crenarchaeota	Desulfurococcus	Desulfurococcus amylolyticus	Z-533	FALSE
2651869505	Thaumarchaeota	Candidatus Nitrosotenuis	Candidatus Nitrosotenuis aquarius	AQ6f	FALSE
2754412515	Euryarchaeota	Methanobrevibacter	unclassified	bin1	FALSE
2648501536	Thaumarchaeota	unclassified	Thaumarchaeota archaeon SCGC AB-661-M19	SCGC AB-661-M19	FALSE
2524023104	Crenarchaeota	unclassified	crenarchaeote SCGC AAA288-P02	SCGC AAA288-P02	FALSE
2522125035	Crenarchaeota	Stygiolobus	unclassified		FALSE
2512047006	Euryarchaeota	Halobaculum	unclassified	G22	FALSE
2778260986	Euryarchaeota	unclassified	Euryarchaeota archaeon	SAT116	FALSE
2527291506	Nanoarchaeota	unclassified	Nanoarchaeota archaeon SCGC AAA011-K22	SCGC AAA011-K22	FALSE
2728369312	Euryarchaeota	Archaeoglobus	Archaeoglobus sp. JdFR-25	JdFR-25	FALSE
2657245298	Thaumarchaeota	unclassified	Thaumarchaeota archaeon SCGC AC-312_E07	SCGC AC-312_E07	FALSE
2739367755	Thaumarchaeota	unclassified	Thaumarchaeota archaeon	JGI _01_D19	FALSE
2700988666	Thaumarchaeota	unclassified	Thaumarchaeota archaeon SCGC AD-308-B11	SCGC AD-308-B11	FALSE
2651870125	Euryarchaeota	Halorientalis	Halorientalis regularis	IBRC-M 10760	FALSE
2554235498	Euryarchaeota	Haloterrigena	Haloterrigena limicola	JCM 13563	FALSE
2681813409	Euryarchaeota	unclassified	candidate division MSBL1 archaeon SCGC-AAA261F19	SCGC-AAA261F19	FALSE
2757320680	Candidatus Micrarchaeota	Candidatus Mancarchaeum	Candidatus Mancarchaeum acidiphilum	Mia14	FALSE
2770939429	Euryarchaeota	unclassified	unclassified	Obs6_genome_100	FALSE
2778260980	Euryarchaeota	unclassified	Euryarchaeota archaeon	SAT1329	FALSE
2695420988	Euryarchaeota	Halobaculum	Halobaculum gomorrense	DSM 9297	FALSE
2770939386	Euryarchaeota	unclassified	unclassified	Obs4_genome_057	FALSE
2681813395	Euryarchaeota	unclassified	candidate division MSBL1 archaeon SCGC-AAA259B11	SCGC-AAA259B11	FALSE
648028039	Euryarchaeota	Methanohalobium	Methanohalobium evestigatum	Z-7303, DSM 3721	FALSE
2684622631	Euryarchaeota	Halorubrum	Halorubrum sp. SD626R	SD626R	FALSE
2681813127	Euryarchaeota	Methanosarcina	Methanosarcina mazei	3.F.T.1A.4	FALSE
2660238769	Euryarchaeota	unclassified	Euryarchaeota archaeon SCGC AC-312_J04	SCGC AC-312_J04	FALSE
2264867223	Thaumarchaeota	unclassified	Aigarchaeota archaeon SCGC AAA471-F17	SCGC AAA471-F17	FALSE
2681813390	Euryarchaeota	unclassified	candidate division MSBL1 archaeon SCGC-AAA382M17	SCGC-AAA382M17	FALSE
2554235510	Euryarchaeota	Haloarcula	Haloarcula sinaiiensis	BJSG-2	FALSE
2681813006	Euryarchaeota	Methanobacterium	Methanobacterium formicicum	JCM 10132	FALSE
2630968322	Thaumarchaeota	unclassified	Marine Group I thaumarchaeote SCGC AAA799-P11	SCGC AAA799-P11	FALSE
2588253768	Euryarchaeota	Archaeoglobus	Archaeoglobus fulgidus	DSM 8774	FALSE
2773857647	Candidatus Verstraetearchaeota	unclassified	unclassified	GMQP bin_44	FALSE
2693430067	Euryarchaeota	unclassified	Euryarchaeota archaeon JGI CrystG Aug3-3-C16	JGI CrystG Aug3-3-C16	FALSE
2773857651	Crenarchaeota	unclassified	unclassified	ZMQR bin_18	FALSE
2684622727	Crenarchaeota	Sulfolobus	Sulfolobus acidocaldarius	NG05B_CO5_05	FALSE
2505679052	Crenarchaeota	Ignisphaera	unclassified		FALSE
2671180170	Euryarchaeota	Halopiger	Halopiger salifodinae	CGMCC 1.12284	FALSE
2651869595	Euryarchaeota	Methanosphaera	Methanosphaera stadtmanae	RFMS	FALSE
2708742562	unclassified	unclassified	archaeon RBG_16_50_20	RBG_16_50_20	FALSE
2657245312	Thaumarchaeota	unclassified	Thaumarchaeota archaeon SCGC AC-312_G04	SCGC AC-312_G04	FALSE
2778261486	Candidatus Heimdallarchaeota	unclassified	Candidatus Heimdallarchaeota archaeon	RS678	FALSE
2728369321	Euryarchaeota	unclassified	Archaeoglobi archaeon JdFR-42	JdFR-42	FALSE
2545555825	Thaumarchaeota	unclassified	unclassified	OS1	FALSE
2700989529	Proteobacteria	Enterobacter	Enterobacter hormaechei	MNCRE81	FALSE
2731957978	Proteobacteria	Campylobacter	Campylobacter coli	BIGS0008	FALSE
2663763013	Firmicutes	Streptococcus	Streptococcus suis	ISU2414	FALSE
2531839161	Firmicutes	Staphylococcus	Staphylococcus aureus	CIGC128	FALSE
2751185827	Actinobacteria	Amycolatopsis	Amycolatopsis jejuensis	NRRL B-24427	FALSE
2541047800	Proteobacteria	Escherichia	Escherichia coli	HVH 172 (4-3248542)	FALSE
2708742665	Proteobacteria	unclassified	Sphingomonadales bacterium GWF1_63_6	GWF1_63_6	FALSE
2645727874	Proteobacteria	Salmonella	Salmonella enterica	D1985	FALSE
2609460324	Proteobacteria	Vibrio	Vibrio parahaemolyticus	FIM-S1708+	FALSE
2778260901	Proteobacteria	Ramlibacter	unclassified	Mn	FALSE
2721755485	Bacteroidetes	Prevotella	Prevotella scopos	W2052	FALSE
2588253501	Proteobacteria	Nitrosomonas	Nitrosomonas cryotolerans	4W30	FALSE
2778260926	Actinobacteria	Calidifontibacter	Calidifontibacter indicus	DSM 22967	FALSE
2744054681	Firmicutes	Lactobacillus	Lactobacillus plantarum	Nizo1837	FALSE
2603879542	Firmicutes	Staphylococcus	Staphylococcus aureus	VET0326R	FALSE
2541047365	Firmicutes	Clostridioides	Clostridioides difficile	Y10	FALSE
2740892258	Proteobacteria	Escherichia	Escherichia coli	A192PP	FALSE
2579778977	Proteobacteria	Acinetobacter	Acinetobacter baumannii	70136	FALSE
2626542201	Candidatus Magasanikbacteria	unclassified	Candidatus Magasanikbacteria bacterium GW2011_GWC2_45_8	GW2011_GWC2_45_8	FALSE
2546826727	Proteobacteria	Shewanella	Shewanella algae	BRY	FALSE
2684623166	Proteobacteria	Halomonas	Halomonas sp. R57-5	R57-5	FALSE
2639762760	Bacteroidetes	Porphyromonas	Porphyromonas sp. COT-108 OH1349	COT-108_OH1349	FALSE
2571042857	Firmicutes	Staphylococcus	Staphylococcus aureus	M0362	FALSE
2684623048	Proteobacteria	Neisseria	Neisseria gonorrhoeae	FA6140	FALSE
2713897237	Proteobacteria	Acinetobacter	Acinetobacter baumannii	AbMDR-GLH1	FALSE
2713897096	Proteobacteria	Vibrio	Vibrio cholerae	2012Env-131	FALSE
2657245158	Proteobacteria	Salmonella	Salmonella enterica	ABB1087-1	FALSE
2744054974	Bacteroidetes	Myroides	Myroides odoratus	XSfan	FALSE
2634166395	Actinobacteria	Rhodococcus	Rhodococcus ruber	P25	FALSE
2739367866	Bacteroidetes	Hymenobacter	Hymenobacter sp. YR204	YR204	FALSE
2657245686	Actinobacteria	Mycobacterium	Mycobacterium tuberculosis	300239	FALSE
2603880084	Firmicutes	Staphylococcus	Staphylococcus aureus	VET1905R	FALSE
2596583625	Bacteroidetes	unclassified	Flavobacteriaceae bacterium MAR_2010_118	MAR_2010_118	FALSE
2687453536	Proteobacteria	Pseudomonas	Pseudomonas aeruginosa	BAMCPA07-48	FALSE
2728369564	Firmicutes	Lactobacillus	Lactobacillus johnsonii	W1	FALSE
2721755421	Candidatus Azambacteria	unclassified	Candidatus Azambacteria bacterium RIFOXYD1_FULL_42_38	RIFOXYD1_FULL_42_38	FALSE
2708742611	Spirochaetes	unclassified	Spirochaetes bacterium GWB1_27_13	GWB1_27_13	FALSE
2645727899	Proteobacteria	Vibrio	Vibrio cholerae	YN98296	FALSE
2590828647	Actinobacteria	Mycobacterium	Mycobacterium tuberculosis	TKK_02_0016	FALSE
2537562121	Firmicutes	Lactobacillus	Lactobacillus equicursoris	CIP 110162	FALSE
2630968929	Actinobacteria	Mycobacterium	Mycobacterium tuberculosis	KT-0191	FALSE
2579778640	Firmicutes	Streptococcus	Streptococcus pyogenes	ABC020057442	FALSE
2634166511	Actinobacteria	Corynebacterium	Corynebacterium kroppenstedtii	ITA205	FALSE
2617270705	Firmicutes	Lactobacillus	Lactobacillus apis	R-53131	FALSE
2518645550	Actinobacteria	Mycobacterium	Mycobacterium sp. MOTT36Y	MOTT36Y	FALSE
2563366843	Proteobacteria	Escherichia	Escherichia coli	KTE147	FALSE
2630968948	Actinobacteria	unclassified	Actinobacteria bacterium IMCC26207	IMCC26207	FALSE
2574180222	Firmicutes	Staphylococcus	Staphylococcus aureus	M68475	FALSE
651053066	Proteobacteria	Shewanella	Shewanella baltica	OS117	FALSE
2739367555	Actinobacteria	unclassified	Actinobacteria bacterium acSTL-A JGI_MCM14ME264	acSTL-A JGI_MCM14ME264	FALSE
2684623193	Proteobacteria	Campylobacter	Campylobacter coli	OR12	FALSE
2639762559	Actinobacteria	Mycobacterium	Mycobacterium sp. 365mftsu	365MFTsu	FALSE
2534681721	Proteobacteria	Yersinia	Yersinia pestis	PY-71	FALSE
2588253851	Firmicutes	Mageeibacillus	Mageeibacillus indolicus	0009-5 S7-24-11	FALSE
640069307	Proteobacteria	Burkholderia	Burkholderia vietnamiensis	G4 (R1808)	FALSE
2627853665	Proteobacteria	Burkholderia	Burkholderia pseudomallei	MSHR668	FALSE
2775507017	Bacteroidetes	Chryseobacterium	Chryseobacterium timonianum	G972	FALSE
2724679153	Proteobacteria	Acinetobacter	Acinetobacter baumannii	AB4448	FALSE
2751185332	Proteobacteria	Salmonella	Salmonella enterica	ty3-199	FALSE
2595698029	Firmicutes	Staphylococcus	Staphylococcus aureus	R0615	FALSE
2582581029	Firmicutes	Staphylococcus	Staphylococcus aureus	M0680	FALSE
2660238106	Actinobacteria	Mycobacterium	Mycobacterium tuberculosis	1700302	FALSE
2690316150	Proteobacteria	Stenotrophomonas	Stenotrophomonas maltophilia	LMG 22072	FALSE
2684622592	Proteobacteria	Raoultella	Raoultella ornithinolytica	Yangling I2	FALSE
2565956879	Proteobacteria	Acinetobacter	Acinetobacter baumannii	10519	FALSE
2541047327	Firmicutes	Clostridioides	Clostridioides difficile	DA00149	FALSE
2671180514	Firmicutes	Staphylococcus	Staphylococcus aureus	2588STDY5748656	FALSE
2619619485	Actinobacteria	Mycobacterium	Mycobacterium tuberculosis	MD18112	FALSE
2565956677	Proteobacteria	Acinetobacter	Acinetobacter sp. NIPH 298	NIPH 298	FALSE
2711768696	Candidatus Nomurabacteria	unclassified	Candidatus Nomurabacteria bacterium RIFOXYB1_FULL_36_10	RIFOXYB1_FULL_36_10	FALSE
2690315754	Proteobacteria	Desulfatitalea	Desulfatitalea tepidiphila	S28bF	FALSE
2571042014	Actinobacteria	Salinispora	Salinispora arenicola	CNH996B	FALSE
2654588056	Firmicutes	Bacillus	Bacillus thuringiensis	HD682	FALSE
2521172627	Firmicutes	Bacillus	Bacillus sp. 123MFChir2	123MFChir2	FALSE
2751185971	Proteobacteria	Shigella	Shigella sp. FC1708	FC1708	FALSE
2630968325	Proteobacteria	Rhizobium	Rhizobium etli	IE4803	FALSE
2568526138	Firmicutes	Staphylococcus	Staphylococcus aureus	F60360	FALSE
2731957992	Proteobacteria	Campylobacter	Campylobacter coli	BIGS0024	FALSE
2706794622	Proteobacteria	Salmonella	Salmonella enterica	IB5379	FALSE
2563367202	Proteobacteria	Vibrio	Vibrio parahaemolyticus	V14/01	FALSE
2663762937	Proteobacteria	Vibrio	Vibrio parahaemolyticus	S075	FALSE
2778261013	Firmicutes	Listeria	Listeria monocytogenes	CFSAN044738	FALSE
2690315894	Chlamydiae	Chlamydia	Chlamydia trachomatis	male 54	FALSE
2778261094	Proteobacteria	Escherichia	Escherichia coli	MOD1-EC6648	FALSE
2751185315	Proteobacteria	Salmonella	Salmonella enterica	ty3-224	FALSE
2558860658	Firmicutes	Enterococcus	Enterococcus faecalis	B2557	FALSE
2713897207	Firmicutes	Clostridium	Clostridium botulinum	KF Meyer 33	FALSE
2645727616	Proteobacteria	Ferriphaselus	Ferriphaselus amnicola	OYT1	FALSE
2511231061	Proteobacteria	Rickettsia	Rickettsia slovaca	13-B	FALSE
2558860807	Firmicutes	Enterococcus	Enterococcus faecium	E1644	FALSE
2716884809	Cyanobacteria	Prochlorococcus	Prochlorococcus sp. AG-679-N20	AG-679-N20	FALSE
2706794651	Proteobacteria	Pantoea	Pantoea ananatis	S8	FALSE
651716729	Actinobacteria	Streptomyces	Streptomyces hygroscopicus		FALSE
2619618955	Candidatus Fervidibacteria	unclassified	unclassified	JGI MDM2 JNZ-1-D12	FALSE
2579779064	Proteobacteria	Pseudomonas	Pseudomonas aeruginosa	VRFPA03	FALSE
2751185707	Firmicutes	Romboutsia	Romboutsia sp. MT17	MT17	FALSE
2603879979	Firmicutes	Staphylococcus	Staphylococcus aureus	VET0406R	FALSE
2506783025	Proteobacteria	Pseudomonas	Pseudomonas viridiflava	CC1582	FALSE
2778261008	Proteobacteria	Escherichia	Escherichia coli	MOD1-EC4362	FALSE
2529292896	Proteobacteria	Brucella	Brucella abortus	63/168	FALSE
2527291555	Proteobacteria	Candidatus Thioglobus	uncultured SUP05 cluster bacterium	AB-755_P16B10	FALSE
2630968355	Firmicutes	Paenibacillus	Paenibacillus polymyxa	NRRL B-30509	FALSE
2585427785	Proteobacteria	Escherichia	Escherichia coli	4-203-08_S4_C2	FALSE
2684623127	Proteobacteria	Escherichia	Escherichia coli	28RC1	FALSE
2675903591	Proteobacteria	Enterobacter	Enterobacter hormaechei	ST108:941726609	FALSE
2739367935	Proteobacteria	Candidatus Pelagibacter	unclassified	JGI 01_L12_750m	FALSE
2700989511	Firmicutes	Clostridium	Clostridium sporogenes	88-0163	FALSE
2563367064	Firmicutes	Enterococcus	Enterococcus faecalis	T6	FALSE
2531839068	Proteobacteria	Neisseria	Neisseria meningitidis	NM220	FALSE
2731958021	Proteobacteria	Pseudomonas	Pseudomonas aeruginosa	RW45	FALSE
2703719427	Proteobacteria	Campylobacter	Campylobacter jejuni	59_S57	FALSE
2710264700	Candidatus Giovannonibacteria	unclassified	Candidatus Giovannonibacteria bacterium RIFCSPHIGHO2_02_FULL_48_15	RIFCSPHIGHO2_02_FULL_48_15	FALSE
2568526467	Firmicutes	Staphylococcus	Staphylococcus aureus	M0791	FALSE
2541047129	Cyanobacteria	Microcystis	Microcystis aeruginosa	TAIHU98	FALSE
2663763005	Proteobacteria	Salmonella	Salmonella enterica	201100503	FALSE
2648501146	Firmicutes	Bacillus	Bacillus anthracis	3631_1C	FALSE
2706794999	Bacteroidetes	unclassified	Porphyromonadaceae bacterium JGI 000176CP_C01	JGI 000176CP_C01	FALSE
2710723527	Candidatus Roizmanbacteria	unclassified	Candidatus Roizmanbacteria bacterium RIFCSPHIGHO2_12_FULL_37_23	RIFCSPHIGHO2_12_FULL_37_23	FALSE
2602041519	Proteobacteria	Kingella	Kingella kingae	KK411	FALSE
2731958031	Proteobacteria	Pseudomonas	Pseudomonas aeruginosa	RW63	FALSE
2684622603	Proteobacteria	Aliivibrio	Aliivibrio wodanis	CL5	FALSE
2765235877	Proteobacteria	Bordetella	Bordetella genomosp. 7	AU23756	FALSE
2660238591	Proteobacteria	Escherichia	Escherichia coli	RU1 MA9	FALSE
2744054469	Proteobacteria	Vibrio	Vibrio parahaemolyticus	CFSAN025066	FALSE
2597489956	Firmicutes	Streptococcus	Streptococcus sp. HSISB1	HSISB1	FALSE
2770939501	Firmicutes	Paraliobacillus	Paraliobacillus ryukyuensis	DSM 15140	FALSE
2643221752	Proteobacteria	Xylophilus	Xylophilus sp. Leaf220	Leaf220	FALSE
2770939559	Actinobacteria	Nocardia	Nocardia tenerifensis	DSM 44704	FALSE
2579778843	Proteobacteria	Pseudomonas	Pseudomonas aeruginosa	BWHPSA003	FALSE
2619619179	Proteobacteria	Helicobacter	Helicobacter pylori	SA227A	FALSE
2671180289	Firmicutes	Clostridioides	Clostridioides difficile	KY62	FALSE
2626541846	Candidatus Nomurabacteria	unclassified	Candidatus Nomurabacteria bacterium GW2011_GWE2_36_115	GW2011_GWE2_36_115	FALSE
2775506939	Actinobacteria	Actinoplanes	Actinoplanes liguriensis	NRRL B-16723	FALSE
2747842837	Proteobacteria	Salmonella	Salmonella enterica	MDUST361	FALSE
2264867205	Candidatus Atribacteria	unclassified	Atribacteria bacterium SCGC AB-164-L03	SCGC AB-164-L03	FALSE
2626542052	Candidatus Magasanikbacteria	unclassified	Candidatus Magasanikbacteria bacterium GW2011_GWA2_43_9	GW2011_GWA2_43_9	FALSE
2547132160	Proteobacteria	unclassified	[Pseudomonas] geniculata	N1	FALSE
2588254252	Firmicutes	Staphylococcus	Staphylococcus aureus	M0336	FALSE
2721755803	Firmicutes	Staphylococcus	Staphylococcus aureus	HG001 RN1	FALSE
2531839604	Proteobacteria	Xanthomonas	Xanthomonas citri	LMG 859	FALSE
2765235867	Proteobacteria	Bordetella	Bordetella genomosp. 4	AU14378	FALSE
645951825	Bacteroidetes	Prevotella	Prevotella bergensis	DSM 17361	FALSE
638341037	Proteobacteria	Burkholderia	Burkholderia pseudomallei	1710a	FALSE
2695420411	Proteobacteria	Escherichia	Escherichia coli	RU1 MA12	FALSE
2721755241	Spirochaetes	unclassified	Spirochaetes bacterium GWE1_60_18	GWE1_60_18	FALSE
2627853874	Proteobacteria	Salmonella	Salmonella enterica	S46	FALSE
2713897251	Firmicutes	Listeria	Listeria monocytogenes	2993	FALSE
2558860516	Firmicutes	Staphylococcus	Staphylococcus aureus	M0494	FALSE
2781126803	Proteobacteria	unclassified	Osedax symbiont Rs1		FALSE
2667527656	Proteobacteria	Haemophilus	Haemophilus influenzae	Hi359	FALSE
2547132234	Proteobacteria	Bordetella	Bordetella pertussis	B1834	FALSE
2563366858	Proteobacteria	Escherichia	Escherichia coli	KTE169	FALSE
2582581273	Firmicutes	Atopostipes	Atopostipes suicloacalis	DSM 15692	FALSE
2505679065	Actinobacteria	Rhodococcus	Rhodococcus rhodochrous	J38	FALSE
2627853804	Bacteroidetes	Flavihumibacter	Flavihumibacter sp. ZG627	ZG627	FALSE
2645727813	Proteobacteria	Xanthomonas	Xanthomonas perforans	GEV1063	FALSE
2784746788	Proteobacteria	Mannheimia	Mannheimia haemolytica		FALSE
2767802124	Actinobacteria	Streptomyces	Streptomyces sp. NRRL S-241	NRRL S-241	TRUE
2718217676	Firmicutes	Anoxybacillus	Anoxybacillus vitaminiphilus	CGMCC 1.8979	FALSE
2582581616	Proteobacteria	Haemophilus	Haemophilus influenzae	M11853	FALSE
2579779139	Proteobacteria	Enterobacter	Enterobacter sp. MGH 22	MGH 22	FALSE
2716884190	Candidatus Staskawiczbacteria	unclassified	Candidatus Staskawiczbacteria bacterium RIFOXYD1_FULL_39_28	RIFOXYD1_FULL_39_28	FALSE
2713896772	Proteobacteria	Escherichia	Escherichia coli	36084	FALSE
2663762825	Firmicutes	Clostridium	Clostridium botulinum	CDC33700	FALSE
2548876709	Proteobacteria	Neisseria	Neisseria meningitidis	Nm8663	FALSE
2639762790	Proteobacteria	Geobacter	Geobacter sulfurreducens	AM-1	TRUE
2521172692	Proteobacteria	Thioalkalivibrio	Thioalkalivibrio nitratireducens	DSM 14787	FALSE
2667527570	Firmicutes	Lactobacillus	Lactobacillus plantarum	CMPG5300	FALSE
2660238231	Proteobacteria	Vibrio	Vibrio parahaemolyticus	1949-04-01	FALSE
649989956	Proteobacteria	Kingella	Kingella denitrificans	ATCC 33394	FALSE
2602041598	Actinobacteria	unclassified	Streptomycetaceae bacterium MP113-05	MP113-05	FALSE
2597489954	Proteobacteria	Pseudomonas	Pseudomonas aeruginosa	c7447m	FALSE
2737471618	Proteobacteria	Nitrosospira	Nitrosospira sp. Nsp22	Nsp22	FALSE
2623620579	Actinobacteria	Cellulosimicrobium	Cellulosimicrobium cellulans	DSM 43879	FALSE
2585427833	Actinobacteria	Cellulomonas	Cellulomonas sp. HZM	HZM	FALSE
2663763257	Proteobacteria	Pseudomonas	Pseudomonas sp. TTU2014-105ASC	TTU2014-105ASC	FALSE
651324075	Proteobacteria	Neisseria	Neisseria macacae	ATCC 33926	FALSE
2654587813	Proteobacteria	Rickettsia	Rickettsia parkeri	AT#24	FALSE
645058826	Proteobacteria	Burkholderia	Burkholderia thailandensis	E264	FALSE
2767802107	Actinobacteria	Streptomyces	Streptomyces sp. EN23	EN23	TRUE
2740892543	Firmicutes	Clostridium	Clostridium ljungdahlii	PETC	FALSE
2596583696	Bacteroidetes	Tenacibaculum	Tenacibaculum sp. MAR_2010_205	Mar_2010_205	FALSE
2547132036	Firmicutes	Lactobacillus	Lactobacillus gasseri	SJ-9E-US	FALSE
2675903560	Actinobacteria	Actinomadura	Actinomadura chibensis	IFM 10266	FALSE
2744055122	Proteobacteria	Salmonella	Salmonella enterica	Gen-0001	FALSE
2731957910	Proteobacteria	Pseudomonas	Pseudomonas psychrotolerans	NS337	FALSE
2751185405	Bacteroidetes	unclassified	unclassified	HKU-BAC2	TRUE
2667527558	Tenericutes	Mycoplasma	Mycoplasma pneumoniae	19294	FALSE
2568526082	Firmicutes	Staphylococcus	Staphylococcus aureus	H31276	FALSE
2734482315	Firmicutes	unclassified	unclassified	bin3_M6	FALSE
2744054454	Proteobacteria	Salmonella	Salmonella enterica	F15M02184	FALSE
2687453217	Firmicutes	Bacillus	Bacillus thuringiensis	Bc601	FALSE
2513237112	Proteobacteria	Massilia	Massilia alkalitolerans	DSM 17462	FALSE
2716884128	Candidatus Omnitrophica	unclassified	Omnitrophica WOR_2 bacterium RIFOXYC2_FULL_45_15	RIFOXYC2_FULL_45_15	FALSE
2710724069	Candidatus Lindowbacteria	unclassified	Candidatus Lindowbacteria bacterium RIFCSPLOWO2_02_FULL_62_12	RIFCSPLOWO2_02_FULL_62_12	FALSE
2667527351	Cyanobacteria	Prochlorococcus	Prochlorococcus sp. AG-355-P16	AG-355-P16	FALSE
651716697	Proteobacteria	Pseudomonas	Pseudomonas aeruginosa		FALSE
637000249	Proteobacteria	Saccharophagus	Saccharophagus degradans	1940-02-01	TRUE
2710723779	candidate division WWE3	unclassified	candidate division WWE3 bacterium RIFCSPLOWO2_01_FULL_41_9	RIFCSPLOWO2_01_FULL_41_9	FALSE
2657245647	Proteobacteria	Salmonella	Salmonella enterica	50267	FALSE
2675903523	Cyanobacteria	Geminocystis	Geminocystis sp. NIES-3708	NIES-3708	FALSE
2627853592	Proteobacteria	unclassified	epsilon proteobacterium endosymbiont of Lamellibrachia satsuma	1368	FALSE
2548876937	Proteobacteria	Escherichia	Escherichia coli	C262_10	FALSE
2690316159	Proteobacteria	Vibrio	Vibrio parahaemolyticus	S074	FALSE
649633092	Bacteroidetes	Riemerella	Riemerella anatipestifer	A350/72, DSM 15868	FALSE
2710264687	Candidatus Yanofskybacteria	unclassified	Candidatus Yanofskybacteria bacterium RIFCSPHIGHO2_02_FULL_43_17	RIFCSPHIGHO2_02_FULL_43_17	FALSE
2775507174	Firmicutes	Bacillus	Bacillus sp. AFS019443	AFS019443	FALSE
2548876710	Proteobacteria	Neisseria	Neisseria meningitidis	Nm1140	FALSE
2558860216	Proteobacteria	Dickeya	Dickeya zeae	NCPPB 3531	TRUE
2657244966	Firmicutes	Streptococcus	Streptococcus salivarius	UC3162	FALSE
2556921666	Bacteroidetes	Crocinitomix	Crocinitomix catalasitica	ATCC 23190	FALSE
2716884348	Cyanobacteria	Prochlorococcus	Prochlorococcus sp. AG-341-L22	AG-341-L22	FALSE
2710264548	Candidatus Uhrbacteria	unclassified	Candidatus Uhrbacteria bacterium RIFCSPHIGHO2_02_FULL_47_44	RIFCSPHIGHO2_02_FULL_47_44	FALSE
2565957066	Proteobacteria	Acinetobacter	Acinetobacter sp. 25977_10	25977_10	FALSE
2667527365	Cyanobacteria	Prochlorococcus	Prochlorococcus sp. AG-363-C02	AG-363-C02	FALSE
2603879582	Firmicutes	Staphylococcus	Staphylococcus aureus	DAR3772	FALSE
2617271287	Proteobacteria	Pseudomonas	Pseudomonas sp. YS-1p	YS-1p	FALSE
2585427770	Proteobacteria	Escherichia	Escherichia coli	4-203-08_S3_C3	FALSE
2751185803	Proteobacteria	Aliivibrio	Aliivibrio sp. 1S175	1S175	FALSE
2695420657	Firmicutes	Lactobacillus	Lactobacillus amylophilus	DSM 20533	FALSE
2648501106	Proteobacteria	Acinetobacter	Acinetobacter baumannii	MRSN16875	FALSE
2576861059	Actinobacteria	Mycobacterium	Mycobacterium tuberculosis	CPHL_A	FALSE
2757320447	Proteobacteria	Pseudomonas	Pseudomonas sp. GV086	GV086	FALSE
2651869790	Firmicutes	Viridibacillus	Viridibacillus arvi	DSM 16317	FALSE
2636415779	Proteobacteria	Enterobacter	Enterobacter ludwigii	UW5	FALSE
2667527954	Proteobacteria	Sinorhizobium	Sinorhizobium fredii	AJQR	FALSE
643886009	Proteobacteria	Campylobacter	Campylobacter rectus	RM3267, CCUG 20446	FALSE
2738543022	Proteobacteria	Novosphingobium	Novosphingobium sp. GV055	GV055	FALSE
2657245561	Proteobacteria	Yersinia	Yersinia enterocolitica	IP20322	FALSE
2663763131	Proteobacteria	Acinetobacter	Acinetobacter indicus	DSM 25388	FALSE
2770939320	Proteobacteria	Idiomarina	Idiomarina tainanensis	125Bg	FALSE
2264867191	Candidatus Aminicenantes	unclassified	Aminicenantes bacterium SCGC AAA252-L10	SCGC AAA252-L10	FALSE
2687453613	Firmicutes	Paenibacillus	Paenibacillus riograndensis	SBR5	TRUE
2582581179	Actinobacteria	Mycobacterium	Mycobacterium tuberculosis	XTB13-113	FALSE
2711768052	Proteobacteria	Escherichia	Escherichia coli	U59	FALSE
2600255197	Proteobacteria	Salmonella	Salmonella enterica	CFSAN000228	FALSE
2585427659	Proteobacteria	Pseudomonas	Pseudomonas fluorescens	UK4	FALSE
2757320432	Proteobacteria	Pseudomonas	Pseudomonas sp. OV397	OV397	FALSE
2603879524	Actinobacteria	Mycobacterium	Mycobacterium tuberculosis	TB_RSA180	FALSE
2563366805	Proteobacteria	Escherichia	Escherichia coli	KTE100	FALSE
2571042788	Firmicutes	Staphylococcus	Staphylococcus aureus	M1447	FALSE
2636415638	Proteobacteria	Sphingobium	Sphingobium japonicum	BiD32	FALSE
2568526580	Firmicutes	Staphylococcus	Staphylococcus aureus	SJUD6040	FALSE
2582581425	Proteobacteria	Klebsiella	Klebsiella pneumoniae	5710/52	FALSE
2531839438	Proteobacteria	Escherichia	Escherichia coli	MP021017.3	FALSE
651324088	Bacteroidetes	Prevotella	Prevotella denticola	CRIS 18C-A	FALSE
2690316258	Firmicutes	Streptococcus	Streptococcus pneumoniae	246	FALSE
2747842750	Proteobacteria	Salmonella	Salmonella enterica	ERL064553	FALSE
2645727692	Actinobacteria	Rhodococcus	Rhodococcus sp. MEB064	MEB064	FALSE
2767802092	Actinobacteria	Streptomyces	Streptomyces californicus	NRRL 2423	FALSE
2710724097	Candidatus Falkowbacteria	unclassified	Candidatus Falkowbacteria bacterium RIFCSPLOWO2_02_FULL_45_15	RIFCSPLOWO2_02_FULL_45_15	FALSE
2718218214	Proteobacteria	Salmonella	Salmonella enterica	EC20121176	FALSE
2706794995	Chloroflexi	unclassified	Dehalococcoidia bacterium SCGC AG-205-L02	SCGC AG-205-L02	FALSE
2534681642	Proteobacteria	Brucella	Brucella melitensis	64/150	FALSE
2718218148	Proteobacteria	Klebsiella	Klebsiella pneumoniae	CN1	FALSE
2590828487	Firmicutes	Staphylococcus	Staphylococcus aureus	M1395	FALSE
2690315780	Proteobacteria	Proteus	Proteus vulgaris	CSUR P1867	FALSE
2675903213	Proteobacteria	Lutimaribacter	Lutimaribacter saemankumensis	DSM 28010	FALSE
2571042741	Firmicutes	Staphylococcus	Staphylococcus aureus	M0302	FALSE
2619619178	Proteobacteria	Helicobacter	Helicobacter pylori	SA226A	FALSE
2551306342	Proteobacteria	Acinetobacter	Acinetobacter haemolyticus	TG19599	FALSE
2551306146	Proteobacteria	Afipia	Afipia birgiae	34632	FALSE
2660238678	Chlamydiae	Chlamydia	Chlamydia trachomatis	R36176	FALSE
2778261538	Proteobacteria	Escherichia	Escherichia coli	MOD1-EC5971	FALSE
2606217754	Actinobacteria	Olsenella	Olsenella sp. kh2p3	KH2P3	FALSE
2721755714	Proteobacteria	Yersinia	Yersinia enterocolitica	YE165	FALSE
2590828401	Firmicutes	Staphylococcus	Staphylococcus aureus	M0924	FALSE
2511231130	Actinobacteria	Mycobacterium	Mycobacterium tuberculosis	CTRI-2	FALSE
2734482732	Firmicutes	Streptococcus	Streptococcus suis	VS3878	FALSE
2706794547	Proteobacteria	Salmonella	Salmonella enterica	Sal677	FALSE
2667527290	Cyanobacteria	Prochlorococcus	Prochlorococcus sp. AG-355-J04	AG-355-J04	FALSE
2667527603	Firmicutes	Paeniclostridium	Paeniclostridium sordellii	SSCC33589	FALSE
2547132404	Proteobacteria	Helicobacter	Helicobacter pylori	8A3	FALSE
2568526322	Proteobacteria	Acinetobacter	Acinetobacter baumannii	UH7807	FALSE
2645728014	Firmicutes	Lactobacillus	Lactobacillus plantarum	WLPL04	FALSE
2590828286	Firmicutes	Staphylococcus	Staphylococcus aureus	M0893	FALSE
649633099	Proteobacteria	Taylorella	Taylorella equigenitalis	MCE9	FALSE
2590828682	Actinobacteria	Mycobacterium	Mycobacterium tuberculosis	TKK_04_0029	FALSE
2593338811	Firmicutes	Staphylococcus	Staphylococcus aureus	W89581	FALSE
2636415947	Proteobacteria	Francisella	Francisella tularensis	Scherm	FALSE
643886188	Firmicutes	Catonella	Catonella morbi	VPI D154F-12, ATCC 51271	FALSE
2643221916	Proteobacteria	Burkholderia	Burkholderia sp. Leaf177	Leaf177	FALSE
2724678994	Actinobacteria	Mycobacterium	Mycobacterium avium	MAH-E-57-3	FALSE
2579778967	Proteobacteria	Photobacterium	Photobacterium leiognathi	lrivu.4.1	FALSE
647000333	Proteobacteria	Vibrio	Vibrio cholerae	CT 5369-93	FALSE
2516143062	Proteobacteria	Campylobacter	Campylobacter jejuni	LMG 23223	FALSE
2516143051	Proteobacteria	Campylobacter	Campylobacter jejuni	87459	FALSE
2609460107	Firmicutes	Bacillus	Bacillus megaterium	BMS	FALSE
2734482591	Proteobacteria	Shigella	Shigella sonnei	H141000108	FALSE
2582580881	Proteobacteria	Salmonella	Salmonella enterica	CFSAN000756	FALSE
651716636	Proteobacteria	Sorangium	Sorangium cellulosum		FALSE
647533218	Firmicutes	Staphylococcus	Staphylococcus aureus	C160	FALSE
2657244924	Proteobacteria	Pseudomonas	Pseudomonas sp. NBRC 111128	NBRC 111128	FALSE
2574180095	Firmicutes	Staphylococcus	Staphylococcus aureus	VET1653S	FALSE
2524023058	Proteobacteria	Oceanospirillum	Oceanospirillum beijerinckii	DSM 7166	FALSE
2582581396	Actinobacteria	Streptomyces	Streptomyces venezuelae		FALSE
2710723576	Candidatus Kerfeldbacteria	unclassified	Candidatus Kerfeldbacteria bacterium RIFCSPHIGHO2_12_FULL_42_13	RIFCSPHIGHO2_12_FULL_42_13	FALSE
2645728006	Proteobacteria	Vibrio	Vibrio nigripulchritudo	SFn27	FALSE
2724679744	Firmicutes	Lactobacillus	Lactobacillus casei	MJA12	FALSE
2721755233	Nitrospirae	unclassified	Nitrospirae bacterium GWD2_57_9	GWD2_57_9	FALSE
2579778553	Firmicutes	Lysinibacillus	Lysinibacillus fusiformis	H1k	FALSE
2684623104	Proteobacteria	Acinetobacter	Acinetobacter baumannii	XH858	FALSE
2744055116	Proteobacteria	Salmonella	Salmonella enterica	A32420	FALSE
2731957955	Proteobacteria	Escherichia	Escherichia coli	ECGM-EL2071	FALSE
2562617130	Proteobacteria	Sinorhizobium	Sinorhizobium meliloti	2011	FALSE
2751185411	Chloroflexi	unclassified	unclassified	HKU-CFX3	FALSE
2721755278	Proteobacteria	Desulfobacula	Desulfobacula sp. GWF2_41_7	GWF2_41_7	FALSE
2684623177	Firmicutes	Aerococcus	Aerococcus viridans	CCUG 4311	FALSE
2718217739	Proteobacteria	Aeromonas	Aeromonas hydrophila	GYK1	FALSE
2590828765	Firmicutes	Staphylococcus	Staphylococcus aureus	F77005	FALSE
2751186014	Proteobacteria	Burkholderia	Burkholderia sp. RF7-non_BP1	RF7-non_BP1	FALSE
2619618879	Armatimonadetes	unclassified	unclassified	EBPR_Bin_108	FALSE
2606217690	Cyanobacteria	Prochlorococcus	Prochlorococcus marinus	MIT9116	FALSE
2590828635	Actinobacteria	Mycobacterium	Mycobacterium tuberculosis	TKK_02_0046	FALSE
2772190783	Firmicutes	Sporosarcina	Sporosarcina ureae	S204	FALSE
2778261567	Proteobacteria	Escherichia	Escherichia coli	MOD1-EC1645	FALSE
2643221556	Proteobacteria	Massilia	Massilia sp. Root1485	Root1485	FALSE
2603879759	Firmicutes	Staphylococcus	Staphylococcus aureus	VET0315R	FALSE
2608642243	Proteobacteria	Variovorax	Variovorax sp. EL159	EL159	FALSE
2667527358	Cyanobacteria	Prochlorococcus	Prochlorococcus sp. AG-363-A15	AG-363-A15	FALSE
2713897518	Candidatus Aerophobetes	unclassified	unclassified	SCGC AG-369-F13	FALSE
2767802015	Actinobacteria	Streptomyces	Streptomyces sp. NRRL B-3648	NRRL B-3648	FALSE
2778261077	Proteobacteria	Citromicrobium	Citromicrobium sp.	SAT146	FALSE
2667527577	Proteobacteria	Burkholderia	Burkholderia pseudomallei	C28	FALSE
2657245483	Proteobacteria	Escherichia	Escherichia coli	RU1 LB9	FALSE
2708742867	Candidatus Levybacteria	unclassified	Candidatus Levybacteria bacterium RIFCSPHIGHO2_01_FULL_41_15	RIFCSPHIGHO2_01_FULL_41_15	FALSE
2663763463	Actinobacteria	Streptomyces	Streptomyces albus	NRRL B-1335	FALSE
2515154173	Bacteroidetes	Prevotella	Prevotella intermedia	ATCC 25611	FALSE
2698536558	Proteobacteria	Legionella	Legionella pneumophila	EUL12	FALSE
2695420387	Proteobacteria	Salmonella	Salmonella enterica	DT104 H22	FALSE
640753006	Firmicutes	Bacillus	Bacillus cytotoxicus	NVH 391-98	FALSE
2617271195	Proteobacteria	Helicobacter	Helicobacter pylori	SA144A	FALSE
2576861307	Actinobacteria	Mycobacterium	Mycobacterium tuberculosis	1615	FALSE
2663763493	Proteobacteria	Pseudomonas	Pseudomonas aeruginosa	ATCC 33357	FALSE
2582581471	Proteobacteria	Corallococcus	Corallococcus coralloides	B035	FALSE
2551306607	Spirochaetes	Leptospira	Leptospira interrogans	Fiocruz LV4174	FALSE
2687453282	Firmicutes	Staphylococcus	Staphylococcus aureus	HC1335	FALSE
2700989502	Firmicutes	Streptococcus	Streptococcus parasanguinis	VT517	FALSE
2708742466	Bacteroidetes	Chryseobacterium	Chryseobacterium sp. RU33C	RU33C	FALSE
2651870196	Proteobacteria	Sphingopyxis	unclassified	REDSEA-S22_B5	FALSE
2738541272	Actinobacteria	Promicromonospora	Promicromonospora sp. AC04	AC04	FALSE
2590828179	Firmicutes	Staphylococcus	Staphylococcus aureus	M0469	FALSE
2630968636	Firmicutes	Sporosarcina	Sporosarcina sp. ZBG7A	ZBG7A	FALSE
638341028	Proteobacteria	Burkholderia	Burkholderia mallei	2002721280	FALSE
2747842452	Candidatus Margulisbacteria	unclassified	unclassified	SCGC AAA071-G07	FALSE
2724679255	Proteobacteria	Salmonella	Salmonella enterica	NGUA-5_S5	FALSE
2630968306	Proteobacteria	Xanthomonas	Xanthomonas albilineans	PNG130	FALSE
2576861100	Proteobacteria	Klebsiella	Klebsiella pneumoniae	UCI 26	FALSE
2663762831	Proteobacteria	Legionella	Legionella oakridgensis	Oak Ridge-10	FALSE
2740892298	Proteobacteria	Klebsiella	Klebsiella pneumoniae	143500528	FALSE
637000063	Chlamydiae	Chlamydia	Chlamydia trachomatis	HAR-13	FALSE
2545824788	Proteobacteria	Legionella	Legionella oakridgensis	ATCC 33761	FALSE
2600255225	Proteobacteria	Salmonella	Salmonella enterica	CFSAN000953	FALSE
2630968466	Firmicutes	Lactobacillus	Lactobacillus plantarum	PS128	FALSE
2609459865	Proteobacteria	Klebsiella	Klebsiella pneumoniae	CHS 40	FALSE
2654587719	Chlamydiae	Parachlamydia	Parachlamydia acanthamoebae	ATCC VR-1476	FALSE
646564537	Proteobacteria	Helicobacter	Helicobacter mustelae	ATCC 43772	FALSE
2563366679	Proteobacteria	Pantoea	Pantoea ananatis	ATCC 19321	FALSE
2734482175	Actinobacteria	Actinokineospora	Actinokineospora cianjurensis	DSM 45657	TRUE
2513237203	Proteobacteria	Helicobacter	Helicobacter pylori	Shi417	FALSE
2700989570	Proteobacteria	Klebsiella	Klebsiella pneumoniae	S_26BO	FALSE
2590828334	Firmicutes	Staphylococcus	Staphylococcus aureus	M0763	FALSE
2565956506	Proteobacteria	Labrys	Labrys methylaminiphilus	JLW10	FALSE
2627853588	Chloroflexi	Anaerolinea	Anaerolinea sp. SCGC AC-711-E09	SCGC AC-711-E09	FALSE
2731958038	Proteobacteria	Pseudomonas	Pseudomonas aeruginosa	RW75	FALSE
2609459911	Proteobacteria	Klebsiella	Klebsiella pneumoniae	CHS 39	FALSE
2773857938	Firmicutes	Enterococcus	Enterococcus avium	639_EFCM	FALSE
2681813223	Proteobacteria	Escherichia	Escherichia coli	STEC 2112	FALSE
2545824689	Firmicutes	Megasphaera	Megasphaera sp. NM10	NM10	FALSE
2545824684	Firmicutes	Anoxybacillus	Anoxybacillus flavithermus	AK1	FALSE
2609460177	Firmicutes	Brevibacillus	Brevibacillus laterosporus	B9	FALSE
650377970	Firmicutes	Blautia	[Ruminococcus] torques	L2-14	FALSE
2634166344	Actinobacteria	Corynebacterium	Corynebacterium mycetoides	DSM 20632	FALSE
2724679335	Firmicutes	Streptococcus	Streptococcus pneumoniae	Pn12	FALSE
2708743076	Candidatus Zambryskibacteria	unclassified	Candidatus Zambryskibacteria bacterium RIFCSPHIGHO2_01_FULL_46_25	RIFCSPHIGHO2_01_FULL_46_25	FALSE
2684622559	Actinobacteria	Mycolicibacter	Mycolicibacter nonchromogenicus	NCK 8460	FALSE
2537561835	Proteobacteria	Vibrio	Vibrio cholerae	CP1032(5)	FALSE
2645727609	Actinobacteria	Mycobacterium	Mycobacterium tuberculosis	TKK_04_0118	FALSE
2537562037	Proteobacteria	Helicobacter	Helicobacter pylori	Hp P-26	FALSE
2529292949	Proteobacteria	Acinetobacter	Acinetobacter baumannii	ABNIH17	FALSE
2547132096	Proteobacteria	Vibrio	Vibrio anguillarum	96F	FALSE
2630968478	Actinobacteria	Mycobacterium	Mycobacterium tuberculosis	MD17901	FALSE
2706794568	Proteobacteria	Vibrio	Vibrio crassostreae	J5-5	FALSE
2541047588	Firmicutes	Enterococcus	Enterococcus faecalis	20-SD-BW-06	FALSE
649989924	Firmicutes	Coprobacillus	Coprobacillus cateniformis	29_1	FALSE
2603879510	Actinobacteria	Mycobacterium	Mycobacterium tuberculosis	TRUG0081	FALSE
2671180691	Firmicutes	Clostridium	Clostridium butyricum	JKY6D1	FALSE
2597490125	Proteobacteria	Burkholderia	Burkholderia pseudomallei	MSHR5855	FALSE
2630968643	Proteobacteria	Xanthomonas	Xanthomonas vesicatoria	53M	FALSE
2603880055	Actinobacteria	Mycobacterium	Mycobacterium tuberculosis	TRUG0038	FALSE
650716093	Firmicutes	Streptococcus	Streptococcus suis	ST3	FALSE
2695420420	Actinobacteria	Mycobacterium	Mycobacterium tuberculosis	A70144_2	FALSE
2636415859	Proteobacteria	Pseudomonas	Pseudomonas syringae group genomosp. 3	CFBP 1657	FALSE
2728369596	Actinobacteria	Mycolicibacterium	Mycolicibacterium phlei	DSM 43239	FALSE
2579778542	Proteobacteria	Helicobacter	Helicobacter pylori	wls-5-9	FALSE
651716612	Proteobacteria	Escherichia	Escherichia coli		FALSE
2576861798	Firmicutes	Geobacillus	Geobacillus sp. CAMR12739	CAMR12739	FALSE
2706794961	Candidatus Cloacimonetes	unclassified	Candidatus Cloacimonetes bacterium JGI 000176CP_D08	JGI 000176CP_D08	FALSE
2698537030	Proteobacteria	unclassified	Betaproteobacteria bacterium JGI CrystG Aug02-3-K6	JGI CrystG Aug02-3-K6	FALSE
2626541785	Candidatus Nomurabacteria	unclassified	Candidatus Nomurabacteria bacterium GW2011_GWF2_40_31	GW2011_GWF2_40_31	FALSE
2693429655	Proteobacteria	Salmonella	Salmonella enterica	613sCH43	FALSE
2690315678	Proteobacteria	Afipia	Afipia sp. GAS231	GAS231	FALSE
2639762707	Proteobacteria	unclassified	Gammaproteobacteria bacterium	SCGC AB-629-K02	FALSE
2630968831	Firmicutes	Enterococcus	Enterococcus cecorum	BB-66	FALSE
2602041978	Actinobacteria	Mycobacterium	Mycobacterium tuberculosis	F11	FALSE
2648501289	Proteobacteria	Salmonella	Salmonella enterica	A506	FALSE
2775507043	Firmicutes	Paenibacillus	Paenibacillus senegalimassiliensis	SIT18	FALSE
2671180487	Actinobacteria	Mycobacterium	Mycobacterium tuberculosis	D00000538	FALSE
2671180972	Proteobacteria	Vibrio	Vibrio parahaemolyticus	S012	FALSE
2551306125	Proteobacteria	Enterobacter	Enterobacter hormaechei	08XA1	FALSE
2663763319	Actinobacteria	Mycobacteroides	Mycobacteroides abscessus	PAP166	FALSE
2645727789	Proteobacteria	Klebsiella	Klebsiella pneumoniae	CDPH3823	FALSE
2595698204	Bacteroidetes	Algoriphagus	Algoriphagus alkaliphilus	DSM 22703	FALSE
2690315930	Nitrospirae	Nitrospira	Candidatus Nitrospira nitrificans	COMA2	FALSE
2660238493	Proteobacteria	Legionella	Legionella pneumophila	12_4904	FALSE
2531839115	Firmicutes	Enterococcus	Enterococcus faecium	511	FALSE
2667527754	Firmicutes	Lactobacillus	Lactobacillus sanfranciscensis	DSM 20451	FALSE
2582580942	Firmicutes	Streptococcus	Streptococcus pyogenes	ABC020052291	FALSE
2585428105	Firmicutes	Lysinibacillus	Lysinibacillus sp. BC-14	BC-14	FALSE
2740892372	Proteobacteria	Escherichia	Escherichia coli	MI10-01	FALSE
2509276066	Bacteroidetes	Prevotella	Prevotella dentalis	ES 2772	FALSE
2541047335	Firmicutes	Clostridioides	Clostridioides difficile	DA00191	FALSE
2738541305	Actinobacteria	Nocardioides	Nocardioides sp. CF167	CF167	FALSE
2562617014	Firmicutes	unclassified	Lachnospiraceae bacterium AC2014	AC2014	FALSE
2667527209	Proteobacteria	Pseudomonas	Pseudomonas cichorii	ATCC 10857	FALSE
2522572182	Actinobacteria	Pseudonocardia	Pseudonocardia asaccharolytica	DSM 44247	FALSE
2600255040	Firmicutes	Oscillibacter	Oscillibacter sp. KLE 1728	KLE 1728	FALSE
2571042097	Firmicutes	Staphylococcus	Staphylococcus aureus	M53356	FALSE
637000146	Proteobacteria	Legionella	Legionella pneumophila	Lens	FALSE
2540341242	Verrucomicrobia	unclassified	Verrucomicrobia bacterium LP2A	LP2A	FALSE
2747842871	Proteobacteria	Salmonella	Salmonella enterica	MDUST282	FALSE
2582580639	Proteobacteria	unclassified	unclassified	TBepi.metabat.5136	FALSE
2744054714	Firmicutes	Lysinibacillus	[Bacillus] sp. KCTC 13219	KCTC 13219	FALSE
2600255077	Actinobacteria	Blastococcus	Candidatus Blastococcus massiliensis	AP3	FALSE
2636415440	Firmicutes	Staphylococcus	Staphylococcus aureus	C1378	FALSE
2619619504	Actinobacteria	Mycobacterium	Mycobacterium tuberculosis	MD16571	FALSE
2671180239	Firmicutes	Streptococcus	Streptococcus suis	LSS22	FALSE
2524023214	Actinobacteria	Leucobacter	Leucobacter chironomi	DSM 19883	FALSE
2703719391	Firmicutes	Staphylococcus	Staphylococcus aureus	2588STDY5748027	FALSE
2563366671	Firmicutes	Paenibacillus	Paenibacillus elgii	B69	FALSE
2519899530	Proteobacteria	Desulfocurvibacter	Desulfocurvibacter africanus	PCS	FALSE
2773857656	Actinobacteria	Streptomyces	Streptomyces sp. 57	57	FALSE
2585428079	Firmicutes	Clostridium	Clostridium acidisoli	DSM 12555	FALSE
2524614586	Proteobacteria	Pseudomonas	Pseudomonas syringae	CC1629	FALSE
2554235053	Proteobacteria	Acinetobacter	Acinetobacter baumannii	TG07725	FALSE
2537562028	Firmicutes	Streptococcus	Streptococcus pneumoniae	PNI0002	FALSE
2737471897	Firmicutes	Streptococcus	Streptococcus agalactiae	BE-PW-108	FALSE
2687453205	Actinobacteria	Mycobacterium	Mycobacterium sp. QIA-37	QIA-37	FALSE
2642422595	Proteobacteria	Achromatium	unclassified	bin 9	FALSE
2619619149	Firmicutes	Halobacillus	Halobacillus dabanensis	HD-02	FALSE
2775506860	Actinobacteria	Gordonibacter	Gordonibacter urolithinfaciens	DSM 27213T	FALSE
2740892174	Proteobacteria	Oleiphilus	Oleiphilus sp. HI0125	HI0125	FALSE
2734482703	Firmicutes	Streptococcus	Streptococcus suis	SS74	FALSE
2773858048	Bacteroidetes	Capnocytophaga	Capnocytophaga haemolytica	NCTC 12947	FALSE
2710724130	Candidatus Cloacimonetes	unclassified	Candidatus Cloacimonetes bacterium JGI 000170CP_E04	JGI 000170CP_E04	FALSE
641522619	Firmicutes	Clostridium	Clostridium botulinum	Okra	FALSE
2738541285	Bacteroidetes	Flavobacterium	Flavobacterium sp. GV030	GV030	FALSE
2541047375	Firmicutes	Clostridioides	Clostridioides difficile	Y312	FALSE
2731957587	Actinobacteria	Microbacterium	Microbacterium oleivorans	NBRC 103075	FALSE
2731957670	Firmicutes	Lactobacillus	Lactobacillus pantheris	NBRC 106106	FALSE
2568526559	Firmicutes	Staphylococcus	Staphylococcus aureus	M1246	FALSE
2558860817	Firmicutes	Enterococcus	Enterococcus faecium	7330519-3	FALSE
2600255181	Proteobacteria	Salmonella	Salmonella enterica	CFSAN000212	FALSE
2597490370	Proteobacteria	Bauldia	Bauldia litoralis	ATCC 35022	FALSE
2710723744	Candidatus Taylorbacteria	unclassified	Candidatus Taylorbacteria bacterium RIFCSPLOWO2_01_FULL_48_100	RIFCSPLOWO2_01_FULL_48_100	FALSE
2551306480	Firmicutes	Parageobacillus	Parageobacillus caldoxylosilyticus	CIC9	FALSE
2534682319	Firmicutes	Streptococcus	Streptococcus agalactiae	FSL S3-268	FALSE
2706794945	Firmicutes	Clostridium	Clostridium sp. JGI 000170CP_E05	JGI 000170CP_E05	FALSE
2600255179	Proteobacteria	Salmonella	Salmonella enterica	CFSAN000223	FALSE
2519899575	Proteobacteria	Citrobacter	Citrobacter freundii	ATCC 8090	FALSE
2710264613	Candidatus Magasanikbacteria	unclassified	Candidatus Magasanikbacteria bacterium RIFCSPHIGHO2_02_FULL_44_13	RIFCSPHIGHO2_02_FULL_44_13	FALSE
2687453629	Proteobacteria	Bordetella	Bordetella pertussis	H627	FALSE
2590828134	Firmicutes	Staphylococcus	Staphylococcus aureus	M0215	FALSE
2551306350	Proteobacteria	Pseudomonas	Pseudomonas sp. S13.1.2	S13.1.2	FALSE
2526164606	Firmicutes	Staphylococcus	Staphylococcus aureus	CIGC348	FALSE
2645728064	Proteobacteria	Klebsiella	Klebsiella michiganensis	PHS-892	FALSE
2639763031	Proteobacteria	Piscirickettsia	Piscirickettsia salmonis	FIUCHILE-89L01	FALSE
2513237314	Firmicutes	Enterococcus	Enterococcus saccharolyticus	30_1	FALSE
2529292840	Actinobacteria	Cutibacterium	Cutibacterium acnes	HL002PA2	FALSE
2710723913	Candidatus Doudnabacteria	unclassified	Candidatus Doudnabacteria bacterium RIFCSPLOWO2_01_FULL_44_21	RIFCSPLOWO2_01_FULL_44_21	FALSE
2551306097	Proteobacteria	Melaminivora	Melaminivora alkalimesophila	CY1	FALSE
2561511243	Proteobacteria	Ralstonia	Ralstonia solanacearum	CFBP2957	FALSE
2512564032	Bacteroidetes	Saprospira	Saprospira grandis	Lewin	FALSE
2634166407	Proteobacteria	Salmonella	Salmonella enterica	Sal25	FALSE
2524614511	Actinobacteria	Ruania	Ruania albidiflava	DSM 18029	FALSE
2710264761	Chloroflexi	unclassified	unclassified	SA_10	FALSE
2706794688	Proteobacteria	Shigella	Shigella sonnei	24701ss_1	FALSE
2690316083	Actinobacteria	Mycobacterium	Mycobacterium tuberculosis	O00100977	FALSE
2563367057	Proteobacteria	Bartonella	Bartonella birtlesii	E4	FALSE
2671180703	Actinobacteria	Mycobacterium	Mycobacterium tuberculosis	A70441	FALSE
2711768196	Proteobacteria	Salmonella	Salmonella enterica	ATCC 8392	FALSE
651716552	Actinobacteria	Streptomyces	Streptomyces sp. NRRL 11266	NRRL 11266	FALSE
2599185248	Proteobacteria	Pseudomonas	Pseudomonas sp. NFACC08-1	NFACC08-1	FALSE
2739367724	Proteobacteria	unclassified	Rhodobacteraceae bacterium JGI 01_L11_4000m	JGI 01_L11_4000m	FALSE
2582580596	Bacteroidetes	unclassified	unclassified	MEint.metabat.6777	FALSE
2576861805	Proteobacteria	Caballeronia	Caballeronia jiangsuensis	MP-1	FALSE
2767802028	Actinobacteria	Streptomyces	Streptomyces sp. NRRL F-6677	NRRL F-6677	FALSE
2751185418	unclassified	unclassified	unclassified	HKU-FIR1	FALSE
2687453115	Proteobacteria	Shigella	Shigella flexneri	981	FALSE
2687453161	Proteobacteria	Candidatus Tremblaya	Candidatus Tremblaya princeps	TPFVIR	FALSE
2517572179	Firmicutes	Listeria	Listeria monocytogenes	NKB06_01	FALSE
2713897280	Firmicutes	Lysinibacillus	Lysinibacillus sp. F5	F5	FALSE
2744054668	Cyanobacteria	Phormidium	Phormidium willei	BDU 130791	FALSE
2636416108	Proteobacteria	Pseudomonas	Pseudomonas putida	MC4-5222	FALSE
2534681894	Firmicutes	Candidatus Arthromitus	Candidatus Arthromitus sp. SFB-5	SFB-5	FALSE
2518285522	Proteobacteria	Photorhabdus	Photorhabdus khanii	NC19	TRUE
2541047611	Proteobacteria	Salmonella	Salmonella enterica	CDC_2010K_1010	FALSE
2657245021	Firmicutes	Staphylococcus	Staphylococcus aureus	FDAARGOS_36	FALSE
2639762869	Proteobacteria	Xanthomonas	Xanthomonas axonopodis	DSM 3585	FALSE
2757320470	Firmicutes	unclassified	unclassified	Cp30	FALSE
2667527585	Proteobacteria	Campylobacter	Campylobacter coli	RC459_S47	FALSE
2710723815	Candidatus Staskawiczbacteria	unclassified	Candidatus Staskawiczbacteria bacterium RIFCSPLOWO2_01_FULL_43_17b	RIFCSPLOWO2_01_FULL_43_17b	FALSE
2537562077	Firmicutes	Streptococcus	Streptococcus pneumoniae	GA54644	FALSE
2537561872	Proteobacteria	Acinetobacter	Acinetobacter baumannii	MSP4-16	FALSE
2778261427	Bacteroidetes	unclassified	Crocinitomicaceae bacterium	SAT175	FALSE
2636415702	Proteobacteria	Burkholderia	Burkholderia pseudomallei	MSHR4308	FALSE
2687453361	Actinobacteria	Lawsonella	Lawsonella clevelandensis	X1698	FALSE
2657244958	Proteobacteria	Burkholderia	Burkholderia pseudomallei	E0387	FALSE
2708742764	Chloroflexi	unclassified	Chloroflexi bacterium RBG_16_63_12	RBG_16_63_12	FALSE
2734482789	Proteobacteria	Escherichia	Escherichia coli	CVM_N36404PS	FALSE
2740892100	Proteobacteria	Pseudomonas	Pseudomonas aeruginosa	AU20671	FALSE
2630968513	Proteobacteria	Salmonella	Salmonella enterica	MA_10EN1469	FALSE
2645728113	Proteobacteria	Pseudomonas	Pseudomonas costantinii	LMG 22119	FALSE
2565956656	Proteobacteria	Acinetobacter	Acinetobacter sp. NIPH 1847	NIPH 1847	FALSE
650716008	Proteobacteria	Alicycliphilus	Alicycliphilus denitrificans	K601	FALSE
2571042398	Firmicutes	Staphylococcus	Staphylococcus aureus	M0071	FALSE
2706794603	Proteobacteria	Salmonella	Salmonella enterica	IB5343	FALSE
2667528042	Proteobacteria	Enterobacter	Enterobacter sp. 50793107	50793107	FALSE
2609459735	Proteobacteria	Collimonas	Collimonas sp. OK242	OK242	FALSE
2590828785	Firmicutes	Staphylococcus	Staphylococcus aureus	F85609	FALSE
2690315889	Firmicutes	Gracilibacillus	Gracilibacillus massiliensis	Awa-1	FALSE
2687453245	Proteobacteria	Campylobacter	Campylobacter hyointestinalis	CCUG 27631	FALSE
2684623220	Actinobacteria	Mycobacterium	Mycobacterium tuberculosis	UT307	FALSE
2770939617	Proteobacteria	Azonexus	Azonexus fungiphilus	DSM 23841	FALSE
2512564058	Actinobacteria	Corynebacterium	Corynebacterium pseudotuberculosis	P54B96	FALSE
2703718640	Proteobacteria	Legionella	Legionella pneumophila	EUL59	FALSE
2600255070	Proteobacteria	Paraburkholderia	Paraburkholderia ginsengisoli	KMY03	FALSE
2545824534	Spirochaetes	Leptospira	Leptospira interrogans	LT2186	FALSE
640963036	Bacteroidetes	Pedobacter	Pedobacter sp. BAL39	BAL39	FALSE
2548876925	Proteobacteria	Cronobacter	Cronobacter sakazakii	E764	FALSE
2603879895	Firmicutes	Staphylococcus	Staphylococcus aureus	DAR1183	FALSE
2574180186	Firmicutes	Staphylococcus	Staphylococcus aureus	UCIM6084	FALSE
2716884199	Candidatus Azambacteria	unclassified	Candidatus Azambacteria bacterium RIFOXYD1_FULL_44_10	RIFOXYD1_FULL_44_10	FALSE
2703719297	Firmicutes	Alkaliphilus	Alkaliphilus sp. JGI 000170CP_B06	JGI 000170CP_B06	FALSE
2574179725	Bacteroidetes	Flavisolibacter	Flavisolibacter ginsengiterrae	DSM 18136	FALSE
2561511179	Proteobacteria	Salmonella	Salmonella bongori	Sbon_167	FALSE
2721755494	Cyanobacteria	Microcystis	Microcystis aeruginosa	NIES-2481	FALSE
2645727707	Proteobacteria	Helicobacter	Helicobacter pylori	UM096	FALSE
2534681855	Firmicutes	Lactobacillus	Lactobacillus rhamnosus	ATCC 21052	FALSE
2710264785	Firmicutes	Caldicellulosiruptor	Caldicellulosiruptor bescii	RKCB125	FALSE
2541047466	Proteobacteria	Salmonella	Salmonella enterica	DG22	FALSE
2558860168	Firmicutes	Exiguobacterium	Exiguobacterium sibiricum	2021-07-03	FALSE
2619619564	Actinobacteria	Mycobacterium	Mycobacterium tuberculosis	M1270	FALSE
2660238091	Actinobacteria	Mycobacteroides	Mycobacteroides abscessus	PAP123	FALSE
2576861314	Actinobacteria	Mycobacterium	Mycobacterium tuberculosis	XTB13-214	FALSE
2617271100	Proteobacteria	Helicobacter	Helicobacter pylori	SA213A	FALSE
2510917008	Actinobacteria	Arthrobacter	unclassified	cp15	FALSE
2708743080	Candidatus Wildermuthbacteria	unclassified	Candidatus Wildermuthbacteria bacterium RIFCSPHIGHO2_01_FULL_48_25	RIFCSPHIGHO2_01_FULL_48_25	FALSE
2582581603	Actinobacteria	Rhodococcus	Rhodococcus jostii	K01-B0171	FALSE
2721755123	Proteobacteria	unclassified	Deltaproteobacteria bacterium GWA2_38_16	GWA2_38_16	FALSE
2639762801	Proteobacteria	Pseudomonas	Pseudomonas aeruginosa	VRFPA04	FALSE
2630968327	Actinobacteria	Rhodococcus	Rhodococcus sp. Chr-9	Chr-9	FALSE
2571042648	Firmicutes	Staphylococcus	Staphylococcus aureus	M0921	FALSE
2541047250	Proteobacteria	Neisseria	Neisseria meningitidis	NM165	FALSE
2528768114	Proteobacteria	Rhizobium	Rhizobium sp. JGI 0001014-D18	JGI 0001014-D18	FALSE
2563366725	Bacteroidetes	Sphingobacterium	Sphingobacterium thalpophilum	DSM 11723	FALSE
2708742721	Candidatus Atribacteria	unclassified	Candidatus Atribacteria bacterium RBG_16_35_8	RBG_16_35_8	FALSE
2568526750	Firmicutes	Bacillus	Bacillus licheniformis	S 16	FALSE
645951812	Proteobacteria	Brucella	Brucella sp. F5/99	F5/99	FALSE
2563366684	Actinobacteria	Streptoalloteichus	Streptoalloteichus hindustanus	DSM 44523	FALSE
2576861325	Actinobacteria	Mycobacterium	Mycobacterium tuberculosis	TB_RSA32	FALSE
2698536490	Proteobacteria	Pseudomonas	Pseudomonas aeruginosa	ST-111 E4_London_17_VIM_2_03_09	FALSE
2554235360	Actinobacteria	Corynebacterium	Corynebacterium glutamicum	K051	FALSE
2534682045	Firmicutes	Streptococcus	Streptococcus pneumoniae	GA11856	FALSE
2541047985	Proteobacteria	Klebsiella	Klebsiella pneumoniae	UHKPC77	FALSE
2651869946	Firmicutes	Clostridium	Clostridium colicanis	3WC2	FALSE
2623620435	Bacteroidetes	unclassified	unclassified	bin_50	FALSE
2558860380	Firmicutes	Streptococcus	Streptococcus pyogenes	GA03799	FALSE
2636415848	Proteobacteria	Salmonella	Salmonella enterica	S42	FALSE
2529293147	Proteobacteria	Escherichia	Escherichia coli	P0304816.2	FALSE
2710724025	Candidatus Ryanbacteria	unclassified	Candidatus Ryanbacteria bacterium RIFCSPLOWO2_02_FULL_44_40	RIFCSPLOWO2_02_FULL_44_40	FALSE
2643221865	Actinobacteria	Leifsonia	Leifsonia sp. Leaf264	Leaf264	TRUE
2593338732	Firmicutes	Staphylococcus	Staphylococcus aureus	W16013	FALSE
2718218319	Firmicutes	Bacillus	Bacillus anthracis	PR10-4	FALSE
2703719347	Proteobacteria	Escherichia	Escherichia coli	228	FALSE
2526164584	Proteobacteria	Helicobacter	Helicobacter pylori	Hp P-28b	FALSE
2708742600	Candidatus Omnitrophica	unclassified	Omnitrophica WOR_2 bacterium GWA2_44_7	GWA2_44_7	FALSE
2716884655	Cyanobacteria	Prochlorococcus	Prochlorococcus sp. AG-331-D11	AG-331-D11	FALSE
2695420842	Proteobacteria	Vibrio	Vibrio parahaemolyticus	CFSAN012494	FALSE
2590828296	Firmicutes	Staphylococcus	Staphylococcus aureus	M0868	FALSE
2740892380	Firmicutes	Blautia	Blautia producta	ER3	FALSE
2710723878	Candidatus Woesebacteria	unclassified	Candidatus Woesebacteria bacterium RIFCSPLOWO2_01_FULL_39_10	RIFCSPLOWO2_01_FULL_39_10	FALSE
2731957697	Proteobacteria	Sphingobium	Sphingobium abikonense	DDA 109	FALSE
2695420721	Firmicutes	Staphylococcus	Staphylococcus aureus	03-00397	FALSE
2558860235	Proteobacteria	Rickettsia	Rickettsia japonica	YH	FALSE
2721755795	Firmicutes	Lactobacillus	Lactobacillus amylophilus	DSM 20533	FALSE
2540341062	Chloroflexi	Dehalococcoides	Dehalococcoides mccartyi	DCMB5	FALSE
2687453781	Actinobacteria	Streptomyces	Streptomyces sp. 2314.4	2314.4	FALSE
2773857615	Bacteroidetes	Salegentibacter	Salegentibacter sp. 24	24	FALSE
2737471975	Firmicutes	Streptococcus	Streptococcus agalactiae	SH0334	FALSE
2626541930	Candidatus Amesbacteria	unclassified	Candidatus Amesbacteria bacterium GW2011_GWC2_47_8	GW2011_GWC2_47_8	FALSE
2739367898	Actinobacteria	Nocardioides	Nocardioides sp. CF479	CF479	FALSE
639633019	Proteobacteria	Candidatus Ruthia	Candidatus Ruthia magnifica	Cm	FALSE
2773858005	Firmicutes	Brochothrix	Brochothrix thermosphacta	Bth-7803	FALSE
2617270990	Proteobacteria	Escherichia	Escherichia coli	3-105-05_S1_C3	FALSE
2639762752	Proteobacteria	Luteibacter	Luteibacter yeojuensis	SU11	FALSE
2772190665	Proteobacteria	Photobacterium	Photobacterium kishitanii	NCIMB 844	FALSE
2747843100	Proteobacteria	Salmonella	Salmonella enterica	1032168	FALSE
2518285511	Planctomycetes	unclassified	Planctomycetes bacterium SCGC AAA257-G04	SCGC AAA257-G04	FALSE
2563366602	Chlamydiae	Chlamydia	Chlamydia trachomatis	L2b/Canada2	FALSE
651324021	Firmicutes	Centipeda	Centipeda periodontii	DSM 2778	FALSE
2571042919	Bacteroidetes	Leeuwenhoekiella	Leeuwenhoekiella sp. MAR_2009_132	MAR_2009_132	FALSE
2556921658	Proteobacteria	Vibrio	Vibrio cholerae	ATCC 14035	FALSE
2654587729	Proteobacteria	Vibrio	Vibrio parahaemolyticus	S174	FALSE
2643221654	Proteobacteria	Rhizobacter	Rhizobacter sp. Root404	Root404	FALSE
2516143093	Proteobacteria	Campylobacter	Campylobacter coli	2685	FALSE
645951807	Chlamydiae	Chlamydia	Chlamydia muridarum	Weiss	FALSE
2617270930	Bacteroidetes	Arenibacter	Arenibacter nanhaiticus	CGMCC 1.8863	FALSE
2710723558	Candidatus Gottesmanbacteria	unclassified	Candidatus Gottesmanbacteria bacterium RIFCSPHIGHO2_12_FULL_40_13	RIFCSPHIGHO2_12_FULL_40_13	FALSE
2529293063	Proteobacteria	Escherichia	Escherichia coli	P0302308.12	FALSE
2690316345	Proteobacteria	Escherichia	Escherichia coli	403726_aEPEC	FALSE
2681813003	Proteobacteria	Campylobacter	Campylobacter jejuni	BJ-CJGB95377	FALSE
2523533576	Bacteroidetes	Pedobacter	Pedobacter glucosidilyticus	DSM 23534	FALSE
2518645608	Firmicutes	Saccharibacillus	Saccharibacillus kuerlensis	DSM 22868	FALSE
2695420977	Planctomycetes	unclassified	unclassified	bin 7	FALSE
2654587646	Proteobacteria	Neisseria	Neisseria meningitidis	320501	FALSE
645951867	Firmicutes	Staphylococcus	Staphylococcus aureus	A9781	FALSE
2588254144	Actinobacteria	Mycobacterium	Mycobacterium tuberculosis	KT-0058	FALSE
2654587767	Proteobacteria	Candidatus Paracaedimonas	Candidatus Paracaedimonas acanthamoebae	30173	FALSE
2502894006	Firmicutes	Staphylococcus	Staphylococcus aureus	RCH_S57	FALSE
2579778941	Proteobacteria	Escherichia	Escherichia coli	LR09	FALSE
2574179853	Proteobacteria	Salmonella	Salmonella enterica	ATCC 8400	FALSE
2531839552	Bacteroidetes	Capnocytophaga	Capnocytophaga sp. oral taxon 324	F0483	FALSE
2663763066	Firmicutes	Streptococcus	Streptococcus uberis	B362	FALSE
2716884319	Proteobacteria	unclassified	Pelagibacteraceae bacterium AG-470-G06	AG-470-G06	FALSE
2582580579	unclassified	unclassified	unclassified	MEint.metabat.46339	FALSE
2568526679	Firmicutes	Staphylococcus	Staphylococcus aureus	M0647	FALSE
2507149004	Proteobacteria	Alcanivorax	Alcanivorax sp.	rast	FALSE
2595699008	Proteobacteria	Aquamicrobium	Aquamicrobium aerolatum	DSM 21857	FALSE
2615840506	Proteobacteria	unclassified	unclassified	SD S1320	TRUE
2734482406	Firmicutes	Staphylococcus	Staphylococcus aureus	IU1	FALSE
2687453549	Firmicutes	Pediococcus	Pediococcus damnosus	TMW 2.1534	FALSE
2513020043	Proteobacteria	Candidatus Pelagibacter	uncultured Candidatus Pelagibacter sp.	PRT004	FALSE
2654587549	Firmicutes	Paenibacillus	Paenibacillus sp. 32O-W	32O-W	FALSE
2626542312	Candidatus Collierbacteria	unclassified	Candidatus Collierbacteria bacterium GW2011_GWD1_44_27	GW2011_GWD1_44_27	FALSE
2657245097	Proteobacteria	Klebsiella	Klebsiella pneumoniae	S_KpVA-11	FALSE
2609459895	Proteobacteria	Klebsiella	Klebsiella pneumoniae	CHS 45	FALSE
650633000	Lentisphaerae	Victivallis	Victivallis vadensis	ATCC BAA-548	FALSE
2590828414	Firmicutes	Staphylococcus	Staphylococcus aureus	M1243	FALSE
2568526162	Proteobacteria	Salmonella	Salmonella enterica	253	FALSE
2534681686	Firmicutes	Streptococcus	Streptococcus agalactiae	19247	FALSE
2563366750	Firmicutes	Lactobacillus	Lactobacillus salivarius	SMXD51	FALSE
2615840528	Proteobacteria	Vibrio	Vibrio sp.	ES.051	FALSE
2600254992	Firmicutes	Clostridium	Clostridium sp. ATCC 29733	VPI C48-50	FALSE
2663763516	Firmicutes	Paeniclostridium	Paeniclostridium sordellii	R30684	FALSE
2603880186	Proteobacteria	Variovorax	Variovorax sp. 770b2	770b2	TRUE
2524023062	Proteobacteria	Desulfovibrio	Desulfovibrio aminophilus	DSM 12254	FALSE
2740892446	Firmicutes	Listeria	Listeria monocytogenes	BHU1	FALSE
2529293176	Firmicutes	Streptococcus	Streptococcus agalactiae	BSU108	FALSE
2630969019	Proteobacteria	unclassified	Deltaproteobacteria bacterium JGI A06048-F13	JGI A06048-F13	FALSE
2619619570	Actinobacteria	Mycobacterium	Mycobacterium tuberculosis	M1288	FALSE
2740892393	Proteobacteria	Francisella	Francisella tularensis	FDC203	FALSE
2657245552	Proteobacteria	Klebsiella	Klebsiella pneumoniae	CHS100	FALSE
2596583685	Proteobacteria	Acetobacter	Acetobacter peroxydans	ATCC 12874	FALSE
2690316032	Proteobacteria	Vibrio	Vibrio parahaemolyticus	K1203	FALSE
2585427697	Proteobacteria	unclassified	Enterobacteriaceae bacterium LSJC7	LSJC7	FALSE
2744054542	Actinobacteria	Rhodococcus	Rhodococcus kroppenstedtii	rkr83	FALSE
2565956919	Proteobacteria	Acinetobacter	Acinetobacter baumannii	1289546	FALSE
2529293052	Firmicutes	Streptococcus	Streptococcus pyogenes	NS88.2	FALSE
2713896833	Proteobacteria	Escherichia	Escherichia coli	IMT33180	FALSE
2617270762	Proteobacteria	Sphingomonas	Sphingomonas rubra	CGMCC 1.9113	FALSE
637000048	Proteobacteria	Burkholderia	Burkholderia mallei	ATCC 23344	FALSE
2728369516	Actinobacteria	Antricoccus	Antricoccus suffuscus	DSM 100065	FALSE
2576861831	Firmicutes	Carnobacterium	Carnobacterium gallinarum	MT44	FALSE
2615840572	Proteobacteria	Pseudomonas	Pseudomonas aeruginosa	Isolate 14650	FALSE
2671180450	Proteobacteria	Legionella	Legionella pneumophila	Ofk308	FALSE
2517572213	Bacteroidetes	Alistipes	Alistipes onderdonkii	WAL 8169	FALSE
2593338616	Firmicutes	Staphylococcus	Staphylococcus aureus	M42212	FALSE
2747842915	Proteobacteria	Salmonella	Salmonella enterica	MDUST315	FALSE
2667528062	Proteobacteria	Klebsiella	Klebsiella pneumoniae	CHS87	FALSE
2663763246	Proteobacteria	Vibrio	Vibrio parahaemolyticus	S143	FALSE
2568526486	Firmicutes	Staphylococcus	Staphylococcus aureus	SJOS6126	FALSE
2574180300	Firmicutes	Staphylococcus	Staphylococcus aureus	T36127	FALSE
647000259	Proteobacteria	Haemophilus	Haemophilus influenzae	NT127	FALSE
2593338702	Firmicutes	Staphylococcus	Staphylococcus aureus	T57402	FALSE
2671180027	Actinobacteria	Streptomyces	Streptomyces microflavus	CG 893	FALSE
2663763148	Actinobacteria	Mycobacteroides	Mycobacteroides abscessus	PAP126	FALSE
2582580549	Bacteroidetes	unclassified	unclassified	MEint.metabat.2278	FALSE
2690316061	Proteobacteria	Shigella	Shigella sonnei	ShIB1980_440738	FALSE
2740892511	Bacteroidetes	Mucilaginibacter	Mucilaginibacter sp. L294	L294	FALSE
2784746804	Firmicutes	Melghiribacillus	Melghiribacillus thermohalophilus		FALSE
2737472025	Proteobacteria	Polynucleobacter	Polynucleobacter sp. JGI_MCM14ME033	JGI_MCM14ME033	FALSE
2531839241	Firmicutes	Streptococcus	Streptococcus agalactiae	GB00929	FALSE
638341159	Proteobacteria	Pseudomonas	Pseudomonas aeruginosa	C3719	FALSE
2724679535	Proteobacteria	Campylobacter	Campylobacter coli	SH-CCD12C136	FALSE
2663762949	Actinobacteria	Mycobacteroides	Mycobacteroides abscessus	PAP_CF_024g	FALSE
2724679009	Actinobacteria	Mycobacterium	Mycobacterium avium	MAH-E-61-1t	FALSE
2654587742	Firmicutes	unclassified	Clostridia bacterium UC5.1-2F7	UC5.1-2F7	FALSE
643692040	Firmicutes	Streptococcus	Streptococcus pneumoniae	70585	FALSE
2681812879	Proteobacteria	unclassified	unclassified	SAG AG-538-F03	FALSE
2524023153	Firmicutes	Halalkalibacillus	Halalkalibacillus halophilus	DSM 18494	FALSE
2710264768	Chloroflexi	unclassified	unclassified	SA_16	FALSE
2558860315	Firmicutes	Streptococcus	Streptococcus mutans	W6	FALSE
2562617002	Firmicutes	Selenomonas	Selenomonas sp. ND2010	ND2010	FALSE
2579778922	Actinobacteria	Mycobacterium	Mycobacterium tuberculosis	MAL020148	FALSE
2600255139	Actinobacteria	Tropheryma	Tropheryma whipplei	Neuro1	FALSE
2724679360	Proteobacteria	Yersinia	Yersinia pekkanenii	A125KOH2	TRUE
2751185790	Actinobacteria	Kitasatospora	Kitasatospora sp. NRRL B-11411	NRRL B-11411	FALSE
2708742806	Proteobacteria	Desulfobacca	Desulfobacca sp. RBG_16_58_9	RBG_16_58_9	FALSE
2657245639	Actinobacteria	Mycobacterium	Mycobacterium tuberculosis	402248	FALSE
2775506858	Proteobacteria	Vitreoscilla	Vitreoscilla massiliensis	SN6	FALSE
2721755455	Proteobacteria	Delftia	Delftia tsuruhatensis	CM13	FALSE
2716884831	Proteobacteria	unclassified	SAR86 cluster bacterium AG-410-P14	AG-410-P14	FALSE
2609460252	Proteobacteria	Nitrosococcus	Nitrosococcus oceani	C-27	FALSE
2708742508	Chloroflexi	unclassified	Dehalococcoidia bacterium SCGC AG-205-G03	SCGC AG-205-G03	FALSE
2684623273	Gemmatimonadetes	unclassified	unclassified	JGI 020	FALSE
2588254101	Actinobacteria	Mycobacterium	Mycobacterium tuberculosis	MAL010105	FALSE
2667527411	Proteobacteria	Sedimentitalea	Sedimentitalea nanhaiensis	CGMCC 1.10959	FALSE
2643221838	Proteobacteria	Sphingomonas	Sphingomonas sp. Leaf257	Leaf257	FALSE
2754412321	Proteobacteria	Burkholderia	Burkholderia stagnalis	MSMB1570WGS	FALSE
2630968667	Bacteroidetes	Nonlabens	Nonlabens ulvanivorans	JCM 19297	FALSE
2513237157	Proteobacteria	Desulfosarcina	Desulfosarcina sp. BuS5	BuS5	FALSE
2721755295	Planctomycetes	unclassified	Planctomycetes bacterium RBG_13_63_9	RBG_13_63_9	FALSE
2571042658	Firmicutes	Staphylococcus	Staphylococcus aureus	F57033	FALSE
2687453760	Proteobacteria	Mesorhizobium	Mesorhizobium sp. YR577	YR577	FALSE
2744054835	Firmicutes	Staphylococcus	Staphylococcus aureus	NMR02	FALSE
2724679570	Firmicutes	Clostridium	Clostridium botulinum	SU1054	FALSE
2703718634	Proteobacteria	Legionella	Legionella pneumophila	EUL8	FALSE
2716884759	Cyanobacteria	Prochlorococcus	Prochlorococcus sp. AG-412-I20	AG-412-I20	FALSE
2528311005	Firmicutes	Oceanobacillus	Oceanobacillus kimchii	X50	FALSE
2740891839	Firmicutes	Clostridium	Clostridium beijerinckii	DJ107	FALSE
2667527589	Actinobacteria	Mycobacterium	Mycobacterium tuberculosis	200253	FALSE
649989991	Proteobacteria	Pseudomonas	Pseudomonas fluorescens	WH6	FALSE
2740892061	Proteobacteria	Pseudomonas	Pseudomonas aeruginosa	AU20916	FALSE
2684622794	Firmicutes	Streptococcus	Streptococcus suis	VS3699	FALSE
2671181135	Proteobacteria	Acinetobacter	Acinetobacter baumannii	LY7	FALSE
2626541837	Candidatus Moranbacteria	unclassified	Candidatus Moranbacteria bacterium GW2011_GWD2_38_7	GW2011_GWD2_38_7	FALSE
2548877074	Proteobacteria	Xanthomonas	Xanthomonas phaseoli	IBSBF 725	FALSE
2654587530	Firmicutes	Clostridium	Clostridium tetani	12124569	FALSE
2636415902	Actinobacteria	Bifidobacterium	Bifidobacterium breve	MCC 1094	FALSE
2562617175	Proteobacteria	Acinetobacter	Acinetobacter baumannii	6014059	FALSE
2710723716	Candidatus Yanofskybacteria	unclassified	Candidatus Yanofskybacteria bacterium RIFCSPLOWO2_01_FULL_39_28	RIFCSPLOWO2_01_FULL_39_28	FALSE
2519103187	Proteobacteria	Gilvimarinus	Gilvimarinus chinensis	DSM 19667	FALSE
2751185386	Proteobacteria	Salmonella	Salmonella enterica	Gen-0024	FALSE
2695420427	Proteobacteria	Shigella	Shigella sonnei	19920319_1361378	FALSE
2718218448	Bacteroidetes	Maribacter	Maribacter sp. 1_2014MBL_MicDiv	1_2014MBL_MicDiv	FALSE
2600255088	Proteobacteria	Vibrio	Vibrio parahaemolyticus	861	FALSE
2582580913	Proteobacteria	Pseudomonas	Pseudomonas aeruginosa	BWH059	FALSE
2593339182	Proteobacteria	unclassified	unclassified	TBhypo.metabat.2902.v2	FALSE
2585427864	Bacteroidetes	Bacteroides	Bacteroides nordii	JCM 12987	FALSE
2590828257	Firmicutes	Staphylococcus	Staphylococcus aureus	M0617	FALSE
2531839699	Firmicutes	Streptococcus	Streptococcus pneumoniae	EU-NP01	FALSE
2517093000	Proteobacteria	Rhizobium	Rhizobium leguminosarum	SRDI943	FALSE
2554235395	Proteobacteria	Xanthomonas	Xanthomonas axonopodis	Xac29-1	FALSE
651716799	Proteobacteria	Cronobacter	Cronobacter sakazakii		FALSE
2754412403	Proteobacteria	Burkholderia	Burkholderia diffusa	INT4-BP16	FALSE
2541047721	Proteobacteria	Escherichia	Escherichia coli	HVH 58 (4-2839709)	FALSE
2541047728	Proteobacteria	Escherichia	Escherichia coli	HVH 70 (4-2963531)	FALSE
2775506881	Cyanobacteria	Calothrix	Calothrix sp. NIES-3974	NIES-3974	TRUE
2675903434	Proteobacteria	Escherichia	Escherichia coli	RU1 LB7	FALSE
2529293124	Proteobacteria	Salmonella	Salmonella enterica	RKS3027	FALSE
2515154109	Bacteroidetes	Porphyromonas	Porphyromonas somerae	DSM 23386	FALSE
2671180212	Proteobacteria	Roseobacter	unclassified	SCGC AB-661-L17	FALSE
2724679071	Fusobacteria	Streptobacillus	Streptobacillus hongkongensis	DSM 26322	FALSE
2548876854	Proteobacteria	Escherichia	Escherichia coli	C353_09	FALSE
2657245657	Actinobacteria	Mycobacteroides	Mycobacteroides abscessus	PAP057	FALSE
2721755399	Proteobacteria	unclassified	Deltaproteobacteria bacterium RBG_16_42_7	RBG_16_42_7	FALSE
2657244973	Proteobacteria	Shigella	Shigella flexneri	Shi06AH091	FALSE
2541047112	Firmicutes	Staphylococcus	Staphylococcus aureus	103564	FALSE
2654588042	Firmicutes	Bacillus	Bacillus altitudinis	GR-8	FALSE
2593339237	Firmicutes	Ruminococcus	Ruminococcus flavefaciens	YL228	FALSE
2619619556	Actinobacteria	Mycobacterium	Mycobacterium tuberculosis	M1030	FALSE
2541047060	Proteobacteria	Klebsiella	Klebsiella pneumoniae	UHKPC 52	FALSE
2626542460	Candidatus Woesebacteria	unclassified	Candidatus Woesebacteria bacterium GW2011_GWB1_44_11b	GW2011_GWB1_44_11b	FALSE
2663763007	Proteobacteria	Escherichia	Escherichia coli	7N	FALSE
2588254271	Tenericutes	Mycoplasma	Mycoplasma testudineum	ATCC 700618	FALSE
2563366899	Proteobacteria	Escherichia	Escherichia coli	KTE216	FALSE
2639762842	Firmicutes	Bacillus	Bacillus stratosphericus	LK5	FALSE
646564506	Proteobacteria	Arcobacter	Arcobacter nitrofigilis	DSM 7299	FALSE
2511231211	Firmicutes	Streptococcus	Streptococcus suis	ST1	FALSE
2739367794	Cyanobacteria	Prochlorococcus	Prochlorococcus sp. JGI 02_M7	JGI 02_M7	FALSE
2744055282	Proteobacteria	Salmonella	Salmonella enterica	542825	FALSE
646564525	Deferribacteres	Deferribacter	Deferribacter desulfuricans	SSM1	FALSE
2724679621	Proteobacteria	Candidatus Pelagibacter	Candidatus Pelagibacter sp. JGI 01_J12	JGI 01_J12	FALSE
2534682301	Firmicutes	Enterococcus	Enterococcus faecium	R501	FALSE
2627853677	Proteobacteria	Vibrio	Vibrio nigripulchritudo	FTn2	FALSE
2721755949	Proteobacteria	unclassified	Xanthomonadales bacterium JGI 01_F21	JGI 01_F21	FALSE
2747843135	Proteobacteria	Salmonella	Salmonella enterica	2010-010972	FALSE
2603880074	Actinobacteria	Mycobacterium	Mycobacterium tuberculosis	TB_RSA61	FALSE
2636415537	Firmicutes	Oenococcus	Oenococcus oeni	S23	FALSE
2627854037	Actinobacteria	Mycobacterium	Mycobacterium tuberculosis	NRITLD55	FALSE
2574179876	Actinobacteria	Mycobacterium	Mycobacterium tuberculosis	TKK_04_0157	FALSE
2681813299	Proteobacteria	Campylobacter	Campylobacter jejuni	2_S2	FALSE
2660238687	Proteobacteria	Salmonella	Salmonella enterica	smonpas004260-1	FALSE
2747843067	Proteobacteria	Salmonella	Salmonella enterica	1020791	FALSE
2744054615	Actinobacteria	Rhodococcus	Rhodococcus pyridinivorans	DSM 44555	FALSE
2690315837	Chlamydiae	Chlamydia	Chlamydia pecorum	NSW/Bov/SBE	FALSE
2619619232	Proteobacteria	Yersinia	Yersinia wautersii	WP-930601	FALSE
2606217191	Actinobacteria	unclassified	actinobacterium SCGC AAA028-G02	SCGC AAA028-G02	FALSE
2534682224	Firmicutes	Lactobacillus	Lactobacillus equicursoris	66c	FALSE
2645727906	Proteobacteria	Pseudomonas	Pseudomonas syringae	MAFF 212056	FALSE
2597490365	Actinobacteria	Saccharopolyspora	Saccharopolyspora hirsuta	ATCC 20501	TRUE
2513237192	Proteobacteria	Helicobacter	Helicobacter pylori	Shi169	FALSE
2576861606	Proteobacteria	Brucella	Brucella abortus	89-2646-1238	FALSE
2529293033	Proteobacteria	Helicobacter	Helicobacter pylori	CPY6271	FALSE
2671180845	Proteobacteria	Enterobacter	Enterobacter sp. BWH63	BWH63	FALSE
2710723731	Candidatus Yanofskybacteria	unclassified	Candidatus Yanofskybacteria bacterium RIFCSPLOWO2_01_FULL_44_22	RIFCSPLOWO2_01_FULL_44_22	FALSE
2710723624	Candidatus Berkelbacteria	unclassified	Candidatus Berkelbacteria bacterium RIFCSPHIGHO2_12_FULL_36_9	RIFCSPHIGHO2_12_FULL_36_9	FALSE
2663762942	Actinobacteria	Mycobacterium	Mycobacterium tuberculosis	402568	FALSE
2713897035	Firmicutes	Streptococcus	Streptococcus pneumoniae	B15901	FALSE
2563366695	Actinobacteria	Streptomyces	Streptomyces collinus	DSM2012	FALSE
2545824519	Firmicutes	Listeria	Listeria seeligeri	FSL N1-067	FALSE
2639763076	Actinobacteria	Bifidobacterium	Bifidobacterium animalis	A6	FALSE
2706794536	Proteobacteria	Mesorhizobium	Mesorhizobium sp. LNJC374B00	LNJC374B00	FALSE
2565956727	Proteobacteria	Escherichia	Escherichia coli	UMEA 3336-1	FALSE
2687453811	Proteobacteria	Sphingopyxis	Sphingopyxis sp. YR583	YR583	FALSE
2675903318	Proteobacteria	Escherichia	Escherichia coli	STEC 1513	FALSE
2775507160	Firmicutes	Bacillus	Bacillus sp. AFS076308	AFS076308	FALSE
2568526557	Tenericutes	Candidatus Phytoplasma	Wheat blue dwarf phytoplasma		FALSE
2619619227	Firmicutes	Streptococcus	Streptococcus sp. DORA_10	DORA_10	FALSE
2558860215	Proteobacteria	Dickeya	Dickeya zeae	Kelman SR58	TRUE
2698537078	Proteobacteria	Mariprofundus	Mariprofundus sp. JGI CrystG Aug08-2-G10	JGI CrystG Aug08-2-G10	FALSE
2558309051	Proteobacteria	Acinetobacter	Acinetobacter baumannii	ZW85-1	FALSE
2648501399	Proteobacteria	Klebsiella	Klebsiella pneumoniae	CDPH5262	FALSE
2565956522	Proteobacteria	Photorhabdus	Photorhabdus australis	DSM 17609	TRUE
2767802218	Proteobacteria	Vibrio	Vibrio sp. 2521-89	2521-89	FALSE
2757320455	Firmicutes	unclassified	unclassified	Cp46	FALSE
2703719105	Bacteroidetes	unclassified	unclassified	RC9_bin 15	FALSE
2639762902	Proteobacteria	Salmonella	Salmonella enterica	86-0255	FALSE
2617270859	Proteobacteria	Thalassococcus	Thalassococcus halodurans	DSM 26915	FALSE
2551306207	Firmicutes	Streptococcus	Streptococcus suis	13730	FALSE
2690315773	Firmicutes	Streptococcus	Streptococcus agalactiae	BSU451	FALSE
2747842777	Proteobacteria	Salmonella	Salmonella enterica	ERL10338	FALSE
647533233	Actinobacteria	Streptomyces	Streptomyces clavuligerus	ATCC 27064	TRUE
2603879879	Firmicutes	Staphylococcus	Staphylococcus aureus	VET1020S	FALSE
2547132188	Actinobacteria	Leucobacter	Leucobacter sp. UCD-THU	UCD-THU	FALSE
2626542071	Candidatus Kaiserbacteria	unclassified	Candidatus Kaiserbacteria bacterium GW2011_GWA2_49_19	GW2011_GWA2_49_19	FALSE
2264265215	Proteobacteria	unclassified	Proteobacteria bacterium JGI 0000014-L13	SCGC JGI 0000014-L13	FALSE
2663763295	Proteobacteria	Burkholderia	Burkholderia pseudomallei	504/96	FALSE
2643221737	Actinobacteria	Plantibacter	Plantibacter sp. Leaf1	Leaf1	FALSE
2728369724	Firmicutes	Clostridium	Clostridium sp. Hs50	JCM 10522	FALSE
2651869885	Proteobacteria	unclassified	unclassified	bin20_1J	FALSE
2643221689	Proteobacteria	Rhizobium	Rhizobium sp. Root483D2	Root483D2	FALSE
2541046978	Firmicutes	Facklamia	Facklamia hominis	ACS-120-V-Sch10	FALSE
2639762997	Proteobacteria	Serratia	Serratia marcescens	RSC-14	FALSE
2744054774	Actinobacteria	Branchiibius	Branchiibius sp. NY16-3462-2	16-3462	FALSE
2545555877	Proteobacteria	Rhizobium	Rhizobium selenitireducens	ATCC BAA-1503	FALSE
2537561687	Proteobacteria	Escherichia	Escherichia coli	p0305293.3	FALSE
2582581846	Actinobacteria	Streptomyces	Streptomyces filamentosus		FALSE
645058841	Proteobacteria	Brucella	Brucella abortus	292	FALSE
2716884634	Cyanobacteria	Prochlorococcus	Prochlorococcus sp. AG-311-K22	AG-311-K22	FALSE
2537561895	Proteobacteria	Neisseria	Neisseria meningitidis	M6190	FALSE
2531839089	Firmicutes	Staphylococcus	Staphylococcus aureus	IS-189	FALSE
2721755519	Firmicutes	Streptococcus	Streptococcus pneumoniae	SP64	FALSE
2703718654	Proteobacteria	Legionella	Legionella pneumophila	EUL85	FALSE
2713896786	Proteobacteria	Escherichia	Escherichia coli	1988-11-01	FALSE
2724679037	Firmicutes	Enterococcus	Enterococcus faecium	87056200	FALSE
2698536833	unclassified	unclassified	Parcubacteria group bacterium JGI CrystG Apr02-2-L12	JGI CrystG Apr02-2-L12	FALSE
2721755687	Firmicutes	Staphylococcus	Staphylococcus equorum	KM1031	FALSE
2636415564	Proteobacteria	Campylobacter	Campylobacter jejuni	F38011	FALSE
2660238098	Firmicutes	Streptococcus	Streptococcus pneumoniae	BHN369	FALSE
2548876996	Cyanobacteria	Fischerella	Fischerella muscicola	PCC 7414	FALSE
2693429988	Proteobacteria	Mariprofundus	Mariprofundus sp. JGI CrystG Aug08-3-F6	JGI CrystG Aug08-3-F6	FALSE
2600255283	Proteobacteria	Pseudomonas	Pseudomonas sp. NFR16	NFR16	FALSE
2684623145	Proteobacteria	Pandoraea	Pandoraea apista	DSM 16535	FALSE
2703718618	Firmicutes	Streptococcus	Streptococcus suis	SS1006	FALSE
2595698135	Firmicutes	Staphylococcus	Staphylococcus aureus	VET0166R	FALSE
2713897215	Firmicutes	Staphylococcus	Staphylococcus aureus	MRSA_S28	FALSE
2681813290	Firmicutes	Staphylococcus	Staphylococcus aureus	2588STDY5763984	FALSE
2663762913	Proteobacteria	Klebsiella	Klebsiella pneumoniae	MGH102	FALSE
2582580830	Proteobacteria	Acinetobacter	Acinetobacter baumannii	45075_2	FALSE
650377927	Actinobacteria	Corynebacterium	Corynebacterium pseudotuberculosis	I19	FALSE
2721755548	Proteobacteria	Serratia	Serratia fonticola	GS2	FALSE
2558860425	Proteobacteria	Salmonella	Salmonella enterica	13562	FALSE
2728369514	Proteobacteria	Shimia	Shimia abyssi	DSM 100673	FALSE
2731957722	Actinobacteria	Nocardia	Nocardia africana	SD769	FALSE
2626542425	Candidatus Collierbacteria	unclassified	Candidatus Collierbacteria bacterium GW2011_GWA1_45_15	GW2011_GWA1_45_15	FALSE
2537561878	Proteobacteria	Proteus	Proteus mirabilis	WGLW6	FALSE
2588254080	Bacteroidetes	Bacteroides	Bacteroides uniformis	3978 T3 ii	FALSE
2698536671	Actinobacteria	Rhodococcus	Rhodococcus fascians	02-815	FALSE
2593338987	Firmicutes	Staphylococcus	Staphylococcus aureus	08142-8	FALSE
2784132062	Proteobacteria	Photorhabdus	Photorhabdus temperata		TRUE
2534681903	Proteobacteria	Magnetospirillum	Magnetospirillum caucaseum	SO-1	FALSE
2579778761	Proteobacteria	Pseudomonas	Pseudomonas aeruginosa	IGB83	FALSE
641228492	Actinobacteria	Frankia	Frankia sp. EAN1pec	EAN1pec	FALSE
2602041584	Proteobacteria	Serratia	Serratia marcescens	EGD-HP20	FALSE
2527291724	Bacteroidetes	Runella	Runella limosa	DSM 17973	FALSE
2582580588	Bacteroidetes	unclassified	unclassified	MEint.metabat.5983	FALSE
2508501062	Proteobacteria	Pseudomonas	Pseudomonas amygdali	M302278PT	FALSE
2590828708	Firmicutes	Staphylococcus	Staphylococcus aureus	F26873	FALSE
643348582	Chloroflexi	Thermomicrobium	Thermomicrobium roseum	DSM 5159	FALSE
2626542465	unclassified	unclassified	Microgenomates group bacterium GW2011_GWB1_44_8	GW2011_GWB1_44_8	FALSE
2521172658	Proteobacteria	Thioalkalivibrio	Thioalkalivibrio sp. ALE14	ALE14	FALSE
640427145	Firmicutes	Staphylococcus	Staphylococcus aureus	JH9	FALSE
2757320497	Spirochaetes	unclassified	unclassified	bin152	FALSE
2579778789	Bacteroidetes	Aquimarina	Aquimarina pacifica	SW150	TRUE
2660237929	Proteobacteria	Vibrio	Vibrio parahaemolyticus	CFSAN001612	FALSE
2593339288	Bacteroidetes	Algoriphagus	Algoriphagus ratkowskyi	DSM 22686	FALSE
2534681610	Firmicutes	Staphylococcus	Staphylococcus aureus	21195	FALSE
2576861348	Actinobacteria	Mycobacterium	Mycobacterium tuberculosis	NRITLD15	FALSE
2728369582	Firmicutes	Clostridium	Clostridium sporogenes	2000-08-01	FALSE
2565956633	Proteobacteria	Escherichia	Escherichia coli	909945-2	FALSE
2747842798	Proteobacteria	Salmonella	Salmonella enterica	CC_27	FALSE
2609459658	Proteobacteria	unclassified	unclassified	SCGC AD-606-C10	FALSE
2630968687	Bacteroidetes	Lacinutrix	Lacinutrix jangbogonensis	PAMC 27137	FALSE
2744054882	Firmicutes	Bacillus	Bacillus wiedmannii	FSL M7-0044	FALSE
2571042148	Firmicutes	Staphylococcus	Staphylococcus aureus	H19476	FALSE
2529292912	Proteobacteria	Escherichia	Escherichia coli	DEC7B	FALSE
2693429713	Proteobacteria	Escherichia	Escherichia coli	300073	FALSE
2630968920	Proteobacteria	Xanthomonas	Xanthomonas phaseoli	NCPPB 1811	FALSE
2529293111	Proteobacteria	Brucella	Brucella abortus	80/28	FALSE
2565957114	Proteobacteria	Acinetobacter	Acinetobacter baumannii	44895_1	FALSE
2558309058	Tenericutes	Mycoplasma	Mycoplasma ovis	Michigan	FALSE
2571042404	Firmicutes	Staphylococcus	Staphylococcus aureus	M0579	FALSE
2590828152	Firmicutes	Staphylococcus	Staphylococcus aureus	M0153	FALSE
2710264733	Candidatus Rokubacteria	unclassified	Candidatus Rokubacteria bacterium RIFCSPHIGHO2_02_FULL_69_13	RIFCSPHIGHO2_02_FULL_69_13	FALSE
2568526490	Firmicutes	Staphylococcus	Staphylococcus aureus	DAR5838	FALSE
2619619580	Actinobacteria	Mycobacterium	Mycobacterium tuberculosis	M1317	FALSE
643692001	Acidobacteria	Acidobacterium	Acidobacterium capsulatum	ATCC 51196	FALSE
2563366937	Proteobacteria	Escherichia	Escherichia sp. KTE31	KTE31	FALSE
2609459916	Proteobacteria	Klebsiella	Klebsiella variicola	MGH-80	FALSE
2571042736	Firmicutes	Staphylococcus	Staphylococcus aureus	M0435	FALSE
2684622560	Chlamydiae	Chlamydia	Chlamydia trachomatis	Swab5	FALSE
2503754004	Proteobacteria	Acinetobacter	unclassified	CA1	FALSE
2675903261	Cyanobacteria	Anabaena	Anabaena sp. 4-3	2021-04-03	FALSE
2522572190	Proteobacteria	Simiduia	Simiduia agarivorans	SA1	FALSE
2758568006	Actinobacteria	Actinoalloteichus	Actinoalloteichus hoggarensis	DSM 45943	FALSE
2713897182	Firmicutes	Staphylococcus	Staphylococcus caprae	9557	FALSE
2681813448	Firmicutes	Streptococcus	Streptococcus pneumoniae	D28572	FALSE
2711768269	Candidatus Doudnabacteria	unclassified	Candidatus Doudnabacteria bacterium RIFCSPLOWO2_02_FULL_48_13	RIFCSPLOWO2_02_FULL_48_13	FALSE
2627853643	Proteobacteria	Burkholderia	Burkholderia oklahomensis	C6786	FALSE
2675903328	Actinobacteria	Corynebacterium	Corynebacterium pseudotuberculosis	PO269-5	FALSE
2654588065	Candidatus Parcubacteria	unclassified	Parcubacteria bacterium DG_72	DG_72	FALSE
2651869706	Proteobacteria	Ehrlichia	Ehrlichia minasensis	UFMG-EV	FALSE
2603880001	Firmicutes	Staphylococcus	Staphylococcus aureus	T55950	FALSE
2684622997	Proteobacteria	Pantoea	Pantoea ananatis	NFIX48	FALSE
2739367826	Chloroflexi	unclassified	Chloroflexi bacterium	JGI 01_L16_750m	FALSE
2603879867	Firmicutes	Staphylococcus	Staphylococcus aureus	VET0337R	FALSE
2667527443	Proteobacteria	Colwellia	Colwellia chukchiensis	CGMCC 1.9127	FALSE
2617270845	Thermotogae	Thermosipho	Thermosipho sp. 1074	1074	FALSE
2660238147	Proteobacteria	Escherichia	Escherichia coli	BWH59	FALSE
2627853987	Proteobacteria	Xanthomonas	Xanthomonas vesicatoria	15b	FALSE
2744054742	Firmicutes	Lactobacillus	Lactobacillus plantarum	Nizo2259	FALSE
2534681617	Proteobacteria	Salmonella	Salmonella enterica	315996572	FALSE
2590828739	Firmicutes	Staphylococcus	Staphylococcus aureus	F54452	FALSE
2626541706	Candidatus Moranbacteria	unclassified	Candidatus Moranbacteria bacterium GW2011_GWC2_37_73	GW2011_GWC2_37_73	FALSE
2654587532	Bacteroidetes	Flavobacterium	Flavobacterium psychrophilum	FPG3	FALSE
2734482165	Firmicutes	Caldicellulosiruptor	Caldicellulosiruptor bescii	RKCB131	FALSE
640069321	Cyanobacteria	Prochlorococcus	Prochlorococcus marinus	AS9601	FALSE
2585427599	Proteobacteria	Pseudomonas	Pseudomonas sp. 11/12A	11/12A	FALSE
2710723884	Candidatus Omnitrophica	unclassified	Omnitrophica bacterium RIFCSPLOWO2_01_FULL_45_10b	RIFCSPLOWO2_01_FULL_45_10b	FALSE
2579778896	Firmicutes	Streptococcus	Streptococcus pyogenes	ABC020057168	FALSE
2667527812	Proteobacteria	Legionella	Legionella pneumophila	12_4903	FALSE
2751185416	Acidobacteria	unclassified	unclassified	HKU-ACI2	FALSE
643886161	Firmicutes	Bacillus	Bacillus cereus	95/8201	FALSE
2751185290	Proteobacteria	Salmonella	Salmonella enterica	ty2-170	FALSE
2571042713	Proteobacteria	Enterobacter	Enterobacter hormaechei	UCICRE 9	FALSE
637000001	Acidobacteria	Candidatus Koribacter	Candidatus Koribacter versatilis	Ellin345	FALSE
2511231025	Proteobacteria	Pantoea	Pantoea sp. YR343	YR343	FALSE
2651870140	Actinobacteria	unclassified	unclassified	REDSEA-S20_B6	FALSE
2582581041	Firmicutes	Staphylococcus	Staphylococcus aureus	OCMM6045	FALSE
2744054749	Firmicutes	Lactobacillus	Lactobacillus plantarum	Nizo2485	FALSE
2744054898	Proteobacteria	Acinetobacter	Acinetobacter baumannii	AB217	FALSE
2626542431	unclassified	unclassified	Microgenomates group bacterium GW2011_GWA1_46_7	GW2011_GWA1_46_7	FALSE
2588253867	Actinobacteria	Mycobacterium	Mycobacterium tuberculosis	TBR8	FALSE
2524023201	Proteobacteria	Wolbachia	Wolbachia endosymbiont of Onchocerca ochengi	wOo	FALSE
2654587658	Firmicutes	Clostridium	Clostridium butyricum	SU1	FALSE
2541047426	Proteobacteria	Escherichia	Escherichia coli	B7-2	FALSE
2671180947	Proteobacteria	Salmonella	Salmonella enterica	Sal615	FALSE
2703718840	Proteobacteria	Escherichia	Escherichia coli	G207	FALSE
2751185723	Proteobacteria	Ketogulonicigenium	Ketogulonicigenium robustum	SPU_B003	FALSE
2593338657	Firmicutes	Staphylococcus	Staphylococcus aureus	M92071	FALSE
2757320459	Firmicutes	unclassified	unclassified	Cp42	FALSE
2571042774	Firmicutes	Staphylococcus	Staphylococcus aureus	M0419	FALSE
2518645584	Actinobacteria	Streptomyces	Streptomyces sp. AmelKG-A3	AmelKG-A3	TRUE
2667528165	Actinobacteria	Isoptericola	Isoptericola halotolerans	CG 23	FALSE
2667527877	Proteobacteria	Acinetobacter	Acinetobacter baumannii	ABBL018	FALSE
2698536470	Actinobacteria	Mycobacterium	Mycobacterium tuberculosis	P09501164	FALSE
2695420343	Proteobacteria	Escherichia	Escherichia fergusonii	FDAARGOS_170	FALSE
2571042187	Proteobacteria	Vibrio	Vibrio parahaemolyticus	VIP4-0445	FALSE
2718218406	Proteobacteria	Pseudomonas	Pseudomonas aeruginosa	SCVJan	FALSE
2639762508	Proteobacteria	Halomonas	Halomonas aquamarina	558	FALSE
2576861561	Proteobacteria	Campylobacter	Campylobacter jejuni	30286	FALSE
2675903504	Proteobacteria	Escherichia	Escherichia coli	G3	FALSE
2548876867	Proteobacteria	Escherichia	Escherichia coli	C900_01	FALSE
2698536841	Candidatus Microgenomates	unclassified	Candidatus Microgenomates bacterium JGI CrystG Apr02-3-B17	JGI CrystG Apr02-3-B17	FALSE
2515154129	Actinobacteria	Salinispora	Salinispora pacifica	CNS103	FALSE
2634166428	Proteobacteria	Photorhabdus	Photorhabdus luminescens	NBAII HiPL101	TRUE
2568526381	Firmicutes	Staphylococcus	Staphylococcus aureus	W52117	FALSE
2264867245	Candidatus Marinimicrobia	unclassified	Marinimicrobia bacterium SCGC AAA160-B08	SCGC AAA160-B08	FALSE
2558860782	Firmicutes	Enterococcus	Enterococcus faecium	E1613	FALSE
2531839518	Firmicutes	Streptococcus	Streptococcus pneumoniae	GA44378	FALSE
2700989552	Actinobacteria	Bifidobacterium	Bifidobacterium bifidum	791	FALSE
2747843038	Proteobacteria	Salmonella	Salmonella enterica	MDUST9	FALSE
2565957012	Proteobacteria	Acinetobacter	Acinetobacter baumannii	24975_9	FALSE
2576861084	Firmicutes	Staphylococcus	Staphylococcus aureus	VET0214R	FALSE
2588254089	Actinobacteria	Bifidobacterium	Bifidobacterium longum	17-1B	FALSE
2767802230	Firmicutes	Bacillus	Bacillus gibsonii	FJAT-10019	FALSE
2568526356	Firmicutes	Staphylococcus	Staphylococcus aureus	FVRH6066	FALSE
2671181016	Actinobacteria	Mycobacteroides	Mycobacteroides abscessus	PAP161	FALSE
2657245440	Proteobacteria	Haemophilus	[Haemophilus] ducreyi	Class II chancroid strain 2	FALSE
2541047664	Proteobacteria	Salmonella	Salmonella enterica	653049 13-19	FALSE
2619619418	Actinobacteria	Mycobacterium	Mycobacterium tuberculosis	TKK_04_0137	FALSE
651716967	Actinobacteria	Dietzia	Dietzia sp. CQ4	CQ4	FALSE
2744055256	Proteobacteria	Salmonella	Salmonella enterica	MDUST377	FALSE
2711768016	Proteobacteria	Shigella	Shigella sonnei	201403955_1	FALSE
2524614763	Actinobacteria	Microbacterium	Microbacterium gubbeenense	DSM 15944	FALSE
2558309092	Proteobacteria	Anaplasma	Anaplasma marginale	Gypsy Plains	FALSE
2711768656	Firmicutes	Clostridium	Clostridium oryzae	DSM 28571	FALSE
2740892274	Proteobacteria	Shigella	Shigella sonnei	201405302_1	FALSE
2724679587	Proteobacteria	Gluconobacter	Gluconobacter japonicus	R-49733	FALSE
2718218054	Actinobacteria	Lentzea	Lentzea guizhouensis	DHS C013	TRUE
2675903025	Firmicutes	Salisediminibacterium	Salisediminibacterium haloalkalitolerans	10nlg	FALSE
2568526434	Firmicutes	Staphylococcus	Staphylococcus aureus	H51158	FALSE
2509276002	Planctomycetes	unclassified	unclassified	P.um.1-endophyte07873	FALSE
2531839071	Firmicutes	Enterococcus	Enterococcus faecium	P1140	FALSE
2517572004	Firmicutes	Lactobacillus	Lactobacillus sp. ASF360	ASF360	FALSE
2517093025	Tenericutes	Mycoplasma	Mycoplasma gallisepticum	NC08_2008.031-4-3P	FALSE
2574180241	Firmicutes	Staphylococcus	Staphylococcus aureus	VET0335R	FALSE
2693429596	Proteobacteria	Acinetobacter	Acinetobacter baumannii	MRSN20315	FALSE
2546825545	Proteobacteria	Burkholderia	unclassified		FALSE
2639762920	Bacteroidetes	Sphingobacterium	Sphingobacterium sp. Ag1	Ag1	FALSE
2627854080	Actinobacteria	Corynebacterium	Corynebacterium otitidis	TD1	FALSE
2588253750	Firmicutes	Staphylococcus	Staphylococcus xylosus	SMQ121	FALSE
2582581803	Actinobacteria	Streptomyces	Streptomyces sp. XZQH13	XZQH13	FALSE
2571042139	Firmicutes	Staphylococcus	Staphylococcus aureus	M0567	FALSE
2639762680	unclassified	unclassified	bacterium SCGC AAA003-K10	SCGC AAA003-K10	FALSE
2626542164	Candidatus Wolfebacteria	unclassified	Candidatus Wolfebacteria bacterium GW2011_GWC1_47_103	GW2011_GWC1_47_103	FALSE
2565956576	Proteobacteria	Pseudomonas	Pseudomonas aeruginosa	LESlike4	FALSE
2718217946	Firmicutes	Lactobacillus	Lactobacillus brevis	NPS-QW-145	FALSE
2639763102	Proteobacteria	Neisseria	Neisseria gonorrhoeae	ATL_2011_01_03	FALSE
2773857791	Proteobacteria	Sphingomonas	Sphingomonas sp. KC8	KC8	FALSE
2754412369	Proteobacteria	Burkholderia	Burkholderia sp. MSMB1498	MSMB1498	FALSE
2627853705	Proteobacteria	Enterobacter	Enterobacter roggenkampii	FB	FALSE
2751186022	Proteobacteria	Burkholderia	Burkholderia stagnalis	MSMB2051	FALSE
2588254197	Firmicutes	Staphylococcus	Staphylococcus aureus	M0109	FALSE
2663762934	Firmicutes	Lactobacillus	Lactobacillus curvatus	DSM 20019	FALSE
2588253885	Actinobacteria	Mycobacterium	Mycobacterium tuberculosis	TBR56	FALSE
2690315879	Firmicutes	Oenococcus	Oenococcus oeni	565	FALSE
2548877039	Proteobacteria	Neisseria	Neisseria meningitidis	NMB	FALSE
2710723960	unclassified	unclassified	Microgenomates group bacterium RIFCSPLOWO2_01_FULL_47_10	RIFCSPLOWO2_01_FULL_47_10	FALSE
2524614868	Proteobacteria	Xylella	Xylella fastidiosa	2679 PLM G83	FALSE
2716884381	Cyanobacteria	Prochlorococcus	Prochlorococcus sp. AG-402-G08	AG-402-G08	FALSE
2630968505	Proteobacteria	Escherichia	Escherichia coli	C321.deltaA	FALSE
2571042117	Firmicutes	Staphylococcus	Staphylococcus aureus	M0989	FALSE
2563367189	Proteobacteria	Xylella	Xylella fastidiosa	32	FALSE
641736230	Proteobacteria	Salmonella	Salmonella enterica	SARA29	FALSE
2663763598	Proteobacteria	Rhodoplanes	uncultured Rhodoplanes sp.	JGI PP 4-K5	FALSE
2667528111	Proteobacteria	Escherichia	Escherichia coli	RU1 LB2	FALSE
2574180278	Actinobacteria	Mycobacterium	Mycobacterium tuberculosis	KT-0110	FALSE
2554235031	Actinobacteria	Nocardiopsis	Nocardiopsis potens	DSM 45234	FALSE
2590828195	Firmicutes	Staphylococcus	Staphylococcus aureus	M0414	FALSE
2671180961	Firmicutes	Streptococcus	Streptococcus suis	SS1016	FALSE
2603880010	Firmicutes	Staphylococcus	Staphylococcus aureus	DAR1800	FALSE
2751185992	Proteobacteria	Campylobacter	Campylobacter sp. BCW_6871	BCW_6871	FALSE
2236347062	Candidatus Aminicenantes	unclassified	unclassified	b3cf1.2.f09	FALSE
2716884424	Cyanobacteria	Prochlorococcus	Prochlorococcus sp. AG-429-J03	AG-429-J03	FALSE
2747842983	Proteobacteria	Salmonella	Salmonella enterica	MDUST353	FALSE
2728368998	Proteobacteria	Bradyrhizobium	Bradyrhizobium macuxiense	BR 10303	FALSE
2721756042	Proteobacteria	Candidatus Pelagibacter	Candidatus Pelagibacter sp. JGI 01_M13	JGI 01_M13	FALSE
645058872	Deinococcus-Thermus	Thermus	Thermus aquaticus	Y51MC23	FALSE
2716884103	Candidatus Roizmanbacteria	unclassified	Candidatus Roizmanbacteria bacterium RIFOXYC2_FULL_38_9	RIFOXYC2_FULL_38_9	FALSE
2700989187	Actinobacteria	Mycobacterium	Mycobacterium tuberculosis	302203	FALSE
2571042058	Firmicutes	Staphylococcus	Staphylococcus aureus	M0558	FALSE
2770939516	Actinobacteria	Nocardia	Nocardia mexicana	DSM 44952	FALSE
2571042824	Firmicutes	Staphylococcus	Staphylococcus aureus	OCMM6121	FALSE
2576861215	Actinobacteria	Mycobacterium	Mycobacterium tuberculosis	MD17517	FALSE
2698536397	Proteobacteria	Escherichia	Escherichia coli	STEC 2980	FALSE
2590828240	Firmicutes	Staphylococcus	Staphylococcus aureus	M0658	FALSE
2711768041	Proteobacteria	Escherichia	Escherichia coli	O74	FALSE
2724679215	Fusobacteria	Fusobacterium	Fusobacterium necrophorum	LS_1260	FALSE
2643221680	Proteobacteria	Ensifer	Ensifer sp. Root1312	Root1312	FALSE
2654587520	Proteobacteria	Haemophilus	Haemophilus haemolyticus	11P18	FALSE
2551306294	Proteobacteria	Acinetobacter	Acinetobacter baumannii	AB_2008-15-70	FALSE
2526164664	Proteobacteria	Escherichia	Escherichia coli	DEC10D	FALSE
2667527466	Proteobacteria	Bordetella	Bordetella pertussis	B1838	FALSE
2579778834	Proteobacteria	Acinetobacter	Acinetobacter baumannii	4749	FALSE
2711768297	Candidatus Uhrbacteria	unclassified	Candidatus Uhrbacteria bacterium RIFCSPLOWO2_02_FULL_54_37	RIFCSPLOWO2_02_FULL_54_37	FALSE
2503982037	Acidobacteria	Granulicella	Granulicella mallensis	MP5ACTX8	FALSE
2571042804	Firmicutes	Staphylococcus	Staphylococcus aureus	DAR948	FALSE
2548876587	Firmicutes	Streptococcus	Streptococcus sobrinus	TCI-124	FALSE
2541047767	Proteobacteria	Escherichia	Escherichia coli	HVH 134 (4-6073441)	FALSE
2590828431	Firmicutes	Staphylococcus	Staphylococcus aureus	M1206	FALSE
2513237384	Firmicutes	unclassified	[Eubacterium] infirmum	F0142	FALSE
2731957688	Proteobacteria	Hydrogenophaga	Hydrogenophaga taeniospiralis	NBRC 102512	FALSE
2690316095	Proteobacteria	Salmonella	Salmonella enterica	VNB635	FALSE
2645727559	Actinobacteria	Corynebacterium	Corynebacterium ulcerans	131001	FALSE
2565956720	Proteobacteria	Escherichia	Escherichia coli	HVH 152 (4-3447545)	FALSE
2695420617	Proteobacteria	Escherichia	Escherichia coli	50760471	FALSE
2711768340	Candidatus Nealsonbacteria	unclassified	Candidatus Nealsonbacteria bacterium RIFCSPLOWO2_12_FULL_39_31	RIFCSPLOWO2_12_FULL_39_31	FALSE
2626541819	Candidatus Woesebacteria	unclassified	Candidatus Woesebacteria bacterium GW2011_GWB1_39_12	GW2011_GWB1_39_12	FALSE
2690315913	Proteobacteria	Pseudomonas	Pseudomonas fluorescens	Ps_20	FALSE
2684622841	Proteobacteria	unclassified	Epsilonproteobacteria bacterium SCGC AD-308-I21	SCGC AD-308-I21	FALSE
2626542005	unclassified	unclassified	Parcubacteria group bacterium GW2011_GWA1_40_21	GW2011_GWA1_40_21	FALSE
2671180809	Proteobacteria	Shigella	Shigella sonnei	ShIB2000_440759	FALSE
2671180720	Firmicutes	Streptococcus	Streptococcus equi	CF22	FALSE
2563367198	Proteobacteria	Vibrio	Vibrio parahaemolyticus	IDH02189	FALSE
2744055206	Proteobacteria	Salmonella	Salmonella enterica	MDUST374	FALSE
2775507068	Firmicutes	Clostridium	Clostridium amazonitimonense	LF2	FALSE
2687453128	Proteobacteria	Haemophilus	[Haemophilus] ducreyi	VAN2	FALSE
2599185261	Proteobacteria	Thorsellia	Thorsellia anophelis	DSM 18579	FALSE
2734481905	Bacteroidetes	Dysgonomonas	Dysgonomonas hofstadii	JCM 17038	TRUE
640963014	Firmicutes	Pseudoflavonifractor	Pseudoflavonifractor capillosus	ATCC 29799	FALSE
2721755698	Proteobacteria	Salmonella	Salmonella enterica	SA19970769	FALSE
2667528136	Bacteroidetes	Aquimarina	Aquimarina longa	SW024	TRUE
2527291653	Proteobacteria	Candidatus Thioglobus	uncultured SUP05 cluster bacterium	AB-751_O11AB-905	FALSE
2574180175	Actinobacteria	Mycobacterium	Mycobacterium tuberculosis	KT-0034	FALSE
2718217802	Firmicutes	Streptococcus	Streptococcus thermophilus	KLDS SM	FALSE
2623620577	Firmicutes	Bacillus	Bacillus cereus	B4087	FALSE
2778261183	Proteobacteria	Candidatus Pelagibacter	Candidatus Pelagibacter sp.	MED1116	FALSE
2728369566	Spirochaetes	Leptospira	Leptospira santarosai	C216	FALSE
2609459973	Proteobacteria	Klebsiella	Klebsiella pneumoniae	CHS 21	FALSE
2700989133	Firmicutes	Lactobacillus	Lactobacillus alimentarius	DSM 20249	FALSE
647000348	Proteobacteria	Xanthomonas	Xanthomonas citri	ICPB 11122	FALSE
2751185306	Proteobacteria	Salmonella	Salmonella enterica	ty2-132	FALSE
2582581345	Actinobacteria	Streptomyces	Streptomyces albaduncus		FALSE
2529293232	Firmicutes	Streptococcus	Streptococcus agalactiae	GB00020	FALSE
2663763585	Bacteroidetes	unclassified	unclassified	bacI-A JGI MCM14ME166	FALSE
2645727825	Bacteroidetes	Chryseobacterium	Chryseobacterium sp. Hurlbut01	Hurlburt01	TRUE
2636415711	Proteobacteria	Burkholderia	Burkholderia pseudomallei	MSHR4009	FALSE
2588254180	Actinobacteria	Mycobacterium	Mycobacterium tuberculosis	OFXR-29	FALSE
2718218222	Actinobacteria	Mycobacterium	Mycobacterium tuberculosis	0A036DS	FALSE
2695420800	Proteobacteria	Vibrio	Vibrio cholerae	A487(1)	FALSE
651716717	Actinobacteria	Streptomyces	Streptomyces sp. JP95	JP95	FALSE
2546825534	Proteobacteria	unclassified	Rhodospirillales bacterium URHD0088	URHD0088	FALSE
2648501403	Cyanobacteria	Prochlorococcus	Prochlorococcus sp. scB243_498N8	scB243_498N8	FALSE
2708743084	Candidatus Doudnabacteria	unclassified	Candidatus Doudnabacteria bacterium RIFCSPHIGHO2_01_FULL_49_9	RIFCSPHIGHO2_01_FULL_49_9	FALSE
2588253777	Firmicutes	Staphylococcus	Staphylococcus aureus	21321	FALSE
2751185403	Planctomycetes	unclassified	unclassified	HKU-PLA7	FALSE
2648501281	Actinobacteria	Pseudarthrobacter	Pseudarthrobacter siccitolerans	4J27	FALSE
2711768006	Proteobacteria	Shigella	Shigella sonnei	201401096_1	FALSE
2582580851	Proteobacteria	Acinetobacter	Acinetobacter baumannii	929679-598	FALSE
2681813045	Proteobacteria	Campylobacter	Campylobacter coli	CVM 41970	FALSE
2558860546	Firmicutes	Staphylococcus	Staphylococcus aureus	M1007	FALSE
2731957646	Proteobacteria	Shewanella	Shewanella putrefaciens	Hammer 95	FALSE
2521172691	Proteobacteria	Alcanivorax	Alcanivorax dieselolei	B5, DSM 16502	FALSE
2600254982	Actinobacteria	Bifidobacterium	Bifidobacterium longum	LMG 13197	FALSE
2503982021	Firmicutes	Staphylococcus	Staphylococcus epidermidis	6b04	FALSE
2585427880	Firmicutes	Lactobacillus	Lactobacillus hayakitensis	JCM 14209	FALSE
2660238548	Proteobacteria	Escherichia	Escherichia coli	St. Olav40	FALSE
2626541717	Candidatus Magasanikbacteria	unclassified	Candidatus Magasanikbacteria bacterium GW2011_GWC2_40_17	GW2011_GWC2_40_17	FALSE
2747842747	Proteobacteria	Salmonella	Salmonella enterica	ERL063424	FALSE
646862317	Chlamydiae	Chlamydia	Chlamydia trachomatis	G/9301	FALSE
2579778534	Firmicutes	Streptococcus	Streptococcus pyogenes	ABC020047959	FALSE
2576861057	Proteobacteria	Cronobacter	Cronobacter sakazakii	NBRC 102416	FALSE
2778261591	Proteobacteria	Escherichia	Escherichia coli	MOD1-EC1680	FALSE
2534681647	Proteobacteria	Escherichia	Escherichia coli	PA19	FALSE
2510065065	Proteobacteria	Xylella	Xylella fastidiosa	J1a12	FALSE
2590828165	Firmicutes	Staphylococcus	Staphylococcus aureus	M0508	FALSE
2571042863	Firmicutes	Staphylococcus	Staphylococcus aureus	M0853	FALSE
2747843015	Proteobacteria	Salmonella	Salmonella enterica	MDUST76	FALSE
2708742610	Proteobacteria	unclassified	Bdellovibrionales bacterium GWB1_52_6	GWB1_52_6	FALSE
2744055148	Proteobacteria	Salmonella	Salmonella enterica	A262	FALSE
2524614553	Bacteroidetes	Bacteroides	Bacteroides graminisolvens	DSM 19988	FALSE
2690316029	Proteobacteria	Yersinia	Yersinia enterocolitica	IP26656	FALSE
2582580509	Proteobacteria	unclassified	unclassified	bin07	FALSE
648276610	Proteobacteria	Actinobacillus	Actinobacillus pleuropneumoniae	4226	FALSE
2687453647	Proteobacteria	Desulfovibrio	unclassified	DHPS1	FALSE
2541047762	Proteobacteria	Escherichia	Escherichia coli	HVH 119 (4-6879578)	FALSE
2734482632	Firmicutes	Streptococcus	Streptococcus suis	BM411a	FALSE
2657245452	Proteobacteria	Acinetobacter	Acinetobacter baumannii	ABBL038	FALSE
2517572140	Verrucomicrobia	unclassified	Verrucomicrobia bacterium SCGC AAA164-O14	SCGC AAA164-O14	FALSE
2710264607	Candidatus Kuenenbacteria	unclassified	Candidatus Kuenenbacteria bacterium RIFCSPHIGHO2_02_FULL_42_29	RIFCSPHIGHO2_02_FULL_42_29	FALSE
2706794874	Proteobacteria	unclassified	SAR11 cluster bacterium JGI GoM_1m_182_G01	JGI GoM_1m_182_G01	FALSE
2690316170	Proteobacteria	Vibrio	Vibrio parahaemolyticus	S173	FALSE
2734482740	Firmicutes	Streptococcus	Streptococcus suis	01ZN-TG189	FALSE
2756170168	Firmicutes	Clostridium	Clostridium beijerinckii	DJ164	FALSE
2660238424	Firmicutes	Bacillus	Bacillus anthracis	A1075	FALSE
2568526528	Firmicutes	Staphylococcus	Staphylococcus aureus	M1029	FALSE
2713896766	Actinobacteria	Mycobacterium	Mycobacterium haemophilum	UC4	FALSE
2654587552	Proteobacteria	Pseudoalteromonas	Pseudoalteromonas translucida	KMM 520	FALSE
2571042564	Proteobacteria	Pseudomonas	Pseudomonas aeruginosa	BWHPSA039	FALSE
648276606	Proteobacteria	Actinobacillus	Actinobacillus pleuropneumoniae	D13039	FALSE
2582581185	Actinobacteria	Mycobacterium	Mycobacterium tuberculosis	TKK_04_0060	FALSE
2703718945	Firmicutes	Staphylococcus	Staphylococcus aureus	2588STDY5748639	FALSE
2636416176	Proteobacteria	Pseudomonas	Pseudomonas lini	DSM 16768	FALSE
2517093049	Proteobacteria	Vogesella	Vogesella sp. LIG4	lig4	FALSE
2710723781	Chlamydiae	unclassified	Chlamydiae bacterium RIFCSPLOWO2_01_FULL_44_52	RIFCSPLOWO2_01_FULL_44_52	FALSE
2663763077	Firmicutes	Streptococcus	Streptococcus pneumoniae	167	FALSE
2721755368	Proteobacteria	unclassified	Deltaproteobacteria bacterium RBG_13_53_10	RBG_13_53_10	FALSE
2602041847	Firmicutes	Streptococcus	Streptococcus pneumoniae	BHN427	FALSE
640963006	Proteobacteria	Vibrio	Vibrio cholerae	NCTC 8457	FALSE
2737471851	Proteobacteria	Escherichia	Escherichia coli	CVM N37069PS	FALSE
2643221511	Actinobacteria	Microbacterium	Microbacterium azadirachtae	CL89	FALSE
2744054795	Firmicutes	Paenibacillus	Paenibacillus antarcticus	CECT 5836	FALSE
2531839258	Firmicutes	Enterococcus	Enterococcus faecalis	TX0312	FALSE
2600254965	Bacteroidetes	Cellulophaga	Cellulophaga baltica	13	FALSE
2563366917	Proteobacteria	Escherichia	Escherichia coli	KTE227	FALSE
2510461025	Proteobacteria	Pseudomonas	Pseudomonas aeruginosa	STH_PA147	FALSE
649633074	Tenericutes	Mycoplasma	Mycoplasma leachii	PG50	FALSE
2724679085	Proteobacteria	Legionella	Legionella pneumophila	NY12	FALSE
2590828548	Firmicutes	Staphylococcus	Staphylococcus aureus	M1560	FALSE
2510065032	Deinococcus-Thermus	Meiothermus	Meiothermus chliarophilus	ALT-8, DSM 9957	FALSE
2627853963	Proteobacteria	Xanthomonas	Xanthomonas euvesicatoria	586	FALSE
2667527266	Cyanobacteria	Prochlorococcus	Prochlorococcus sp. AG-402-K10	AG-402-K10	FALSE
2562617182	Firmicutes	Lactobacillus	Lactobacillus ruminis	E 194e	FALSE
2519103031	Bacteroidetes	Croceibacter	Croceibacter atlanticus	Pm1	FALSE
2597489869	Spirochaetes	Borreliella	Borreliella burgdorferi	29805	FALSE
2775507110	Actinobacteria	Streptomyces	Streptomyces sp. NRRL S-1896	NRRL S-1896	FALSE
2728369571	Proteobacteria	Acinetobacter	Acinetobacter haemolyticus	JKSF06	FALSE
2643221506	Firmicutes	Paenibacillus	unclassified	CL06Col	FALSE
2506783061	Firmicutes	Desulfosporosinus	Desulfosporosinus acidiphilus	SJ4	FALSE
2558860946	Firmicutes	Enterococcus	Enterococcus faecalis	39-5	FALSE
2681813361	Firmicutes	Enterococcus	Enterococcus faecalis	ANL2	FALSE
2541047595	Proteobacteria	Escherichia	Escherichia coli	O10:K5(L):H4	FALSE
2690315786	Proteobacteria	Enterobacter	Enterobacter timonensis	MT20	FALSE
2593338744	Firmicutes	Staphylococcus	Staphylococcus aureus	W28469	FALSE
2687453537	Firmicutes	Bacillus	Bacillus cereus	HN001	FALSE
2654587777	Firmicutes	Eubacterium	Eubacterium sp. 3_1_31	3_1_31	FALSE
2747842401	Proteobacteria	Pseudomonas	Pseudomonas aeruginosa	AU23529	FALSE
2643221652	Proteobacteria	Acidovorax	Acidovorax sp. Root402	Root402	FALSE
2609460102	Firmicutes	Bacillus	Bacillus cereus	ATCC 4342	FALSE
2651869711	Firmicutes	Staphylococcus	Staphylococcus schleiferi	2142-05	FALSE
2667528183	Proteobacteria	Pseudomonas	Pseudomonas saponiphila	DSM 9751	FALSE
2698536383	Firmicutes	Staphylococcus	Staphylococcus haemolyticus	6_13	FALSE
2675903243	Proteobacteria	Collimonas	Collimonas fungivorans	Ter6	FALSE
2603880102	Firmicutes	Staphylococcus	Staphylococcus aureus	H64570	FALSE
2671180482	Proteobacteria	Burkholderia	Burkholderia pseudomallei	C30	FALSE
2660238530	Firmicutes	Staphylococcus	Staphylococcus aureus	07-00655	FALSE
2756170255	Actinobacteria	Pseudonocardia	Pseudonocardia autotrophica	DSM 535	FALSE
2675903692	Actinobacteria	Amycolatopsis	Amycolatopsis rubida	DSM 44637	FALSE
650716105	Firmicutes	Weissella	Weissella koreensis	KACC 15510	FALSE
2602041573	Actinobacteria	Mycobacterium	Mycobacterium sp. 012931	12931	FALSE
2731957983	Proteobacteria	Campylobacter	Campylobacter jejuni	BIGS0013	FALSE
2579778691	Firmicutes	Streptococcus	Streptococcus pyogenes	ABC020053060	FALSE
2734482437	Firmicutes	Staphylococcus	Staphylococcus aureus	MAL11	FALSE
2582581473	Firmicutes	Paenibacillus	Paenibacillus elgii	B69	FALSE
2541047504	Firmicutes	Blautia	Blautia sp. KLE 1732	KLE 1732	FALSE
2734482474	Firmicutes	Staphylococcus	Staphylococcus aureus	HU11	FALSE
2630969002	Planctomycetes	unclassified	Planctomycetes bacterium JGI B05045-H15	JGI B05045-H15	FALSE
2541047562	Actinobacteria	Gardnerella	Gardnerella vaginalis	JCP7672	FALSE
2579779087	Proteobacteria	Pseudomonas	Pseudomonas aeruginosa	BWHPSA020	FALSE
2571042467	Proteobacteria	Vibrio	Vibrio jasicida	CAIM 1864	FALSE
2595698050	Firmicutes	Staphylococcus	Staphylococcus aureus	Tur-22	FALSE
2524614678	Actinobacteria	Bifidobacterium	Bifidobacterium thermacidophilum	DSM 15837	FALSE
2603880086	Actinobacteria	Mycobacterium	Mycobacterium tuberculosis	BTB07-234	FALSE
2706795020	Firmicutes	unclassified	Clostridiales bacterium JGI 000176CP_D02	JGI 000176CP_D02	FALSE
2582580755	Proteobacteria	Moraxella	Moraxella bovoculi	237	FALSE
2751185343	Proteobacteria	Salmonella	Salmonella enterica	SGB113	FALSE
2698536630	Firmicutes	Streptococcus	Streptococcus pneumoniae	2021-03-14	FALSE
2690316091	Proteobacteria	Acinetobacter	Acinetobacter pittii	ABBL128	FALSE
2526164709	Firmicutes	Enterococcus	Enterococcus faecium	Hucker1	FALSE
2526164722	Firmicutes	Staphylococcus	Staphylococcus aureus	ST228/18341	FALSE
2643221584	Proteobacteria	Caulobacter	Caulobacter sp. Root656	Root656	TRUE
2660238698	Firmicutes	Streptococcus	Streptococcus agalactiae	GB-NI-015	FALSE
2690316195	Proteobacteria	Escherichia	Escherichia coli	116	FALSE
2630968380	Proteobacteria	Vibrio	Vibrio parahaemolyticus	12315	FALSE
2521172559	Proteobacteria	Agrobacterium	Agrobacterium sp. 719_389	719_389	FALSE
2703718845	Proteobacteria	Escherichia	Escherichia coli	G233	FALSE
2667527678	Proteobacteria	Salmonella	Salmonella enterica	DT104 V34	FALSE
2784132170	Firmicutes	Laceyella	Laceyella putida		FALSE
2724679103	Actinobacteria	Micrococcus	Micrococcus sp. CH7	Micrococcus sp. CH7	FALSE
2585428024	Proteobacteria	Pseudorhizobium	Pseudorhizobium pelagicum	R2-400B4	FALSE
2537562164	Proteobacteria	Salmonella	Salmonella enterica	NC_MB110209-0054	FALSE
2582580535	Bacteroidetes	unclassified	unclassified	MEint.metabat.15824	FALSE
2693429641	Firmicutes	Streptococcus	Streptococcus pneumoniae	252	FALSE
2660238589	Firmicutes	Lactococcus	Lactococcus lactis	LMG14418	FALSE
2740891942	Bacteroidetes	unclassified	Cytophagales bacterium	SCGC AG-485_I15	FALSE
2734482430	Firmicutes	Staphylococcus	Staphylococcus aureus	IU20	FALSE
2708742755	Proteobacteria	unclassified	Gammaproteobacteria bacterium RBG_16_51_14	RBG_16_51_14	FALSE
2617271190	Firmicutes	Staphylococcus	Staphylococcus aureus	HG003	FALSE
2547132399	Actinobacteria	Citricoccus	Citricoccus sp. CH26A	CH26A	FALSE
2778261536	Proteobacteria	Escherichia	Escherichia coli	MOD1-EC6531	FALSE
2645727500	Bacteroidetes	unclassified	Bacteroidales bacterium PSC KfJoeBact1-1	PSC KfJoeBact1-1	FALSE
2609460013	Actinobacteria	Bifidobacterium	Bifidobacterium longum	EK3	FALSE
2537561727	Proteobacteria	Escherichia	Escherichia coli	TW00353	FALSE
2703718929	Firmicutes	Staphylococcus	Staphylococcus aureus	2588STDY5748761	FALSE
2657245703	Actinobacteria	Streptomyces	Streptomyces sp. IgraMP-1	IgraMP-1	FALSE
2703719412	Firmicutes	Staphylococcus	Staphylococcus aureus	2588STDY5748711	FALSE
2634166315	Proteobacteria	Acidovorax	Acidovorax konjaci	DSM 7481	FALSE
637000301	Firmicutes	Streptococcus	Streptococcus pyogenes	SSI-1	FALSE
651716749	Actinobacteria	Actinoplanes	Actinoplanes friuliensis		FALSE
2590828730	Firmicutes	Staphylococcus	Staphylococcus aureus	F48959	FALSE
2576861257	Firmicutes	Staphylococcus	Staphylococcus aureus	UCIM6049	FALSE
2643221854	Actinobacteria	Nocardioides	Nocardioides sp. Soil797	Soil797	FALSE
2698537125	Proteobacteria	Thiomicrospira	Thiomicrospira sp. JGI CrystG Aug08-2-H11	JGI CrystG Aug08-2-H11	FALSE
2563366690	Actinobacteria	Kitasatospora	Kitasatospora aureofaciens	CCM3239	FALSE
2734482737	Firmicutes	Streptococcus	Streptococcus suis	01ZN-TG187	FALSE
2517572210	Actinobacteria	Salinispora	Salinispora arenicola	CNB458	FALSE
2627854157	Actinobacteria	Pimelobacter	Pimelobacter simplex	VKM Ac-2033D	FALSE
2695420440	Proteobacteria	Yersinia	Yersinia enterocolitica	YE204/02	FALSE
2563367139	Bacteroidetes	Elizabethkingia	Elizabethkingia meningoseptica	14	FALSE
2645727569	Proteobacteria	Salmonella	Salmonella enterica	ST2533	FALSE
2744054707	Firmicutes	Planococcus	Planococcus maritimus	MKU009	FALSE
2784132069	Proteobacteria	Vibrio	Vibrio crassostreae		FALSE
2636416048	Actinobacteria	Microlunatus	Microlunatus soli	DSM 21800	FALSE
2574180097	Firmicutes	Streptococcus	Streptococcus pyogenes	ABC020035427	FALSE
2744054520	Proteobacteria	Klebsiella	Klebsiella pneumoniae	OC217	FALSE
2687453557	Proteobacteria	Escherichia	Escherichia coli	SQ37	FALSE
2648501186	Proteobacteria	Escherichia	Escherichia coli	K88	FALSE
2619619446	Actinobacteria	Mycobacterium	Mycobacterium tuberculosis	TKK_05SA_0026	FALSE
2548876988	Proteobacteria	Cronobacter	Cronobacter dublinensis	LMG 23823	FALSE
2606217679	Cyanobacteria	Prochlorococcus	Prochlorococcus marinus	MIT9322	FALSE
2698536416	Actinobacteria	Mycobacterium	Mycobacterium tuberculosis	N00000064	FALSE
2588254115	Actinobacteria	Mycobacterium	Mycobacterium tuberculosis	MAL020146	FALSE
2526164598	Proteobacteria	Escherichia	Escherichia coli	DEC13C	FALSE
649633004	Proteobacteria	Alicycliphilus	Alicycliphilus denitrificans	BC	FALSE
2713897505	unclassified	unclassified	unclassified	SCGC AG-461-D05	FALSE
2643221921	Actinobacteria	Rathayibacter	Rathayibacter sp. Leaf185	Leaf185	FALSE
2765235869	Proteobacteria	Bordetella	Bordetella genomosp. 4	AU9919	FALSE
2651870237	Actinobacteria	Nocardioides	unclassified	REDSEA-S34_B5	FALSE
2718218094	Spirochaetes	Borreliella	Borrelia mayonii	MN14-1420	FALSE
2547132350	Spirochaetes	Leptospira	Leptospira interrogans	Fiocruz LV2958	FALSE
643886061	Firmicutes	Lactobacillus	Lactobacillus fermentum	ATCC 14931	FALSE
2690316330	Actinobacteria	Mycobacterium	Mycobacterium tuberculosis	K00700186	FALSE
2565956993	Proteobacteria	Acinetobacter	Acinetobacter baumannii	24812_6	FALSE
2716884373	Cyanobacteria	Prochlorococcus	Prochlorococcus sp. AG-402-A08	AG-402-A08	FALSE
2568526242	Firmicutes	Staphylococcus	Staphylococcus aureus	M16586	FALSE
2529293195	Firmicutes	Leuconostoc	Leuconostoc citreum	LBAE E16	FALSE
2710264518	Proteobacteria	unclassified	Deltaproteobacteria bacterium RIFCSPHIGHO2_02_FULL_50_15	RIFCSPHIGHO2_02_FULL_50_15	FALSE
2585427889	Bacteroidetes	Porphyromonas	Porphyromonas macacae	JCM 13914	FALSE
2565956898	Proteobacteria	Acinetobacter	Acinetobacter baumannii	1195185_11	FALSE
2558309080	Firmicutes	Bacillus	Bacillus subtilis	PY79	FALSE
2585427740	Proteobacteria	Escherichia	Escherichia coli	7-233-03_S1_C3	FALSE
2684623060	Firmicutes	Streptococcus	Streptococcus mitis	SVGS_061	FALSE
2593338930	Firmicutes	Staphylococcus	Staphylococcus aureus	SJUD6124	FALSE
2565956752	Firmicutes	Enterococcus	Enterococcus faecalis	B1290	FALSE
2728369263	Bacteroidetes	Fabibacter	Fabibacter pacificus	DSM 100771	TRUE
2517572202	Proteobacteria	Mannheimia	Mannheimia haemolytica	T14	FALSE
2728369716	Bacteroidetes	Rhodothermus	Rhodothermus marinus	JCM 9785	FALSE
2772190740	Actinobacteria	Kibdelosporangium	Kibdelosporangium aridum	NRRL B-24462	FALSE
2579778955	Firmicutes	Streptococcus	Streptococcus pyogenes	ABC020046589	FALSE
2710724042	Candidatus Levybacteria	unclassified	Candidatus Levybacteria bacterium RIFCSPLOWO2_02_FULL_36_8b	RIFCSPLOWO2_02_FULL_36_8b	FALSE
2518645611	Proteobacteria	Halomonas	Halomonas lutea	DSM 23508	FALSE
2551306088	Firmicutes	Bacillus	Bacillus coagulans	NRS 609	FALSE
2718217826	Proteobacteria	Salmonella	Salmonella enterica	SA20094803	FALSE
2663763111	Proteobacteria	Vibrio	Vibrio vulnificus	ATCC 29306	FALSE
2506520035	Proteobacteria	Enterobacter	Enterobacter ludwigii	EcWSU1	FALSE
2585427868	Proteobacteria	Escherichia	Escherichia coli	JCM 18426	FALSE
2603879848	Actinobacteria	Mycobacterium	Mycobacterium tuberculosis	TB_RSA42	FALSE
2747842973	Proteobacteria	Salmonella	Salmonella enterica	MDUST302	FALSE
2767802134	Actinobacteria	Streptomyces	Streptomyces sp. S8	S8	TRUE
2718218459	Proteobacteria	Acinetobacter	Acinetobacter baumannii	KAB07	FALSE
2512047072	Firmicutes	Streptococcus	Streptococcus criceti	Hs-6	FALSE
2648501921	Proteobacteria	Prosthecomicrobium	Prosthecomicrobium hirschii	16	FALSE
2660237990	Proteobacteria	Vibrio	Vibrio parahaemolyticus	S156	FALSE
2574180123	Firmicutes	Staphylococcus	Staphylococcus aureus	VET1867R	FALSE
2772190636	Actinobacteria	Xylanimonas	Xylanimonas cellulosilytica	352_XCEL	FALSE
2579778643	Firmicutes	Streptococcus	Streptococcus pyogenes	ABC020048885	FALSE
642979310	Actinobacteria	Mycobacterium	Mycobacterium tuberculosis	94_M4241A	FALSE
2681812861	Proteobacteria	Stenotrophomonas	Stenotrophomonas rhizophila	USBA GBX 843	FALSE
2548876910	Tenericutes	Ureaplasma	Ureaplasma urealyticum	2033	FALSE
2531839231	Proteobacteria	Alcanivorax	Alcanivorax hongdengensis	A-11-3	FALSE
2568526610	Firmicutes	Staphylococcus	Staphylococcus aureus	CHAP6035	FALSE
2778261195	Proteobacteria	Klebsiella	Klebsiella pneumoniae	WCHKP26	FALSE
2663763203	Firmicutes	Lactococcus	Lactococcus lactis	KF134	FALSE
2671180295	Proteobacteria	Yersinia	Yersinia similis	Y252	TRUE
2558309131	Firmicutes	Clostridioides	Clostridioides difficile	E23	FALSE
649989961	Firmicutes	Lactobacillus	Lactobacillus iners	LEAF 2053A-b	FALSE
2747842718	Proteobacteria	Salmonella	Salmonella enterica	134TY	FALSE
2721755902	Actinobacteria	Salinibacterium	Salinibacterium xinjiangense	CGMCC 1.05381	FALSE
2747842605	Proteobacteria	Salmonella	Salmonella enterica	A153	FALSE
2636415911	Actinobacteria	Mycobacterium	Mycobacterium tuberculosis	M2145	FALSE
2718218195	Chlamydiae	Chlamydia	Chlamydia trachomatis	SB013112	FALSE
2634166789	Proteobacteria	unclassified	Gammaproteobacteria bacterium SCGC AC-312-G17	SCGC AC-312-G17	FALSE
2772190611	Actinobacteria	Mycobacteroides	Mycobacteroides saopaulense	EPM10906	FALSE
2711768403	Candidatus Liptonbacteria	unclassified	Candidatus Liptonbacteria bacterium RIFCSPLOWO2_12_FULL_60_15	RIFCSPLOWO2_12_FULL_60_15	FALSE
2684623183	Firmicutes	Streptococcus	Streptococcus salivarius	NCTC 8618	FALSE
2519899619	Proteobacteria	Nitratireductor	Nitratireductor indicus	C115	FALSE
2734482370	Proteobacteria	unclassified	uncultured Gammaproteobacteria bacterium	SCGC AG-485_A09	FALSE
2716884756	Cyanobacteria	Prochlorococcus	Prochlorococcus sp. AG-412-F02	AG-412-F02	FALSE
2602041732	Firmicutes	Staphylococcus	Staphylococcus aureus	M79673	FALSE
2713897484	Candidatus Margulisbacteria	unclassified	unclassified	SCGC AG-333-B06	FALSE
2571042068	Firmicutes	Staphylococcus	Staphylococcus aureus	M0670	FALSE
2775506767	Proteobacteria	unclassified	Myxococcales bacterium	NP66	FALSE
2602041648	Proteobacteria	Pantoea	Pantoea ananatis	DAR 76143	FALSE
2537561529	Spirochaetes	Leptospira	Leptospira interrogans	MMD3731	FALSE
2523533593	Cyanobacteria	Planktothrix	unclassified	NIVA-CYA407	FALSE
2684623068	Proteobacteria	Hafnia	Hafnia alvei	HUMV-5920	FALSE
2627854012	Actinobacteria	Mycobacterium	Mycobacterium tuberculosis	TKK_03_0065	FALSE
2537561995	Firmicutes	Lactobacillus	Lactobacillus delbrueckii	CNCM I-1632	FALSE
2767802011	Actinobacteria	Streptomyces	Streptomyces sp. NRRL F-525	NRRL F-525	FALSE
2648501455	Proteobacteria	Pseudomonas	Pseudomonas putida	HB13667	FALSE
2595698183	Firmicutes	Staphylococcus	Staphylococcus aureus	VET0284R	FALSE
2519899667	Proteobacteria	Thioalkalivibrio	Thioalkalivibrio sp. ALE23	ALE23	FALSE
2645727602	Proteobacteria	Salmonella	Salmonella enterica	A5233	FALSE
2708742538	Proteobacteria	Desulfovibrio	Desulfovibrio gilichinskyi	K3S	FALSE
2568526479	Firmicutes	Staphylococcus	Staphylococcus aureus	M0520	FALSE
2710723522	Candidatus Jacksonbacteria	unclassified	Candidatus Jacksonbacteria bacterium RIFCSPHIGHO2_12_FULL_44_12	RIFCSPHIGHO2_12_FULL_44_12	FALSE
2734481936	Firmicutes	Lactobacillus	Lactobacillus kimchicus	JCM 15530	FALSE
2718218387	Bacteroidetes	Flavobacterium	Flavobacterium columnare	TC 1691	FALSE
2623620473	Firmicutes	Ruminococcus	Ruminococcus flavefaciens	Y1	FALSE
2609460096	Proteobacteria	Brucella	Brucella abortus	2308	FALSE
2548876835	Proteobacteria	Vibrio	Vibrio cyclitrophicus	ZF99	FALSE
2571042743	Actinobacteria	Mycobacterium	Mycobacterium tuberculosis	INS_XDR	FALSE
648028008	Firmicutes	Bacillus	Bacillus subtilis	W23	FALSE
2548877016	Actinobacteria	Brevibacterium	Brevibacterium ravenspurgense	5401308	FALSE
2619619344	Actinobacteria	Mycobacterium	Mycobacterium tuberculosis	XTB13-158	FALSE
2574179747	Firmicutes	Bacillus	Bacillus sp. UNC69MF	UNC69MF	FALSE
2551306334	Proteobacteria	Acinetobacter	Acinetobacter calcoaceticus	TG19585	FALSE
2744055152	Proteobacteria	Salmonella	Salmonella enterica	107364	FALSE
2740892362	Bacteroidetes	Schleiferia	Schleiferia thermophila	Yellowstone	FALSE
2667527978	Actinobacteria	Tsukamurella	Tsukamurella tyrosinosolvens	CCUG 38499	FALSE
2636416028	Firmicutes	Pelosinus	Pelosinus propionicus	DSM 13327	FALSE
643886157	Firmicutes	Bacillus	Bacillus cereus	Rock3-42	FALSE
2660238617	Firmicutes	Streptococcus	Streptococcus pneumoniae	173	FALSE
2643221850	Actinobacteria	Nocardioides	Nocardioides sp. Soil777	Soil777	FALSE
2698536317	Proteobacteria	Escherichia	Escherichia coli	504647_aEPEC	FALSE
2643221666	Proteobacteria	Phenylobacterium	Phenylobacterium sp. Root1290	Root1290	FALSE
2636415938	Proteobacteria	Noviherbaspirillum	Noviherbaspirillum autotrophicum	TSA66	FALSE
2731957861	Proteobacteria	Enterobacter	Enterobacter cancerogenus	NS104	FALSE
2648501741	Proteobacteria	Puniceibacterium	Puniceibacterium sp. IMCC21224	IMCC21224	FALSE
2693429625	Proteobacteria	Vibrio	Vibrio cholerae	V212-1	FALSE
2627853954	Proteobacteria	Vibrio	Vibrio parahaemolyticus	SG176	FALSE
2541047442	Proteobacteria	Escherichia	Escherichia coli	B49-2	FALSE
2690316192	Firmicutes	Streptococcus	Streptococcus pneumoniae	BHN638	FALSE
2684622775	Proteobacteria	Escherichia	Escherichia coli	CVM N36903PS	FALSE
2663762769	Proteobacteria	Pseudomonas	Pseudomonas yangmingensis	DSM 24213	FALSE
637000265	Proteobacteria	Shigella	Shigella flexneri	8401	FALSE
2695420395	Firmicutes	Lactococcus	Lactococcus lactis	ATCC 19435	FALSE
2734482496	Proteobacteria	Pseudomonas	Pseudomonas aeruginosa	RW10	FALSE
2576861681	Proteobacteria	Candidatus Xenolissoclinum	Candidatus Xenolissoclinum pacificiensis	L6	FALSE
2505119020	Proteobacteria	Acinetobacter	unclassified	CA3	FALSE
2526164699	Firmicutes	Staphylococcus	Staphylococcus aureus	ST228/18412	FALSE
649989969	Firmicutes	Lactobacillus	Lactobacillus oris	PB013-T2-3	FALSE
2784746782	Proteobacteria	Varunaivibrio	Varunaivibrio sulfuroxidans		FALSE
2558860777	Firmicutes	Enterococcus	Enterococcus faecium	E1574	FALSE
2706794459	Proteobacteria	Legionella	Legionella pneumophila	LC6409	FALSE
2590828223	Firmicutes	Staphylococcus	Staphylococcus aureus	M0709	FALSE
2648501837	Bacteroidetes	Chryseobacterium	Chryseobacterium sp. StRB126	StRB126	FALSE
2596583604	Actinobacteria	Prauserella	Prauserella flava	DSM 45265	FALSE
2657245036	Proteobacteria	Enterobacter	Enterobacter hormaechei	MNCRE41	FALSE
2622736535	Actinobacteria	Micromonospora	Micromonospora sediminicola	DSM 45794	FALSE
2622736518	Bacteroidetes	Mucilaginibacter	Mucilaginibacter polytrichastri	DSM 26907	TRUE
2585428052	Proteobacteria	Porphyrobacter	unclassified		FALSE
2593338886	Firmicutes	Staphylococcus	Staphylococcus aureus	OCMM6123	FALSE
2626542298	Candidatus Collierbacteria	unclassified	Candidatus Collierbacteria bacterium GW2011_GWC2_44_13	GW2011_GWC2_44_13	FALSE
2721755261	Firmicutes	unclassified	Clostridiales bacterium GWF2_36_10	GWF2_36_10	FALSE
2639762823	Proteobacteria	Methylobacterium	Methylobacterium sp. ARG-1	ARG-1	FALSE
2710723983	Nitrospinae	unclassified	Nitrospinae bacterium RIFCSPLOWO2_02_39_17	RIFCSPLOWO2_02_39_17	FALSE
2657245319	Proteobacteria	unclassified	Deltaproteobacteria bacterium SCGC AC-312_N03	SCGC AC-312_N03	FALSE
2654588129	Bacteroidetes	unclassified	Porphyromonadaceae bacterium NLAE-zl-C104	NLAE-zl-C104	FALSE
2531839082	Proteobacteria	Brucella	Brucella sp. 56/94	56/94	FALSE
2690316212	Firmicutes	Staphylococcus	Staphylococcus aureus	08-01483	FALSE
2739367949	Deferribacteres	unclassified	unclassified	JGI _01_F16_4000m	FALSE
2619619622	Actinobacteria	Mycobacterium	Mycobacterium tuberculosis	M1734	FALSE
637000317	Proteobacteria	Syntrophus	Syntrophus aciditrophicus	SB	FALSE
2671180966	Firmicutes	Streptococcus	Streptococcus gordonii	G9B	FALSE
2603879533	Actinobacteria	Mycobacterium	Mycobacterium tuberculosis	TB_RSA60	FALSE
2531839646	Proteobacteria	Escherichia	Escherichia coli	EC1848	FALSE
2671181145	Actinobacteria	Mycobacterium	Mycobacterium tuberculosis	O09700920	FALSE
2511231008	Proteobacteria	Pseudomonas	Pseudomonas sp. GM21	GM21	FALSE
2703718766	Proteobacteria	Sphingopyxis	Sphingopyxis sp. H107	H107	FALSE
2529292879	Firmicutes	Streptococcus	Streptococcus oralis	SK255	FALSE
2576861811	Firmicutes	Thermoanaerobacter	Thermoanaerobacter kivui	DSM 2030	FALSE
2667527459	Proteobacteria	Campylobacter	Campylobacter jejuni	CJ677CC094	FALSE
2630968789	Proteobacteria	Sphingopyxis	Sphingopyxis sp. LC363	LC363	FALSE
2574180395	Firmicutes	Lactobacillus	Lactobacillus shenzhenensis	LY-73	FALSE
2636415685	Tenericutes	Mycoplasma	Mycoplasma pneumoniae	FH	FALSE
2603879935	Actinobacteria	Mycobacterium	Mycobacterium tuberculosis	BTB10-092	FALSE
2619619070	Actinobacteria	Tropheryma	Tropheryma whipplei	Neuro14	FALSE
2574180272	Firmicutes	Staphylococcus	Staphylococcus aureus	VET0077R	FALSE
2531839688	Firmicutes	Streptococcus	Streptococcus pneumoniae	2082239	FALSE
2695420642	Proteobacteria	Pseudomonas	Pseudomonas aeruginosa	ST-111 P11_London_17_VIM_2_10_09	FALSE
2671180693	Proteobacteria	Legionella	Legionella pneumophila	EUL74	FALSE
2708742389	Proteobacteria	Pseudoxanthomonas	Pseudoxanthomonas indica	P15	FALSE
2639762945	Nitrospirae	Nitrospira	Nitrospira moscoviensis	NSP M-1	FALSE
2602041771	Firmicutes	Staphylococcus	Staphylococcus aureus	VET1515S	FALSE
2636415833	Proteobacteria	Escherichia	Escherichia coli	46-4	FALSE
2693429528	Proteobacteria	Acinetobacter	Acinetobacter baumannii	ABOB04_b	FALSE
2775506983	Proteobacteria	Paracoccus	Paracoccus jeotgali	CBA4604	FALSE
2554235328	Chlamydiae	Chlamydia	Chlamydia trachomatis	RC-Fs852	FALSE
2751185689	Firmicutes	Eisenbergiella	Eisenbergiella tayi	NML 140904	FALSE
2778261096	Proteobacteria	Micavibrio	Micavibrio sp.	EAC75	FALSE
2703719108	Bacteroidetes	Prevotella	unclassified	bin 29	FALSE
2663762777	Proteobacteria	Pseudomonas	Pseudomonas chengduensis	DSM 26382	FALSE
2547132200	Proteobacteria	Wolbachia	Wolbachia endosymbiont of Diaphorina citri	(Diaphorina citri)	FALSE
2534682257	Proteobacteria	Helicobacter	Helicobacter pylori	Hp P-2b	FALSE
2529292741	Proteobacteria	Klebsiella	Klebsiella pneumoniae	JC2877	FALSE
2663763421	Actinobacteria	Mycobacteroides	Mycobacteroides abscessus	PAP017	FALSE
2576861480	Actinobacteria	Bifidobacterium	Bifidobacterium animalis	RH	FALSE
2617271239	Proteobacteria	Xenorhabdus	Xenorhabdus bovienii	jollieti	FALSE
2545824690	Proteobacteria	Ochrobactrum	Ochrobactrum intermedium	M86	FALSE
2744055225	Proteobacteria	Salmonella	Salmonella enterica	1019839	FALSE
2778261110	Proteobacteria	Klebsiella	Klebsiella pneumoniae	WCHKP91	FALSE
2663762601	Proteobacteria	Campylobacter	Campylobacter coli	CVM N8957	FALSE
2684622688	Actinobacteria	Microbacterium	Microbacterium sp. Leaf436	Leaf436	FALSE
649633022	Firmicutes	Caldicellulosiruptor	Caldicellulosiruptor hydrothermalis	108	FALSE
2706795026	Proteobacteria	Sphingomonas	Sphingomonas histidinilytica	UM2	FALSE
2740892090	Proteobacteria	Pseudomonas	Pseudomonas aeruginosa	AU19803	FALSE
2643221774	Proteobacteria	Erwinia	Erwinia sp. Leaf53	Leaf53	FALSE
2724679450	Proteobacteria	Acinetobacter	Acinetobacter baumannii	D13	FALSE
2636415673	Proteobacteria	Escherichia	Escherichia coli	SCB15	FALSE
2534682254	Proteobacteria	Escherichia	Escherichia coli	PA9	FALSE
2534682142	Firmicutes	Clostridium	Clostridium botulinum	type C Stockholm	FALSE
649633041	Proteobacteria	Pluralibacter	[Enterobacter] lignolyticus	SCF1	FALSE
2718218272	Proteobacteria	Neisseria	Neisseria meningitidis	M25456	FALSE
2757320398	Proteobacteria	Limnohabitans	unclassified	bin L7r	FALSE
2582580745	Bacteroidetes	Flavisolibacter	Flavisolibacter ginsengisoli	DSM 18119	FALSE
2537561576	Proteobacteria	Escherichia	Escherichia coli	P0302308.4	FALSE
2617271051	Proteobacteria	Helicobacter	Helicobacter pylori	SA29A	FALSE
2508501073	Proteobacteria	Pseudomonas	Pseudomonas syringae	B728a	FALSE
2603879765	Firmicutes	Staphylococcus	Staphylococcus aureus	F42568	FALSE
2574179727	Proteobacteria	Alysiella	Alysiella filiformis	DSM 16848	FALSE
651717126	Cyanobacteria	Moorea	Moorea producens	19L	FALSE
2622736499	Bacteroidetes	Leeuwenhoekiella	Leeuwenhoekiella palythoae	DSM 19859	TRUE
2505679067	Actinobacteria	Rhodococcus	Rhodococcus sp. J21	J21	FALSE
2690316207	Firmicutes	Staphylococcus	Staphylococcus haemolyticus	140376	FALSE
643348560	Proteobacteria	Klebsiella	Klebsiella variicola	342	FALSE
2681813341	Actinobacteria	Mycobacterium	Mycobacterium tuberculosis	EE0506784	FALSE
2619619140	Proteobacteria	Desulfonauticus	Desulfonauticus sp. A7A	A7A	FALSE
2716884817	Proteobacteria	unclassified	SAR116 cluster bacterium AG-426-A06	AG-426-A06	FALSE
2713896731	Firmicutes	Streptococcus	Streptococcus dysgalactiae	UT-5345	FALSE
2576861632	Proteobacteria	Serratia	Serratia marcescens	BIDMC 44	FALSE
2571042385	Firmicutes	Staphylococcus	Staphylococcus aureus	M0172	FALSE
2600255195	Proteobacteria	Salmonella	Salmonella enterica	CFSAN000213	FALSE
2706794957	Firmicutes	Coprococcus	Coprococcus sp. JGI 000170CP_C06	JGI 000170CP_C06	FALSE
2724679133	Firmicutes	Bacillus	Bacillus coagulans	B4096	FALSE
2634166223	Proteobacteria	unclassified	unclassified	127 (UID3972)	FALSE
2582581173	Actinobacteria	Mycobacterium	Mycobacterium tuberculosis	1010SM	FALSE
2660238398	Proteobacteria	Escherichia	Escherichia coli	TOP498	FALSE
2609460340	Proteobacteria	Helicobacter	Helicobacter pylori	SA213C	FALSE
2728369674	Firmicutes	Lactobacillus	Lactobacillus camelliae	JCM 13995	FALSE
2623620478	Firmicutes	Succiniclasticum	Succiniclasticum ruminis	DSM 11005	FALSE
651285001	Proteobacteria	Brevundimonas	Brevundimonas diminuta	ATCC 11568	FALSE
2651869722	Proteobacteria	Salmonella	Salmonella enterica	FORC_007	FALSE
2619619009	Firmicutes	Marinilactibacillus	Marinilactibacillus psychrotolerans	DSM 19582	FALSE
2558860619	Firmicutes	Staphylococcus	Staphylococcus aureus	M0374	FALSE
2687453684	Proteobacteria	Sphingomonas	Sphingomonas sp. YR710	YR710	FALSE
2657245718	Actinobacteria	Streptomyces	Streptomyces sp. TverLS-915	TverLS-915	FALSE
2636415771	Proteobacteria	Paraburkholderia	Paraburkholderia fungorum	ATCC BAA-463	FALSE
2740892408	Proteobacteria	Pectobacterium	Pectobacterium atrosepticum	NCPPB 549	FALSE
2531839427	Actinobacteria	Cutibacterium	Cutibacterium acnes	HL050PA1	FALSE
2706794947	Firmicutes	Streptococcus	Streptococcus lutetiensis	JGI 000170CP_B01	FALSE
2767802052	Actinobacteria	Kitasatospora	Kitasatospora purpeofusca	NRRL B-1817	TRUE
2576861479	Proteobacteria	Bdellovibrio	Bdellovibrio bacteriovorus	109J	FALSE
2671180283	Proteobacteria	Escherichia	Escherichia coli	602206	FALSE
2667527632	Firmicutes	Streptococcus	Streptococcus pneumoniae	0315-	FALSE
2716884828	Proteobacteria	unclassified	SAR86 cluster bacterium AG-359-O04	AG-359-O04	FALSE
2590828284	Firmicutes	Staphylococcus	Staphylococcus aureus	M0897	FALSE
2747842620	Proteobacteria	Salmonella	Salmonella enterica	A158	FALSE
2693429521	Actinobacteria	Bifidobacterium	Bifidobacterium coryneforme	DSM 20216	FALSE
2713897272	Actinobacteria	Mycobacterium	Mycobacterium tuberculosis	001_13432	FALSE
2667527605	Actinobacteria	Mycobacterium	Mycobacterium tuberculosis	401787	FALSE
2675903569	Proteobacteria	Escherichia	Escherichia coli	UC37	FALSE
2645728012	Proteobacteria	Salmonella	Salmonella enterica	B/SF/13/03/195	FALSE
2671181092	Proteobacteria	Acinetobacter	Acinetobacter baumannii	ABBL004	FALSE
2651870117	Actinobacteria	Alloactinosynnema	Alloactinosynnema iranicum	IBRC-M 10403	FALSE
651717109	Proteobacteria	Escherichia	Escherichia coli		FALSE
2706794883	Firmicutes	Clostridium	Clostridium beijerinckii	DJ036	FALSE
2574180047	Firmicutes	Staphylococcus	Staphylococcus aureus	M0309	FALSE
2681812928	Cyanobacteria	Prochlorococcus	Prochlorococcus marinus	MIT1320	FALSE
2671181166	Firmicutes	Streptococcus	Streptococcus suis	LSS48	FALSE
2571042033	Firmicutes	Staphylococcus	Staphylococcus aureus	M1204	FALSE
2739367626	Proteobacteria	unclassified	Betaproteobacteria bacterium	JGI_MCM14TBH028	FALSE
2626542050	unclassified	unclassified	Parcubacteria group bacterium GW2011_GWA2_43_17	GW2011_GWA2_43_17	FALSE
2731957708	Proteobacteria	Bordetella	Bordetella pertussis	NBRC 107857	FALSE
2684623102	Actinobacteria	Streptomyces	Streptomyces albidoflavus	SM254	FALSE
2571042603	Firmicutes	Staphylococcus	Staphylococcus aureus	COAS6020	FALSE
2713897393	unclassified	unclassified	candidate division WOR-1 bacterium RIFOXYB2_FULL_48_7	RIFOXYB2_FULL_48_7	FALSE
2619619010	Bacteroidetes	Dyadobacter	Dyadobacter soli	DSM 25329	FALSE
2571042262	Firmicutes	Staphylococcus	Staphylococcus aureus	AMMC6074	FALSE
2558860185	Firmicutes	Streptococcus	Streptococcus pneumoniae	SPN033038	FALSE
2616644934	Candidatus Eremiobacteraeota	unclassified	unclassified	JGI MDM2-000215CP-F4	FALSE
2551306567	Proteobacteria	Campylobacter	Campylobacter jejuni	ICDCCJ07002	FALSE
2718217990	Proteobacteria	Edwardsiella	Edwardsiella hoshinae	ATCC 35051	FALSE
2721755453	Proteobacteria	Erythrobacter	Erythrobacter gangjinensis	JCM 15420	FALSE
2545824774	Firmicutes	Megasphaera	Megasphaera sp. BL7	BL7	FALSE
2716884503	Cyanobacteria	Prochlorococcus	Prochlorococcus sp. AG-679-M23	AG-679-M23	FALSE
2713897232	Proteobacteria	Pseudomonas	Pseudomonas sp. MIACH	MIACH	FALSE
2626542283	Candidatus Nomurabacteria	unclassified	Candidatus Nomurabacteria bacterium GW2011_GWE1_35_16	GW2011_GWE1_35_16	FALSE
643348521	Proteobacteria	Buchnera	Buchnera aphidicola	Cc	FALSE
2734482593	Proteobacteria	Shigella	Shigella sonnei	H140740645	FALSE
2716884690	Cyanobacteria	Prochlorococcus	Prochlorococcus sp. AG-315-C08	AG-315-C08	FALSE
2651869813	Proteobacteria	Salmonella	Salmonella enterica	ST111849	FALSE
2690316253	Proteobacteria	Vibrio	Vibrio parahaemolyticus	CFSAN006130	FALSE
2600255251	Proteobacteria	Kingella	Kingella kingae	CC254	FALSE
2675903157	Actinobacteria	Actinobaculum	Actinobaculum suis	DSM 20639	FALSE
2667527575	Proteobacteria	Pseudomonas	Pseudomonas psychrophila	DSM 17535	FALSE
2582581283	Proteobacteria	Rhizobium	Rhizobium sp. OK665	OK665	FALSE
2648501613	Proteobacteria	unclassified	unclassified	AD-107-O23	FALSE
2687453288	Proteobacteria	Variovorax	Variovorax sp. PAMC 28711	PAMC28711	FALSE
2593338730	Firmicutes	Staphylococcus	Staphylococcus aureus	W13012_022013	FALSE
2579778969	Proteobacteria	Campylobacter	Campylobacter jejuni	g113	FALSE
2603879964	Actinobacteria	Mycobacterium	Mycobacterium tuberculosis	TB_RSA93	FALSE
2582580802	Proteobacteria	Acinetobacter	Acinetobacter baumannii	24860_9	FALSE
642555104	Verrucomicrobia	Akkermansia	Akkermansia muciniphila	ATCC BAA-835	FALSE
2516143025	Bacteroidetes	Asinibacterium	Asinibacterium sp. OR53	OR53	TRUE
2663763235	Proteobacteria	Salmonella	Salmonella enterica	DT104 H41	FALSE
2534681834	Proteobacteria	Escherichia	Escherichia coli	DEC7D	FALSE
2703719312	Firmicutes	Clostridium	Clostridium beijerinckii	NRRL B-528	FALSE
2660238501	Proteobacteria	Arcobacter	Arcobacter butzleri	L348	FALSE
2744054572	Proteobacteria	Chelatococcus	Chelatococcus daeguensis	M3	FALSE
2751185695	Bacteroidetes	unclassified	Flavobacteriaceae bacterium CP2B	CP2B	FALSE
2751185835	Actinobacteria	Actinomyces	Actinomyces pacaensis	Marseille-P2985	FALSE
2648501919	Firmicutes	Enterococcus	Enterococcus sp. RIT-PI-f	RIT-PI-f	FALSE
2540341240	Actinobacteria	Microbacterium	Microbacterium sp. KROCY2	KROCY2	FALSE
2515154175	Bacteroidetes	Niabella	Niabella aurantiaca	DSM 17617	FALSE
2639763177	Proteobacteria	Vibrio	Vibrio parahaemolyticus	3631	FALSE
2690315996	Firmicutes	Lactobacillus	Lactobacillus crispatus	DSM 20584	FALSE
2593338784	Firmicutes	Staphylococcus	Staphylococcus aureus	W73676	FALSE
2639762799	Proteobacteria	Edwardsiella	Edwardsiella ictaluri	LADL11-100	FALSE
2731957957	Proteobacteria	Bradyrhizobium	Bradyrhizobium valentinum	LmjM3	FALSE
2630968351	Proteobacteria	Pseudomonas	Pseudomonas fluorescens	AU2989	FALSE
2654587910	Proteobacteria	unclassified	unclassified	G BZ157	FALSE
646564535	Firmicutes	Geobacillus	Geobacillus sp. C56-T3	C56-T3	FALSE
2548876943	Proteobacteria	Escherichia	Escherichia coli	C40_11	FALSE
2574180227	Proteobacteria	Escherichia	Escherichia coli	2-005-03_S4_C2	FALSE
2675903272	Firmicutes	Streptococcus	Streptococcus pyogenes	RO	FALSE
2545824628	Firmicutes	Streptococcus	Streptococcus pneumoniae	PCS8235	FALSE
2698536656	Firmicutes	Streptococcus	Streptococcus suis	LOLA-SS002	FALSE
2700989266	Firmicutes	Lactobacillus	Lactobacillus amylovorus	DSM 16698	FALSE
2636415777	Firmicutes	Staphylococcus	Staphylococcus aureus	99-48	FALSE
2548876749	Proteobacteria	Pseudomonas	Pseudomonas syringae	PA459	FALSE
2588254128	Actinobacteria	Mycobacterium	Mycobacterium tuberculosis	MAL020194	FALSE
2684623111	Proteobacteria	Lysobacter	Lysobacter capsici	55	TRUE
2671180350	Proteobacteria	Vibrio	Vibrio parahaemolyticus	CFSAN001618	FALSE
2681813269	Proteobacteria	Shigella	Shigella sonnei	Sh273_441040	FALSE
2721755327	candidate division WOR-3	unclassified	candidate division WOR-3 bacterium RBG_13_43_14	RBG_13_43_14	FALSE
2737471659	Chlorobi	unclassified	Chlorobi bacterium	JGI_MCM14TBH085	TRUE
646311907	Proteobacteria	Azospirillum	Azospirillum lipoferum	B510	FALSE
2731957931	Firmicutes	Bacillus	Bacillus coahuilensis	p1.1.43	FALSE
2606217744	Firmicutes	Bacillus	Bacillus sp. ru9509.4	RU9509.4	FALSE
2744054753	Firmicutes	Lactobacillus	Lactobacillus plantarum	Nizo2741	FALSE
2721755301	Chloroflexi	unclassified	Chloroflexi bacterium RBG_13_52_14	RBG_13_52_14	FALSE
2693429693	Firmicutes	Staphylococcus	Staphylococcus aureus	BSAR178_2	FALSE
2747842671	Proteobacteria	Salmonella	Salmonella enterica	379905	FALSE
2576861109	Firmicutes	Enterococcus	Enterococcus faecalis	GAN13	FALSE
643886014	Firmicutes	Lactobacillus	Lactobacillus acidophilus	ATCC 4796	FALSE
2695420754	Proteobacteria	Vibrio	Vibrio cholerae	KoreaA325	FALSE
2626542480	Candidatus Curtissbacteria	unclassified	Candidatus Curtissbacteria bacterium GW2011_GWC2_38_9	GW2011_GWC2_38_9	FALSE
2523533540	Bacteroidetes	Hugenholtzia	Hugenholtzia roseola	DSM 9546	FALSE
2558860222	Proteobacteria	Dickeya	Dickeya sp. MK7	MK7	TRUE
641522609	Proteobacteria	Burkholderia	Burkholderia cenocepacia	MC0-3	FALSE
646206268	Proteobacteria	Acinetobacter	Acinetobacter johnsonii	SH046	FALSE
2645727822	Proteobacteria	Aliiroseovarius	Aliiroseovarius crassostreae	CV919-312	FALSE
2590828524	Firmicutes	Staphylococcus	Staphylococcus aureus	M1292	FALSE
646862343	Firmicutes	Staphylococcus	Staphylococcus aureus	ST398	FALSE
2609459777	Firmicutes	Vagococcus	Vagococcus lutrae	LBD1	FALSE
2706794845	Proteobacteria	Allochromatium	Allochromatium vinosum	JGI ETNP_125m_186_C08	FALSE
2671180970	Proteobacteria	Mesorhizobium	Mesorhizobium sp. LSHC420B00	LSHC420B00	FALSE
2703718768	Proteobacteria	Vibrio	Vibrio parahaemolyticus	A1EZ919	FALSE
2574180438	Proteobacteria	Methylobacterium	Methylobacterium sp. UNCCL110	UNCCL110	FALSE
2708742777	Candidatus Azambacteria	unclassified	Candidatus Azambacteria bacterium RBG_16_47_10	RBG_16_47_10	FALSE
2737472027	Proteobacteria	Amphiplicatus	Amphiplicatus metriothermophilus	CGMCC 1.12710	FALSE
2634166247	Proteobacteria	Methylosarcina	Methylosarcina lacus	55 (UID4274)	FALSE
2513237292	Proteobacteria	Pseudomonas	Pseudomonas sp. S9	S9	FALSE
2630968854	Proteobacteria	Campylobacter	Campylobacter volucris	LMG 24379	FALSE
2675903689	Actinobacteria	Candidatus Aquiluna	Candidatus Aquiluna sp. UB-MaderosW2red	UB-MaderosW2red	FALSE
2576861264	Actinobacteria	Mycobacterium	Mycobacterium tuberculosis	TB_RSA21	FALSE
2716884125	Candidatus Falkowbacteria	unclassified	Candidatus Falkowbacteria bacterium RIFOXYC2_FULL_46_15	RIFOXYC2_FULL_46_15	FALSE
2512047037	Proteobacteria	Pseudoxanthomonas	Pseudoxanthomonas spadix	BD-a59	FALSE
648276638	Firmicutes	Enterococcus	Enterococcus faecalis	TX0411	FALSE
2747843148	Proteobacteria	Salmonella	Salmonella enterica	2011-007792	FALSE
2616644846	Proteobacteria	Kosakonia	Kosakonia oryziphila	REICA_142	FALSE
2718218510	Proteobacteria	Altererythrobacter	Altererythrobacter xiamenensis	CGMCC 1.12494	FALSE
2617270810	Chloroflexi	unclassified	unclassified	3H	FALSE
2724679151	Proteobacteria	Acinetobacter	Acinetobacter baumannii	AB4027	FALSE
2693430034	Proteobacteria	Bradyrhizobium	Bradyrhizobium ottawaense	GAS524	FALSE
2548876719	Spirochaetes	Leptospira	Leptospira interrogans	M933_lip32_mutant	FALSE
643886192	Firmicutes	Staphylococcus	Staphylococcus aureus	JKD6009	FALSE
2706794807	Proteobacteria	unclassified	SAR11 cluster bacterium JGI GoM_375m_188_H08	JGI GoM_375m_188_H08	FALSE
2710724017	Candidatus Yanofskybacteria	unclassified	Candidatus Yanofskybacteria bacterium RIFCSPLOWO2_02_FULL_41_13	RIFCSPLOWO2_02_FULL_41_13	FALSE
2264867116	Candidatus Cloacimonetes	unclassified	Cloacimonetes bacterium SCGC AAA252-N05	SCGC AAA252-N05	FALSE
2558309014	Firmicutes	Kandleria	Kandleria vitulina	MC3001	FALSE
2751185239	Proteobacteria	Salmonella	Salmonella enterica	A348	FALSE
645058789	Proteobacteria	Yersinia	Yersinia rohdei	ATCC 43380	FALSE
2574180364	Firmicutes	Staphylococcus	Staphylococcus aureus	M0063	FALSE
2609460053	Proteobacteria	Escherichia	Escherichia coli	UCD_JA69	FALSE
2617271335	Firmicutes	Paenibacillus	Paenibacillus wynnii	DSM 18334	FALSE
2579778729	Actinobacteria	Mycobacterium	Mycobacterium tuberculosis	D 4155	FALSE
2765236013	Actinobacteria	Streptomyces	Streptomyces avellaneus	NRRL B-3447	TRUE
2687453215	Proteobacteria	Escherichia	Escherichia coli	SQ88	FALSE
2551306066	Bacteroidetes	Flavobacterium	Flavobacterium sp. ACAM 123	ACAM 123	FALSE
2773857897	Actinobacteria	Nocardiopsis	Nocardiopsis gilva	YIM 90087	FALSE
2593338984	Firmicutes	Staphylococcus	Staphylococcus aureus	08-02906	FALSE
2681813156	Proteobacteria	Klebsiella	Klebsiella pneumoniae	50627996	FALSE
2626541928	unclassified	unclassified	Microgenomates group bacterium GW2011_GWC2_46_7	GW2011_GWC2_46_7	FALSE
2639762957	Firmicutes	Megasphaera	Megasphaera elsdenii	14-14	FALSE
2565956616	Proteobacteria	Escherichia	Escherichia coli	113303	FALSE
2772190650	Proteobacteria	unclassified	SAR324 cluster bacterium SCGC AB-629-J17	SCGC AB-629-J17	FALSE
2648501470	Tenericutes	Spiroplasma	Spiroplasma cantharicola	CC-1	FALSE
2711768313	Acidobacteria	unclassified	Acidobacteria bacterium RIFCSPLOWO2_12_FULL_54_10	RIFCSPLOWO2_12_FULL_54_10	FALSE
2687453699	Proteobacteria	Candidatus Accumulibacter	Candidatus Accumulibacter phosphatis	UW-3	TRUE
2708743068	Candidatus Taylorbacteria	unclassified	Candidatus Taylorbacteria bacterium RIFCSPHIGHO2_01_FULL_44_110	RIFCSPHIGHO2_01_FULL_44_110	FALSE
2698537055	Bacteroidetes	unclassified	Flavobacteriaceae bacterium JGI CrystG Aug08-3-I19	JGI CrystG Aug08-3-I19	FALSE
2513237341	Firmicutes	Dolosigranulum	Dolosigranulum pigrum	ATCC 51524	FALSE
2667528011	Proteobacteria	Bradyrhizobium	Bradyrhizobium liaoningense	CCBAU 83689	FALSE
2710723942	Candidatus Daviesbacteria	unclassified	Candidatus Daviesbacteria bacterium RIFCSPLOWO2_01_FULL_37_10	RIFCSPLOWO2_01_FULL_37_10	FALSE
2526164563	Proteobacteria	Shewanella	Shewanella sp. ZOR0012	ZOR0012	FALSE
2773857953	Actinobacteria	Alloscardovia	Alloscardovia omnicolens	842_GVAG	FALSE
2511231217	Spirochaetes	Treponema	Treponema pallidum	CDC2	FALSE
2690315892	Proteobacteria	Klebsiella	Klebsiella michiganensis	M5al	FALSE
2636416094	Proteobacteria	Ralstonia	Ralstonia solanacearum	UW551	FALSE
2603879752	Firmicutes	Staphylococcus	Staphylococcus aureus	VET0417R	FALSE
2534682276	Proteobacteria	Helicobacter	Helicobacter pylori	GAM83Bi	FALSE
2724679677	Firmicutes	Clostridium	Clostridium butyricum	DJ075	FALSE
2585428077	Firmicutes	Caloranaerobacter	Caloranaerobacter azorensis	DSM 13643	FALSE
2626542139	Candidatus Giovannonibacteria	unclassified	Candidatus Giovannonibacteria bacterium GW2011_GWB1_43_13	GW2011_GWB1_43_13	FALSE
2585427899	Bacteroidetes	Prevotella	Prevotella fusca	JCM 17724	FALSE
2606217135	Actinobacteria	Mycobacterium	Mycobacterium tuberculosis	XTB13-231	FALSE
2518645527	Proteobacteria	Shewanella	Shewanella amazonensis	SB2B	FALSE
2728369630	Proteobacteria	Aggregatibacter	Aggregatibacter actinomycetemcomitans	SC936	FALSE
2695420487	Proteobacteria	Escherichia	Escherichia coli	204302	FALSE
644736369	Bacteroidetes	Flavobacterium	Flavobacterium johnsoniae	UW101, ATCC 17061	TRUE
2571042889	Firmicutes	Staphylococcus	Staphylococcus aureus	M0811	FALSE
2738543029	Proteobacteria	Duganella	Duganella sp. GV039	GV039	FALSE
2731957606	Actinobacteria	Cellulosimicrobium	Cellulosimicrobium funkei	NBRC 104118	FALSE
2531839167	Firmicutes	Streptococcus	Streptococcus agalactiae	GB00865	FALSE
2603879624	Actinobacteria	Mycobacterium	Mycobacterium tuberculosis	TB_RSA182	FALSE
[truncated: 62,757 more rows]
