# Supplementary material for: The extracellular contractile injection system is enriched in environmental microbes and associates with numerous toxins
Source: Nat Commun. 2021 Jun 18;12:3743. doi: 10.1038/s41467-021-23777-7 (PMC8213781; doi:10.1038/s41467-021-23777-7)
Supplement: Supplementary file 6 — Supplementary Data 3 [file 41467_2021_23777_MOESM6_ESM.xlsx]

## Sheet: Table_allGenes_new
IMG genome ID	Species	scaffold	gene_oid	locus_tag	start_coord	end_coord	operon ID	gene_ID_string	eCIS core	pfam_id	pfam_name
637000088	Dechloromonas aromatica	NC_007298	637682071	Daro_3598	3855501	3855959	65503	637682071
637000088	Dechloromonas aromatica	NC_007298	637682072	Daro_3599	3856000	3859635	65503	637682072		pfam00400	WD40
637000088	Dechloromonas aromatica	NC_007298	637682073	Daro_3600	3859638	3861026	65503	637682073		pfam13676	TIR_2
637000088	Dechloromonas aromatica	NC_007298	637682074	Daro_3601	3861238	3864414	65503	637682074		pfam13699	DUF4157
637000088	Dechloromonas aromatica	NC_007298	637682074	Daro_3601	3861238	3864414	65503	637682074		pfam13930	Endonuclea_NS_2
637000088	Dechloromonas aromatica	NC_007298	637682075	Daro_3602	3864494	3865840	65503	637682075	afp15	pfam00004	AAA
637000088	Dechloromonas aromatica	NC_007298	637682076	Daro_3603	3865825	3867315	65503	637682076	afp14
637000088	Dechloromonas aromatica	NC_007298	637682077	Daro_3604	3867329	3870154	65503	637682077
637000088	Dechloromonas aromatica	NC_007298	637682078	Daro_3605	3870173	3872764	65503	637682078	afp12
637000088	Dechloromonas aromatica	NC_007298	637682079	Daro_3606	3872778	3875801	65503	637682079	afp11
637000088	Dechloromonas aromatica	NC_007298	637682080	Daro_3607	3875808	3876254	65503	637682080	afp9	pfam04965	GPW_gp25
637000088	Dechloromonas aromatica	NC_007298	637682081	Daro_3608	3876292	3876570	65503	637682081	afp10	pfam05488	PAAR_motif
637000088	Dechloromonas aromatica	NC_007298	637682082	Daro_3609	3876590	3878314	65503	637682082	afp8	pfam05954	Phage_GPD
637000088	Dechloromonas aromatica	NC_007298	637682083	Daro_3610	3878318	3879058	65503	637682083	afp7
637000088	Dechloromonas aromatica	NC_007298	637682084	Daro_3611	3879060	3879230	65503	637682084	afp6
637000088	Dechloromonas aromatica	NC_007298	637682085	Daro_3612	3879245	3879688	65503	637682085	afp1_5	pfam06841	Phage_T4_gp19
637000088	Dechloromonas aromatica	NC_007298	637682086	Daro_3613	3879709	3880149	65503	637682086	afp1_5	pfam06841	Phage_T4_gp19
637000088	Dechloromonas aromatica	NC_007298	637682087	Daro_3614	3880180	3882129	65503	637682087	afp2_3_4	pfam04984	Phage_sheath_1
637000088	Dechloromonas aromatica	NC_007298	637682088	Daro_3615	3882144	3883142	65503	637682088
637000088	Dechloromonas aromatica	NC_007298	637682089	Daro_3616	3883139	3883711	65503	637682089	afp16	pfam14065	DUF4255
637000088	Dechloromonas aromatica	NC_007298	637682090	Daro_3617	3884374	3885210	65503	637682090		pfam00656	Peptidase_C14
637000088	Dechloromonas aromatica	NC_007298	637682091	Daro_3618	3885247	3890664	65503	637682091		pfam02450	LCAT
637000088	Dechloromonas aromatica	NC_007298	637682091	Daro_3618	3885247	3890664	65503	637682091		pfam12770	CHAT
637000088	Dechloromonas aromatica	NC_007298	637682092	Daro_3619	3890661	3891326	65503	637682092		pfam08291	Peptidase_M15_3
637000088	Dechloromonas aromatica	NC_007298	637682093	Daro_3620	3891380	3892945	65503	637682093
637000120	Geobacter sulfurreducens	NC_002939	637125638	GSU0968	1041859	1043229	65544	637125638
637000120	Geobacter sulfurreducens	NC_002939	637125639	GSU0969	1043393	1044745	65544	637125639		pfam13180	PDZ_2
637000120	Geobacter sulfurreducens	NC_002939	637125639	GSU0969	1043393	1044745	65544	637125639		pfam03572	Peptidase_S41
637000120	Geobacter sulfurreducens	NC_002939	637125640	GSU0970	1044984	1047935	65544	637125640
637000120	Geobacter sulfurreducens	NC_002939	637125641	GSU0971	1047989	1048312	65544	637125641		pfam00472	RF-1
637000120	Geobacter sulfurreducens	NC_002939	637125642	GSU0972	1048581	1050812	65544	637125642	afp15	pfam00004	AAA
637000120	Geobacter sulfurreducens	NC_002939	637125643	GSU0973	1050826	1051422	65544	637125643	afp16	pfam14065	DUF4255
637000120	Geobacter sulfurreducens	NC_002939	637125644	GSU0974	1051419	1052267	65544	637125644
637000120	Geobacter sulfurreducens	NC_002939	637125645	GSU0975	1052346	1054328	65544	637125645	afp2_3_4	pfam04984	Phage_sheath_1
637000120	Geobacter sulfurreducens	NC_002939	637125646	GSU0976	1054369	1054806	65544	637125646	afp1_5	pfam06841	Phage_T4_gp19
637000120	Geobacter sulfurreducens	NC_002939	637125647	GSU0977	1054829	1055191	65544	637125647
637000120	Geobacter sulfurreducens	NC_002939	637125648	GSU0978	1055269	1055367	65544	637125648
637000120	Geobacter sulfurreducens	NC_002939	637125649	GSU0979	1055421	1055861	65544	637125649	afp1_5	pfam06841	Phage_T4_gp19
637000120	Geobacter sulfurreducens	NC_002939	637125650	GSU0980	1055865	1057055	65544	637125650
637000120	Geobacter sulfurreducens	NC_002939	637125651	GSU0981	1057071	1057688	65544	637125651	afp7
637000120	Geobacter sulfurreducens	NC_002939	637125652	GSU0982	1057692	1058780	65544	637125652	afp8
637000120	Geobacter sulfurreducens	NC_002939	637125653	GSU0983	1058767	1059423	65544	637125653	afp8
637000120	Geobacter sulfurreducens	NC_002939	637125654	GSU0984	1059447	1059548	65544	637125654
637000120	Geobacter sulfurreducens	NC_002939	637125655	GSU0985	1059655	1059951	65544	637125655	afp10	pfam05488	PAAR_motif
637000120	Geobacter sulfurreducens	NC_002939	637125656	GSU0986	1059962	1060363	65544	637125656	afp9	pfam04965	GPW_gp25
637000120	Geobacter sulfurreducens	NC_002939	637125657	GSU0987	1060383	1063742	65544	637125657	afp11	pfam04865	Baseplate_J
637000120	Geobacter sulfurreducens	NC_002939	637125658	GSU0988	1063766	1065799	65544	637125658	afp11	pfam04865	Baseplate_J
637000120	Geobacter sulfurreducens	NC_002939	637125659	GSU0989	1065932	1067824	65544	637125659		pfam09684	Tail_P2_I
637000120	Geobacter sulfurreducens	NC_002939	637125660	GSU0990	1067946	1069832	65544	637125660		pfam14520	HHH_5
637000120	Geobacter sulfurreducens	NC_002939	637125661	GSU0991	1069829	1071094	65544	637125661		pfam12000	Glyco_trans_4_3
637000120	Geobacter sulfurreducens	NC_002939	637125661	GSU0991	1069829	1071094	65544	637125661		pfam00534	Glycos_transf_1
637000120	Geobacter sulfurreducens	NC_002939	637125662	GSU0992	1071166	1074108	65544	637125662
637000155	Magnetospirillum magneticum	NC_007626	637820490	amb1878	2026108	2026524	65556	637820490
637000155	Magnetospirillum magneticum	NC_007626	637820491	amb1879	2026641	2027039	65556	637820491
637000155	Magnetospirillum magneticum	NC_007626	637820492	amb1880	2027073	2027645	65556	637820492
637000155	Magnetospirillum magneticum	NC_007626	637820493	amb1881	2027666	2028463	65556	637820493
637000155	Magnetospirillum magneticum	NC_007626	637820494	amb1882	2028467	2029108	65556	637820494	afp16	pfam14065	DUF4255
637000155	Magnetospirillum magneticum	NC_007626	637820495	amb1883	2029105	2029707	65556	637820495
637000155	Magnetospirillum magneticum	NC_007626	637820496	amb1884	2029719	2031314	65556	637820496	afp2_3_4	pfam04984	Phage_sheath_1
637000155	Magnetospirillum magneticum	NC_007626	637820497	amb1885	2031337	2031780	65556	637820497	afp1_5	pfam06841	Phage_T4_gp19
637000155	Magnetospirillum magneticum	NC_007626	637820498	amb1886	2031806	2032135	65556	637820498
637000155	Magnetospirillum magneticum	NC_007626	637820499	amb1887	2032204	2032479	65556	637820499
637000155	Magnetospirillum magneticum	NC_007626	637820500	amb1888	2032556	2032780	65556	637820500	afp1_5	pfam06841	Phage_T4_gp19
637000155	Magnetospirillum magneticum	NC_007626	637820501	amb1889	2032777	2033781	65556	637820501
637000155	Magnetospirillum magneticum	NC_007626	637820502	amb1890	2033781	2034470	65556	637820502	afp7
637000155	Magnetospirillum magneticum	NC_007626	637820503	amb1891	2034463	2035506	65556	637820503	afp8
637000155	Magnetospirillum magneticum	NC_007626	637820504	amb1892	2035503	2036129	65556	637820504
637000155	Magnetospirillum magneticum	NC_007626	637820505	amb1893	2036154	2036567	65556	637820505	afp10	pfam05488	PAAR_motif
637000155	Magnetospirillum magneticum	NC_007626	637820506	amb1894	2036574	2036984	65556	637820506	afp9	pfam04965	GPW_gp25
637000155	Magnetospirillum magneticum	NC_007626	637820507	amb1895	2036996	2037184	65556	637820507
637000155	Magnetospirillum magneticum	NC_007626	637820508	amb1896	2037186	2040266	65556	637820508	afp11	pfam04865	Baseplate_J
637000155	Magnetospirillum magneticum	NC_007626	637820509	amb1897	2040274	2041371	65556	637820509	afp12
637000155	Magnetospirillum magneticum	NC_007626	637820510	amb1898	2041368	2042336	65556	637820510		pfam09684	Tail_P2_I
637000155	Magnetospirillum magneticum	NC_007626	637820511	amb1899	2042346	2043170	65556	637820511
637000155	Magnetospirillum magneticum	NC_007626	637820512	amb1900	2043167	2046577	65556	637820512
637000155	Magnetospirillum magneticum	NC_007626	637820513	amb1901	2046580	2047200	65556	637820513
637000155	Magnetospirillum magneticum	NC_007626	637820514	amb1902	2047197	2047724	65556	637820514		pfam05118	Asp_Arg_Hydrox
637000155	Magnetospirillum magneticum	NC_007626	637820515	amb1903	2047721	2049856	65556	637820515	afp15	pfam00004	AAA
637000155	Magnetospirillum magneticum	NC_007626	637820516	amb1904	2049927	2050784	65556	637820516
637000155	Magnetospirillum magneticum	NC_007626	637820517	amb1905	2050806	2051732	65556	637820517
637000155	Magnetospirillum magneticum	NC_007626	637820518	amb1906	2051743	2052834	65556	637820518
637000155	Magnetospirillum magneticum	NC_007626	637820519	amb1907	2052831	2053307	65556	637820519
637000186	Myxococcus xanthus	NC_008095	638025832	MXAN_4488	5554689	5559779	65571	638025832		pfam13699	DUF4157
637000186	Myxococcus xanthus	NC_008095	638025833	MXAN_4489	5559780	5560532	65571	638025833
637000186	Myxococcus xanthus	NC_008095	638025834	MXAN_4490	5560158	5560487	65571	638025834
637000186	Myxococcus xanthus	NC_008095	638025835	MXAN_4491	5560529	5561563	65571	638025835		pfam13599	Pentapeptide_4
637000186	Myxococcus xanthus	NC_008095	638025835	MXAN_4491	5560529	5561563	65571	638025835		pfam00805	Pentapeptide
637000186	Myxococcus xanthus	NC_008095	638025836	MXAN_4492	5561844	5562308	65571	638025836	afp16	pfam14065	DUF4255
637000186	Myxococcus xanthus	NC_008095	638025837	MXAN_4493	5562167	5563036	65571	638025837
637000186	Myxococcus xanthus	NC_008095	638025838	MXAN_4494	5563081	5565465	65571	638025838	afp2_3_4	pfam04984	Phage_sheath_1
637000186	Myxococcus xanthus	NC_008095	638025839	MXAN_4495	5565484	5565939	65571	638025839	afp1_5	pfam06841	Phage_T4_gp19
637000186	Myxococcus xanthus	NC_008095	638025840	MXAN_4496	5565968	5567539	65571	638025840	afp2_3_4	pfam04984	Phage_sheath_1
637000186	Myxococcus xanthus	NC_008095	638025841	MXAN_4497	5567536	5568015	65571	638025841	afp1_5	pfam06841	Phage_T4_gp19
637000186	Myxococcus xanthus	NC_008095	638025842	MXAN_4498	5568022	5569341	65571	638025842	afp7
637000186	Myxococcus xanthus	NC_008095	638025843	MXAN_4499	5569345	5569518	65571	638025843
637000186	Myxococcus xanthus	NC_008095	638025844	MXAN_4500	5569537	5570613	65571	638025844	afp8	pfam05954	Phage_GPD
637000186	Myxococcus xanthus	NC_008095	638025845	MXAN_4501	5570610	5571308	65571	638025845
637000186	Myxococcus xanthus	NC_008095	638025846	MXAN_4502	5571239	5572846	65571	638025846
637000186	Myxococcus xanthus	NC_008095	638025847	MXAN_4503	5572854	5573255	65571	638025847	afp9	pfam04965	GPW_gp25
637000186	Myxococcus xanthus	NC_008095	638025848	MXAN_4504	5573256	5575598	65571	638025848	afp11	pfam04865	Baseplate_J
637000186	Myxococcus xanthus	NC_008095	638025849	MXAN_4505	5575598	5578018	65571	638025849		pfam09684	Tail_P2_I
637000186	Myxococcus xanthus	NC_008095	638025850	MXAN_4506	5578015	5578944	65571	638025850
637000186	Myxococcus xanthus	NC_008095	638025851	MXAN_4507	5578972	5580825	65571	638025851
637000186	Myxococcus xanthus	NC_008095	638025852	MXAN_4508	5580829	5585349	65571	638025852
637000186	Myxococcus xanthus	NC_008095	638025853	MXAN_4509	5585346	5587133	65571	638025853
637000186	Myxococcus xanthus	NC_008095	638025854	MXAN_4510	5587130	5589103	65571	638025854	afp15	pfam00004	AAA
637000186	Myxococcus xanthus	NC_008095	638025855	MXAN_4511	5589134	5589841	65571	638025855		pfam01872	RibD_C
637000186	Myxococcus xanthus	NC_008095	640730298	MXAN_4512	5590113	5590825	65571	640730298		pfam00126	HTH_1
637000186	Myxococcus xanthus	NC_008095	640730298	MXAN_4512	5590113	5590825	65571	640730298		pfam03466	LysR_substrate
637000186	Myxococcus xanthus	NC_008095	638025856	MXAN_4513	5590872	5593619	65571	638025856
637000186	Myxococcus xanthus	NC_008095	638025857	MXAN_4514	5593616	5594743	65571	638025857		pfam00149	Metallophos
637000199	Nostoc sp. PCC 7120	NC_003272	637233697	asr3309	3991780	3991965	65581	637233697
637000199	Nostoc sp. PCC 7120	NC_003272	637233698	all3310	3991999	3994095	65581	637233698		pfam07715	Plug
637000199	Nostoc sp. PCC 7120	NC_003272	637233698	all3310	3991999	3994095	65581	637233698		pfam00593	TonB_dep_Rec
637000199	Nostoc sp. PCC 7120	NC_003272	637233699	alr3311	3994744	3998766	65581	637233699		pfam13699	DUF4157
637000199	Nostoc sp. PCC 7120	NC_003272	637233699	alr3311	3994744	3998766	65581	637233699		pfam14441	OTT_1508_deam
637000199	Nostoc sp. PCC 7120	NC_003272	637233700	alr3312	3998809	3999129	65581	637233700
637000199	Nostoc sp. PCC 7120	NC_003272	637233701	all3313	3999184	4000866	65581	637233701	afp14
637000199	Nostoc sp. PCC 7120	NC_003272	637233702	all3314	4000881	4005311	65581	637233702
637000199	Nostoc sp. PCC 7120	NC_003272	637233703	all3315	4005381	4009388	65581	637233703	afp12
637000199	Nostoc sp. PCC 7120	NC_003272	637233704	all3316	4009489	4009953	65581	637233704
637000199	Nostoc sp. PCC 7120	NC_003272	637233705	all3317	4009956	4013651	65581	637233705	afp11	pfam04865	Baseplate_J
637000199	Nostoc sp. PCC 7120	NC_003272	637233706	all3318	4013700	4014149	65581	637233706	afp9	pfam04965	GPW_gp25
637000199	Nostoc sp. PCC 7120	NC_003272	637233707	all3319	4014151	4014453	65581	637233707	afp10	pfam05488	PAAR_motif
637000199	Nostoc sp. PCC 7120	NC_003272	637233708	all3320	4014539	4016308	65581	637233708	afp8
637000199	Nostoc sp. PCC 7120	NC_003272	637233709	all3321	4016305	4017009	65581	637233709	afp7
637000199	Nostoc sp. PCC 7120	NC_003272	637233710	asl3322	4017198	4017350	65581	637233710	afp6
637000199	Nostoc sp. PCC 7120	NC_003272	637233711	all3323	4017399	4017902	65581	637233711	afp1_5	pfam06841	Phage_T4_gp19
637000199	Nostoc sp. PCC 7120	NC_003272	637233712	all3324	4017914	4018345	65581	637233712	afp1_5	pfam06841	Phage_T4_gp19
637000199	Nostoc sp. PCC 7120	NC_003272	637233713	all3325	4018460	4019914	65581	637233713	afp2_3_4	pfam04984	Phage_sheath_1
637000199	Nostoc sp. PCC 7120	NC_003272	637233714	all3326	4019932	4021131	65581	637233714
637000199	Nostoc sp. PCC 7120	NC_003272	637233715	all3327	4021240	4021818	65581	637233715	afp16	pfam14065	DUF4255
637000199	Nostoc sp. PCC 7120	NC_003272	637233716	all3328	4022295	4023059	65581	637233716		pfam07689	KaiB
637000199	Nostoc sp. PCC 7120	NC_003272	637233717	all3329	4023220	4024518	65581	637233717		pfam00437	T2SSE
637000199	Nostoc sp. PCC 7120	NC_003272	637233718	alr3330	4025223	4025597	65581	637233718
637000199	Nostoc sp. PCC 7120	NC_003272	637233719	alr3331	4025732	4027900	65581	637233719		pfam00270	DEAD
637000199	Nostoc sp. PCC 7120	NC_003272	637233719	alr3331	4025732	4027900	65581	637233719		pfam00271	Helicase_C
637000207	Photorhabdus laumondii	NC_005126	640738710	plu1644	1964090	1964317	65594	640738710
637000207	Photorhabdus laumondii	NC_005126	640738711	plu1645	1964393	1965296	65594	640738711		pfam00045	Hemopexin
637000207	Photorhabdus laumondii	NC_005126	640738711	plu1645	1964393	1965296	65594	640738711		pfam07472	PA-IIL
637000207	Photorhabdus laumondii	NC_005126	637463456	plu1646	1965347	1966231	65594	637463456		pfam13612	DDE_Tnp_1_3
637000207	Photorhabdus laumondii	NC_005126	640738712	plu1647	1966219	1966492	65594	640738712
637000207	Photorhabdus laumondii	NC_005126	637463457	plu1648	1966541	1967338	65594	637463457	afp13	pfam07484	Collar
637000207	Photorhabdus laumondii	NC_005126	637463458	plu1649	1967857	1968744	65594	637463458
637000207	Photorhabdus laumondii	NC_005126	637463459	plu1650	1968623	1969300	65594	637463459
637000207	Photorhabdus laumondii	NC_005126	637463460	plu1651	1969768	1970754	65594	637463460
637000207	Photorhabdus laumondii	NC_005126	637463461	plu1652	1970859	1971761	65594	637463461	afp16	pfam14065	DUF4255
637000207	Photorhabdus laumondii	NC_005126	637463462	plu1653	1971785	1973884	65594	637463462	afp15	pfam00004	AAA
637000207	Photorhabdus laumondii	NC_005126	637463463	plu1654	1973894	1975858	65594	637463463	afp14
637000207	Photorhabdus laumondii	NC_005126	637463464	plu1655	1975922	1977139	65594	637463464	afp13	pfam07484	Collar
637000207	Photorhabdus laumondii	NC_005126	637463465	plu1656	1977249	1980602	65594	637463465	afp12
637000207	Photorhabdus laumondii	NC_005126	637463466	plu1657	1980599	1983307	65594	637463466	afp11
637000207	Photorhabdus laumondii	NC_005126	637463467	plu1658	1983350	1983766	65594	637463467	afp10
637000207	Photorhabdus laumondii	NC_005126	637463468	plu1659	1983763	1984254	65594	637463468	afp9	pfam04965	GPW_gp25
637000207	Photorhabdus laumondii	NC_005126	637463469	plu1660	1984267	1985868	65594	637463469	afp8	pfam05954	Phage_GPD
637000207	Photorhabdus laumondii	NC_005126	637463470	plu1661	1985865	1986548	65594	637463470	afp7
637000207	Photorhabdus laumondii	NC_005126	637463471	plu1662	1986535	1986714	65594	637463471	afp6
637000207	Photorhabdus laumondii	NC_005126	637463472	plu1663	1986711	1987169	65594	637463472	afp1_5	pfam06841	Phage_T4_gp19
637000207	Photorhabdus laumondii	NC_005126	637463473	plu1664	1987183	1988418	65594	637463473	afp2_3_4	pfam04984	Phage_sheath_1
637000207	Photorhabdus laumondii	NC_005126	637463474	plu1665	1988466	1989899	65594	637463474	afp2_3_4	pfam04984	Phage_sheath_1
637000207	Photorhabdus laumondii	NC_005126	637463475	plu1666	1989911	1990993	65594	637463475	afp2_3_4	pfam04984	Phage_sheath_1
637000207	Photorhabdus laumondii	NC_005126	637463476	plu1667	1991047	1991496	65594	637463476	afp1_5	pfam06841	Phage_T4_gp19
637000207	Photorhabdus laumondii	NC_005126	637463477	plu1668	1992061	1992162	65594	637463477
637000207	Photorhabdus laumondii	NC_005126	637463478	plu1669	1992245	1993171	65594	637463478		pfam04754	Transposase_31
637000207	Photorhabdus laumondii	NC_005126	640738713	plu1670	1993272	1993598	65594	640738713		pfam15656	Tox-HDC
637000207	Photorhabdus laumondii	NC_005126	637463479	plu1671	1993599	1994573	65594	637463479		pfam15634	Tox-ART-HYE1
637000207	Photorhabdus laumondii	NC_005126	637463480	plu1672	1994647	1995657	65594	637463480
637000207	Photorhabdus laumondii	NC_005126	640738714	plu1673	1995860	1996112	65594	640738714
637000207	Photorhabdus laumondii	NC_005126	640738715	plu1674	1996195	1996897	65594	640738715
637000207	Photorhabdus laumondii	NC_005126	637463481	plu1675	1996912	1998996	65594	637463481	afp15	pfam00004	AAA
637000207	Photorhabdus laumondii	NC_005126	637463482	plu1676	1999006	2000685	65594	637463482	afp14
637000207	Photorhabdus laumondii	NC_005126	637463483	plu1677	2000742	2001773	65594	637463483	afp13	pfam07484	Collar
637000207	Photorhabdus laumondii	NC_005126	637463484	plu1678	2001916	2004795	65594	637463484	afp12
637000207	Photorhabdus laumondii	NC_005126	637463485	plu1679	2004788	2007490	65594	637463485	afp11
637000207	Photorhabdus laumondii	NC_005126	637463486	plu1680	2007567	2007983	65594	637463486	afp10
637000207	Photorhabdus laumondii	NC_005126	637463487	plu1681	2007980	2008426	65594	637463487	afp9	pfam04965	GPW_gp25
637000207	Photorhabdus laumondii	NC_005126	637463488	plu1682	2008439	2010040	65594	637463488	afp8	pfam05954	Phage_GPD
637000207	Photorhabdus laumondii	NC_005126	637463489	plu1683	2010037	2010720	65594	637463489	afp7
637000207	Photorhabdus laumondii	NC_005126	637463490	plu1684	2010707	2010886	65594	637463490	afp6
637000207	Photorhabdus laumondii	NC_005126	637463491	plu1685	2010883	2011341	65594	637463491	afp1_5	pfam06841	Phage_T4_gp19
637000207	Photorhabdus laumondii	NC_005126	637463492	plu1686	2011377	2012552	65594	637463492	afp2_3_4	pfam04984	Phage_sheath_1
637000207	Photorhabdus laumondii	NC_005126	637463493	plu1687	2012608	2013993	65594	637463493	afp2_3_4	pfam04984	Phage_sheath_1
637000207	Photorhabdus laumondii	NC_005126	637463494	plu1688	2014005	2015087	65594	637463494	afp2_3_4	pfam04984	Phage_sheath_1
637000207	Photorhabdus laumondii	NC_005126	637463495	plu1689	2015263	2015712	65594	637463495	afp1_5	pfam06841	Phage_T4_gp19
637000207	Photorhabdus laumondii	NC_005126	637463496	plu1690	2016643	2017590	65594	637463496
637000207	Photorhabdus laumondii	NC_005126	637463497	plu1691	2017782	2018711	65594	637463497
637000207	Photorhabdus laumondii	NC_005126	637463498	plu1692	2018792	2019694	65594	637463498	afp16	pfam14065	DUF4255
637000207	Photorhabdus laumondii	NC_005126	637463499	plu1693	2019719	2021785	65594	637463499	afp15	pfam00004	AAA
637000207	Photorhabdus laumondii	NC_005126	637463500	plu1694	2021795	2023357	65594	637463500	afp14
637000207	Photorhabdus laumondii	NC_005126	637463501	plu1695	2023536	2024561	65594	637463501		pfam13551	HTH_29
637000207	Photorhabdus laumondii	NC_005126	637463501	plu1695	2023536	2024561	65594	637463501		pfam13592	HTH_33
637000207	Photorhabdus laumondii	NC_005126	637463501	plu1695	2023536	2024561	65594	637463501		pfam13358	DDE_3
637000207	Photorhabdus laumondii	NC_005126	637463502	plu1696	2024611	2025561	65594	637463502	afp13
637000207	Photorhabdus laumondii	NC_005126	637463503	plu1697	2025763	2028669	65594	637463503	afp12
637000207	Photorhabdus laumondii	NC_005126	637463504	plu1698	2028666	2031368	65594	637463504	afp11
637000207	Photorhabdus laumondii	NC_005126	637463505	plu1699	2031465	2031881	65594	637463505	afp10
637000207	Photorhabdus laumondii	NC_005126	637463506	plu1700	2031878	2032369	65594	637463506	afp9	pfam04965	GPW_gp25
637000207	Photorhabdus laumondii	NC_005126	637463507	plu1701	2032382	2033983	65594	637463507	afp8	pfam05954	Phage_GPD
637000207	Photorhabdus laumondii	NC_005126	637463508	plu1702	2033980	2034663	65594	637463508	afp7
637000207	Photorhabdus laumondii	NC_005126	637463509	plu1703	2034650	2034829	65594	637463509	afp6
637000207	Photorhabdus laumondii	NC_005126	637463510	plu1704	2034826	2035284	65595	637463510	afp1_5	pfam06841	Phage_T4_gp19
637000207	Photorhabdus laumondii	NC_005126	637463511	plu1705	2035298	2036503	65595	637463511	afp2_3_4	pfam04984	Phage_sheath_1
637000207	Photorhabdus laumondii	NC_005126	637463512	plu1706	2036552	2038036	65595	637463512	afp2_3_4	pfam04984	Phage_sheath_1
637000207	Photorhabdus laumondii	NC_005126	637463513	plu1707	2038048	2039124	65595	637463513	afp2_3_4	pfam04984	Phage_sheath_1
637000207	Photorhabdus laumondii	NC_005126	637463514	plu1708	2039178	2039627	65595	637463514	afp1_5	pfam06841	Phage_T4_gp19
637000207	Photorhabdus laumondii	NC_005126	637463515	plu1709	2040034	2040204	65595	637463515
637000207	Photorhabdus laumondii	NC_005126	640738716	plu1710	2040214	2040662	65595	640738716
637000207	Photorhabdus laumondii	NC_005126	637463516	plu1711	2040655	2041677	65595	637463516		pfam04754	Transposase_31
637000207	Photorhabdus laumondii	NC_005126	637463517	plu1712	2042171	2043193	65595	637463517
637000207	Photorhabdus laumondii	NC_005126	637463518	plu1713	2043313	2044155	65595	637463518
637000207	Photorhabdus laumondii	NC_005126	637463519	plu1714	2044494	2044976	65595	637463519
637000207	Photorhabdus laumondii	NC_005126	637463520	plu1715	2045078	2045980	65595	637463520	afp16	pfam14065	DUF4255
637000207	Photorhabdus laumondii	NC_005126	637463521	plu1716	2046005	2048089	65595	637463521	afp15	pfam00004	AAA
637000207	Photorhabdus laumondii	NC_005126	637463522	plu1717	2048099	2049754	65595	637463522	afp14
637000207	Photorhabdus laumondii	NC_005126	637463523	plu1718	2049818	2051122	65595	637463523	afp13	pfam07484	Collar
637000207	Photorhabdus laumondii	NC_005126	637463524	plu1719	2051310	2054216	65595	637463524	afp12
637000207	Photorhabdus laumondii	NC_005126	637463525	plu1720	2054209	2056926	65595	637463525	afp11
637000207	Photorhabdus laumondii	NC_005126	637463526	plu1721	2056970	2057386	65595	637463526	afp10
637000207	Photorhabdus laumondii	NC_005126	637463527	plu1722	2057383	2058102	65595	637463527	afp9	pfam04965	GPW_gp25
637000207	Photorhabdus laumondii	NC_005126	637463528	plu1723	2058115	2059716	65595	637463528	afp8	pfam05954	Phage_GPD
637000207	Photorhabdus laumondii	NC_005126	637463529	plu1724	2059713	2060396	65595	637463529	afp7
637000207	Photorhabdus laumondii	NC_005126	637463530	plu1725	2060383	2060562	65595	637463530	afp6
637000207	Photorhabdus laumondii	NC_005126	637463531	plu1726	2060559	2061017	65595	637463531	afp1_5	pfam06841	Phage_T4_gp19
637000207	Photorhabdus laumondii	NC_005126	637463532	plu1727	2061031	2062215	65595	637463532	afp2_3_4	pfam04984	Phage_sheath_1
637000207	Photorhabdus laumondii	NC_005126	637463533	plu1728	2062264	2063655	65595	637463533	afp2_3_4	pfam04984	Phage_sheath_1
637000207	Photorhabdus laumondii	NC_005126	637463534	plu1729	2063667	2064731	65595	637463534	afp2_3_4	pfam04984	Phage_sheath_1
637000207	Photorhabdus laumondii	NC_005126	637463535	plu1730	2064746	2065195	65595	637463535	afp1_5	pfam06841	Phage_T4_gp19
637000207	Photorhabdus laumondii	NC_005126	637463536	plu1731	2065881	2067668	65595	637463536		pfam07591	PT-HINT
637000207	Photorhabdus laumondii	NC_005126	637463537	plu1732	2068346	2068918	65595	637463537		pfam13544	N_methyl_2
637000207	Photorhabdus laumondii	NC_005126	637463537	plu1732	2068346	2068918	65595	637463537		pfam08805	PilS
637000207	Photorhabdus laumondii	NC_005126	637463538	plu1733	2069076	2069870	65595	637463538		pfam06750	DiS_P_DiS
637000207	Photorhabdus laumondii	NC_005126	637463538	plu1733	2069076	2069870	65595	637463538		pfam01478	Peptidase_A24
637000207	Photorhabdus laumondii	NC_005126	637463539	plu1734	2069910	2071085	65595	637463539		pfam04917	Shufflon_N
637000207	Photorhabdus laumondii	NC_005126	637464160	plu2381	2795907	2796536	65598	637464160		pfam04205	FMN_bind
637000207	Photorhabdus laumondii	NC_005126	637464161	plu2382	2796533	2797231	65598	637464161		pfam02508	Rnf-Nqr
637000207	Photorhabdus laumondii	NC_005126	637464162	plu2383	2797233	2797871	65598	637464162		pfam00730	HhH-GPD
637000207	Photorhabdus laumondii	NC_005126	637464162	plu2383	2797233	2797871	65598	637464162		pfam10576	EndIII_4Fe-2S
637000207	Photorhabdus laumondii	NC_005126	637464163	plu2384	2798011	2799954	65598	637464163		pfam08206	OB_RNB
637000207	Photorhabdus laumondii	NC_005126	637464163	plu2384	2798011	2799954	65598	637464163		pfam00773	RNB
637000207	Photorhabdus laumondii	NC_005126	637464163	plu2384	2798011	2799954	65598	637464163		pfam00575	S1
637000207	Photorhabdus laumondii	NC_005126	637464164	plu2385	2800483	2800932	65598	637464164	afp1_5	pfam06841	Phage_T4_gp19
637000207	Photorhabdus laumondii	NC_005126	637464165	plu2386	2801006	2802082	65598	637464165	afp2_3_4	pfam04984	Phage_sheath_1
637000207	Photorhabdus laumondii	NC_005126	637464166	plu2387	2802140	2803432	65598	637464166	afp2_3_4	pfam04984	Phage_sheath_1
637000207	Photorhabdus laumondii	NC_005126	637464167	plu2388	2803487	2804653	65598	637464167	afp2_3_4	pfam04984	Phage_sheath_1
637000207	Photorhabdus laumondii	NC_005126	637464168	plu2389	2804672	2805130	65598	637464168	afp1_5	pfam06841	Phage_T4_gp19
637000207	Photorhabdus laumondii	NC_005126	637464169	plu2390	2805127	2805306	65598	637464169	afp6
637000207	Photorhabdus laumondii	NC_005126	637464170	plu2391	2805293	2805976	65598	637464170	afp7
637000207	Photorhabdus laumondii	NC_005126	637464171	plu2392	2805973	2807577	65598	637464171	afp8	pfam05954	Phage_GPD
637000207	Photorhabdus laumondii	NC_005126	637464172	plu2393	2807590	2808012	65598	637464172	afp9	pfam04965	GPW_gp25
637000207	Photorhabdus laumondii	NC_005126	637464173	plu2394	2808009	2808425	65598	637464173	afp10
637000207	Photorhabdus laumondii	NC_005126	637464174	plu2395	2808509	2812561	65598	637464174	afp11
637000207	Photorhabdus laumondii	NC_005126	637464175	plu2396	2812587	2815622	65598	637464175	afp12
637000207	Photorhabdus laumondii	NC_005126	637464176	plu2397	2815665	2817095	65598	637464176	afp14
637000207	Photorhabdus laumondii	NC_005126	637464177	plu2398	2817105	2819186	65598	637464177	afp15	pfam00004	AAA
637000207	Photorhabdus laumondii	NC_005126	637464178	plu2399	2819211	2820113	65598	637464178	afp16	pfam14065	DUF4255
637000207	Photorhabdus laumondii	NC_005126	637464179	plu2400	2820328	2822034	65598	637464179		pfam11647	PMT_C
637000207	Photorhabdus laumondii	NC_005126	637464180	plu2401	2822311	2823282	65598	637464180		pfam03543	Peptidase_C58
637000207	Photorhabdus laumondii	NC_005126	640738753	plu2402	2823444	2823635	65598	640738753		pfam01526	DDE_Tnp_Tn3
637000207	Photorhabdus laumondii	NC_005126	637464181	plu2403	2823827	2824297	65598	637464181		pfam00334	NDK
637000207	Photorhabdus laumondii	NC_005126	637464283	plu2512	2955621	2956586	65599	637464283		pfam01370	Epimerase
637000207	Photorhabdus laumondii	NC_005126	637464284	plu2513	2956589	2957974	65599	637464284		pfam02447	GntP_permease
637000207	Photorhabdus laumondii	NC_005126	637464285	plu2514	2958129	2959274	65599	637464285
637000207	Photorhabdus laumondii	NC_005126	637464286	plu2515	2959713	2960654	65599	637464286		pfam16374	CIF
637000207	Photorhabdus laumondii	NC_005126	637464287	plu2516	2960783	2961679	65599	637464287	afp16	pfam14065	DUF4255
637000207	Photorhabdus laumondii	NC_005126	637464288	plu2517	2961704	2963788	65599	637464288	afp15	pfam00004	AAA
637000207	Photorhabdus laumondii	NC_005126	637464289	plu2518	2963798	2965657	65599	637464289	afp14
637000207	Photorhabdus laumondii	NC_005126	637464290	plu2519	2965716	2966972	65599	637464290	afp13	pfam07484	Collar
637000207	Photorhabdus laumondii	NC_005126	637464291	plu2520	2967100	2970003	65599	637464291	afp12
637000207	Photorhabdus laumondii	NC_005126	637464292	plu2521	2969996	2972725	65599	637464292	afp11
637000207	Photorhabdus laumondii	NC_005126	637464293	plu2522	2972808	2973224	65599	637464293	afp10
637000207	Photorhabdus laumondii	NC_005126	637464294	plu2523	2973221	2973637	65599	637464294	afp9	pfam04965	GPW_gp25
637000207	Photorhabdus laumondii	NC_005126	637464295	plu2524	2973651	2975252	65599	637464295	afp8	pfam05954	Phage_GPD
637000207	Photorhabdus laumondii	NC_005126	637464296	plu2525	2975249	2975932	65599	637464296	afp7
637000207	Photorhabdus laumondii	NC_005126	637464297	plu2526	2975919	2976098	65599	637464297	afp6
637000207	Photorhabdus laumondii	NC_005126	637464298	plu2527	2976095	2976553	65599	637464298	afp1_5	pfam06841	Phage_T4_gp19
637000207	Photorhabdus laumondii	NC_005126	637464299	plu2528	2976567	2977763	65599	637464299	afp2_3_4	pfam04984	Phage_sheath_1
637000207	Photorhabdus laumondii	NC_005126	637464300	plu2529	2977812	2979218	65599	637464300	afp2_3_4	pfam04984	Phage_sheath_1
637000207	Photorhabdus laumondii	NC_005126	637464301	plu2530	2979230	2980351	65599	637464301	afp2_3_4	pfam04984	Phage_sheath_1
637000207	Photorhabdus laumondii	NC_005126	637464302	plu2531	2980404	2980853	65599	637464302	afp1_5	pfam06841	Phage_T4_gp19
637000207	Photorhabdus laumondii	NC_005126	637464303	plu2532	2981560	2982153	65599	637464303		pfam00486	Trans_reg_C
637000207	Photorhabdus laumondii	NC_005126	637464304	plu2533	2982296	2982610	65599	637464304
637000207	Photorhabdus laumondii	NC_005126	637464305	plu2534	2982682	2983026	65599	637464305
637000207	Photorhabdus laumondii	NC_005126	637464306	plu2535	2983488	2984081	65599	637464306		pfam00486	Trans_reg_C
637000249	Saccharophagus degradans	NC_007912	637920099	Sde_1032	1320352	1321029	65661	637920099		pfam00083	Sugar_tr
637000249	Saccharophagus degradans	NC_007912	637920100	Sde_1033	1321308	1323032	65661	637920100		pfam00890	FAD_binding_2
637000249	Saccharophagus degradans	NC_007912	637920100	Sde_1033	1321308	1323032	65661	637920100		pfam00732	GMC_oxred_N
637000249	Saccharophagus degradans	NC_007912	637920100	Sde_1033	1321308	1323032	65661	637920100		pfam05199	GMC_oxred_C
637000249	Saccharophagus degradans	NC_007912	637920101	Sde_1034	1323087	1323725	65661	637920101		pfam13618	Gluconate_2-dh3
637000249	Saccharophagus degradans	NC_007912	637920102	Sde_1035	1323926	1324522	65661	637920102		pfam13505	OMP_b-brl
637000249	Saccharophagus degradans	NC_007912	637920103	Sde_1036	1325056	1325625	65661	637920103	afp16	pfam14065	DUF4255
637000249	Saccharophagus degradans	NC_007912	637920104	Sde_1037	1325713	1326723	65661	637920104
637000249	Saccharophagus degradans	NC_007912	637920105	Sde_1038	1326736	1328148	65661	637920105	afp2_3_4	pfam04984	Phage_sheath_1
637000249	Saccharophagus degradans	NC_007912	637920106	Sde_1039	1328196	1328630	65661	637920106	afp1_5	pfam06841	Phage_T4_gp19
637000249	Saccharophagus degradans	NC_007912	637920107	Sde_1040	1328698	1329144	65661	637920107	afp1_5	pfam06841	Phage_T4_gp19
637000249	Saccharophagus degradans	NC_007912	637920108	Sde_1041	1329314	1329979	65661	637920108	afp7
637000249	Saccharophagus degradans	NC_007912	637920109	Sde_1042	1330054	1331751	65661	637920109	afp8	pfam05954	Phage_GPD
637000249	Saccharophagus degradans	NC_007912	637920110	Sde_1043	1331783	1332061	65661	637920110	afp10	pfam05488	PAAR_motif
637000249	Saccharophagus degradans	NC_007912	637920111	Sde_1044	1332066	1332503	65661	637920111	afp9	pfam04965	GPW_gp25
637000249	Saccharophagus degradans	NC_007912	637920112	Sde_1045	1332518	1335586	65661	637920112	afp11	pfam04865	Baseplate_J
637000249	Saccharophagus degradans	NC_007912	637920113	Sde_1046	1335598	1338285	65661	637920113	afp12
637000249	Saccharophagus degradans	NC_007912	637920114	Sde_1047	1338363	1341140	65661	637920114
637000249	Saccharophagus degradans	NC_007912	637920115	Sde_1048	1341143	1342681	65661	637920115	afp14
637000249	Saccharophagus degradans	NC_007912	637920116	Sde_1049	1342732	1344030	65661	637920116	afp15	pfam00004	AAA
637000249	Saccharophagus degradans	NC_007912	637920117	Sde_1050	1344090	1347830	65661	637920117		pfam13699	DUF4157
637000249	Saccharophagus degradans	NC_007912	637920118	Sde_1051	1348610	1350712	65661	637920118		pfam00553	CBM_2
637000249	Saccharophagus degradans	NC_007912	637920118	Sde_1051	1348610	1350712	65661	637920118		pfam03422	CBM_6
637000249	Saccharophagus degradans	NC_007912	637920118	Sde_1051	1348610	1350712	65661	637920118		pfam09492	Pec_lyase
637000249	Saccharophagus degradans	NC_007912	637920119	Sde_1052	1350984	1351985	65661	637920119
637000249	Saccharophagus degradans	NC_007912	637920120	Sde_1053	1352105	1352518	65661	637920120
638341115	Leeuwenhoekiella blandensis	NZ_AANC01000007	638937150	MED217_08565	65264	66085	65900	638937150		pfam01471	PG_binding_1
638341115	Leeuwenhoekiella blandensis	NZ_AANC01000007	638937150	MED217_08565	65264	66085	65900	638937150		pfam11860	DUF3380
638341115	Leeuwenhoekiella blandensis	NZ_AANC01000007	638937151	MED217_08570	66122	70675	65900	638937151		pfam13699	DUF4157
638341115	Leeuwenhoekiella blandensis	NZ_AANC01000007	638937151	MED217_08570	66122	70675	65900	638937151		pfam13930	Endonuclea_NS_2
638341115	Leeuwenhoekiella blandensis	NZ_AANC01000007	638937152	MED217_08575	70688	71011	65900	638937152
638341115	Leeuwenhoekiella blandensis	NZ_AANC01000007	638937153	MED217_08580	71024	71470	65900	638937153
638341115	Leeuwenhoekiella blandensis	NZ_AANC01000007	638937154	MED217_08585	71481	73007	65900	638937154	afp14
638341115	Leeuwenhoekiella blandensis	NZ_AANC01000007	638937155	MED217_08590	73011	78209	65900	638937155
638341115	Leeuwenhoekiella blandensis	NZ_AANC01000007	638937156	MED217_08595	78215	80917	65900	638937156	afp12
638341115	Leeuwenhoekiella blandensis	NZ_AANC01000007	638937157	MED217_08600	80911	83997	65900	638937157	afp11	pfam04865	Baseplate_J
638341115	Leeuwenhoekiella blandensis	NZ_AANC01000007	638937158	MED217_08605	83998	84411	65900	638937158	afp9	pfam04965	GPW_gp25
638341115	Leeuwenhoekiella blandensis	NZ_AANC01000007	638937159	MED217_08610	84422	84721	65900	638937159	afp10	pfam05488	PAAR_motif
638341115	Leeuwenhoekiella blandensis	NZ_AANC01000007	638937160	MED217_08615	84726	86459	65900	638937160	afp8
638341115	Leeuwenhoekiella blandensis	NZ_AANC01000007	638937161	MED217_08620	86472	87167	65900	638937161	afp7
638341115	Leeuwenhoekiella blandensis	NZ_AANC01000007	638937162	MED217_08625	87167	87328	65900	638937162	afp6
638341115	Leeuwenhoekiella blandensis	NZ_AANC01000007	638937163	MED217_08630	87331	87765	65900	638937163	afp1_5	pfam06841	Phage_T4_gp19
638341115	Leeuwenhoekiella blandensis	NZ_AANC01000007	638937164	MED217_08635	87765	88202	65900	638937164	afp1_5	pfam06841	Phage_T4_gp19
638341115	Leeuwenhoekiella blandensis	NZ_AANC01000007	638937165	MED217_08640	88243	90204	65900	638937165	afp2_3_4	pfam04984	Phage_sheath_1
638341115	Leeuwenhoekiella blandensis	NZ_AANC01000007	638937166	MED217_08645	90217	91068	65900	638937166
638341115	Leeuwenhoekiella blandensis	NZ_AANC01000007	638937167	MED217_08650	91065	91667	65900	638937167	afp16	pfam14065	DUF4255
638341115	Leeuwenhoekiella blandensis	NZ_AANC01000007	638937168	MED217_08655	91886	92383	65900	638937168
638341115	Leeuwenhoekiella blandensis	NZ_AANC01000007	638937169	MED217_08660	92398	93057	65900	638937169
638341115	Leeuwenhoekiella blandensis	NZ_AANC01000007	638937170	MED217_08665	93054	93866	65900	638937170		pfam07730	HisKA_3
638341115	Leeuwenhoekiella blandensis	NZ_AANC01000007	638937171	MED217_08670	93873	94568	65900	638937171		pfam00072	Response_reg
638341115	Leeuwenhoekiella blandensis	NZ_AANC01000007	638937171	MED217_08670	93873	94568	65900	638937171		pfam00196	GerE
638341135	Nitrococcus mobilis	NZ_AAOF01000005	639002322	NB231_06411	194260	197451	65905	639002322		pfam13699	DUF4157
638341135	Nitrococcus mobilis	NZ_AAOF01000005	639002322	NB231_06411	194260	197451	65905	639002322		pfam01471	PG_binding_1
638341135	Nitrococcus mobilis	NZ_AAOF01000005	639002323	NB231_06416	197466	201182	65905	639002323
638341135	Nitrococcus mobilis	NZ_AAOF01000005	639002324	NB231_06421	201185	202402	65905	639002324
638341135	Nitrococcus mobilis	NZ_AAOF01000005	639002325	NB231_06426	202505	204022	65905	639002325
638341135	Nitrococcus mobilis	NZ_AAOF01000005	639002326	NB231_06431	204029	206068	65905	639002326	afp15	pfam00004	AAA
638341135	Nitrococcus mobilis	NZ_AAOF01000005	639002327	NB231_06436	206061	207503	65905	639002327
638341135	Nitrococcus mobilis	NZ_AAOF01000005	639002328	NB231_06441	207507	209699	65905	639002328		pfam09684	Tail_P2_I
638341135	Nitrococcus mobilis	NZ_AAOF01000005	639002329	NB231_06446	209703	211898	65905	639002329	afp11	pfam04865	Baseplate_J
638341135	Nitrococcus mobilis	NZ_AAOF01000005	639002330	NB231_06451	211912	212310	65905	639002330	afp9	pfam04965	GPW_gp25
638341135	Nitrococcus mobilis	NZ_AAOF01000005	639002331	NB231_06456	212307	214001	65905	639002331
638341135	Nitrococcus mobilis	NZ_AAOF01000005	639002332	NB231_06461	214028	214696	65905	639002332	afp8
638341135	Nitrococcus mobilis	NZ_AAOF01000005	639002333	NB231_06466	214701	215780	65905	639002333	afp8	pfam05954	Phage_GPD
638341135	Nitrococcus mobilis	NZ_AAOF01000005	639002334	NB231_06471	215773	215946	65905	639002334
638341135	Nitrococcus mobilis	NZ_AAOF01000005	639002335	NB231_06476	215950	217341	65905	639002335	afp7
638341135	Nitrococcus mobilis	NZ_AAOF01000005	639002336	NB231_06481	217345	217854	65905	639002336	afp1_5	pfam06841	Phage_T4_gp19
638341135	Nitrococcus mobilis	NZ_AAOF01000005	639002337	NB231_06486	217858	219840	65905	639002337	afp2_3_4	pfam04984	Phage_sheath_1
638341135	Nitrococcus mobilis	NZ_AAOF01000005	639002338	NB231_06491	219848	220312	65905	639002338	afp1_5	pfam06841	Phage_T4_gp19
638341135	Nitrococcus mobilis	NZ_AAOF01000005	639002339	NB231_06496	220325	222151	65905	639002339	afp2_3_4	pfam04984	Phage_sheath_1
638341135	Nitrococcus mobilis	NZ_AAOF01000005	639002340	NB231_06501	222177	223028	65905	639002340
638341135	Nitrococcus mobilis	NZ_AAOF01000005	639002341	NB231_06506	223025	223624	65905	639002341	afp16	pfam14065	DUF4255
638341135	Nitrococcus mobilis	NZ_AAOF01000005	639002342	NB231_06511	224809	225918	65905	639002342		pfam08240	ADH_N
638341135	Nitrococcus mobilis	NZ_AAOF01000005	639002342	NB231_06511	224809	225918	65905	639002342		pfam00107	ADH_zinc_N
638341135	Nitrococcus mobilis	NZ_AAOF01000005	639002343	NB231_06516	226005	226883	65905	639002343		pfam00756	Esterase
638341135	Nitrococcus mobilis	NZ_AAOF01000005	639002344	NB231_06521	227099	227314	65905	639002344
638341135	Nitrococcus mobilis	NZ_AAOF01000005	639002345	NB231_06526	227307	227528	65905	639002345		pfam07927	HicA_toxin
639633050	Pelobacter propionicus	NC_008609	639754398	Ppro_0359	363772	364986	65989	639754398
639633050	Pelobacter propionicus	NC_008609	639754399	Ppro_0360	365020	365625	65989	639754399		pfam12847	Methyltransf_18
639633050	Pelobacter propionicus	NC_008609	639754400	Ppro_0361	365636	367894	65989	639754400
639633050	Pelobacter propionicus	NC_008609	639754401	Ppro_0362	367900	369246	65989	639754401		pfam00004	AAA
639633050	Pelobacter propionicus	NC_008609	639754402	Ppro_0363	369249	373049	65989	639754402	afp14
639633050	Pelobacter propionicus	NC_008609	639754403	Ppro_0364	373046	375511	65989	639754403	afp12
639633050	Pelobacter propionicus	NC_008609	639754404	Ppro_0365	375534	376331	65989	639754404	afp13
639633050	Pelobacter propionicus	NC_008609	639754405	Ppro_0366	376338	380207	65989	639754405	afp11
639633050	Pelobacter propionicus	NC_008609	639754406	Ppro_0367	380244	380669	65989	639754406	afp9	pfam04965	GPW_gp25
639633050	Pelobacter propionicus	NC_008609	639754407	Ppro_0368	380679	380981	65989	639754407	afp10	pfam05488	PAAR_motif
639633050	Pelobacter propionicus	NC_008609	639754408	Ppro_0369	381046	382836	65989	639754408	afp8	pfam05954	Phage_GPD
639633050	Pelobacter propionicus	NC_008609	639754409	Ppro_0370	382840	383517	65989	639754409	afp7
639633050	Pelobacter propionicus	NC_008609	639754410	Ppro_0371	383693	384166	65989	639754410	afp1_5	pfam06841	Phage_T4_gp19
639633050	Pelobacter propionicus	NC_008609	639754411	Ppro_0372	384233	384691	65989	639754411	afp1_5	pfam06841	Phage_T4_gp19
639633050	Pelobacter propionicus	NC_008609	639754412	Ppro_0373	384806	386374	65989	639754412	afp2_3_4	pfam04984	Phage_sheath_1
639633050	Pelobacter propionicus	NC_008609	639754413	Ppro_0374	386393	387232	65989	639754413
639633050	Pelobacter propionicus	NC_008609	639754414	Ppro_0375	387251	387820	65989	639754414	afp16	pfam14065	DUF4255
639633050	Pelobacter propionicus	NC_008609	639754415	Ppro_0376	388015	388737	65989	639754415		pfam00072	Response_reg
639633050	Pelobacter propionicus	NC_008609	639754415	Ppro_0376	388015	388737	65989	639754415		pfam00196	GerE
639633050	Pelobacter propionicus	NC_008609	639754416	Ppro_0377	388914	391229	65989	639754416		pfam08448	PAS_4
639633050	Pelobacter propionicus	NC_008609	639754416	Ppro_0377	388914	391229	65989	639754416		pfam00989	PAS
639633050	Pelobacter propionicus	NC_008609	639754416	Ppro_0377	388914	391229	65989	639754416		pfam00512	HisKA
639633050	Pelobacter propionicus	NC_008609	639754416	Ppro_0377	388914	391229	65989	639754416		pfam02518	HATPase_c
639633050	Pelobacter propionicus	NC_008609	639754417	Ppro_0378	391229	392647	65989	639754417		pfam00072	Response_reg
639633050	Pelobacter propionicus	NC_008609	639754417	Ppro_0378	391229	392647	65989	639754417		pfam00158	Sigma54_activat
639633050	Pelobacter propionicus	NC_008609	639754417	Ppro_0378	391229	392647	65989	639754417		pfam02954	HTH_8
639633050	Pelobacter propionicus	NC_008609	639754418	Ppro_0379	393050	393274	65989	639754418
639633056	Roseobacter denitrificans	NC_008209	639637488	RD1_4211	4079150	4079830	65995	639637488		pfam13699	DUF4157
639633056	Roseobacter denitrificans	NC_008209	639637489	RD1_4212	4079874	4079993	65995	639637489
639633056	Roseobacter denitrificans	NC_008209	639637490	RD1_4213	4080197	4081492	65995	639637490		pfam00497	SBP_bac_3
639633056	Roseobacter denitrificans	NC_008209	639637491	RD1_4214	4081489	4082298	65995	639637491		pfam13489	Methyltransf_23
639633056	Roseobacter denitrificans	NC_008209	639637492	RD1_4215	4082802	4083293	65995	639637492	afp16	pfam14065	DUF4255
639633056	Roseobacter denitrificans	NC_008209	639637493	RD1_4216	4083293	4084030	65995	639637493
639633056	Roseobacter denitrificans	NC_008209	639637494	RD1_4217	4084046	4086433	65995	639637494	afp2_3_4	pfam16184	Cadherin_3
639633056	Roseobacter denitrificans	NC_008209	639637494	RD1_4217	4084046	4086433	65995	639637494	afp2_3_4	pfam04984	Phage_sheath_1
639633056	Roseobacter denitrificans	NC_008209	639637495	RD1_4218	4086459	4086917	65995	639637495	afp1_5	pfam06841	Phage_T4_gp19
639633056	Roseobacter denitrificans	NC_008209	639637496	RD1_4219	4086923	4087378	65995	639637496	afp1_5	pfam06841	Phage_T4_gp19
639633056	Roseobacter denitrificans	NC_008209	639637497	RD1_4220	4087378	4087551	65995	639637497
639633056	Roseobacter denitrificans	NC_008209	639637498	RD1_4221	4087555	4088241	65995	639637498	afp7
639633056	Roseobacter denitrificans	NC_008209	639637499	RD1_4222	4088249	4090015	65995	639637499	afp8
639633056	Roseobacter denitrificans	NC_008209	639637500	RD1_4223	4090042	4090332	65995	639637500	afp10	pfam05488	PAAR_motif
639633056	Roseobacter denitrificans	NC_008209	639637501	RD1_4224	4090334	4090771	65995	639637501	afp9	pfam04965	GPW_gp25
639633056	Roseobacter denitrificans	NC_008209	639637502	RD1_4225	4090775	4091722	65995	639637502
639633056	Roseobacter denitrificans	NC_008209	639637503	RD1_4226	4091715	4095827	65995	639637503	afp11
639633056	Roseobacter denitrificans	NC_008209	639637504	RD1_4227	4095824	4096684	65995	639637504	afp13
639633056	Roseobacter denitrificans	NC_008209	639637505	RD1_4228	4096681	4098939	65995	639637505	afp12
639633056	Roseobacter denitrificans	NC_008209	639637506	RD1_4230	4098939	4102016	65995	639637506	afp14
639633056	Roseobacter denitrificans	NC_008209	639637507	RD1_4231	4102009	4103352	65995	639637507	afp15	pfam00004	AAA
639633056	Roseobacter denitrificans	NC_008209	639637508	RD1_4232	4103349	4106678	65995	639637508
639633056	Roseobacter denitrificans	NC_008209	639637509	RD1_4233	4107162	4108844	65995	639637509		pfam01257	2Fe-2S_thioredx
639633056	Roseobacter denitrificans	NC_008209	639637509	RD1_4233	4107162	4108844	65995	639637509		pfam01512	Complex1_51K
639633056	Roseobacter denitrificans	NC_008209	639637509	RD1_4233	4107162	4108844	65995	639637509		pfam10531	SLBB
639633056	Roseobacter denitrificans	NC_008209	639637509	RD1_4233	4107162	4108844	65995	639637509		pfam10589	NADH_4Fe-4S
639633056	Roseobacter denitrificans	NC_008209	639637510	RD1_4234	4108848	4111625	65995	639637510		pfam13510	Fer2_4
639633056	Roseobacter denitrificans	NC_008209	639637510	RD1_4234	4108848	4111625	65995	639637510		pfam13187	Fer4_9
639633056	Roseobacter denitrificans	NC_008209	639637510	RD1_4234	4108848	4111625	65995	639637510		pfam04879	Molybdop_Fe4S4
639633056	Roseobacter denitrificans	NC_008209	639637510	RD1_4234	4108848	4111625	65995	639637510		pfam00384	Molybdopterin
639633056	Roseobacter denitrificans	NC_008209	639637510	RD1_4234	4108848	4111625	65995	639637510		pfam01568	Molydop_binding
639633056	Roseobacter denitrificans	NC_008209	639637511	RD1_4235	4111653	4113329	65995	639637511		pfam01268	FTHFS
639857000	Stigmatella aurantiaca	NZ_AAMD01000003	639857313	STIAU_1507	56270	57247	65999	639857313		pfam02274	Amidinotransf
639857000	Stigmatella aurantiaca	NZ_AAMD01000003	639857314	STIAU_1508	57226	58248	65999	639857314		pfam14518	Haem_oxygenas_2
639857000	Stigmatella aurantiaca	NZ_AAMD01000003	639857315	STIAU_1509	58365	58808	65999	639857315		pfam12098	DUF3574
639857000	Stigmatella aurantiaca	NZ_AAMD01000003	639857316	STIAU_1510	58933	61239	65999	639857316		pfam02055	Glyco_hydro_30
639857000	Stigmatella aurantiaca	NZ_AAMD01000003	639857316	STIAU_1510	58933	61239	65999	639857316		pfam03422	CBM_6
639857000	Stigmatella aurantiaca	NZ_AAMD01000003	639857316	STIAU_1510	58933	61239	65999	639857316		pfam02018	CBM_4_9
639857000	Stigmatella aurantiaca	NZ_AAMD01000003	639857317	STIAU_1511	61247	63517	65999	639857317	afp15	pfam00004	AAA
639857000	Stigmatella aurantiaca	NZ_AAMD01000003	639857318	STIAU_1512	63397	67767	65999	639857318	afp14
639857000	Stigmatella aurantiaca	NZ_AAMD01000003	639857319	STIAU_1513	67764	69923	65999	639857319	afp12
639857000	Stigmatella aurantiaca	NZ_AAMD01000003	639857320	STIAU_1514	69929	73579	65999	639857320	afp11	pfam04865	Baseplate_J
639857000	Stigmatella aurantiaca	NZ_AAMD01000003	639857321	STIAU_1515	73588	74007	65999	639857321	afp9	pfam04965	GPW_gp25
639857000	Stigmatella aurantiaca	NZ_AAMD01000003	639857322	STIAU_1516	74008	74310	65999	639857322	afp10	pfam05488	PAAR_motif
639857000	Stigmatella aurantiaca	NZ_AAMD01000003	639857323	STIAU_1517	74494	76638	65999	639857323
639857000	Stigmatella aurantiaca	NZ_AAMD01000003	639857324	STIAU_1518	76654	77658	65999	639857324
639857000	Stigmatella aurantiaca	NZ_AAMD01000003	639857325	STIAU_1519	77674	78210	65999	639857325	afp16	pfam14065	DUF4255
639857000	Stigmatella aurantiaca	NZ_AAMD01000003	639857326	STIAU_1520	78267	79853	65999	639857326	afp2_3_4	pfam04984	Phage_sheath_1
639857000	Stigmatella aurantiaca	NZ_AAMD01000003	639857327	STIAU_1522	79819	81171	65999	639857327
639857000	Stigmatella aurantiaca	NZ_AAMD01000003	639857328	STIAU_1521	79882	80340	65999	639857328	afp1_5	pfam06841	Phage_T4_gp19
639857000	Stigmatella aurantiaca	NZ_AAMD01000003	639857329	STIAU_1523	80350	80802	65999	639857329	afp1_5	pfam06841	Phage_T4_gp19
639857000	Stigmatella aurantiaca	NZ_AAMD01000003	639857330	STIAU_1524	80809	80976	65999	639857330	afp6
639857000	Stigmatella aurantiaca	NZ_AAMD01000003	639857331	STIAU_1525	81172	81654	65999	639857331	afp7
639857000	Stigmatella aurantiaca	NZ_AAMD01000003	639857332	STIAU_1526	81664	83460	65999	639857332	afp8	pfam05954	Phage_GPD
639857000	Stigmatella aurantiaca	NZ_AAMD01000003	639857333	STIAU_1527	83471	85171	65999	639857333		pfam15521	Ntox11
639857000	Stigmatella aurantiaca	NZ_AAMD01000003	639857334	STIAU_1528	85182	87023	65999	639857334		pfam13699	DUF4157
639857000	Stigmatella aurantiaca	NZ_AAMD01000003	639857335	STIAU_1529	87106	87963	65999	639857335		pfam00248	Aldo_ket_red
639857000	Stigmatella aurantiaca	NZ_AAMD01000003	639857336	STIAU_1530	88389	88892	65999	639857336
640048527	entomophila	NC_002523	640051109	pADAP_66	71825	71953	66004	640051109
640048527	entomophila	NC_002523	640051110	pADAP_67	72867	73328	66004	640051110		pfam03245	Phage_lysis
640048527	entomophila	NC_002523	640051111	pADAP_68	73523	73726	66004	640051111		pfam16083	Phage_holin_3_3
640048527	entomophila	NC_002523	640051112	pADAP_69	74293	74718	66004	640051112		pfam00959	Phage_lysozyme
640048527	entomophila	NC_002523	640051113	pADAP_70	74895	75344	66004	640051113	afp1_5	pfam06841	Phage_T4_gp19
640048527	entomophila	NC_002523	640051114	pADAP_71	75363	76427	66004	640051114	afp2_3_4	pfam04984	Phage_sheath_1
640048527	entomophila	NC_002523	640051115	pADAP_72	76447	77802	66004	640051115	afp2_3_4	pfam04984	Phage_sheath_1
640048527	entomophila	NC_002523	640051116	pADAP_73	77842	79095	66004	640051116	afp2_3_4	pfam04984	Phage_sheath_1
640048527	entomophila	NC_002523	640051117	pADAP_74	79095	79544	66004	640051117	afp1_5	pfam06841	Phage_T4_gp19
640048527	entomophila	NC_002523	640051118	pADAP_75	79541	79708	66004	640051118	afp6
640048527	entomophila	NC_002523	640051119	pADAP_76	79705	80394	66004	640051119	afp7
640048527	entomophila	NC_002523	640051120	pADAP_77	80391	81980	66004	640051120	afp8
640048527	entomophila	NC_002523	640051121	pADAP_78	82001	82423	66004	640051121	afp9	pfam04965	GPW_gp25
640048527	entomophila	NC_002523	640051122	pADAP_79	82420	82842	66004	640051122	afp10
640048527	entomophila	NC_002523	640051123	pADAP_80	82919	84742	66004	640051123	afp11
640048527	entomophila	NC_002523	640051124	pADAP_81	84735	87626	66004	640051124	afp12
640048527	entomophila	NC_002523	640051125	pADAP_82	87652	89124	66004	640051125	afp13
640048527	entomophila	NC_002523	640051126	pADAP_83	89124	90788	66004	640051126	afp14
640048527	entomophila	NC_002523	640051127	pADAP_84	90825	92915	66004	640051127	afp15	pfam00004	AAA
640048527	entomophila	NC_002523	640051128	pADAP_85	92986	93873	66004	640051128	afp16	pfam14065	DUF4255
640048527	entomophila	NC_002523	640051129	pADAP_86	93979	95055	66004	640051129
640048527	entomophila	NC_002523	640051130	pADAP_87	95257	102357	66004	640051130
640048527	entomophila	NC_002523	640051131	pADAP_88	102492	103103	66004	640051131		pfam00665	rve
640048527	entomophila	NC_002523	640051132	pADAP_89	103246	104268	66004	640051132
640069320	Mycobacterium sp. JLS	NC_009077	640138231	Mjls_0919	995621	996271	66056	640138231		pfam01966	HD
640069320	Mycobacterium sp. JLS	NC_009077	640138232	Mjls_0920	996487	999129	66056	640138232		pfam00196	GerE
640069320	Mycobacterium sp. JLS	NC_009077	640138233	Mjls_0921	999161	1001806	66056	640138233		pfam03704	BTAD
640069320	Mycobacterium sp. JLS	NC_009077	640138234	Mjls_0922	1001779	1002309	66056	640138234		pfam09684	Tail_P2_I
640069320	Mycobacterium sp. JLS	NC_009077	640138235	Mjls_0923	1002312	1004270	66056	640138235	afp11	pfam04865	Baseplate_J
640069320	Mycobacterium sp. JLS	NC_009077	640138236	Mjls_0924	1004272	1004712	66056	640138236	afp9	pfam04965	GPW_gp25
640069320	Mycobacterium sp. JLS	NC_009077	640138237	Mjls_0925	1004715	1004999	66056	640138237	afp10	pfam05488	PAAR_motif
640069320	Mycobacterium sp. JLS	NC_009077	640138238	Mjls_0926	1005015	1006778	66056	640138238	afp8	pfam05954	Phage_GPD
640069320	Mycobacterium sp. JLS	NC_009077	640138239	Mjls_0927	1006785	1007549	66056	640138239	afp7
640069320	Mycobacterium sp. JLS	NC_009077	640138240	Mjls_0928	1007549	1008001	66056	640138240	afp1_5	pfam06841	Phage_T4_gp19
640069320	Mycobacterium sp. JLS	NC_009077	640138241	Mjls_0929	1008015	1010042	66056	640138241
640069320	Mycobacterium sp. JLS	NC_009077	640138242	Mjls_0930	1010201	1010641	66056	640138242
640069320	Mycobacterium sp. JLS	NC_009077	640138243	Mjls_0931	1010634	1011086	66056	640138243	afp1_5	pfam06841	Phage_T4_gp19
640069320	Mycobacterium sp. JLS	NC_009077	640138244	Mjls_0932	1011123	1012661	66056	640138244	afp2_3_4	pfam04984	Phage_sheath_1
640069320	Mycobacterium sp. JLS	NC_009077	640138245	Mjls_0933	1012896	1013615	66056	640138245		pfam13699	DUF4157
640069320	Mycobacterium sp. JLS	NC_009077	640138246	Mjls_0934	1013619	1017581	66056	640138246
640069320	Mycobacterium sp. JLS	NC_009077	640138247	Mjls_0935	1017614	1019458	66056	640138247
640069320	Mycobacterium sp. JLS	NC_009077	640138248	Mjls_0936	1019715	1021109	66056	640138248		pfam13365	Trypsin_2
640069320	Mycobacterium sp. JLS	NC_009077	640138249	Mjls_0937	1021120	1022376	66056	640138249
640069320	Mycobacterium sp. JLS	NC_009077	640138250	Mjls_0938	1022459	1024474	66056	640138250	afp15	pfam00004	AAA
640069320	Mycobacterium sp. JLS	NC_009077	640138251	Mjls_0939	1024471	1025163	66056	640138251	afp16	pfam14065	DUF4255
640069320	Mycobacterium sp. JLS	NC_009077	640138252	Mjls_0940	1025252	1025875	66056	640138252		pfam00196	GerE
640069320	Mycobacterium sp. JLS	NC_009077	640138253	Mjls_0941	1026030	1027034	66056	640138253		pfam09994	DUF2235
640069320	Mycobacterium sp. JLS	NC_009077	640138254	Mjls_0942	1027357	1028073	66056	640138254		pfam00753	Lactamase_B
640069320	Mycobacterium sp. JLS	NC_009077	640138255	Mjls_0943	1028181	1028642	66056	640138255		pfam02082	Rrf2
640196209	Microscilla marina	NZ_AAWS01000001	640217353	M23134_01829	13037	13339	66066	640217353
640196209	Microscilla marina	NZ_AAWS01000001	640217354	M23134_01830	13668	14138	66066	640217354
640196209	Microscilla marina	NZ_AAWS01000001	640217355	M23134_01831	14278	15252	66066	640217355		pfam12705	PDDEXK_1
640196209	Microscilla marina	NZ_AAWS01000001	640217356	M23134_01832	15469	15600	66066	640217356
640196209	Microscilla marina	NZ_AAWS01000001	640217357	M23134_01833	15707	16282	66066	640217357	afp16	pfam14065	DUF4255
640196209	Microscilla marina	NZ_AAWS01000001	640217358	M23134_01834	16279	17277	66066	640217358
640196209	Microscilla marina	NZ_AAWS01000001	640217359	M23134_01835	17292	18968	66066	640217359	afp2_3_4	pfam04984	Phage_sheath_1
640196209	Microscilla marina	NZ_AAWS01000001	640217360	M23134_01836	19107	19577	66066	640217360	afp1_5	pfam06841	Phage_T4_gp19
640196209	Microscilla marina	NZ_AAWS01000001	640217361	M23134_01837	19581	20072	66066	640217361	afp1_5	pfam06841	Phage_T4_gp19
640196209	Microscilla marina	NZ_AAWS01000001	640217362	M23134_01838	20078	20560	66066	640217362	afp1_5	pfam06841	Phage_T4_gp19
640196209	Microscilla marina	NZ_AAWS01000001	640217363	M23134_01839	20565	20738	66066	640217363	afp6
640196209	Microscilla marina	NZ_AAWS01000001	640217364	M23134_01840	20742	21503	66066	640217364	afp7
640196209	Microscilla marina	NZ_AAWS01000001	640217365	M23134_01841	21577	23247	66066	640217365	afp8
640196209	Microscilla marina	NZ_AAWS01000001	640217366	M23134_01842	23759	23977	66066	640217366
640196209	Microscilla marina	NZ_AAWS01000001	640217367	M23134_01843	23970	24380	66066	640217367	afp9	pfam04965	GPW_gp25
640196209	Microscilla marina	NZ_AAWS01000001	640217368	M23134_01844	24388	24816	66066	640217368
640196209	Microscilla marina	NZ_AAWS01000001	640217369	M23134_01845	24817	29292	66066	640217369	afp11	pfam04865	Baseplate_J
640196209	Microscilla marina	NZ_AAWS01000001	640217370	M23134_01846	29414	30922	66066	640217370		pfam13884	Peptidase_S74
640196209	Microscilla marina	NZ_AAWS01000001	640217371	M23134_01847	31103	32932	66066	640217371		pfam13884	Peptidase_S74
640196209	Microscilla marina	NZ_AAWS01000001	640217372	M23134_01848	33188	35041	66066	640217372		pfam13884	Peptidase_S74
640196209	Microscilla marina	NZ_AAWS01000001	640217373	M23134_01849	35102	38722	66066	640217373	afp12
640196209	Microscilla marina	NZ_AAWS01000001	640217374	M23134_01850	38719	40524	66066	640217374	afp14
640196209	Microscilla marina	NZ_AAWS01000001	640217375	M23134_01851	40518	41867	66066	640217375		pfam00004	AAA
640196209	Microscilla marina	NZ_AAWS01000001	640217376	M23134_01852	41960	42073	66066	640217376
640196209	Microscilla marina	NZ_AAWS01000001	640217377	M23134_01853	42117	42641	66066	640217377
640196209	Microscilla marina	NZ_AAWS01000001	640217378	M23134_01854	42949	43317	66066	640217378
640196209	Microscilla marina	NZ_AAWS01000055	640224456	M23134_06072	24354	25196	66068	640224456		pfam11306	DUF3108
640196209	Microscilla marina	NZ_AAWS01000055	640224457	M23134_06073	25407	26078	66068	640224457		pfam13519	VWA_2
640196209	Microscilla marina	NZ_AAWS01000055	640224458	M23134_06074	26421	29636	66068	640224458		pfam00400	WD40
640196209	Microscilla marina	NZ_AAWS01000055	640224459	M23134_06075	30045	31109	66068	640224459		pfam13568	OMP_b-brl_2
640196209	Microscilla marina	NZ_AAWS01000055	640224460	M23134_06076	31217	31915	66068	640224460	afp7
640196209	Microscilla marina	NZ_AAWS01000055	640224461	M23134_06077	31922	32113	66068	640224461
640196209	Microscilla marina	NZ_AAWS01000055	640224462	M23134_06078	32126	35002	66068	640224462	afp12
640196209	Microscilla marina	NZ_AAWS01000055	640224463	M23134_06079	35070	38975	66068	640224463	afp14
640196209	Microscilla marina	NZ_AAWS01000055	640224464	M23134_06080	39551	40090	66068	640224464	afp16	pfam14065	DUF4255
640196209	Microscilla marina	NZ_AAWS01000055	640224465	M23134_06081	40184	41212	66068	640224465
640196209	Microscilla marina	NZ_AAWS01000055	640224466	M23134_06082	41224	42828	66068	640224466	afp2_3_4	pfam04984	Phage_sheath_1
640196209	Microscilla marina	NZ_AAWS01000055	640224467	M23134_06083	42879	43346	66068	640224467	afp1_5	pfam06841	Phage_T4_gp19
640196209	Microscilla marina	NZ_AAWS01000055	640224468	M23134_06084	43486	44277	66068	640224468	afp1_5	pfam06841	Phage_T4_gp19
640196209	Microscilla marina	NZ_AAWS01000055	640224469	M23134_06085	44382	44543	66068	640224469	afp6
640196209	Microscilla marina	NZ_AAWS01000055	640224470	M23134_06086	44585	46525	66068	640224470	afp8
640196209	Microscilla marina	NZ_AAWS01000055	640224471	M23134_06087	46541	46786	66068	640224471
640196209	Microscilla marina	NZ_AAWS01000055	640224472	M23134_06088	46851	47261	66068	640224472	afp9	pfam04965	GPW_gp25
640196209	Microscilla marina	NZ_AAWS01000055	640224473	M23134_06089	47297	51052	66068	640224473	afp11	pfam04865	Baseplate_J
640196209	Microscilla marina	NZ_AAWS01000055	640224474	M23134_06090	51158	51799	66068	640224474
640196209	Microscilla marina	NZ_AAWS01000055	640224475	M23134_06091	51929	53371	66068	640224475
640196209	Microscilla marina	NZ_AAWS01000055	640224476	M23134_06092	53413	56628	66068	640224476
640196209	Microscilla marina	NZ_AAWS01000055	640224477	M23134_06093	56670	57212	66068	640224477
640427139	Roseiflexus sp. RS-1	NC_009523	640595254	RoseRS_1646	2020881	2021750	66098	640595254		pfam00226	DnaJ
640427139	Roseiflexus sp. RS-1	NC_009523	640595254	RoseRS_1646	2020881	2021750	66098	640595254		pfam01556	DnaJ_C
640427139	Roseiflexus sp. RS-1	NC_009523	640595255	RoseRS_1647	2021771	2022064	66098	640595255		pfam13411	MerR_1
640427139	Roseiflexus sp. RS-1	NC_009523	640595256	RoseRS_1648	2022141	2022560	66098	640595256		pfam05025	RbsD_FucU
640427139	Roseiflexus sp. RS-1	NC_009523	640595257	RoseRS_1649	2022573	2024141	66098	640595257
640427139	Roseiflexus sp. RS-1	NC_009523	640595258	RoseRS_1650	2024426	2025004	66098	640595258	afp16	pfam14065	DUF4255
640427139	Roseiflexus sp. RS-1	NC_009523	640595259	RoseRS_1651	2025027	2026988	66098	640595259	afp15	pfam00004	AAA
640427139	Roseiflexus sp. RS-1	NC_009523	640595260	RoseRS_1652	2027359	2029011	66098	640595260
640427139	Roseiflexus sp. RS-1	NC_009523	640595261	RoseRS_1653	2029048	2029872	66098	640595261		pfam13699	DUF4157
640427139	Roseiflexus sp. RS-1	NC_009523	640595262	RoseRS_1654	2030058	2032982	66098	640595262		pfam13699	DUF4157
640427139	Roseiflexus sp. RS-1	NC_009523	640595262	RoseRS_1654	2030058	2032982	66098	640595262		pfam01471	PG_binding_1
640427139	Roseiflexus sp. RS-1	NC_009523	640595263	RoseRS_1655	2033008	2033424	66098	640595263
640427139	Roseiflexus sp. RS-1	NC_009523	640595264	RoseRS_1656	2033431	2034393	66098	640595264	afp16	pfam14065	DUF4255
640427139	Roseiflexus sp. RS-1	NC_009523	640595264	RoseRS_1656	2033431	2034393	66098	640595264	afp16	pfam13620	CarboxypepD_reg
640427139	Roseiflexus sp. RS-1	NC_009523	640595265	RoseRS_1657	2034406	2035971	66098	640595265	afp2_3_4	pfam04984	Phage_sheath_1
640427139	Roseiflexus sp. RS-1	NC_009523	640595266	RoseRS_1658	2036037	2036477	66098	640595266	afp1_5	pfam06841	Phage_T4_gp19
640427139	Roseiflexus sp. RS-1	NC_009523	640595267	RoseRS_1659	2036661	2037029	66098	640595267
640427139	Roseiflexus sp. RS-1	NC_009523	640595268	RoseRS_1660	2037233	2037661	66098	640595268	afp1_5	pfam06841	Phage_T4_gp19
640427139	Roseiflexus sp. RS-1	NC_009523	640595269	RoseRS_1661	2037666	2040590	66098	640595269		pfam13699	DUF4157
640427139	Roseiflexus sp. RS-1	NC_009523	640595270	RoseRS_1662	2040603	2041280	66098	640595270	afp7	pfam01476	LysM
640427139	Roseiflexus sp. RS-1	NC_009523	640595271	RoseRS_1663	2041273	2043042	66098	640595271	afp8	pfam05954	Phage_GPD
640427139	Roseiflexus sp. RS-1	NC_009523	640595272	RoseRS_1664	2043056	2043346	66098	640595272	afp10	pfam05488	PAAR_motif
640427139	Roseiflexus sp. RS-1	NC_009523	640595273	RoseRS_1665	2043353	2043745	66098	640595273	afp9	pfam04965	GPW_gp25
640427139	Roseiflexus sp. RS-1	NC_009523	640595274	RoseRS_1666	2043758	2045788	66098	640595274	afp11	pfam04865	Baseplate_J
640427139	Roseiflexus sp. RS-1	NC_009523	640595275	RoseRS_1667	2045952	2046992	66098	640595275		pfam00498	FHA
640427139	Roseiflexus sp. RS-1	NC_009523	640595275	RoseRS_1667	2045952	2046992	66098	640595275		pfam09684	Tail_P2_I
640427139	Roseiflexus sp. RS-1	NC_009523	640595276	RoseRS_1668	2046985	2048592	66098	640595276		pfam13847	Methyltransf_31
640427139	Roseiflexus sp. RS-1	NC_009523	640595276	RoseRS_1668	2046985	2048592	66098	640595276		pfam10119	MethyTransf_Reg
640427139	Roseiflexus sp. RS-1	NC_009523	640595277	RoseRS_1669	2048872	2052033	66098	640595277		pfam00069	Pkinase
640427139	Roseiflexus sp. RS-1	NC_009523	640595277	RoseRS_1669	2048872	2052033	66098	640595277		pfam00498	FHA
640427139	Roseiflexus sp. RS-1	NC_009523	640595278	RoseRS_1670	2052097	2055318	66098	640595278		pfam00069	Pkinase
640427139	Roseiflexus sp. RS-1	NC_009523	640595278	RoseRS_1670	2052097	2055318	66098	640595278		pfam00498	FHA
640612202	Algoriphagus machipongonensis	NZ_AAXU01000001	640615313	ALPR1_12680	776375	777682	66114	640615313		pfam00004	AAA
640612202	Algoriphagus machipongonensis	NZ_AAXU01000001	640615314	ALPR1_12685	777765	778634	66114	640615314		pfam13414	TPR_11
640612202	Algoriphagus machipongonensis	NZ_AAXU01000001	640615314	ALPR1_12685	777765	778634	66114	640615314		pfam02259	FAT
640612202	Algoriphagus machipongonensis	NZ_AAXU01000001	640615315	ALPR1_12690	778644	782330	66114	640615315		pfam13699	DUF4157
640612202	Algoriphagus machipongonensis	NZ_AAXU01000001	640615316	ALPR1_12695	782367	783863	66114	640615316		pfam13699	DUF4157
640612202	Algoriphagus machipongonensis	NZ_AAXU01000001	640615317	ALPR1_12700	783913	785490	66114	640615317	afp14
640612202	Algoriphagus machipongonensis	NZ_AAXU01000001	640615318	ALPR1_12705	785531	789862	66114	640615318
640612202	Algoriphagus machipongonensis	NZ_AAXU01000001	640615319	ALPR1_12710	789874	792675	66114	640615319	afp12
640612202	Algoriphagus machipongonensis	NZ_AAXU01000001	640615320	ALPR1_12715	792663	795815	66114	640615320	afp11	pfam04865	Baseplate_J
640612202	Algoriphagus machipongonensis	NZ_AAXU01000001	640615321	ALPR1_12720	795826	796239	66114	640615321	afp9	pfam04965	GPW_gp25
640612202	Algoriphagus machipongonensis	NZ_AAXU01000001	640615322	ALPR1_12725	796241	796531	66114	640615322	afp10	pfam05488	PAAR_motif
640612202	Algoriphagus machipongonensis	NZ_AAXU01000001	640615323	ALPR1_12730	796589	798334	66114	640615323	afp8
640612202	Algoriphagus machipongonensis	NZ_AAXU01000001	640615324	ALPR1_12735	798335	799021	66114	640615324	afp7
640612202	Algoriphagus machipongonensis	NZ_AAXU01000001	640615325	ALPR1_12740	799025	799183	66114	640615325	afp6
640612202	Algoriphagus machipongonensis	NZ_AAXU01000001	640615326	ALPR1_12745	799183	799626	66114	640615326	afp1_5	pfam06841	Phage_T4_gp19
640612202	Algoriphagus machipongonensis	NZ_AAXU01000001	640615327	ALPR1_12750	799633	800061	66114	640615327	afp1_5	pfam06841	Phage_T4_gp19
640612202	Algoriphagus machipongonensis	NZ_AAXU01000001	640615328	ALPR1_12755	800144	802222	66114	640615328	afp2_3_4	pfam04984	Phage_sheath_1
640612202	Algoriphagus machipongonensis	NZ_AAXU01000001	640615329	ALPR1_12760	802235	803089	66114	640615329
640612202	Algoriphagus machipongonensis	NZ_AAXU01000001	640615330	ALPR1_12765	803093	803686	66114	640615330	afp16	pfam14065	DUF4255
640612202	Algoriphagus machipongonensis	NZ_AAXU01000001	640615331	ALPR1_12770	804194	804958	66114	640615331		pfam08447	PAS_3
640612202	Algoriphagus machipongonensis	NZ_AAXU01000001	640615331	ALPR1_12770	804194	804958	66114	640615331		pfam00196	GerE
640612202	Algoriphagus machipongonensis	NZ_AAXU01000001	640615332	ALPR1_12775	804985	806484	66114	640615332		pfam00884	Sulfatase
640612202	Algoriphagus machipongonensis	NZ_AAXU01000001	640615333	ALPR1_12780	806671	810195	66114	640615333		pfam00884	Sulfatase
640612202	Algoriphagus machipongonensis	NZ_AAXU01000001	640615333	ALPR1_12780	806671	810195	66114	640615333		pfam16347	DUF4976
640612202	Algoriphagus machipongonensis	NZ_AAXU01000001	640615333	ALPR1_12780	806671	810195	66114	640615333		pfam05592	Bac_rhamnosid
640612202	Algoriphagus machipongonensis	NZ_AAXU01000001	640615334	ALPR1_12785	810521	811645	66114	640615334		pfam00756	Esterase
640753039	Parabacteroides distasonis	NC_009615	640766719	BDI_2436	2865581	2866585	66180	640766719		pfam08545	ACP_syn_III
640753039	Parabacteroides distasonis	NC_009615	640766719	BDI_2436	2865581	2866585	66180	640766719		pfam08541	ACP_syn_III_C
640753039	Parabacteroides distasonis	NC_009615	640766720	BDI_2437	2866886	2867476	66180	640766720		pfam02620	DUF177
640753039	Parabacteroides distasonis	NC_009615	640766721	BDI_2438	2867565	2868722	66180	640766721		pfam02518	HATPase_c
640753039	Parabacteroides distasonis	NC_009615	640766727	BDI_2444	2874420	2874704	66180	640766727
640753039	Parabacteroides distasonis	NC_009615	640766728	BDI_2445	2874908	2875444	66180	640766728	afp16	pfam14065	DUF4255
640753039	Parabacteroides distasonis	NC_009615	640766729	BDI_2446	2875535	2876194	66180	640766729
640753039	Parabacteroides distasonis	NC_009615	640766730	BDI_2447	2876163	2876585	66180	640766730	afp2_3_4	pfam04984	Phage_sheath_1
640753039	Parabacteroides distasonis	NC_009615	640766731	BDI_2448	2876622	2877074	66180	640766731	afp1_5	pfam06841	Phage_T4_gp19
640753039	Parabacteroides distasonis	NC_009615	640766732	BDI_2449	2877074	2877577	66180	640766732	afp1_5	pfam06841	Phage_T4_gp19
640753039	Parabacteroides distasonis	NC_009615	640766733	BDI_2450	2877739	2878395	66180	640766733	afp7
640753039	Parabacteroides distasonis	NC_009615	640766734	BDI_2451	2878401	2880158	66180	640766734	afp8	pfam05954	Phage_GPD
640753039	Parabacteroides distasonis	NC_009615	640766735	BDI_2452	2880171	2880575	66180	640766735	afp9	pfam04965	GPW_gp25
640753039	Parabacteroides distasonis	NC_009615	640766736	BDI_2453	2880572	2881429	66180	640766736
640753039	Parabacteroides distasonis	NC_009615	640766737	BDI_2454	2881552	2883942	66180	640766737	afp11
640753039	Parabacteroides distasonis	NC_009615	640766738	BDI_2455	2883955	2884695	66180	640766738	afp13
640753039	Parabacteroides distasonis	NC_009615	640766739	BDI_2456	2884698	2886416	66180	640766739	afp12
640753039	Parabacteroides distasonis	NC_009615	640766740	BDI_2457	2886427	2888550	66180	640766740
640753039	Parabacteroides distasonis	NC_009615	640766741	BDI_2458	2888552	2889859	66180	640766741	afp15	pfam00004	AAA
640753039	Parabacteroides distasonis	NC_009615	640766742	BDI_2459	2889856	2890443	66180	640766742		pfam13699	DUF4157
640753039	Parabacteroides distasonis	NC_009615	640766743	BDI_2460	2890466	2892205	66180	640766743	afp14
640753039	Parabacteroides distasonis	NC_009615	640766744	BDI_2461	2892037	2893587	66180	640766744	afp14
640753039	Parabacteroides distasonis	NC_009615	640766745	BDI_2462	2893998	2895290	66180	640766745		pfam06439	DUF1080
640753039	Parabacteroides distasonis	NC_009615	640766746	BDI_2463	2895395	2898211	66180	640766746		pfam08305	NPCBM
640753039	Parabacteroides distasonis	NC_009615	640766747	BDI_2464	2898269	2898652	66180	640766747
640753039	Parabacteroides distasonis	NC_009615	640766748	BDI_2465	2898774	2899952	66180	640766748		pfam11175	DUF2961
640753047	Roseiflexus castenholzii	NC_009767	640894937	Rcas_2810	3640935	3644039	66187	640894937		pfam00069	Pkinase
640753047	Roseiflexus castenholzii	NC_009767	640894937	Rcas_2810	3640935	3644039	66187	640894937		pfam00498	FHA
640753047	Roseiflexus castenholzii	NC_009767	640894938	Rcas_2811	3644101	3647274	66187	640894938		pfam00069	Pkinase
640753047	Roseiflexus castenholzii	NC_009767	640894938	Rcas_2811	3644101	3647274	66187	640894938		pfam00498	FHA
640753047	Roseiflexus castenholzii	NC_009767	640894939	Rcas_2812	3647292	3648899	66187	640894939		pfam13847	Methyltransf_31
640753047	Roseiflexus castenholzii	NC_009767	640894939	Rcas_2812	3647292	3648899	66187	640894939		pfam10119	MethyTransf_Reg
640753047	Roseiflexus castenholzii	NC_009767	640894940	Rcas_2813	3648896	3649960	66187	640894940		pfam00498	FHA
640753047	Roseiflexus castenholzii	NC_009767	640894940	Rcas_2813	3648896	3649960	66187	640894940		pfam09684	Tail_P2_I
640753047	Roseiflexus castenholzii	NC_009767	640894941	Rcas_2814	3650110	3652140	66187	640894941	afp11	pfam04865	Baseplate_J
640753047	Roseiflexus castenholzii	NC_009767	640894942	Rcas_2815	3652152	3652544	66187	640894942	afp9	pfam04965	GPW_gp25
640753047	Roseiflexus castenholzii	NC_009767	640894943	Rcas_2816	3652551	3652841	66187	640894943	afp10	pfam05488	PAAR_motif
640753047	Roseiflexus castenholzii	NC_009767	640894944	Rcas_2817	3652855	3654636	66187	640894944	afp8	pfam05954	Phage_GPD
640753047	Roseiflexus castenholzii	NC_009767	640894945	Rcas_2818	3654629	3655306	66187	640894945	afp7	pfam01476	LysM
640753047	Roseiflexus castenholzii	NC_009767	640894946	Rcas_2819	3655321	3657939	66187	640894946		pfam13699	DUF4157
640753047	Roseiflexus castenholzii	NC_009767	640894947	Rcas_2820	3658127	3658555	66187	640894947	afp1_5	pfam06841	Phage_T4_gp19
640753047	Roseiflexus castenholzii	NC_009767	640894948	Rcas_2821	3658756	3659124	66187	640894948
640753047	Roseiflexus castenholzii	NC_009767	640894949	Rcas_2822	3659528	3659968	66187	640894949	afp1_5	pfam06841	Phage_T4_gp19
640753047	Roseiflexus castenholzii	NC_009767	640894950	Rcas_2823	3659987	3661552	66187	640894950	afp2_3_4	pfam04984	Phage_sheath_1
640753047	Roseiflexus castenholzii	NC_009767	640894951	Rcas_2824	3661565	3662527	66187	640894951	afp16	pfam14065	DUF4255
640753047	Roseiflexus castenholzii	NC_009767	640894951	Rcas_2824	3661565	3662527	66187	640894951	afp16	pfam13620	CarboxypepD_reg
640753047	Roseiflexus castenholzii	NC_009767	640894952	Rcas_2825	3662524	3662946	66187	640894952
640753047	Roseiflexus castenholzii	NC_009767	640894953	Rcas_2826	3662970	3664634	66187	640894953		pfam13699	DUF4157
640753047	Roseiflexus castenholzii	NC_009767	640894953	Rcas_2826	3662970	3664634	66187	640894953		pfam01471	PG_binding_1
640753047	Roseiflexus castenholzii	NC_009767	640894954	Rcas_2827	3664724	3666616	66187	640894954		pfam13699	DUF4157
640753047	Roseiflexus castenholzii	NC_009767	640894954	Rcas_2827	3664724	3666616	66187	640894954		pfam01471	PG_binding_1
640753047	Roseiflexus castenholzii	NC_009767	640894955	Rcas_2828	3666636	3667565	66187	640894955		pfam13699	DUF4157
640753047	Roseiflexus castenholzii	NC_009767	640894956	Rcas_2829	3667584	3669236	66187	640894956
640753047	Roseiflexus castenholzii	NC_009767	640894957	Rcas_2830	3670056	3672029	66187	640894957	afp15	pfam00004	AAA
640753047	Roseiflexus castenholzii	NC_009767	640894958	Rcas_2831	3672057	3672635	66187	640894958	afp16	pfam14065	DUF4255
640753047	Roseiflexus castenholzii	NC_009767	640894959	Rcas_2832	3672925	3674508	66187	640894959		pfam13229	Beta_helix
640753047	Roseiflexus castenholzii	NC_009767	640894960	Rcas_2833	3674568	3674966	66187	640894960
640753047	Roseiflexus castenholzii	NC_009767	640894961	Rcas_2834	3675132	3675551	66187	640894961		pfam05025	RbsD_FucU
640753047	Roseiflexus castenholzii	NC_009767	640894962	Rcas_2835	3675625	3675918	66187	640894962		pfam13411	MerR_1
640963030	Plesiocystis pacifica	NZ_ABCS01000006	641159697	PPSIR1_25251	1	527	66219	641159697
640963030	Plesiocystis pacifica	NZ_ABCS01000006	641159698	PPSIR1_25256	541	4467	66219	641159698	afp12
640963030	Plesiocystis pacifica	NZ_ABCS01000006	641159699	PPSIR1_25261	4524	5957	66219	641159699
640963030	Plesiocystis pacifica	NZ_ABCS01000006	641159700	PPSIR1_25266	5978	10378	66219	641159700	afp11	pfam04865	Baseplate_J
640963030	Plesiocystis pacifica	NZ_ABCS01000006	641159701	PPSIR1_25271	10380	10811	66219	641159701
640963030	Plesiocystis pacifica	NZ_ABCS01000006	641159702	PPSIR1_25276	10811	11251	66219	641159702	afp9	pfam04965	GPW_gp25
640963030	Plesiocystis pacifica	NZ_ABCS01000006	641159703	PPSIR1_25281	11294	11470	66219	641159703
640963030	Plesiocystis pacifica	NZ_ABCS01000006	641159704	PPSIR1_25286	11514	13157	66219	641159704	afp8
640963030	Plesiocystis pacifica	NZ_ABCS01000006	641159705	PPSIR1_25291	13157	13936	66219	641159705	afp7
640963030	Plesiocystis pacifica	NZ_ABCS01000006	641159706	PPSIR1_25296	13936	14121	66219	641159706	afp6
640963030	Plesiocystis pacifica	NZ_ABCS01000006	641159707	PPSIR1_25301	14124	14570	66219	641159707	afp1_5	pfam06841	Phage_T4_gp19
640963030	Plesiocystis pacifica	NZ_ABCS01000006	641159708	PPSIR1_25306	14570	15022	66219	641159708	afp1_5	pfam06841	Phage_T4_gp19
640963030	Plesiocystis pacifica	NZ_ABCS01000006	641159709	PPSIR1_25311	15030	15503	66219	641159709	afp1_5	pfam06841	Phage_T4_gp19
640963030	Plesiocystis pacifica	NZ_ABCS01000006	641159710	PPSIR1_25316	15542	17167	66219	641159710	afp2_3_4	pfam04984	Phage_sheath_1
640963030	Plesiocystis pacifica	NZ_ABCS01000006	641159711	PPSIR1_25321	17243	18076	66219	641159711
640963030	Plesiocystis pacifica	NZ_ABCS01000006	641159712	PPSIR1_25326	18073	18651	66219	641159712	afp16	pfam14065	DUF4255
640963030	Plesiocystis pacifica	NZ_ABCS01000006	641159713	PPSIR1_25331	19163	19861	66219	641159713		pfam07179	SseB
640963030	Plesiocystis pacifica	NZ_ABCS01000006	641159714	PPSIR1_25336	19963	21093	66219	641159714
640963030	Plesiocystis pacifica	NZ_ABCS01000006	641159715	PPSIR1_25341	21121	22122	66219	641159715
640963030	Plesiocystis pacifica	NZ_ABCS01000006	641159716	PPSIR1_25346	22130	23596	66219	641159716		pfam07732	Cu-oxidase_3
640963030	Plesiocystis pacifica	NZ_ABCS01000006	641159716	PPSIR1_25346	22130	23596	66219	641159716		pfam07731	Cu-oxidase_2
641380434	Kordia algicida	NZ_ABIB01000002	641458236	KAOT1_18517	114485	115837	66293	641458236		pfam00004	AAA
641380434	Kordia algicida	NZ_ABIB01000002	641458237	KAOT1_18522	115827	116756	66293	641458237
641380434	Kordia algicida	NZ_ABIB01000002	641458238	KAOT1_18527	116802	117644	66293	641458238
641380434	Kordia algicida	NZ_ABIB01000002	641458239	KAOT1_18532	117657	120101	66293	641458239
641380434	Kordia algicida	NZ_ABIB01000002	641458240	KAOT1_18537	120235	124446	66293	641458240	afp14
641380434	Kordia algicida	NZ_ABIB01000002	641458241	KAOT1_18542	124439	127270	66293	641458241	afp12
641380434	Kordia algicida	NZ_ABIB01000002	641458242	KAOT1_18547	127267	131994	66293	641458242	afp11
641380434	Kordia algicida	NZ_ABIB01000002	641458243	KAOT1_18552	131999	132427	66293	641458243	afp9	pfam04965	GPW_gp25
641380434	Kordia algicida	NZ_ABIB01000002	641458244	KAOT1_18557	132420	132719	66293	641458244	afp10	pfam05488	PAAR_motif
641380434	Kordia algicida	NZ_ABIB01000002	641458245	KAOT1_18562	132891	134687	66293	641458245	afp8	pfam05954	Phage_GPD
641380434	Kordia algicida	NZ_ABIB01000002	641458246	KAOT1_18567	134693	135364	66293	641458246	afp7
641380434	Kordia algicida	NZ_ABIB01000002	641458247	KAOT1_18572	135408	135578	66293	641458247
641380434	Kordia algicida	NZ_ABIB01000002	641458248	KAOT1_18577	135598	136047	66293	641458248	afp1_5	pfam06841	Phage_T4_gp19
641380434	Kordia algicida	NZ_ABIB01000002	641458249	KAOT1_18582	136040	136501	66293	641458249	afp1_5	pfam06841	Phage_T4_gp19
641380434	Kordia algicida	NZ_ABIB01000002	641458250	KAOT1_18587	136568	138148	66293	641458250	afp2_3_4	pfam04984	Phage_sheath_1
641380434	Kordia algicida	NZ_ABIB01000002	641458251	KAOT1_18592	138200	139012	66293	641458251
641380434	Kordia algicida	NZ_ABIB01000002	641458252	KAOT1_18597	139009	139581	66293	641458252	afp16	pfam14065	DUF4255
641380434	Kordia algicida	NZ_ABIB01000002	641458253	KAOT1_18602	139914	140768	66293	641458253
641380434	Kordia algicida	NZ_ABIB01000002	641458254	KAOT1_18607	140908	141822	66293	641458254		pfam07676	PD40
641380434	Kordia algicida	NZ_ABIB01000002	641458255	KAOT1_18612	141917	142561	66293	641458255		pfam00899	ThiF
641380434	Kordia algicida	NZ_ABIB01000002	641458256	KAOT1_18617	142561	145146	66293	641458256		pfam13569	DUF4132
641380434	Kordia algicida	NZ_ABIB01000005	641459819	KAOT1_07333	56663	56725	66294	641459819
641380434	Kordia algicida	NZ_ABIB01000005	641459820	KAOT1_07338	56814	57437	66294	641459820
641380434	Kordia algicida	NZ_ABIB01000005	641459821	KAOT1_07343	57434	58849	66294	641459821
641380434	Kordia algicida	NZ_ABIB01000005	641459822	KAOT1_07348	58906	61353	66294	641459822
641380434	Kordia algicida	NZ_ABIB01000005	641459823	KAOT1_07353	61383	63146	66294	641459823	afp14
641380434	Kordia algicida	NZ_ABIB01000005	641459824	KAOT1_07358	63150	68975	66294	641459824
641380434	Kordia algicida	NZ_ABIB01000005	641459825	KAOT1_07363	69179	72007	66294	641459825	afp12
641380434	Kordia algicida	NZ_ABIB01000005	641459826	KAOT1_07368	72001	75087	66294	641459826	afp11	pfam04865	Baseplate_J
641380434	Kordia algicida	NZ_ABIB01000005	641459827	KAOT1_07373	75090	75503	66294	641459827	afp9	pfam04965	GPW_gp25
641380434	Kordia algicida	NZ_ABIB01000005	641459828	KAOT1_07378	75506	75796	66294	641459828	afp10	pfam05488	PAAR_motif
641380434	Kordia algicida	NZ_ABIB01000005	641459829	KAOT1_07383	75809	77551	66294	641459829	afp8
641380434	Kordia algicida	NZ_ABIB01000005	641459830	KAOT1_07388	77548	78303	66294	641459830	afp7
641380434	Kordia algicida	NZ_ABIB01000005	641459831	KAOT1_07393	78306	78461	66294	641459831
641380434	Kordia algicida	NZ_ABIB01000005	641459832	KAOT1_07398	78461	78940	66294	641459832	afp1_5	pfam06841	Phage_T4_gp19
641380434	Kordia algicida	NZ_ABIB01000005	641459833	KAOT1_07403	78946	79380	66294	641459833	afp1_5	pfam06841	Phage_T4_gp19
641380434	Kordia algicida	NZ_ABIB01000005	641459834	KAOT1_07408	79431	81515	66294	641459834	afp2_3_4	pfam04984	Phage_sheath_1
641380434	Kordia algicida	NZ_ABIB01000005	641459835	KAOT1_07413	81541	82092	66294	641459835
641380434	Kordia algicida	NZ_ABIB01000005	641459836	KAOT1_07418	82085	82651	66294	641459836	afp16	pfam14065	DUF4255
641380434	Kordia algicida	NZ_ABIB01000005	641459837	KAOT1_07423	82804	83022	66294	641459837
641380434	Kordia algicida	NZ_ABIB01000005	641459838	KAOT1_07428	83003	83623	66294	641459838		pfam02223	Thymidylate_kin
641380434	Kordia algicida	NZ_ABIB01000005	641459839	KAOT1_07433	83716	83913	66294	641459839
641380434	Kordia algicida	NZ_ABIB01000005	641459840	KAOT1_07438	83957	84142	66294	641459840
641380451	Vibrio sp. AND4	NZ_ABGR01000017	641426240	AND4_05319	10317	11126	66300	641426240
641380451	Vibrio sp. AND4	NZ_ABGR01000017	641426241	AND4_05324	11350	12165	66300	641426241
641380451	Vibrio sp. AND4	NZ_ABGR01000017	641426242	AND4_05329	12218	12835	66300	641426242		pfam14065	DUF4255
641380451	Vibrio sp. AND4	NZ_ABGR01000017	641426243	AND4_05334	12857	14935	66300	641426243	afp15	pfam00004	AAA
641380451	Vibrio sp. AND4	NZ_ABGR01000017	641426244	AND4_05339	15060	16415	66300	641426244	afp14
641380451	Vibrio sp. AND4	NZ_ABGR01000017	641426245	AND4_05344	16412	16483	66300	641426245
641380451	Vibrio sp. AND4	NZ_ABGR01000017	641426246	AND4_05349	16655	17383	66300	641426246
641380451	Vibrio sp. AND4	NZ_ABGR01000017	641426247	AND4_05354	17472	20156	66300	641426247	afp12
641380451	Vibrio sp. AND4	NZ_ABGR01000017	641426248	AND4_05359	20166	22691	66300	641426248	afp11
641380451	Vibrio sp. AND4	NZ_ABGR01000017	641426249	AND4_05364	22850	25882	66300	641426249	afp11
641380451	Vibrio sp. AND4	NZ_ABGR01000017	641426250	AND4_05369	26039	26443	66300	641426250	afp9	pfam04965	GPW_gp25
641380451	Vibrio sp. AND4	NZ_ABGR01000017	641426251	AND4_05374	26456	28576	66300	641426251	afp8	pfam05954	Phage_GPD
641380451	Vibrio sp. AND4	NZ_ABGR01000017	641426252	AND4_05379	28798	29298	66300	641426252
641380451	Vibrio sp. AND4	NZ_ABGR01000017	641426253	AND4_05384	29286	29456	66300	641426253
641380451	Vibrio sp. AND4	NZ_ABGR01000017	641426254	AND4_05389	29453	29920	66300	641426254	afp1_5	pfam06841	Phage_T4_gp19
641380451	Vibrio sp. AND4	NZ_ABGR01000017	641426255	AND4_05394	29955	31097	66300	641426255	afp2_3_4	pfam04984	Phage_sheath_1
641380451	Vibrio sp. AND4	NZ_ABGR01000017	641426256	AND4_05399	31175	32248	66300	641426256	afp2_3_4	pfam04984	Phage_sheath_1
641380451	Vibrio sp. AND4	NZ_ABGR01000017	641426257	AND4_05404	32262	32714	66300	641426257	afp1_5	pfam06841	Phage_T4_gp19
641380451	Vibrio sp. AND4	NZ_ABGR01000017	641426258	AND4_05409	33111	33848	66300	641426258
641380451	Vibrio sp. AND4	NZ_ABGR01000017	641426259	AND4_05414	34000	34458	66300	641426259		pfam02357	NusG
641380451	Vibrio sp. AND4	NZ_ABGR01000017	641426260	AND4_05419	35159	35323	66300	641426260
641380451	Vibrio sp. AND4	NZ_ABGR01000017	641426261	AND4_05424	35307	35822	66300	641426261
641522635	Leptothrix cholodnii	NC_010524	641665805	Lcho_3030	3348374	3348583	66354	641665805		pfam13318	DUF4089
641522635	Leptothrix cholodnii	NC_010524	641665806	Lcho_3031	3348587	3350452	66354	641665806		pfam01425	Amidase
641522635	Leptothrix cholodnii	NC_010524	641665807	Lcho_3032	3350774	3351856	66354	641665807		pfam00158	Sigma54_activat
641522635	Leptothrix cholodnii	NC_010524	641665807	Lcho_3032	3350774	3351856	66354	641665807		pfam02954	HTH_8
641522635	Leptothrix cholodnii	NC_010524	641665808	Lcho_3033	3352076	3352291	66354	641665808
641522635	Leptothrix cholodnii	NC_010524	641665809	Lcho_3034	3352339	3352938	66354	641665809	afp16	pfam14065	DUF4255
641522635	Leptothrix cholodnii	NC_010524	641665810	Lcho_3035	3352935	3353744	66354	641665810
641522635	Leptothrix cholodnii	NC_010524	641665811	Lcho_3036	3353799	3355589	66354	641665811	afp2_3_4	pfam04984	Phage_sheath_1
641522635	Leptothrix cholodnii	NC_010524	641665812	Lcho_3037	3355617	3356060	66354	641665812	afp1_5	pfam06841	Phage_T4_gp19
641522635	Leptothrix cholodnii	NC_010524	641665813	Lcho_3038	3356080	3357684	66354	641665813	afp2_3_4	pfam04984	Phage_sheath_1
641522635	Leptothrix cholodnii	NC_010524	641665814	Lcho_3039	3357681	3358163	66354	641665814	afp1_5	pfam06841	Phage_T4_gp19
641522635	Leptothrix cholodnii	NC_010524	641665815	Lcho_3040	3358165	3359139	66354	641665815	afp7
641522635	Leptothrix cholodnii	NC_010524	641665816	Lcho_3041	3359226	3359399	66354	641665816
641522635	Leptothrix cholodnii	NC_010524	641665817	Lcho_3042	3359423	3360508	66354	641665817	afp8	pfam05954	Phage_GPD
641522635	Leptothrix cholodnii	NC_010524	641665818	Lcho_3043	3360526	3361215	66354	641665818
641522635	Leptothrix cholodnii	NC_010524	641665819	Lcho_3044	3361205	3362872	66354	641665819
641522635	Leptothrix cholodnii	NC_010524	641665820	Lcho_3045	3362869	3363261	66354	641665820	afp9	pfam04965	GPW_gp25
641522635	Leptothrix cholodnii	NC_010524	641665821	Lcho_3046	3363265	3365547	66354	641665821	afp11	pfam04865	Baseplate_J
641522635	Leptothrix cholodnii	NC_010524	641665822	Lcho_3047	3365547	3368396	66354	641665822		pfam09684	Tail_P2_I
641522635	Leptothrix cholodnii	NC_010524	641665823	Lcho_3048	3368412	3368726	66354	641665823
641522635	Leptothrix cholodnii	NC_010524	641665824	Lcho_3049	3368737	3369090	66354	641665824
641522635	Leptothrix cholodnii	NC_010524	641665825	Lcho_3050	3369087	3370016	66354	641665825
641522635	Leptothrix cholodnii	NC_010524	641665826	Lcho_3051	3370039	3371973	66354	641665826
641522635	Leptothrix cholodnii	NC_010524	641665827	Lcho_3052	3372032	3377014	66354	641665827
641522635	Leptothrix cholodnii	NC_010524	641665828	Lcho_3053	3377018	3378640	66354	641665828
641522635	Leptothrix cholodnii	NC_010524	641665829	Lcho_3054	3378637	3380814	66354	641665829	afp15	pfam00004	AAA
641522635	Leptothrix cholodnii	NC_010524	641665830	Lcho_3055	3380811	3382415	66354	641665830		pfam13699	DUF4157
641522635	Leptothrix cholodnii	NC_010524	641665830	Lcho_3055	3380811	3382415	66354	641665830		pfam00691	OmpA
641522635	Leptothrix cholodnii	NC_010524	641665831	Lcho_3056	3382424	3382825	66354	641665831
641736149	Burkholderia ambifaria	NZ_ABLK01000071	642440764	BamMEX5DRAFT_2659	52	336	66435	642440764
641736149	Burkholderia ambifaria	NZ_ABLK01000071	642440765	BamMEX5DRAFT_2660	2214	3311	66435	642440765	afp12
641736149	Burkholderia ambifaria	NZ_ABLK01000071	642440766	BamMEX5DRAFT_2661	3353	5242	66435	642440766	afp12
641736149	Burkholderia ambifaria	NZ_ABLK01000071	642440767	BamMEX5DRAFT_2662	5350	7779	66435	642440767	afp11
641736149	Burkholderia ambifaria	NZ_ABLK01000071	642440768	BamMEX5DRAFT_2663	7899	8786	66435	642440768
641736149	Burkholderia ambifaria	NZ_ABLK01000071	642440769	BamMEX5DRAFT_2664	8833	9252	66435	642440769
641736149	Burkholderia ambifaria	NZ_ABLK01000071	642440770	BamMEX5DRAFT_2665	9249	9518	66435	642440770	afp9	pfam04965	GPW_gp25
641736149	Burkholderia ambifaria	NZ_ABLK01000071	642440771	BamMEX5DRAFT_2666	9707	11761	66435	642440771	afp8
641736149	Burkholderia ambifaria	NZ_ABLK01000071	642440772	BamMEX5DRAFT_2667	11850	12560	66435	642440772
641736149	Burkholderia ambifaria	NZ_ABLK01000071	642440773	BamMEX5DRAFT_2668	12609	12860	66435	642440773	afp1_5	pfam06841	Phage_T4_gp19
641736149	Burkholderia ambifaria	NZ_ABLK01000071	642440774	BamMEX5DRAFT_2669	13128	13388	66435	642440774
641736149	Burkholderia ambifaria	NZ_ABLK01000071	642440775	BamMEX5DRAFT_2670	13388	14479	66435	642440775	afp2_3_4	pfam04984	Phage_sheath_1
641736149	Burkholderia ambifaria	NZ_ABLK01000071	642440776	BamMEX5DRAFT_2671	14550	16184	66435	642440776	afp2_3_4	pfam04984	Phage_sheath_1
641736149	Burkholderia ambifaria	NZ_ABLK01000071	642440777	BamMEX5DRAFT_2672	16257	17453	66435	642440777	afp2_3_4	pfam04984	Phage_sheath_1
641736149	Burkholderia ambifaria	NZ_ABLK01000071	642440778	BamMEX5DRAFT_2673	17520	17975	66435	642440778	afp1_5	pfam06841	Phage_T4_gp19
641736149	Burkholderia ambifaria	NZ_ABLK01000071	642440779	BamMEX5DRAFT_2674	18798	19649	66435	642440779
641736149	Burkholderia ambifaria	NZ_ABLK01000071	642440780	BamMEX5DRAFT_2675	20185	20427	66435	642440780
641736149	Burkholderia ambifaria	NZ_ABLK01000071	642440781	BamMEX5DRAFT_2676	20448	21170	66435	642440781		pfam13358	DDE_3
641736149	Burkholderia ambifaria	NZ_ABLK01000071	642440782	BamMEX5DRAFT_2677	21211	21996	66435	642440782
642555119	Cellvibrio japonicus	NC_010995	642704989	CJA_3664	4390226	4392049	66527	642704989		pfam00009	GTP_EFTU
642555119	Cellvibrio japonicus	NC_010995	642704989	CJA_3664	4390226	4392049	66527	642704989		pfam03144	GTP_EFTU_D2
642555119	Cellvibrio japonicus	NC_010995	642704989	CJA_3664	4390226	4392049	66527	642704989		pfam00679	EFG_C
642555119	Cellvibrio japonicus	NC_010995	642704990	CJA_3665	4392299	4394869	66527	642704990		pfam03924	CHASE
642555119	Cellvibrio japonicus	NC_010995	642704990	CJA_3665	4392299	4394869	66527	642704990		pfam08448	PAS_4
642555119	Cellvibrio japonicus	NC_010995	642704990	CJA_3665	4392299	4394869	66527	642704990		pfam00990	GGDEF
642555119	Cellvibrio japonicus	NC_010995	642704990	CJA_3665	4392299	4394869	66527	642704990		pfam00563	EAL
642555119	Cellvibrio japonicus	NC_010995	642704991	CJA_3666	4394986	4398612	66527	642704991		pfam02412	TSP_3
642555119	Cellvibrio japonicus	NC_010995	642704992	CJA_3667	4398759	4398896	66527	642704992
642555119	Cellvibrio japonicus	NC_010995	642704993	CJA_3668	4399112	4399696	66527	642704993	afp16	pfam14065	DUF4255
642555119	Cellvibrio japonicus	NC_010995	642704994	CJA_3669	4399698	4400531	66527	642704994
642555119	Cellvibrio japonicus	NC_010995	642704995	CJA_3670	4400549	4402192	66527	642704995	afp2_3_4	pfam04984	Phage_sheath_1
642555119	Cellvibrio japonicus	NC_010995	642704996	CJA_3671	4402300	4402758	66527	642704996	afp1_5	pfam06841	Phage_T4_gp19
642555119	Cellvibrio japonicus	NC_010995	642704997	CJA_3672	4402781	4403257	66527	642704997	afp1_5	pfam06841	Phage_T4_gp19
642555119	Cellvibrio japonicus	NC_010995	642704998	CJA_3673	4403293	4403460	66527	642704998	afp6
642555119	Cellvibrio japonicus	NC_010995	642704999	CJA_3674	4403463	4404143	66527	642704999	afp7
642555119	Cellvibrio japonicus	NC_010995	642705000	CJA_3675	4404148	4405941	66527	642705000	afp8
642555119	Cellvibrio japonicus	NC_010995	642705001	CJA_3676	4405954	4406244	66527	642705001	afp10	pfam05488	PAAR_motif
642555119	Cellvibrio japonicus	NC_010995	642705002	CJA_3677	4406255	4406662	66527	642705002	afp9	pfam04965	GPW_gp25
642555119	Cellvibrio japonicus	NC_010995	642705003	CJA_3678	4406696	4410454	66527	642705003	afp11	pfam04865	Baseplate_J
642555119	Cellvibrio japonicus	NC_010995	642705004	CJA_3679	4410463	4411233	66527	642705004	afp13
642555119	Cellvibrio japonicus	NC_010995	642705005	CJA_3680	4411246	4411578	66527	642705005
642555119	Cellvibrio japonicus	NC_010995	642705006	CJA_3681	4411575	4414100	66527	642705006	afp12
642555119	Cellvibrio japonicus	NC_010995	642705007	CJA_3684	4414196	4420903	66527	642705007	afp14
642555119	Cellvibrio japonicus	NC_010995	642705008	CJA_3682	4419340	4419741	66527	642705008
642555119	Cellvibrio japonicus	NC_010995	642705009	CJA_3683	4419710	4419847	66527	642705009
642555119	Cellvibrio japonicus	NC_010995	642705010	CJA_3685	4420921	4422282	66527	642705010		pfam00004	AAA
642555119	Cellvibrio japonicus	NC_010995	642705011	CJA_3686	4422289	4425321	66527	642705011
642555120	Chlorobaculum parvum	NC_011027	642719535	Cpar_0885	966389	966754	66528	642719535
642555120	Chlorobaculum parvum	NC_011027	642719536	Cpar_0886	966745	967167	66528	642719536		pfam00293	NUDIX
642555120	Chlorobaculum parvum	NC_011027	642719537	Cpar_0887	967167	968489	66528	642719537		pfam00004	AAA
642555120	Chlorobaculum parvum	NC_011027	642719538	Cpar_0888	968531	971914	66528	642719538		pfam13699	DUF4157
642555120	Chlorobaculum parvum	NC_011027	642719539	Cpar_0889	971927	973588	66528	642719539	afp14
642555120	Chlorobaculum parvum	NC_011027	642719540	Cpar_0890	973821	974876	66528	642719540
642555120	Chlorobaculum parvum	NC_011027	642719541	Cpar_0891	974870	976555	66528	642719541
642555120	Chlorobaculum parvum	NC_011027	642719542	Cpar_0892	976592	979897	66528	642719542	afp12
642555120	Chlorobaculum parvum	NC_011027	642719543	Cpar_0893	979931	983644	66528	642719543	afp11	pfam04865	Baseplate_J
642555120	Chlorobaculum parvum	NC_011027	642719544	Cpar_0894	983648	984088	66528	642719544	afp9	pfam04965	GPW_gp25
642555120	Chlorobaculum parvum	NC_011027	642719545	Cpar_0895	984209	984478	66528	642719545	afp10	pfam05488	PAAR_motif
642555120	Chlorobaculum parvum	NC_011027	642719546	Cpar_0896	984494	986260	66528	642719546	afp8	pfam05954	Phage_GPD
642555120	Chlorobaculum parvum	NC_011027	642719547	Cpar_0897	986257	986967	66528	642719547	afp7
642555120	Chlorobaculum parvum	NC_011027	642719548	Cpar_0898	986967	987152	66528	642719548	afp6
642555120	Chlorobaculum parvum	NC_011027	642719549	Cpar_0899	987158	987601	66528	642719549	afp1_5	pfam06841	Phage_T4_gp19
642555120	Chlorobaculum parvum	NC_011027	642719550	Cpar_0900	987615	988052	66528	642719550	afp1_5	pfam06841	Phage_T4_gp19
642555120	Chlorobaculum parvum	NC_011027	642719551	Cpar_0901	988110	990143	66528	642719551	afp2_3_4	pfam04984	Phage_sheath_1
642555120	Chlorobaculum parvum	NC_011027	642719552	Cpar_0902	990172	991188	66528	642719552
642555120	Chlorobaculum parvum	NC_011027	642719553	Cpar_0903	991199	991816	66528	642719553	afp16	pfam14065	DUF4255
642555120	Chlorobaculum parvum	NC_011027	642719554	Cpar_0904	992322	992987	66528	642719554		pfam00588	SpoU_methylase
642555120	Chlorobaculum parvum	NC_011027	642719554	Cpar_0904	992322	992987	66528	642719554		pfam12105	SpoU_methylas_C
642555120	Chlorobaculum parvum	NC_011027	642719555	Cpar_0905	993237	994310	66528	642719555		pfam12850	Metallophos_2
642555120	Chlorobaculum parvum	NC_011027	642719556	Cpar_0906	994411	995472	66528	642719556		pfam12850	Metallophos_2
642555120	Chlorobaculum parvum	NC_011027	642719557	Cpar_0907	995507	996250	66528	642719557		pfam01656	CbiA
642555129	Geobacter bemidjiensis	NC_011146	642768535	Gbem_2540	2943574	2945451	66535	642768535
642555129	Geobacter bemidjiensis	NC_011146	642768536	Gbem_2541	2945455	2945721	66535	642768536		pfam01258	zf-dskA_traR
642555129	Geobacter bemidjiensis	NC_011146	642768537	Gbem_2542	2945998	2946438	66535	642768537		pfam03061	4HBT
642555129	Geobacter bemidjiensis	NC_011146	642768538	Gbem_2543	2946985	2947116	66535	642768538
642555129	Geobacter bemidjiensis	NC_011146	642768539	Gbem_2544	2947149	2947616	66535	642768539	afp16	pfam14065	DUF4255
642555129	Geobacter bemidjiensis	NC_011146	642768540	Gbem_2545	2947667	2949106	66535	642768540	afp2_3_4	pfam04984	Phage_sheath_1
642555129	Geobacter bemidjiensis	NC_011146	642768541	Gbem_2546	2949132	2949572	66535	642768541	afp1_5	pfam06841	Phage_T4_gp19
642555129	Geobacter bemidjiensis	NC_011146	642768542	Gbem_2547	2949582	2950025	66535	642768542	afp1_5	pfam06841	Phage_T4_gp19
642555129	Geobacter bemidjiensis	NC_011146	642768543	Gbem_2548	2950217	2950375	66535	642768543	afp6
642555129	Geobacter bemidjiensis	NC_011146	642768544	Gbem_2549	2950375	2951079	66535	642768544	afp7
642555129	Geobacter bemidjiensis	NC_011146	642768545	Gbem_2550	2951076	2952845	66535	642768545	afp8	pfam05954	Phage_GPD
642555129	Geobacter bemidjiensis	NC_011146	642768546	Gbem_2551	2952894	2953163	66535	642768546	afp10	pfam05488	PAAR_motif
642555129	Geobacter bemidjiensis	NC_011146	642768547	Gbem_2552	2953167	2953610	66535	642768547	afp9	pfam04965	GPW_gp25
642555129	Geobacter bemidjiensis	NC_011146	642768548	Gbem_2553	2953622	2957332	66535	642768548	afp11	pfam04865	Baseplate_J
642555129	Geobacter bemidjiensis	NC_011146	642768549	Gbem_2554	2957329	2960724	66535	642768549	afp12
642555129	Geobacter bemidjiensis	NC_011146	642768550	Gbem_2555	2960740	2964672	66535	642768550
642555129	Geobacter bemidjiensis	NC_011146	642768551	Gbem_2556	2964870	2966297	66535	642768551	afp14
642555129	Geobacter bemidjiensis	NC_011146	642768552	Gbem_2557	2966325	2969927	66535	642768552		pfam13699	DUF4157
642555129	Geobacter bemidjiensis	NC_011146	642768553	Gbem_2558	2969924	2970553	66535	642768553
642555129	Geobacter bemidjiensis	NC_011146	642768554	Gbem_2559	2970540	2971892	66535	642768554		pfam00004	AAA
642555129	Geobacter bemidjiensis	NC_011146	642768555	Gbem_2560	2971911	2972417	66535	642768555
642555144	Nostoc punctiforme	NC_010628	642600653	Npun_F1393	1697384	1698070	66540	642600653		pfam13419	HAD_2
642555144	Nostoc punctiforme	NC_010628	642600654	Npun_R1394	1698321	1699676	66540	642600654		pfam00067	p450
642555144	Nostoc punctiforme	NC_010628	642600655	Npun_F1396	1700796	1701176	66540	642600655
642555144	Nostoc punctiforme	NC_010628	642600656	Npun_F1397	1701575	1703338	66540	642600656		pfam13806	Rieske_2
642555144	Nostoc punctiforme	NC_010628	642600657	Npun_R1398	1703377	1705605	66540	642600657	afp15	pfam00004	AAA
642555144	Nostoc punctiforme	NC_010628	642600658	Npun_R1399	1705683	1707335	66540	642600658		pfam13699	DUF4157
642555144	Nostoc punctiforme	NC_010628	642600659	Npun_F1400	1707747	1708331	66540	642600659	afp16	pfam14065	DUF4255
642555144	Nostoc punctiforme	NC_010628	642600660	Npun_F1401	1708346	1708984	66540	642600660		pfam13620	CarboxypepD_reg
642555144	Nostoc punctiforme	NC_010628	642600661	Npun_F1402	1709118	1710563	66540	642600661	afp2_3_4	pfam04984	Phage_sheath_1
642555144	Nostoc punctiforme	NC_010628	642600662	Npun_F1403	1710664	1711764	66540	642600662	afp2_3_4	pfam04984	Phage_sheath_1
642555144	Nostoc punctiforme	NC_010628	642600663	Npun_F1404	1711792	1712232	66540	642600663	afp1_5	pfam06841	Phage_T4_gp19
642555144	Nostoc punctiforme	NC_010628	642600664	Npun_F1405	1712253	1712615	66540	642600664
642555144	Nostoc punctiforme	NC_010628	642600665	Npun_F1406	1712779	1713261	66540	642600665	afp1_5	pfam06841	Phage_T4_gp19
642555144	Nostoc punctiforme	NC_010628	642600666	Npun_F1407	1713365	1714909	66540	642600666
642555144	Nostoc punctiforme	NC_010628	642600667	Npun_F1408	1714900	1715562	66540	642600667	afp7	pfam01476	LysM
642555144	Nostoc punctiforme	NC_010628	642600668	Npun_F1409	1715566	1716636	66540	642600668	afp8	pfam05954	Phage_GPD
642555144	Nostoc punctiforme	NC_010628	642600669	Npun_F1410	1716633	1717340	66540	642600669	afp8
642555144	Nostoc punctiforme	NC_010628	642600670	Npun_F1411	1717340	1717726	66540	642600670	afp9	pfam04965	GPW_gp25
642555144	Nostoc punctiforme	NC_010628	642600671	Npun_F1412	1717732	1721277	66540	642600671	afp11	pfam04865	Baseplate_J
642555144	Nostoc punctiforme	NC_010628	642600672	Npun_F1413	1721303	1722250	66540	642600672	afp11
642555144	Nostoc punctiforme	NC_010628	642600673	Npun_F1414	1722231	1723826	66540	642600673		pfam09684	Tail_P2_I
642555144	Nostoc punctiforme	NC_010628	642600674	Npun_F1415	1723841	1725712	66540	642600674
642555144	Nostoc punctiforme	NC_010628	642600675	Npun_F1416	1725760	1726188	66540	642600675	afp10
642555144	Nostoc punctiforme	NC_010628	642600676	Npun_F1417	1726196	1726429	66540	642600676
642555144	Nostoc punctiforme	NC_010628	642600677	Npun_F1418	1726622	1727971	66540	642600677		pfam13191	AAA_16
642555144	Nostoc punctiforme	NC_010628	642600678	Npun_F1419	1728114	1733615	66540	642600678		pfam00400	WD40
642555144	Nostoc punctiforme	NC_010628	642600679	Npun_F1420	1734670	1735488	66540	642600679		pfam00484	Pro_CA
642979355	Burkholderia sp. H160	NZ_ABYL01000159	643179786	BH160DRAFT_6393	1	825	66623	643179786		pfam13519	VWA_2
642979355	Burkholderia sp. H160	NZ_ABYL01000159	643179787	BH160DRAFT_6394	1306	1917	66623	643179787	afp16	pfam14065	DUF4255
642979355	Burkholderia sp. H160	NZ_ABYL01000159	643179788	BH160DRAFT_6395	2011	3942	66623	643179788	afp2_3_4	pfam04984	Phage_sheath_1
642979355	Burkholderia sp. H160	NZ_ABYL01000159	643179789	BH160DRAFT_6396	3987	5273	66623	643179789	afp2_3_4	pfam04984	Phage_sheath_1
642979355	Burkholderia sp. H160	NZ_ABYL01000159	643179790	BH160DRAFT_6397	5322	5768	66623	643179790	afp1_5	pfam06841	Phage_T4_gp19
642979355	Burkholderia sp. H160	NZ_ABYL01000159	643179791	BH160DRAFT_6398	5765	6133	66623	643179791
642979355	Burkholderia sp. H160	NZ_ABYL01000159	643179792	BH160DRAFT_6399	6320	6772	66623	643179792	afp1_5	pfam06841	Phage_T4_gp19
642979355	Burkholderia sp. H160	NZ_ABYL01000159	643179793	BH160DRAFT_6400	6769	9540	66623	643179793
642979355	Burkholderia sp. H160	NZ_ABYL01000159	643179794	BH160DRAFT_6401	9531	10250	66623	643179794	afp7	pfam01476	LysM
642979355	Burkholderia sp. H160	NZ_ABYL01000159	643179795	BH160DRAFT_6402	10247	11317	66623	643179795	afp8
642979355	Burkholderia sp. H160	NZ_ABYL01000159	643179796	BH160DRAFT_6403	11314	11964	66623	643179796	afp8
642979355	Burkholderia sp. H160	NZ_ABYL01000159	643179797	BH160DRAFT_6404	11978	12373	66623	643179797	afp9	pfam04965	GPW_gp25
642979355	Burkholderia sp. H160	NZ_ABYL01000159	643179798	BH160DRAFT_6405	12373	14722	66623	643179798	afp11
642979357	Limnospira maxima	NZ_ABYK01000007	643168880	AmaxDRAFT_1253	11303	12082	66624	643168880		pfam08032	SpoU_sub_bind
642979357	Limnospira maxima	NZ_ABYK01000007	643168880	AmaxDRAFT_1253	11303	12082	66624	643168880		pfam00588	SpoU_methylase
642979357	Limnospira maxima	NZ_ABYK01000007	643168881	AmaxDRAFT_1254	12356	14401	66624	643168881	afp8
642979357	Limnospira maxima	NZ_ABYK01000007	643168882	AmaxDRAFT_1255	14421	15263	66624	643168882	afp7
642979357	Limnospira maxima	NZ_ABYK01000007	643168883	AmaxDRAFT_1256	15423	21743	66624	643168883
642979357	Limnospira maxima	NZ_ABYK01000007	643168884	AmaxDRAFT_1257	21803	22738	66624	643168884
642979357	Limnospira maxima	NZ_ABYK01000007	643168885	AmaxDRAFT_1258	22729	24306	66624	643168885
642979357	Limnospira maxima	NZ_ABYK01000007	643168886	AmaxDRAFT_1259	24278	24442	66624	643168886
642979357	Limnospira maxima	NZ_ABYK01000007	643168887	AmaxDRAFT_1260	24423	24929	66624	643168887
642979357	Limnospira maxima	NZ_ABYK01000007	643168888	AmaxDRAFT_1261	24859	25257	66624	643168888
642979357	Limnospira maxima	NZ_ABYK01000007	643168889	AmaxDRAFT_1262	25346	30739	66624	643168889
642979357	Limnospira maxima	NZ_ABYK01000007	643168890	AmaxDRAFT_1263	30789	31274	66624	643168890	afp1_5	pfam06841	Phage_T4_gp19
642979357	Limnospira maxima	NZ_ABYK01000007	643168891	AmaxDRAFT_1264	31354	31578	66624	643168891
642979357	Limnospira maxima	NZ_ABYK01000007	643168892	AmaxDRAFT_1265	31589	34033	66624	643168892		pfam12849	PBP_like_2
642979357	Limnospira maxima	NZ_ABYK01000007	643168893	AmaxDRAFT_1266	34097	35155	66624	643168893		pfam10722	YbjN
642979357	Limnospira maxima	NZ_ABYK01000007	643168894	AmaxDRAFT_1267	35199	37133	66624	643168894	afp15	pfam00004	AAA
642979357	Limnospira maxima	NZ_ABYK01000007	643168895	AmaxDRAFT_1268	37158	38489	66624	643168895	afp16	pfam14065	DUF4255
642979357	Limnospira maxima	NZ_ABYK01000007	643168896	AmaxDRAFT_1269	39019	40746	66624	643168896	afp2_3_4	pfam04984	Phage_sheath_1
642979357	Limnospira maxima	NZ_ABYK01000007	643168897	AmaxDRAFT_1270	40839	41396	66624	643168897	afp1_5	pfam06841	Phage_T4_gp19
642979357	Limnospira maxima	NZ_ABYK01000007	643168898	AmaxDRAFT_1271	41890	42393	66624	643168898	afp1_5	pfam06841	Phage_T4_gp19
642979357	Limnospira maxima	NZ_ABYK01000007	643168899	AmaxDRAFT_1272	42390	42614	66624	643168899	afp1_5	pfam06841	Phage_T4_gp19
642979357	Limnospira maxima	NZ_ABYK01000007	643168900	AmaxDRAFT_1273	42629	43132	66624	643168900	afp1_5	pfam06841	Phage_T4_gp19
642979357	Limnospira maxima	NZ_ABYK01000007	643168901	AmaxDRAFT_1274	43147	43449	66624	643168901
642979357	Limnospira maxima	NZ_ABYK01000007	643168902	AmaxDRAFT_1275	43496	43906	66624	643168902
642979357	Limnospira maxima	NZ_ABYK01000007	643168903	AmaxDRAFT_1276	43888	44046	66624	643168903
642979357	Limnospira maxima	NZ_ABYK01000007	643168904	AmaxDRAFT_1277	44106	46772	66624	643168904		pfam13699	DUF4157
643348528	Ruminiclostridium cellulolyticum	NC_011898	643608420	Ccel_1495	1819564	1820028	66656	643608420		pfam09346	SMI1_KNR4
643348528	Ruminiclostridium cellulolyticum	NC_011898	643664998	Ccel_1496	1820063	1820176	66656	643664998
643348528	Ruminiclostridium cellulolyticum	NC_011898	643608421	Ccel_1497	1820182	1820616	66656	643608421		pfam09346	SMI1_KNR4
643348528	Ruminiclostridium cellulolyticum	NC_011898	643608422	Ccel_1498	1821094	1821315	66656	643608422
643348528	Ruminiclostridium cellulolyticum	NC_011898	643608423	Ccel_1499	1821417	1823651	66656	643608423	afp15	pfam00004	AAA
643348528	Ruminiclostridium cellulolyticum	NC_011898	643608424	Ccel_1500	1823652	1824260	66656	643608424	afp16	pfam14065	DUF4255
643348528	Ruminiclostridium cellulolyticum	NC_011898	643608425	Ccel_1501	1824380	1825924	66656	643608425	afp2_3_4	pfam04984	Phage_sheath_1
643348528	Ruminiclostridium cellulolyticum	NC_011898	643608426	Ccel_1502	1825948	1826391	66656	643608426	afp1_5	pfam06841	Phage_T4_gp19
643348528	Ruminiclostridium cellulolyticum	NC_011898	643608427	Ccel_1503	1826502	1826957	66656	643608427
643348528	Ruminiclostridium cellulolyticum	NC_011898	643608428	Ccel_1504	1826999	1827139	66656	643608428
643348528	Ruminiclostridium cellulolyticum	NC_011898	643608429	Ccel_1505	1827149	1827622	66656	643608429	afp1_5	pfam06841	Phage_T4_gp19
643348528	Ruminiclostridium cellulolyticum	NC_011898	643608430	Ccel_1506	1827646	1828956	66656	643608430
643348528	Ruminiclostridium cellulolyticum	NC_011898	643608431	Ccel_1507	1828956	1829570	66656	643608431	afp7
643348528	Ruminiclostridium cellulolyticum	NC_011898	643608432	Ccel_1508	1829581	1830627	66656	643608432	afp8	pfam05954	Phage_GPD
643348528	Ruminiclostridium cellulolyticum	NC_011898	643608433	Ccel_1509	1830624	1831343	66656	643608433	afp8
643348528	Ruminiclostridium cellulolyticum	NC_011898	643608434	Ccel_1510	1831389	1831784	66656	643608434	afp10	pfam05488	PAAR_motif
643348528	Ruminiclostridium cellulolyticum	NC_011898	643608435	Ccel_1511	1831850	1832245	66656	643608435	afp9	pfam04965	GPW_gp25
643348528	Ruminiclostridium cellulolyticum	NC_011898	643608436	Ccel_1512	1832245	1835856	66656	643608436	afp11	pfam04865	Baseplate_J
643348528	Ruminiclostridium cellulolyticum	NC_011898	643608437	Ccel_1513	1835909	1836778	66656	643608437	afp12
643348528	Ruminiclostridium cellulolyticum	NC_011898	643608438	Ccel_1514	1836778	1837515	66656	643608438
643348528	Ruminiclostridium cellulolyticum	NC_011898	643608439	Ccel_1515	1837565	1840186	66656	643608439		pfam13884	Peptidase_S74
643348528	Ruminiclostridium cellulolyticum	NC_011898	643608440	Ccel_1516	1840212	1840388	66656	643608440
643348528	Ruminiclostridium cellulolyticum	NC_011898	643608441	Ccel_1517	1840450	1843137	66656	643608441		pfam13884	Peptidase_S74
643348528	Ruminiclostridium cellulolyticum	NC_011898	643608442	Ccel_1518	1843202	1843381	66656	643608442
643348533	Gloeothece citriformis	NC_011729	643479983	PCC7424_1721	1905468	1906148	66663	643479983		pfam12847	Methyltransf_18
643348533	Gloeothece citriformis	NC_011729	643479984	PCC7424_1722	1906254	1906625	66663	643479984		pfam00072	Response_reg
643348533	Gloeothece citriformis	NC_011729	643479985	PCC7424_1723	1906808	1908601	66663	643479985		pfam00072	Response_reg
643348533	Gloeothece citriformis	NC_011729	643479985	PCC7424_1723	1906808	1908601	66663	643479985		pfam00486	Trans_reg_C
643348533	Gloeothece citriformis	NC_011729	643479985	PCC7424_1723	1906808	1908601	66663	643479985		pfam01627	Hpt
643348533	Gloeothece citriformis	NC_011729	643479986	PCC7424_1724	1908780	1909562	66663	643479986		pfam00230	MIP
643348533	Gloeothece citriformis	NC_011729	643479987	PCC7424_1725	1909853	1912210	66663	643479987	afp11	pfam04865	Baseplate_J
643348533	Gloeothece citriformis	NC_011729	643479988	PCC7424_1726	1912296	1912697	66663	643479988	afp9	pfam04965	GPW_gp25
643348533	Gloeothece citriformis	NC_011729	643479989	PCC7424_1727	1913169	1914992	66663	643479989		pfam13699	DUF4157
643348533	Gloeothece citriformis	NC_011729	643479990	PCC7424_1728	1915354	1915857	66663	643479990	afp1_5	pfam06841	Phage_T4_gp19
643348533	Gloeothece citriformis	NC_011729	643479991	PCC7424_1729	1915870	1916358	66663	643479991	afp1_5	pfam06841	Phage_T4_gp19
643348533	Gloeothece citriformis	NC_011729	643479992	PCC7424_1730	1916376	1916873	66663	643479992	afp1_5	pfam06841	Phage_T4_gp19
643348533	Gloeothece citriformis	NC_011729	643479993	PCC7424_1731	1916939	1918648	66663	643479993	afp2_3_4	pfam04984	Phage_sheath_1
643348533	Gloeothece citriformis	NC_011729	643479994	PCC7424_1732	1919061	1920986	66663	643479994	afp8	pfam05954	Phage_GPD
643348533	Gloeothece citriformis	NC_011729	643479995	PCC7424_1733	1921025	1922641	66663	643479995		pfam13414	TPR_11
643348533	Gloeothece citriformis	NC_011729	643479995	PCC7424_1733	1921025	1922641	66663	643479995		pfam07719	TPR_2
643348533	Gloeothece citriformis	NC_011729	643479996	PCC7424_1734	1923010	1925103	66663	643479996	afp15	pfam00004	AAA
643348533	Gloeothece citriformis	NC_011729	643479997	PCC7424_1735	1925283	1926491	66663	643479997		pfam13699	DUF4157
643348533	Gloeothece citriformis	NC_011729	643479998	PCC7424_1736	1926590	1927327	66663	643479998
643348533	Gloeothece citriformis	NC_011729	643479999	PCC7424_1737	1927374	1929848	66663	643479999		pfam13699	DUF4157
643348533	Gloeothece citriformis	NC_011729	643479999	PCC7424_1737	1927374	1929848	66663	643479999		pfam03009	GDPD
643348533	Gloeothece citriformis	NC_011729	643480000	PCC7424_1738	1930228	1930422	66663	643480000
643348533	Gloeothece citriformis	NC_011729	643480001	PCC7424_1739	1930523	1931752	66663	643480001	afp16	pfam14065	DUF4255
643348533	Gloeothece citriformis	NC_011729	643480002	PCC7424_1740	1931776	1933974	66663	643480002		pfam12849	PBP_like_2
643348533	Gloeothece citriformis	NC_011729	643480003	PCC7424_1741	1934372	1934581	66663	643480003		pfam07862	Nif11
643348533	Gloeothece citriformis	NC_011729	643480004	PCC7424_1742	1934608	1935003	66663	643480004		pfam14107	DUF4280
643348533	Gloeothece citriformis	NC_011729	643480005	PCC7424_1743	1935099	1935683	66663	643480005	afp1_5	pfam06841	Phage_T4_gp19
643348533	Gloeothece citriformis	NC_011729	643480006	PCC7424_1744	1935730	1936239	66663	643480006	afp7
643348533	Gloeothece citriformis	NC_011729	643480007	PCC7424_1745	1936289	1937503	66663	643480007		pfam09684	Tail_P2_I
643348533	Gloeothece citriformis	NC_011729	643480008	PCC7424_1746	1937550	1938917	66663	643480008
643348533	Gloeothece citriformis	NC_011729	643480009	PCC7424_1747	1938936	1940339	66663	643480009		pfam02743	Cache_1
643348533	Gloeothece citriformis	NC_011729	643480009	PCC7424_1747	1938936	1940339	66663	643480009		pfam00672	HAMP
643348533	Gloeothece citriformis	NC_011729	643480010	PCC7424_1748	1940401	1942758	66663	643480010		pfam00400	WD40
643348554	Geobacter daltonii	NC_011979	643641055	Geob_3739	4165838	4173121	66697	643641055		pfam09698	GSu_C4xC__C2xCH
643348554	Geobacter daltonii	NC_011979	643641056	Geob_3740	4173133	4177494	66697	643641056		pfam09698	GSu_C4xC__C2xCH
643348554	Geobacter daltonii	NC_011979	643641057	Geob_3741	4177508	4182865	66697	643641057		pfam09698	GSu_C4xC__C2xCH
643348554	Geobacter daltonii	NC_011979	643641058	Geob_3742	4183423	4186905	66697	643641058		pfam13699	DUF4157
643348554	Geobacter daltonii	NC_011979	643641059	Geob_3743	4186905	4188254	66697	643641059	afp15	pfam00004	AAA
643348554	Geobacter daltonii	NC_011979	643641060	Geob_3744	4188248	4190110	66697	643641060	afp14
643348554	Geobacter daltonii	NC_011979	643641061	Geob_3745	4190126	4193080	66697	643641061
643348554	Geobacter daltonii	NC_011979	643641062	Geob_3746	4193089	4195839	66697	643641062	afp12
643348554	Geobacter daltonii	NC_011979	643641063	Geob_3747	4195824	4198829	66697	643641063	afp11	pfam04865	Baseplate_J
643348554	Geobacter daltonii	NC_011979	643641064	Geob_3748	4198819	4199310	66697	643641064	afp9	pfam04965	GPW_gp25
643348554	Geobacter daltonii	NC_011979	643641065	Geob_3749	4199323	4199604	66697	643641065	afp10	pfam05488	PAAR_motif
643348554	Geobacter daltonii	NC_011979	643641066	Geob_3750	4199614	4201332	66697	643641066	afp8	pfam05954	Phage_GPD
643348554	Geobacter daltonii	NC_011979	643641067	Geob_3751	4201407	4202075	66697	643641067	afp7
643348554	Geobacter daltonii	NC_011979	643641068	Geob_3752	4202079	4202240	66697	643641068	afp6
643348554	Geobacter daltonii	NC_011979	643641069	Geob_3753	4202242	4202688	66697	643641069	afp1_5	pfam06841	Phage_T4_gp19
643348554	Geobacter daltonii	NC_011979	643641070	Geob_3754	4202688	4203128	66697	643641070	afp1_5	pfam06841	Phage_T4_gp19
643348554	Geobacter daltonii	NC_011979	643641071	Geob_3755	4203185	4205122	66697	643641071	afp2_3_4	pfam04984	Phage_sheath_1
643348554	Geobacter daltonii	NC_011979	643641072	Geob_3756	4205133	4206146	66697	643641072
643348554	Geobacter daltonii	NC_011979	643641073	Geob_3757	4206143	4206712	66697	643641073	afp16	pfam14065	DUF4255
643348554	Geobacter daltonii	NC_011979	643641074	Geob_3758	4206896	4208023	66697	643641074		pfam12695	Abhydrolase_5
643348554	Geobacter daltonii	NC_011979	643641075	Geob_3759	4208152	4209123	66697	643641075		pfam00365	PFK
643348554	Geobacter daltonii	NC_011979	643641076	Geob_3760	4209186	4210829	66697	643641076		pfam06826	Asp-Al_Ex
643348554	Geobacter daltonii	NC_011979	643641076	Geob_3760	4209186	4210829	66697	643641076		pfam02080	TrkA_C
643348554	Geobacter daltonii	NC_011979	643641077	Geob_3761	4211027	4211368	66697	643641077		pfam12732	YtxH
643692021	Desulfobacterium autotrophicum	NC_012108	643720036	HRM2_13040	1479251	1479637	66770	643720036		pfam03733	YccF
643692021	Desulfobacterium autotrophicum	NC_012108	643720037	HRM2_13050	1479657	1480403	66770	643720037		pfam13472	Lipase_GDSL_2
643692021	Desulfobacterium autotrophicum	NC_012108	643720038	HRM2_13060	1480524	1485173	66770	643720038
643692021	Desulfobacterium autotrophicum	NC_012108	643720039	HRM2_13070	1485195	1486562	66770	643720039		pfam00004	AAA
643692021	Desulfobacterium autotrophicum	NC_012108	643720040	HRM2_13080	1486637	1488409	66770	643720040	afp14
643692021	Desulfobacterium autotrophicum	NC_012108	643720041	HRM2_13090	1488416	1492618	66770	643720041		pfam13620	CarboxypepD_reg
643692021	Desulfobacterium autotrophicum	NC_012108	643720042	HRM2_13100	1492650	1495730	66770	643720042	afp12	pfam07411	DUF1508
643692021	Desulfobacterium autotrophicum	NC_012108	643720043	HRM2_13110	1495727	1499341	66770	643720043	afp11
643692021	Desulfobacterium autotrophicum	NC_012108	643720044	HRM2_13120	1499338	1499751	66770	643720044	afp9	pfam04965	GPW_gp25
643692021	Desulfobacterium autotrophicum	NC_012108	643720045	HRM2_13130	1499793	1500071	66770	643720045	afp10	pfam05488	PAAR_motif
643692021	Desulfobacterium autotrophicum	NC_012108	643720046	HRM2_13140	1500084	1501832	66770	643720046	afp8
643692021	Desulfobacterium autotrophicum	NC_012108	643720047	HRM2_13150	1501829	1502506	66770	643720047	afp7
643692021	Desulfobacterium autotrophicum	NC_012108	643720048	HRM2_13160	1502532	1502693	66770	643720048	afp6
643692021	Desulfobacterium autotrophicum	NC_012108	643720049	HRM2_13170	1502718	1503167	66770	643720049	afp1_5	pfam06841	Phage_T4_gp19
643692021	Desulfobacterium autotrophicum	NC_012108	643720050	HRM2_13180	1503189	1503620	66770	643720050	afp1_5	pfam06841	Phage_T4_gp19
643692021	Desulfobacterium autotrophicum	NC_012108	643720051	HRM2_13190	1503720	1505672	66770	643720051	afp2_3_4	pfam04984	Phage_sheath_1
643692021	Desulfobacterium autotrophicum	NC_012108	643720052	HRM2_13200	1505696	1506793	66770	643720052
643692021	Desulfobacterium autotrophicum	NC_012108	643720053	HRM2_13210	1506880	1507455	66770	643720053	afp16	pfam14065	DUF4255
643692021	Desulfobacterium autotrophicum	NC_012108	643720054	HRM2_13220	1507700	1509940	66770	643720054		pfam00850	Hist_deacetyl
643692021	Desulfobacterium autotrophicum	NC_012108	643720054	HRM2_13220	1507700	1509940	66770	643720054		pfam00583	Acetyltransf_1
643692021	Desulfobacterium autotrophicum	NC_012108	643720055	HRM2_13230	1509982	1511001	66770	643720055		pfam07478	Dala_Dala_lig_C
643692021	Desulfobacterium autotrophicum	NC_012108	643720056	HRM2_13240	1510998	1511996	66770	643720056		pfam07478	Dala_Dala_lig_C
643692021	Desulfobacterium autotrophicum	NC_012108	643720057	HRM2_13250	1512097	1513404	66770	643720057		pfam04055	Radical_SAM
643692021	Desulfobacterium autotrophicum	NC_012108	643720057	HRM2_13250	1512097	1513404	66770	643720057		pfam12544	LAM_C
643692024	Gemmatimonas aurantiaca	NC_012489	643776041	GAU_3422	4032827	4034002	66776	643776041
643692024	Gemmatimonas aurantiaca	NC_012489	643776042	GAU_3423	4033999	4034775	66776	643776042
643692024	Gemmatimonas aurantiaca	NC_012489	643776043	GAU_3424	4034784	4041983	66776	643776043
643692024	Gemmatimonas aurantiaca	NC_012489	643776044	GAU_3425	4042008	4044218	66776	643776044	afp15	pfam00004	AAA
643692024	Gemmatimonas aurantiaca	NC_012489	643776045	GAU_3426	4044215	4046131	66776	643776045
643692024	Gemmatimonas aurantiaca	NC_012489	643776046	GAU_3427	4046223	4046453	66776	643776046
643692024	Gemmatimonas aurantiaca	NC_012489	643776047	GAU_3428	4046508	4049180	66776	643776047
643692024	Gemmatimonas aurantiaca	NC_012489	643776048	GAU_3429	4049193	4051085	66776	643776048
643692024	Gemmatimonas aurantiaca	NC_012489	643776049	GAU_3430	4051093	4052619	66776	643776049		pfam01391	Collagen
643692024	Gemmatimonas aurantiaca	NC_012489	643776050	GAU_3431	4052650	4054893	66776	643776050		pfam09684	Tail_P2_I
643692024	Gemmatimonas aurantiaca	NC_012489	643776051	GAU_3432	4054901	4056847	66776	643776051	afp11	pfam04865	Baseplate_J
643692024	Gemmatimonas aurantiaca	NC_012489	643776052	GAU_3433	4056850	4057260	66776	643776052	afp9	pfam04965	GPW_gp25
643692024	Gemmatimonas aurantiaca	NC_012489	643776053	GAU_3434	4057262	4057975	66776	643776053
643692024	Gemmatimonas aurantiaca	NC_012489	643776054	GAU_3435	4058019	4058486	66776	643776054
643692024	Gemmatimonas aurantiaca	NC_012489	643776055	GAU_3436	4058483	4059718	66776	643776055	afp8	pfam05954	Phage_GPD
643692024	Gemmatimonas aurantiaca	NC_012489	643776056	GAU_3437	4059729	4060421	66776	643776056	afp7	pfam01476	LysM
643692024	Gemmatimonas aurantiaca	NC_012489	643776057	GAU_3438	4060421	4060612	66776	643776057
643692024	Gemmatimonas aurantiaca	NC_012489	643776058	GAU_3439	4060615	4061181	66776	643776058	afp1_5	pfam06841	Phage_T4_gp19
643692024	Gemmatimonas aurantiaca	NC_012489	643776059	GAU_3440	4061181	4063229	66776	643776059	afp2_3_4	pfam04984	Phage_sheath_1
643692024	Gemmatimonas aurantiaca	NC_012489	643776060	GAU_3441	4063271	4063708	66776	643776060	afp1_5	pfam06841	Phage_T4_gp19
643692024	Gemmatimonas aurantiaca	NC_012489	643776061	GAU_3442	4063771	4067133	66776	643776061	afp2_3_4	pfam04984	Phage_sheath_1
643692024	Gemmatimonas aurantiaca	NC_012489	643776062	GAU_3443	4067233	4068432	66776	643776062
643692024	Gemmatimonas aurantiaca	NC_012489	643776063	GAU_3444	4068429	4069061	66776	643776063	afp16	pfam14065	DUF4255
643692024	Gemmatimonas aurantiaca	NC_012489	643776064	GAU_3445	4069063	4069440	66776	643776064
643692024	Gemmatimonas aurantiaca	NC_012489	643776065	GAU_3446	4069694	4070413	66776	643776065		pfam00072	Response_reg
643692024	Gemmatimonas aurantiaca	NC_012489	643776065	GAU_3446	4069694	4070413	66776	643776065		pfam00196	GerE
643692024	Gemmatimonas aurantiaca	NC_012489	643776066	GAU_3447	4070597	4071139	66776	643776066		pfam04972	BON
643692024	Gemmatimonas aurantiaca	NC_012489	643776067	GAU_3448	4071171	4071593	66776	643776067		pfam08239	SH3_3
644736323	Actinosynnema mirum	NC_013093	644943454	Amir_2928	3380126	3380290	66848	644943454
644736323	Actinosynnema mirum	NC_013093	644943455	Amir_2929	3380342	3381685	66848	644943455
644736323	Actinosynnema mirum	NC_013093	644943456	Amir_2930	3381835	3382461	66848	644943456		pfam00196	GerE
644736323	Actinosynnema mirum	NC_013093	644943457	Amir_2931	3382591	3385680	66848	644943457		pfam07676	PD40
644736323	Actinosynnema mirum	NC_013093	644943458	Amir_2932	3385733	3386458	66848	644943458	afp16	pfam14065	DUF4255
644736323	Actinosynnema mirum	NC_013093	644943459	Amir_2933	3386532	3388601	66848	644943459	afp15	pfam00004	AAA
644736323	Actinosynnema mirum	NC_013093	644943460	Amir_2934	3388642	3389502	66848	644943460		pfam14339	DUF4394
644736323	Actinosynnema mirum	NC_013093	644943461	Amir_2935	3389649	3390107	66848	644943461
644736323	Actinosynnema mirum	NC_013093	644943462	Amir_2936	3390127	3393291	66848	644943462		pfam00486	Trans_reg_C
644736323	Actinosynnema mirum	NC_013093	644943462	Amir_2936	3390127	3393291	66848	644943462		pfam03704	BTAD
644736323	Actinosynnema mirum	NC_013093	644943462	Amir_2936	3390127	3393291	66848	644943462		pfam13424	TPR_12
644736323	Actinosynnema mirum	NC_013093	644943462	Amir_2936	3390127	3393291	66848	644943462		pfam13176	TPR_7
644736323	Actinosynnema mirum	NC_013093	644943463	Amir_2937	3393516	3393725	66848	644943463
644736323	Actinosynnema mirum	NC_013093	644943464	Amir_2938	3394111	3395640	66848	644943464	afp2_3_4	pfam04984	Phage_sheath_1
644736323	Actinosynnema mirum	NC_013093	644943465	Amir_2939	3395687	3396127	66848	644943465	afp1_5	pfam06841	Phage_T4_gp19
644736323	Actinosynnema mirum	NC_013093	644943466	Amir_2940	3396124	3396624	66848	644943466
644736323	Actinosynnema mirum	NC_013093	644943467	Amir_2941	3396621	3396779	66848	644943467
644736323	Actinosynnema mirum	NC_013093	644943468	Amir_2942	3396884	3399646	66848	644943468
644736323	Actinosynnema mirum	NC_013093	644943469	Amir_2943	3399697	3400122	66848	644943469	afp1_5	pfam06841	Phage_T4_gp19
644736323	Actinosynnema mirum	NC_013093	644943470	Amir_2944	3400147	3400857	66848	644943470	afp7	pfam01476	LysM
644736323	Actinosynnema mirum	NC_013093	644943471	Amir_2945	3400854	3402623	66848	644943471	afp8	pfam05954	Phage_GPD
644736323	Actinosynnema mirum	NC_013093	644943472	Amir_2946	3402657	3402968	66848	644943472	afp10	pfam05488	PAAR_motif
644736323	Actinosynnema mirum	NC_013093	644943473	Amir_2947	3402965	3403372	66848	644943473	afp9	pfam04965	GPW_gp25
644736323	Actinosynnema mirum	NC_013093	644943474	Amir_2948	3403372	3405324	66848	644943474	afp11	pfam04865	Baseplate_J
644736323	Actinosynnema mirum	NC_013093	644943475	Amir_2949	3405321	3405896	66848	644943475		pfam09684	Tail_P2_I
644736323	Actinosynnema mirum	NC_013093	644943476	Amir_2950	3406304	3407299	66848	644943476
644736323	Actinosynnema mirum	NC_013093	644943477	Amir_2951	3407328	3408353	66848	644943477		pfam01370	Epimerase
644736323	Actinosynnema mirum	NC_013093	644943478	Amir_2952	3408427	3409050	66848	644943478		pfam00196	GerE
644736323	Actinosynnema mirum	NC_013093	644945814	Amir_5377	6388993	6390333	66849	644945814
644736323	Actinosynnema mirum	NC_013093	644945815	Amir_5378	6390443	6393643	66849	644945815		pfam07676	PD40
644736323	Actinosynnema mirum	NC_013093	644945815	Amir_5378	6390443	6393643	66849	644945815		pfam13519	VWA_2
644736323	Actinosynnema mirum	NC_013093	644945816	Amir_5379	6393676	6394797	66849	644945816
644736323	Actinosynnema mirum	NC_013093	644945817	Amir_5380	6394794	6395333	66849	644945817		pfam09684	Tail_P2_I
644736323	Actinosynnema mirum	NC_013093	644945818	Amir_5381	6395330	6397264	66849	644945818	afp11	pfam04865	Baseplate_J
644736323	Actinosynnema mirum	NC_013093	644945819	Amir_5382	6397264	6397671	66849	644945819	afp9	pfam04965	GPW_gp25
644736323	Actinosynnema mirum	NC_013093	644945820	Amir_5383	6397674	6397955	66849	644945820	afp10	pfam05488	PAAR_motif
644736323	Actinosynnema mirum	NC_013093	644945821	Amir_5384	6398003	6399811	66849	644945821	afp8	pfam05954	Phage_GPD
644736323	Actinosynnema mirum	NC_013093	644945822	Amir_5385	6399804	6400559	66849	644945822	afp7	pfam01476	LysM
644736323	Actinosynnema mirum	NC_013093	644945823	Amir_5386	6400564	6400995	66849	644945823	afp1_5	pfam06841	Phage_T4_gp19
644736323	Actinosynnema mirum	NC_013093	644945824	Amir_5387	6401077	6403479	66849	644945824
644736323	Actinosynnema mirum	NC_013093	644945825	Amir_5388	6403486	6403632	66849	644945825
644736323	Actinosynnema mirum	NC_013093	644945826	Amir_5389	6403629	6404042	66849	644945826
644736323	Actinosynnema mirum	NC_013093	644945827	Amir_5390	6404042	6404485	66849	644945827	afp1_5	pfam06841	Phage_T4_gp19
644736323	Actinosynnema mirum	NC_013093	644945828	Amir_5391	6404500	6406044	66849	644945828	afp2_3_4	pfam04984	Phage_sheath_1
644736323	Actinosynnema mirum	NC_013093	644945829	Amir_5392	6406289	6407020	66849	644945829		pfam13699	DUF4157
644736323	Actinosynnema mirum	NC_013093	644945830	Amir_5393	6407067	6409115	66849	644945830	afp15	pfam00004	AAA
644736323	Actinosynnema mirum	NC_013093	644945831	Amir_5394	6409112	6409699	66849	644945831	afp16	pfam14065	DUF4255
644736323	Actinosynnema mirum	NC_013093	644945832	Amir_5395	6410006	6410854	66849	644945832		pfam13560	HTH_31
644736323	Actinosynnema mirum	NC_013093	644945833	Amir_5396	6410851	6411051	66849	644945833		pfam04149	DUF397
644736323	Actinosynnema mirum	NC_013093	644945834	Amir_5397	6411057	6414092	66849	644945834
644736323	Actinosynnema mirum	NC_013093	644945835	Amir_5398	6414473	6414841	66849	644945835		pfam13581	HATPase_c_2
644736333	Candidatus Accumulibacter phosphatis	NC_013194	645011421	CAP2UW1_3658	4171257	4178018	66855	645011421		pfam13699	DUF4157
644736333	Candidatus Accumulibacter phosphatis	NC_013194	645011422	CAP2UW1_3659	4178034	4181414	66855	645011422
644736333	Candidatus Accumulibacter phosphatis	NC_013194	645011423	CAP2UW1_3660	4181417	4182730	66855	645011423
644736333	Candidatus Accumulibacter phosphatis	NC_013194	645011424	CAP2UW1_3661	4182745	4184118	66855	645011424
644736333	Candidatus Accumulibacter phosphatis	NC_013194	645011425	CAP2UW1_3662	4184133	4186292	66855	645011425	afp15	pfam00004	AAA
644736333	Candidatus Accumulibacter phosphatis	NC_013194	645011426	CAP2UW1_3663	4186285	4187748	66855	645011426
644736333	Candidatus Accumulibacter phosphatis	NC_013194	645011427	CAP2UW1_3664	4187745	4189883	66855	645011427		pfam09684	Tail_P2_I
644736333	Candidatus Accumulibacter phosphatis	NC_013194	645011428	CAP2UW1_3665	4189893	4192151	66855	645011428	afp11	pfam04865	Baseplate_J
644736333	Candidatus Accumulibacter phosphatis	NC_013194	645011429	CAP2UW1_3666	4192201	4192617	66855	645011429	afp9	pfam04965	GPW_gp25
644736333	Candidatus Accumulibacter phosphatis	NC_013194	645011430	CAP2UW1_3667	4192614	4194461	66855	645011430
644736333	Candidatus Accumulibacter phosphatis	NC_013194	645945730	CAP2UW1_3668	4194455	4196217	66855	645945730	afp8	pfam05954	Phage_GPD
644736333	Candidatus Accumulibacter phosphatis	NC_013194	645011431	CAP2UW1_3669	4196254	4196436	66855	645011431
644736333	Candidatus Accumulibacter phosphatis	NC_013194	645011432	CAP2UW1_3670	4196450	4197682	66855	645011432	afp7
644736333	Candidatus Accumulibacter phosphatis	NC_013194	645011433	CAP2UW1_3671	4197679	4198230	66855	645011433	afp1_5	pfam06841	Phage_T4_gp19
644736333	Candidatus Accumulibacter phosphatis	NC_013194	645011434	CAP2UW1_3672	4198238	4200241	66855	645011434	afp2_3_4	pfam04984	Phage_sheath_1
644736333	Candidatus Accumulibacter phosphatis	NC_013194	645011435	CAP2UW1_3673	4200290	4200739	66855	645011435	afp1_5	pfam06841	Phage_T4_gp19
644736333	Candidatus Accumulibacter phosphatis	NC_013194	645011436	CAP2UW1_3674	4200756	4202618	66855	645011436	afp2_3_4	pfam04984	Phage_sheath_1
644736333	Candidatus Accumulibacter phosphatis	NC_013194	645011437	CAP2UW1_3675	4202709	4203644	66855	645011437
644736333	Candidatus Accumulibacter phosphatis	NC_013194	645011438	CAP2UW1_3676	4203641	4204264	66855	645011438	afp16	pfam14065	DUF4255
644736333	Candidatus Accumulibacter phosphatis	NC_013194	645011439	CAP2UW1_3677	4204593	4204853	66855	645011439
644736333	Candidatus Accumulibacter phosphatis	NC_013194	645011440	CAP2UW1_3678	4204966	4205334	66855	645011440		pfam00034	Cytochrom_C
644736333	Candidatus Accumulibacter phosphatis	NC_013194	645011441	CAP2UW1_3679	4205336	4205926	66855	645011441		pfam13668	Ferritin_2
644736333	Candidatus Accumulibacter phosphatis	NC_013194	645011442	CAP2UW1_3680	4206083	4207078	66855	645011442		pfam00158	Sigma54_activat
644736333	Candidatus Accumulibacter phosphatis	NC_013194	645011442	CAP2UW1_3680	4206083	4207078	66855	645011442		pfam02954	HTH_8
644736340	Chitinophaga pinensis	NC_013132	644966090	Cpin_3916	4866466	4866927	66859	644966090		pfam11396	PepSY_like
644736340	Chitinophaga pinensis	NC_013132	644966091	Cpin_3917	4867101	4867400	66859	644966091
644736340	Chitinophaga pinensis	NC_013132	644966092	Cpin_3918	4867457	4868062	66859	644966092		pfam13699	DUF4157
644736340	Chitinophaga pinensis	NC_013132	644966093	Cpin_3919	4868176	4870263	66859	644966093		pfam00704	Glyco_hydro_18
644736340	Chitinophaga pinensis	NC_013132	644966094	Cpin_3920	4870565	4871137	66859	644966094	afp16	pfam14065	DUF4255
644736340	Chitinophaga pinensis	NC_013132	644966095	Cpin_3921	4871150	4871959	66859	644966095
644736340	Chitinophaga pinensis	NC_013132	644966096	Cpin_3922	4871978	4873480	66859	644966096	afp2_3_4	pfam04984	Phage_sheath_1
644736340	Chitinophaga pinensis	NC_013132	644966097	Cpin_3923	4873529	4873984	66859	644966097	afp1_5	pfam06841	Phage_T4_gp19
644736340	Chitinophaga pinensis	NC_013132	644966098	Cpin_3924	4873991	4874434	66859	644966098	afp1_5	pfam06841	Phage_T4_gp19
644736340	Chitinophaga pinensis	NC_013132	644966099	Cpin_3925	4874441	4874611	66859	644966099	afp6
644736340	Chitinophaga pinensis	NC_013132	644966100	Cpin_3926	4874615	4875283	66859	644966100	afp7
644736340	Chitinophaga pinensis	NC_013132	644966101	Cpin_3927	4875285	4877099	66859	644966101	afp8
644736340	Chitinophaga pinensis	NC_013132	644966102	Cpin_3928	4877110	4877412	66859	644966102	afp10	pfam05488	PAAR_motif
644736340	Chitinophaga pinensis	NC_013132	644966103	Cpin_3929	4877424	4877852	66859	644966103	afp9	pfam04965	GPW_gp25
644736340	Chitinophaga pinensis	NC_013132	644966104	Cpin_3930	4877886	4881626	66859	644966104	afp11
644736340	Chitinophaga pinensis	NC_013132	644966105	Cpin_3931	4881633	4882421	66859	644966105	afp13
644736340	Chitinophaga pinensis	NC_013132	644966106	Cpin_3932	4882431	4885196	66859	644966106	afp12
644736340	Chitinophaga pinensis	NC_013132	644966107	Cpin_3933	4885198	4887726	66859	644966107	afp14
644736340	Chitinophaga pinensis	NC_013132	644966108	Cpin_3934	4887711	4889063	66859	644966108	afp15	pfam00004	AAA
644736340	Chitinophaga pinensis	NC_013132	644966109	Cpin_3935	4889166	4890770	66859	644966109		pfam03734	YkuD
644736340	Chitinophaga pinensis	NC_013132	644966110	Cpin_3936	4891122	4891877	66859	644966110		pfam13645	YkuD_2
644736340	Chitinophaga pinensis	NC_013132	644966111	Cpin_3937	4892479	4893528	66859	644966111		pfam04371	PAD_porph
644736340	Chitinophaga pinensis	NC_013132	644966112	Cpin_3938	4893528	4894403	66859	644966112		pfam00795	CN_hydrolase
644736340	Chitinophaga pinensis	NC_013132	644967386	Cpin_5238	6622411	6623922	66861	644967386		pfam13699	DUF4157
644736340	Chitinophaga pinensis	NC_013132	644967387	Cpin_5239	6623950	6624729	66861	644967387		pfam01656	CbiA
644736340	Chitinophaga pinensis	NC_013132	644967388	Cpin_5240	6624759	6625874	66861	644967388		pfam09346	SMI1_KNR4
644736340	Chitinophaga pinensis	NC_013132	644967389	Cpin_5241	6625884	6629843	66861	644967389		pfam13699	DUF4157
644736340	Chitinophaga pinensis	NC_013132	644967390	Cpin_5242	6629912	6631702	66861	644967390	afp14
644736340	Chitinophaga pinensis	NC_013132	644967391	Cpin_5243	6631702	6634947	66861	644967391
644736340	Chitinophaga pinensis	NC_013132	644967392	Cpin_5244	6634975	6635502	66861	644967392	afp12
644736340	Chitinophaga pinensis	NC_013132	644967393	Cpin_5245	6635546	6642160	66861	644967393	afp12
644736340	Chitinophaga pinensis	NC_013132	644967394	Cpin_5246	6642204	6643892	66861	644967394	afp13	pfam13884	Peptidase_S74
644736340	Chitinophaga pinensis	NC_013132	644967395	Cpin_5247	6643923	6647921	66861	644967395	afp11	pfam04865	Baseplate_J
644736340	Chitinophaga pinensis	NC_013132	644967396	Cpin_5248	6647921	6648379	66861	644967396	afp9	pfam04965	GPW_gp25
644736340	Chitinophaga pinensis	NC_013132	644967397	Cpin_5249	6648405	6648695	66861	644967397	afp10	pfam05488	PAAR_motif
644736340	Chitinophaga pinensis	NC_013132	644967398	Cpin_5250	6648706	6650496	66861	644967398	afp8	pfam05954	Phage_GPD
644736340	Chitinophaga pinensis	NC_013132	644967399	Cpin_5251	6650499	6651206	66861	644967399	afp7
644736340	Chitinophaga pinensis	NC_013132	644967400	Cpin_5252	6651206	6651376	66861	644967400	afp6
644736340	Chitinophaga pinensis	NC_013132	644967401	Cpin_5253	6651398	6651862	66861	644967401	afp1_5	pfam06841	Phage_T4_gp19
644736340	Chitinophaga pinensis	NC_013132	644967402	Cpin_5254	6651865	6652308	66861	644967402	afp1_5	pfam06841	Phage_T4_gp19
644736340	Chitinophaga pinensis	NC_013132	644967403	Cpin_5255	6652352	6653197	66861	644967403
644736340	Chitinophaga pinensis	NC_013132	644967404	Cpin_5256	6653240	6654178	66861	644967404
644736340	Chitinophaga pinensis	NC_013132	644967405	Cpin_5257	6654308	6655705	66861	644967405	afp2_3_4	pfam04984	Phage_sheath_1
644736340	Chitinophaga pinensis	NC_013132	644967406	Cpin_5258	6655717	6656940	66861	644967406
644736340	Chitinophaga pinensis	NC_013132	644967407	Cpin_5259	6656944	6657558	66861	644967407	afp16	pfam14065	DUF4255
644736340	Chitinophaga pinensis	NC_013132	644967408	Cpin_5260	6658435	6660264	66861	644967408		pfam02838	Glyco_hydro_20b
644736340	Chitinophaga pinensis	NC_013132	644967408	Cpin_5260	6658435	6660264	66861	644967408		pfam00728	Glyco_hydro_20
644736340	Chitinophaga pinensis	NC_013132	644967408	Cpin_5260	6658435	6660264	66861	644967408		pfam03174	CHB_HEX_C
644736340	Chitinophaga pinensis	NC_013132	644967409	Cpin_5261	6660586	6662658	66861	644967409		pfam12770	CHAT
644736340	Chitinophaga pinensis	NC_013132	644967410	Cpin_5262	6662658	6666956	66861	644967410		pfam13191	AAA_16
644736340	Chitinophaga pinensis	NC_013132	644967411	Cpin_5263	6667007	6667987	66861	644967411		pfam00753	Lactamase_B
644736355	Dickeya chrysanthemi	NC_012912	644851054	Dd1591_0666	760512	761513	66873	644851054		pfam13304	AAA_21
644736355	Dickeya chrysanthemi	NC_012912	644851055	Dd1591_0667	761596	762633	66873	644851055		pfam13565	HTH_32
644736355	Dickeya chrysanthemi	NC_012912	644851055	Dd1591_0667	761596	762633	66873	644851055		pfam13358	DDE_3
644736355	Dickeya chrysanthemi	NC_012912	644851056	Dd1591_0668	762661	763209	66873	644851056
644736355	Dickeya chrysanthemi	NC_012912	644851057	Dd1591_0669	763373	765481	66873	644851057
644736355	Dickeya chrysanthemi	NC_012912	644851058	Dd1591_0670	765534	769280	66873	644851058	afp14
644736355	Dickeya chrysanthemi	NC_012912	644851059	Dd1591_0671	769277	771772	66873	644851059	afp12
644736355	Dickeya chrysanthemi	NC_012912	644851060	Dd1591_0672	771775	772602	66873	644851060	afp13
644736355	Dickeya chrysanthemi	NC_012912	644851061	Dd1591_0673	772664	776740	66873	644851061	afp11	pfam04865	Baseplate_J
644736355	Dickeya chrysanthemi	NC_012912	644851062	Dd1591_0674	776800	777219	66873	644851062	afp9	pfam04965	GPW_gp25
644736355	Dickeya chrysanthemi	NC_012912	644851063	Dd1591_0675	777222	777521	66873	644851063	afp10	pfam05488	PAAR_motif
644736355	Dickeya chrysanthemi	NC_012912	644851064	Dd1591_0676	777592	779382	66873	644851064	afp8	pfam05954	Phage_GPD
644736355	Dickeya chrysanthemi	NC_012912	644851065	Dd1591_0677	779395	780042	66873	644851065	afp7
644736355	Dickeya chrysanthemi	NC_012912	644851066	Dd1591_0678	780058	780237	66873	644851066
644736355	Dickeya chrysanthemi	NC_012912	644851067	Dd1591_0679	780265	780723	66873	644851067	afp1_5	pfam06841	Phage_T4_gp19
644736355	Dickeya chrysanthemi	NC_012912	644851068	Dd1591_0680	780830	781300	66873	644851068	afp1_5	pfam06841	Phage_T4_gp19
644736355	Dickeya chrysanthemi	NC_012912	644851069	Dd1591_0681	781396	782949	66873	644851069	afp2_3_4	pfam04984	Phage_sheath_1
644736355	Dickeya chrysanthemi	NC_012912	644851070	Dd1591_0682	783061	783873	66873	644851070
644736355	Dickeya chrysanthemi	NC_012912	644851071	Dd1591_0683	783879	784451	66873	644851071	afp16	pfam14065	DUF4255
644736355	Dickeya chrysanthemi	NC_012912	644851072	Dd1591_0684	784666	785157	66873	644851072
644736355	Dickeya chrysanthemi	NC_012912	644851073	Dd1591_0685	785296	785883	66873	644851073
644736355	Dickeya chrysanthemi	NC_012912	644851074	Dd1591_0686	786058	786687	66873	644851074
644736355	Dickeya chrysanthemi	NC_012912	644851075	Dd1591_0687	786722	787300	66873	644851075		pfam01613	Flavin_Reduct
644736356	Dyadobacter fermentans	NC_013037	644928533	Dfer_0660	770692	771207	66880	644928533
644736356	Dyadobacter fermentans	NC_013037	644928534	Dfer_0661	771204	771872	66880	644928534		pfam13699	DUF4157
644736356	Dyadobacter fermentans	NC_013037	644928535	Dfer_0662	771882	772874	66880	644928535		pfam13414	TPR_11
644736356	Dyadobacter fermentans	NC_013037	644928535	Dfer_0662	771882	772874	66880	644928535		pfam07719	TPR_2
644736356	Dyadobacter fermentans	NC_013037	644928535	Dfer_0662	771882	772874	66880	644928535		pfam14559	TPR_19
644736356	Dyadobacter fermentans	NC_013037	644928536	Dfer_0663	772882	776262	66880	644928536		pfam13699	DUF4157
644736356	Dyadobacter fermentans	NC_013037	644928537	Dfer_0664	776267	777709	66880	644928537	afp14
644736356	Dyadobacter fermentans	NC_013037	644928538	Dfer_0665	777714	781028	66880	644928538
644736356	Dyadobacter fermentans	NC_013037	644928539	Dfer_0666	781044	784625	66880	644928539	afp12
644736356	Dyadobacter fermentans	NC_013037	644928540	Dfer_0667	784716	788474	66880	644928540	afp11	pfam04865	Baseplate_J
644736356	Dyadobacter fermentans	NC_013037	644928541	Dfer_0668	788481	788936	66880	644928541	afp9	pfam04965	GPW_gp25
644736356	Dyadobacter fermentans	NC_013037	644928542	Dfer_0669	788950	790680	66880	644928542	afp8	pfam05954	Phage_GPD
644736356	Dyadobacter fermentans	NC_013037	644928543	Dfer_0670	790677	791357	66880	644928543	afp7
644736356	Dyadobacter fermentans	NC_013037	644928544	Dfer_0671	791418	791603	66880	644928544	afp6
644736356	Dyadobacter fermentans	NC_013037	644928545	Dfer_0672	791603	792043	66880	644928545	afp1_5	pfam06841	Phage_T4_gp19
644736356	Dyadobacter fermentans	NC_013037	644928546	Dfer_0673	792053	792484	66880	644928546	afp1_5	pfam06841	Phage_T4_gp19
644736356	Dyadobacter fermentans	NC_013037	644928547	Dfer_0674	792558	794651	66880	644928547	afp2_3_4	pfam04984	Phage_sheath_1
644736356	Dyadobacter fermentans	NC_013037	644928548	Dfer_0675	794683	795510	66880	644928548
644736356	Dyadobacter fermentans	NC_013037	644928549	Dfer_0676	795607	796236	66880	644928549	afp16	pfam14065	DUF4255
644736356	Dyadobacter fermentans	NC_013037	644928550	Dfer_0677	796619	797200	66880	644928550		pfam04542	Sigma70_r2
644736356	Dyadobacter fermentans	NC_013037	644928550	Dfer_0677	796619	797200	66880	644928550		pfam08281	Sigma70_r4_2
644736356	Dyadobacter fermentans	NC_013037	644928551	Dfer_0678	797299	798336	66880	644928551		pfam04773	FecR
644736356	Dyadobacter fermentans	NC_013037	644928551	Dfer_0678	797299	798336	66880	644928551		pfam16344	DUF4974
644736356	Dyadobacter fermentans	NC_013037	644928552	Dfer_0679	798509	801955	66880	644928552		pfam13715	CarbopepD_reg_2
644736356	Dyadobacter fermentans	NC_013037	644928552	Dfer_0679	798509	801955	66880	644928552		pfam07715	Plug
644736356	Dyadobacter fermentans	NC_013037	644928552	Dfer_0679	798509	801955	66880	644928552		pfam00593	TonB_dep_Rec
644736356	Dyadobacter fermentans	NC_013037	644928553	Dfer_0680	801974	803407	66880	644928553		pfam14322	SusD-like_3
644736356	Dyadobacter fermentans	NC_013037	644928553	Dfer_0680	801974	803407	66880	644928553		pfam07980	SusD
644736369	Flavobacterium johnsoniae	NC_009441	644742572	Fjoh_3144	3735605	3736168	66901	644742572
644736369	Flavobacterium johnsoniae	NC_009441	644742573	Fjoh_3145	3736350	3736763	66901	644742573		pfam12844	HTH_19
644736369	Flavobacterium johnsoniae	NC_009441	644742574	Fjoh_3146	3736916	3740617	66901	644742574
644736369	Flavobacterium johnsoniae	NC_009441	644742575	Fjoh_3147	3740919	3742343	66901	644742575		pfam00324	AA_permease
644736369	Flavobacterium johnsoniae	NC_009441	644742576	Fjoh_3148	3742714	3743316	66901	644742576	afp16	pfam14065	DUF4255
644736369	Flavobacterium johnsoniae	NC_009441	644742577	Fjoh_3149	3743313	3744149	66901	644742577
644736369	Flavobacterium johnsoniae	NC_009441	644742578	Fjoh_3150	3744171	3746273	66901	644742578	afp2_3_4	pfam04984	Phage_sheath_1
644736369	Flavobacterium johnsoniae	NC_009441	644742579	Fjoh_3151	3746301	3746729	66901	644742579	afp1_5	pfam06841	Phage_T4_gp19
644736369	Flavobacterium johnsoniae	NC_009441	644742580	Fjoh_3152	3746732	3747178	66901	644742580	afp1_5	pfam06841	Phage_T4_gp19
644736369	Flavobacterium johnsoniae	NC_009441	644742581	Fjoh_3153	3747186	3747350	66901	644742581	afp6
644736369	Flavobacterium johnsoniae	NC_009441	644742582	Fjoh_3154	3747352	3748041	66901	644742582	afp7
644736369	Flavobacterium johnsoniae	NC_009441	644742583	Fjoh_3155	3748042	3749787	66901	644742583	afp8
644736369	Flavobacterium johnsoniae	NC_009441	644742584	Fjoh_3156	3749993	3750283	66901	644742584	afp10	pfam05488	PAAR_motif
644736369	Flavobacterium johnsoniae	NC_009441	644742585	Fjoh_3157	3750286	3750696	66901	644742585	afp9	pfam04965	GPW_gp25
644736369	Flavobacterium johnsoniae	NC_009441	644742586	Fjoh_3158	3750709	3754083	66901	644742586	afp11	pfam04865	Baseplate_J
644736369	Flavobacterium johnsoniae	NC_009441	644742587	Fjoh_3159	3754071	3756773	66901	644742587	afp12
644736369	Flavobacterium johnsoniae	NC_009441	644742588	Fjoh_3160	3756785	3760210	66901	644742588
644736369	Flavobacterium johnsoniae	NC_009441	644742589	Fjoh_3161	3760203	3761951	66901	644742589	afp14
644736369	Flavobacterium johnsoniae	NC_009441	644742590	Fjoh_3162	3761963	3762541	66901	644742590
644736369	Flavobacterium johnsoniae	NC_009441	644742591	Fjoh_3163	3762538	3763365	66901	644742591
644736369	Flavobacterium johnsoniae	NC_009441	644742592	Fjoh_3164	3763386	3764246	66901	644742592
644736369	Flavobacterium johnsoniae	NC_009441	644742593	Fjoh_3165	3764288	3765505	66901	644742593		pfam13699	DUF4157
644736371	Geobacter sp. M21	NC_012918	644869281	GM21_1668	1939364	1939867	66905	644869281
644736371	Geobacter sp. M21	NC_012918	644869282	GM21_1669	1939883	1941235	66905	644869282		pfam00004	AAA
644736371	Geobacter sp. M21	NC_012918	644869283	GM21_1670	1941222	1941851	66905	644869283
644736371	Geobacter sp. M21	NC_012918	644869284	GM21_1671	1941848	1945456	66905	644869284		pfam13699	DUF4157
644736371	Geobacter sp. M21	NC_012918	644869285	GM21_1672	1945484	1946902	66905	644869285	afp14
644736371	Geobacter sp. M21	NC_012918	644869286	GM21_1673	1947110	1948294	66905	644869286		pfam01609	DDE_Tnp_1
644736371	Geobacter sp. M21	NC_012918	644869287	GM21_1674	1948747	1949148	66905	644869287		pfam04480	DUF559
644736371	Geobacter sp. M21	NC_012918	645947840	GM21_1675	1949389	1949445	66905	645947840
644736371	Geobacter sp. M21	NC_012918	644869288	GM21_1676	1949467	1953849	66905	644869288
644736371	Geobacter sp. M21	NC_012918	644869289	GM21_1677	1953865	1957260	66905	644869289	afp12
644736371	Geobacter sp. M21	NC_012918	644869290	GM21_1678	1957257	1960964	66905	644869290	afp11	pfam04865	Baseplate_J
644736371	Geobacter sp. M21	NC_012918	644869291	GM21_1679	1960976	1961419	66905	644869291	afp9	pfam04965	GPW_gp25
644736371	Geobacter sp. M21	NC_012918	644869292	GM21_1680	1961424	1961693	66905	644869292	afp10	pfam05488	PAAR_motif
644736371	Geobacter sp. M21	NC_012918	644869293	GM21_1681	1961756	1962109	66905	644869293		pfam04480	DUF559
644736371	Geobacter sp. M21	NC_012918	644869294	GM21_1682	1962396	1964165	66905	644869294	afp8	pfam05954	Phage_GPD
644736371	Geobacter sp. M21	NC_012918	644869295	GM21_1683	1964162	1964866	66905	644869295	afp7
644736371	Geobacter sp. M21	NC_012918	644869296	GM21_1684	1964866	1965024	66905	644869296	afp6
644736371	Geobacter sp. M21	NC_012918	644869297	GM21_1685	1965230	1965667	66905	644869297	afp1_5	pfam06841	Phage_T4_gp19
644736371	Geobacter sp. M21	NC_012918	644869298	GM21_1686	1965677	1966117	66905	644869298	afp1_5	pfam06841	Phage_T4_gp19
644736371	Geobacter sp. M21	NC_012918	644869299	GM21_1687	1966142	1967578	66905	644869299	afp2_3_4	pfam04984	Phage_sheath_1
644736371	Geobacter sp. M21	NC_012918	644869300	GM21_1688	1967631	1968263	66905	644869300	afp16	pfam14065	DUF4255
644736371	Geobacter sp. M21	NC_012918	644869301	GM21_1689	1968829	1969293	66905	644869301		pfam03061	4HBT
644736371	Geobacter sp. M21	NC_012918	644869302	GM21_1690	1969496	1969762	66905	644869302		pfam01258	zf-dskA_traR
644736371	Geobacter sp. M21	NC_012918	644869303	GM21_1691	1969788	1972754	66905	644869303
644736371	Geobacter sp. M21	NC_012918	644869304	GM21_1692	1972878	1974755	66905	644869304
644736393	Nakamurella multipartita	NC_013235	645041018	Namu_1888	2073895	2074161	66912	645041018		pfam00708	Acylphosphatase
644736393	Nakamurella multipartita	NC_013235	645041019	Namu_1889	2074303	2077947	66912	645041019		pfam02463	SMC_N
644736393	Nakamurella multipartita	NC_013235	645041019	Namu_1889	2074303	2077947	66912	645041019		pfam06470	SMC_hinge
644736393	Nakamurella multipartita	NC_013235	645041020	Namu_1890	2078131	2078841	66912	645041020
644736393	Nakamurella multipartita	NC_013235	645041021	Namu_1891	2079058	2079750	66912	645041021		pfam00196	GerE
644736393	Nakamurella multipartita	NC_013235	645041022	Namu_1892	2079869	2080756	66912	645041022	afp16	pfam14065	DUF4255
644736393	Nakamurella multipartita	NC_013235	645041023	Namu_1893	2080775	2082871	66912	645041023	afp15	pfam00004	AAA
644736393	Nakamurella multipartita	NC_013235	645041024	Namu_1894	2082951	2083319	66912	645041024		pfam01152	Bac_globin
644736393	Nakamurella multipartita	NC_013235	645041025	Namu_1895	2083479	2086265	66912	645041025
644736393	Nakamurella multipartita	NC_013235	645041026	Namu_1896	2086413	2087189	66912	645041026		pfam13699	DUF4157
644736393	Nakamurella multipartita	NC_013235	645041027	Namu_1897	2087210	2090995	66912	645041027
644736393	Nakamurella multipartita	NC_013235	645041028	Namu_1898	2091372	2092016	66912	645041028
644736393	Nakamurella multipartita	NC_013235	645041029	Namu_1899	2092137	2093693	66912	645041029	afp2_3_4	pfam04984	Phage_sheath_1
644736393	Nakamurella multipartita	NC_013235	645041030	Namu_1900	2093731	2094174	66912	645041030	afp1_5	pfam06841	Phage_T4_gp19
644736393	Nakamurella multipartita	NC_013235	645041031	Namu_1901	2094174	2094650	66912	645041031
644736393	Nakamurella multipartita	NC_013235	645041032	Namu_1902	2094650	2094808	66912	645041032
644736393	Nakamurella multipartita	NC_013235	645041033	Namu_1903	2094812	2097805	66912	645041033
644736393	Nakamurella multipartita	NC_013235	645041034	Namu_1904	2097859	2098293	66912	645041034	afp1_5	pfam06841	Phage_T4_gp19
644736393	Nakamurella multipartita	NC_013235	645041035	Namu_1905	2098293	2099063	66912	645041035	afp7
644736393	Nakamurella multipartita	NC_013235	645041036	Namu_1906	2099063	2100883	66912	645041036	afp8
644736393	Nakamurella multipartita	NC_013235	645041037	Namu_1907	2100914	2101195	66912	645041037	afp10	pfam05488	PAAR_motif
644736393	Nakamurella multipartita	NC_013235	645041038	Namu_1908	2101199	2101696	66912	645041038	afp9	pfam04965	GPW_gp25
644736393	Nakamurella multipartita	NC_013235	645041039	Namu_1909	2101700	2103643	66912	645041039	afp11	pfam04865	Baseplate_J
644736393	Nakamurella multipartita	NC_013235	645041040	Namu_1910	2103643	2104182	66912	645041040		pfam09684	Tail_P2_I
644736393	Nakamurella multipartita	NC_013235	645041041	Namu_1911	2104202	2107174	66912	645041041		pfam13401	AAA_22
644736393	Nakamurella multipartita	NC_013235	645041041	Namu_1911	2104202	2107174	66912	645041041		pfam00486	Trans_reg_C
644736393	Nakamurella multipartita	NC_013235	645041041	Namu_1911	2104202	2107174	66912	645041041		pfam03704	BTAD
644736393	Nakamurella multipartita	NC_013235	645041042	Namu_1912	2107260	2107544	66912	645041042		pfam03795	YCII
644736393	Nakamurella multipartita	NC_013235	645041043	Namu_1913	2107585	2108634	66912	645041043		pfam13685	Fe-ADH_2
644736399	Photorhabdus asymbiotica	NC_012962	644888374	PAU_01989	2228820	2229893	66927	644888374
644736399	Photorhabdus asymbiotica	NC_012962	644888375	PAU_01990	2229945	2231087	66927	644888375
644736399	Photorhabdus asymbiotica	NC_012962	644888376	PAU_01991	2231251	2232378	66927	644888376
644736399	Photorhabdus asymbiotica	NC_012962	644888377	PAU_01992	2232610	2233092	66927	644888377		pfam00486	Trans_reg_C
644736399	Photorhabdus asymbiotica	NC_012962	644888378	PAU_01993	2233799	2234248	66927	644888378	afp1_5	pfam06841	Phage_T4_gp19
644736399	Photorhabdus asymbiotica	NC_012962	644888379	PAU_01994	2234285	2235409	66927	644888379	afp2_3_4	pfam04984	Phage_sheath_1
644736399	Photorhabdus asymbiotica	NC_012962	644888380	PAU_01995	2235590	2237071	66927	644888380	afp2_3_4	pfam04984	Phage_sheath_1
644736399	Photorhabdus asymbiotica	NC_012962	644888381	PAU_01996	2237125	2238324	66927	644888381	afp2_3_4	pfam04984	Phage_sheath_1
644736399	Photorhabdus asymbiotica	NC_012962	644888382	PAU_01997	2238338	2238796	66927	644888382	afp1_5	pfam06841	Phage_T4_gp19
644736399	Photorhabdus asymbiotica	NC_012962	644888383	PAU_01998	2238793	2238972	66927	644888383	afp6
644736399	Photorhabdus asymbiotica	NC_012962	644888384	PAU_01999	2238959	2239642	66927	644888384	afp7
644736399	Photorhabdus asymbiotica	NC_012962	644888385	PAU_02000	2239639	2241240	66927	644888385	afp8	pfam05954	Phage_GPD
644736399	Photorhabdus asymbiotica	NC_012962	644888386	PAU_02001	2241268	2241696	66927	644888386	afp9	pfam04965	GPW_gp25
644736399	Photorhabdus asymbiotica	NC_012962	644888387	PAU_02002	2241693	2242109	66927	644888387	afp10
644736399	Photorhabdus asymbiotica	NC_012962	644888388	PAU_02003	2242318	2245044	66927	644888388	afp11
644736399	Photorhabdus asymbiotica	NC_012962	644888389	PAU_02004	2245037	2247988	66927	644888389	afp12
644736399	Photorhabdus asymbiotica	NC_012962	644888390	PAU_02005	2248115	2248975	66927	644888390	afp13
644736399	Photorhabdus asymbiotica	NC_012962	644888391	PAU_02006	2249038	2250936	66927	644888391	afp14
644736399	Photorhabdus asymbiotica	NC_012962	644888392	PAU_02007	2250946	2253018	66927	644888392	afp15	pfam00004	AAA
644736399	Photorhabdus asymbiotica	NC_012962	644888393	PAU_02008	2253043	2253957	66927	644888393	afp16	pfam14065	DUF4255
644736399	Photorhabdus asymbiotica	NC_012962	644888394	PAU_02009	2254115	2255014	66927	644888394		pfam16374	CIF
644736399	Photorhabdus asymbiotica	NC_012962	644888395	PAU_02010	2255099	2256082	66927	644888395
644736399	Photorhabdus asymbiotica	NC_012962	644888396	PAU_02011	2256579	2257475	66927	644888396
644736399	Photorhabdus asymbiotica	NC_012962	644888397	PAU_02012	2257447	2257905	66927	644888397		pfam06836	DUF1240
644736399	Photorhabdus asymbiotica	NC_012962	644888482	PAU_02095	2353002	2355782	66928	644888482
644736399	Photorhabdus asymbiotica	NC_012962	644888483	PAU_02096	2355882	2356856	66928	644888483		pfam03543	Peptidase_C58
644736399	Photorhabdus asymbiotica	NC_012962	644888484	PAU_02097	2356952	2357866	66928	644888484
644736399	Photorhabdus asymbiotica	NC_012962	644888485	PAU_02098	2357938	2359566	66928	644888485		pfam11647	PMT_C
644736399	Photorhabdus asymbiotica	NC_012962	644888486	PAU_02099	2359739	2360629	66928	644888486	afp16	pfam14065	DUF4255
644736399	Photorhabdus asymbiotica	NC_012962	644888487	PAU_02100	2360778	2362847	66928	644888487	afp15	pfam00004	AAA
644736399	Photorhabdus asymbiotica	NC_012962	644888488	PAU_02101	2362866	2364287	66928	644888488	afp14
644736399	Photorhabdus asymbiotica	NC_012962	644888489	PAU_02102	2364421	2367441	66928	644888489	afp12
644736399	Photorhabdus asymbiotica	NC_012962	644888490	PAU_02103	2367470	2371525	66928	644888490	afp11
644736399	Photorhabdus asymbiotica	NC_012962	644888491	PAU_02104	2371609	2372025	66928	644888491	afp10
644736399	Photorhabdus asymbiotica	NC_012962	644888492	PAU_02105	2372022	2372444	66928	644888492	afp9	pfam04965	GPW_gp25
644736399	Photorhabdus asymbiotica	NC_012962	644888493	PAU_02106	2372457	2374058	66928	644888493	afp8	pfam05954	Phage_GPD
644736399	Photorhabdus asymbiotica	NC_012962	644888494	PAU_02107	2374055	2374738	66928	644888494	afp7
644736399	Photorhabdus asymbiotica	NC_012962	644888495	PAU_02108	2374725	2374901	66928	644888495	afp6
644736399	Photorhabdus asymbiotica	NC_012962	644888496	PAU_02109	2374898	2375356	66928	644888496	afp1_5	pfam06841	Phage_T4_gp19
644736399	Photorhabdus asymbiotica	NC_012962	644888497	PAU_02110	2375375	2376550	66928	644888497	afp2_3_4	pfam04984	Phage_sheath_1
644736399	Photorhabdus asymbiotica	NC_012962	644888498	PAU_02111	2376611	2377660	66928	644888498	afp2_3_4	pfam04984	Phage_sheath_1
644736399	Photorhabdus asymbiotica	NC_012962	644888499	PAU_02112	2377791	2378213	66928	644888499	afp1_5	pfam06841	Phage_T4_gp19
644736399	Photorhabdus asymbiotica	NC_012962	644888500	PAU_02113	2379008	2380951	66928	644888500		pfam08206	OB_RNB
644736399	Photorhabdus asymbiotica	NC_012962	644888500	PAU_02113	2379008	2380951	66928	644888500		pfam00773	RNB
644736399	Photorhabdus asymbiotica	NC_012962	644888500	PAU_02113	2379008	2380951	66928	644888500		pfam00575	S1
644736399	Photorhabdus asymbiotica	NC_012962	644888501	PAU_02114	2381087	2381725	66928	644888501		pfam00730	HhH-GPD
644736399	Photorhabdus asymbiotica	NC_012962	644888501	PAU_02114	2381087	2381725	66928	644888501		pfam10576	EndIII_4Fe-2S
644736399	Photorhabdus asymbiotica	NC_012962	644888502	PAU_02115	2381728	2382426	66928	644888502		pfam02508	Rnf-Nqr
644736399	Photorhabdus asymbiotica	NC_012962	644888503	PAU_02116	2382423	2383052	66928	644888503		pfam04205	FMN_bind
644736399	Photorhabdus asymbiotica	NC_012962	644888617	PAU_02230	2509976	2518849	66930	644888617		pfam04488	Gly_transf_sug
644736399	Photorhabdus asymbiotica	NC_012962	644888617	PAU_02230	2509976	2518849	66930	644888617		pfam15645	Tox-PLDMTX
644736399	Photorhabdus asymbiotica	NC_012962	644888618	PAU_02231	2519005	2519934	66930	644888618		pfam14065	DUF4255
644736399	Photorhabdus asymbiotica	NC_012962	644888619	PAU_02232	2519961	2522072	66930	644888619	afp15	pfam00004	AAA
644736399	Photorhabdus asymbiotica	NC_012962	644888620	PAU_02233	2522100	2523554	66930	644888620	afp14
644736399	Photorhabdus asymbiotica	NC_012962	644888621	PAU_02234	2523761	2524549	66930	644888621
644736399	Photorhabdus asymbiotica	NC_012962	644888622	PAU_02235	2524667	2527015	66930	644888622
644736399	Photorhabdus asymbiotica	NC_012962	644888623	PAU_02236	2527223	2527876	66930	644888623	afp13	pfam00608	Adeno_shaft
644736399	Photorhabdus asymbiotica	NC_012962	644888624	PAU_02237	2527920	2530784	66930	644888624	afp12
644736399	Photorhabdus asymbiotica	NC_012962	644888625	PAU_02238	2530781	2532580	66930	644888625	afp11
644736399	Photorhabdus asymbiotica	NC_012962	644888626	PAU_02239	2532633	2533058	66930	644888626	afp10
644736399	Photorhabdus asymbiotica	NC_012962	644888627	PAU_02240	2533055	2533501	66930	644888627	afp9	pfam04965	GPW_gp25
644736399	Photorhabdus asymbiotica	NC_012962	644888628	PAU_02241	2533501	2535057	66930	644888628	afp8	pfam05954	Phage_GPD
644736399	Photorhabdus asymbiotica	NC_012962	644888629	PAU_02242	2535054	2535737	66930	644888629
644736399	Photorhabdus asymbiotica	NC_012962	644888630	PAU_02243	2535734	2535916	66930	644888630	afp6
644736399	Photorhabdus asymbiotica	NC_012962	644888631	PAU_02244	2535913	2536383	66930	644888631	afp1_5	pfam06841	Phage_T4_gp19
644736399	Photorhabdus asymbiotica	NC_012962	644888632	PAU_02245	2536401	2537567	66930	644888632	afp2_3_4	pfam04984	Phage_sheath_1
644736399	Photorhabdus asymbiotica	NC_012962	644888633	PAU_02246	2537875	2539248	66930	644888633	afp2_3_4	pfam04984	Phage_sheath_1
644736399	Photorhabdus asymbiotica	NC_012962	644888634	PAU_02247	2539274	2539723	66930	644888634	afp1_5	pfam06841	Phage_T4_gp19
644736399	Photorhabdus asymbiotica	NC_012962	644888635	PAU_02248	2539815	2539931	66930	644888635
644736399	Photorhabdus asymbiotica	NC_012962	644888636	PAU_02249	2539931	2541496	66930	644888636
644736399	Photorhabdus asymbiotica	NC_012962	644888637	PAU_02250	2542106	2542252	66930	644888637
644736399	Photorhabdus asymbiotica	NC_012962	644888638	PAU_02251	2542637	2543518	66930	644888638		pfam00126	HTH_1
644736399	Photorhabdus asymbiotica	NC_012962	644889178	PAU_02786	3213795	3214370	66934	644889178		pfam13544	N_methyl_2
644736399	Photorhabdus asymbiotica	NC_012962	644889178	PAU_02786	3213795	3214370	66934	644889178		pfam08805	PilS
644736399	Photorhabdus asymbiotica	NC_012962	644889179	PAU_02787	3215013	3215801	66934	644889179		pfam06182	ABC2_membrane_6
644736399	Photorhabdus asymbiotica	NC_012962	644889180	PAU_02788	3215803	3216627	66934	644889180		pfam06182	ABC2_membrane_6
644736399	Photorhabdus asymbiotica	NC_012962	644889181	PAU_02789	3216652	3217617	66934	644889181		pfam00005	ABC_tran
644736399	Photorhabdus asymbiotica	NC_012962	644889182	PAU_02790	3218747	3219196	66934	644889182	afp1_5	pfam06841	Phage_T4_gp19
644736399	Photorhabdus asymbiotica	NC_012962	644889183	PAU_02791	3219411	3220490	66934	644889183	afp2_3_4	pfam04984	Phage_sheath_1
644736399	Photorhabdus asymbiotica	NC_012962	644889184	PAU_02792	3220502	3221914	66934	644889184	afp2_3_4	pfam04984	Phage_sheath_1
644736399	Photorhabdus asymbiotica	NC_012962	644889185	PAU_02793	3221963	3223168	66934	644889185	afp2_3_4	pfam04984	Phage_sheath_1
644736399	Photorhabdus asymbiotica	NC_012962	644889186	PAU_02794	3223182	3223640	66934	644889186	afp1_5	pfam06841	Phage_T4_gp19
644736399	Photorhabdus asymbiotica	NC_012962	644889187	PAU_02795	3223803	3224486	66934	644889187	afp7
644736399	Photorhabdus asymbiotica	NC_012962	644889188	PAU_02796	3224483	3226084	66934	644889188	afp8	pfam05954	Phage_GPD
644736399	Photorhabdus asymbiotica	NC_012962	644889189	PAU_02797	3226097	3226543	66934	644889189	afp9	pfam04965	GPW_gp25
644736399	Photorhabdus asymbiotica	NC_012962	644889190	PAU_02798	3226540	3226956	66934	644889190	afp10
644736399	Photorhabdus asymbiotica	NC_012962	644889191	PAU_02799	3227165	3229873	66934	644889191	afp11
644736399	Photorhabdus asymbiotica	NC_012962	644889192	PAU_02800	3229870	3233223	66934	644889192	afp12
644736399	Photorhabdus asymbiotica	NC_012962	644889193	PAU_02801	3233333	3234553	66934	644889193	afp13	pfam07484	Collar
644736399	Photorhabdus asymbiotica	NC_012962	644889194	PAU_02802	3234617	3236272	66934	644889194	afp14
644736399	Photorhabdus asymbiotica	NC_012962	644889195	PAU_02803	3236282	3238369	66934	644889195	afp15	pfam00004	AAA
644736399	Photorhabdus asymbiotica	NC_012962	644889196	PAU_02804	3238394	3239296	66934	644889196	afp16	pfam14065	DUF4255
644736399	Photorhabdus asymbiotica	NC_012962	644889197	PAU_02805	3239368	3240351	66934	644889197
644736399	Photorhabdus asymbiotica	NC_012962	644889198	PAU_02806	3240543	3241511	66934	644889198
644736399	Photorhabdus asymbiotica	NC_012962	644889199	PAU_02807	3242089	3242991	66934	644889199
644736399	Photorhabdus asymbiotica	NC_012962	644889200	PAU_02808	3243541	3244632	66934	644889200		pfam00045	Hemopexin
644736399	Photorhabdus asymbiotica	NC_012962	644889200	PAU_02808	3243541	3244632	66934	644889200		pfam07472	PA-IIL
644736399	Photorhabdus asymbiotica	NC_012962	644889756	PAU_03334	3911975	3912223	66937	644889756
644736399	Photorhabdus asymbiotica	NC_012962	644889757	PAU_03335	3912462	3912635	66937	644889757
644736399	Photorhabdus asymbiotica	NC_012962	644889758	PAU_03336	3912755	3912886	66937	644889758
644736399	Photorhabdus asymbiotica	NC_012962	644889759	PAU_03337	3913237	3914247	66937	644889759
644736399	Photorhabdus asymbiotica	NC_012962	644889760	PAU_03338	3914573	3915454	66937	644889760	afp16	pfam14065	DUF4255
644736399	Photorhabdus asymbiotica	NC_012962	644889761	PAU_03339	3915538	3917634	66937	644889761	afp15	pfam00004	AAA
644736399	Photorhabdus asymbiotica	NC_012962	644889762	PAU_03340	3917670	3919385	66937	644889762	afp14
644736399	Photorhabdus asymbiotica	NC_012962	644889763	PAU_03341	3919442	3920968	66937	644889763	afp13	pfam07484	Collar
644736399	Photorhabdus asymbiotica	NC_012962	644889764	PAU_03342	3921027	3923879	66937	644889764	afp12
644736399	Photorhabdus asymbiotica	NC_012962	644889765	PAU_03343	3923872	3926058	66937	644889765	afp11
644736399	Photorhabdus asymbiotica	NC_012962	644889766	PAU_03344	3926150	3926575	66937	644889766	afp10
644736399	Photorhabdus asymbiotica	NC_012962	644889767	PAU_03345	3926572	3926994	66937	644889767	afp9	pfam04965	GPW_gp25
644736399	Photorhabdus asymbiotica	NC_012962	644889768	PAU_03346	3927008	3928624	66937	644889768	afp8	pfam05954	Phage_GPD
644736399	Photorhabdus asymbiotica	NC_012962	644889769	PAU_03347	3928621	3929310	66937	644889769	afp7
644736399	Photorhabdus asymbiotica	NC_012962	644889770	PAU_03348	3929307	3929489	66937	644889770	afp6
644736399	Photorhabdus asymbiotica	NC_012962	644889771	PAU_03349	3929486	3929944	66937	644889771	afp1_5	pfam06841	Phage_T4_gp19
644736399	Photorhabdus asymbiotica	NC_012962	644889772	PAU_03350	3929960	3931234	66937	644889772	afp2_3_4	pfam04984	Phage_sheath_1
644736399	Photorhabdus asymbiotica	NC_012962	644889773	PAU_03351	3931263	3932585	66937	644889773	afp2_3_4	pfam04984	Phage_sheath_1
644736399	Photorhabdus asymbiotica	NC_012962	644889774	PAU_03352	3932609	3933676	66937	644889774	afp2_3_4	pfam04984	Phage_sheath_1
644736399	Photorhabdus asymbiotica	NC_012962	644889775	PAU_03353	3933715	3934164	66937	644889775	afp1_5	pfam06841	Phage_T4_gp19
644736399	Photorhabdus asymbiotica	NC_012962	644889776	PAU_03354	3934527	3934835	66937	644889776		pfam16083	Phage_holin_3_3
644736399	Photorhabdus asymbiotica	NC_012962	644889777	PAU_03355	3934832	3935230	66937	644889777		pfam13539	Peptidase_M15_4
644736399	Photorhabdus asymbiotica	NC_012962	644889778	PAU_03356	3935964	3946919	66937	644889778		pfam00668	Condensation
644736399	Photorhabdus asymbiotica	NC_012962	644889778	PAU_03356	3935964	3946919	66937	644889778		pfam00501	AMP-binding
644736399	Photorhabdus asymbiotica	NC_012962	644889778	PAU_03356	3935964	3946919	66937	644889778		pfam13193	AMP-binding_C
644736399	Photorhabdus asymbiotica	NC_012962	644889778	PAU_03356	3935964	3946919	66937	644889778		pfam00550	PP-binding
644736399	Photorhabdus asymbiotica	NC_012962	644889778	PAU_03356	3935964	3946919	66937	644889778		pfam13745	HxxPF_rpt
644736399	Photorhabdus asymbiotica	NC_012962	644889779	PAU_03357	3946923	3954239	66937	644889779		pfam00668	Condensation
644736399	Photorhabdus asymbiotica	NC_012962	644889779	PAU_03357	3946923	3954239	66937	644889779		pfam00501	AMP-binding
644736399	Photorhabdus asymbiotica	NC_012962	644889779	PAU_03357	3946923	3954239	66937	644889779		pfam13193	AMP-binding_C
644736399	Photorhabdus asymbiotica	NC_012962	644889779	PAU_03357	3946923	3954239	66937	644889779		pfam00550	PP-binding
644736399	Photorhabdus asymbiotica	NC_012962	644889779	PAU_03357	3946923	3954239	66937	644889779		pfam13745	HxxPF_rpt
644736399	Photorhabdus asymbiotica	NC_012962	644889779	PAU_03357	3946923	3954239	66937	644889779		pfam00975	Thioesterase
644736410	Teredinibacter turnerae	NC_012997	644917193	TERTU_2211	2333081	2334541	66951	644917193		pfam00553	CBM_2
644736410	Teredinibacter turnerae	NC_012997	644917193	TERTU_2211	2333081	2334541	66951	644917193		pfam02013	CBM_10
644736410	Teredinibacter turnerae	NC_012997	644917193	TERTU_2211	2333081	2334541	66951	644917193		pfam00722	Glyco_hydro_16
644736410	Teredinibacter turnerae	NC_012997	644917194	TERTU_2212	2334834	2335970	66951	644917194		pfam12833	HTH_18
644736410	Teredinibacter turnerae	NC_012997	644917195	TERTU_2214	2337280	2337435	66951	644917195
644736410	Teredinibacter turnerae	NC_012997	644917196	TERTU_2216	2338096	2338254	66951	644917196
644736410	Teredinibacter turnerae	NC_012997	644917197	TERTU_2217	2338389	2338958	66951	644917197	afp16	pfam14065	DUF4255
644736410	Teredinibacter turnerae	NC_012997	644917198	TERTU_2218	2339062	2339904	66951	644917198
644736410	Teredinibacter turnerae	NC_012997	644917199	TERTU_2219	2339921	2341636	66951	644917199	afp2_3_4	pfam04984	Phage_sheath_1
644736410	Teredinibacter turnerae	NC_012997	644917200	TERTU_2220	2341667	2342125	66951	644917200	afp1_5	pfam06841	Phage_T4_gp19
644736410	Teredinibacter turnerae	NC_012997	644917201	TERTU_2221	2342186	2342305	66951	644917201
644736410	Teredinibacter turnerae	NC_012997	644917202	TERTU_2222	2342333	2342455	66951	644917202
644736410	Teredinibacter turnerae	NC_012997	644917203	TERTU_2223	2342452	2342907	66951	644917203	afp1_5	pfam06841	Phage_T4_gp19
644736410	Teredinibacter turnerae	NC_012997	644917204	TERTU_2224	2342917	2343135	66951	644917204
644736410	Teredinibacter turnerae	NC_012997	644917205	TERTU_2225	2343141	2343818	66951	644917205	afp7
644736410	Teredinibacter turnerae	NC_012997	644917206	TERTU_2226	2343821	2345641	66951	644917206	afp8
644736410	Teredinibacter turnerae	NC_012997	644917207	TERTU_2227	2345988	2346425	66951	644917207	afp9	pfam04965	GPW_gp25
644736410	Teredinibacter turnerae	NC_012997	644917208	TERTU_2228	2346438	2350616	66951	644917208	afp11
644736410	Teredinibacter turnerae	NC_012997	644917209	TERTU_2229	2350609	2351505	66951	644917209	afp13
644736410	Teredinibacter turnerae	NC_012997	644917210	TERTU_2230	2351567	2353975	66951	644917210	afp12
644736410	Teredinibacter turnerae	NC_012997	644917211	TERTU_2231	2353972	2358126	66951	644917211	afp14
644736410	Teredinibacter turnerae	NC_012997	644917212	TERTU_2232	2358198	2359625	66951	644917212		pfam00004	AAA
644736410	Teredinibacter turnerae	NC_012997	644917213	TERTU_2233	2359622	2362243	66951	644917213
644736410	Teredinibacter turnerae	NC_012997	644917214	TERTU_2234	2362263	2362796	66951	644917214		pfam13699	DUF4157
644736410	Teredinibacter turnerae	NC_012997	644917215	TERTU_2235	2362827	2363219	66951	644917215
645058791	Yersinia ruckeri	NZ_ACCC01000029	645339157	yruck0001_1570	6	6377	67007	645339157		pfam12919	TcdA_TcdB
645058791	Yersinia ruckeri	NZ_ACCC01000029	645339158	yruck0001_1580	6682	7563	67007	645339158	afp16	pfam14065	DUF4255
645058791	Yersinia ruckeri	NZ_ACCC01000029	645339159	yruck0001_1590	7647	9740	67007	645339159	afp15	pfam00004	AAA
645058791	Yersinia ruckeri	NZ_ACCC01000029	645339160	yruck0001_1600	9774	11219	67007	645339160	afp14
645058791	Yersinia ruckeri	NZ_ACCC01000029	645339161	yruck0001_1610	11417	12373	67007	645339161	afp13
645058791	Yersinia ruckeri	NZ_ACCC01000029	645339162	yruck0001_1620	12427	15246	67007	645339162	afp12
645058791	Yersinia ruckeri	NZ_ACCC01000029	645339163	yruck0001_1630	15300	17588	67007	645339163	afp11
645058791	Yersinia ruckeri	NZ_ACCC01000029	645339164	yruck0001_1640	17620	18030	67007	645339164	afp10
645058791	Yersinia ruckeri	NZ_ACCC01000029	645339165	yruck0001_1650	18042	18464	67007	645339165	afp9	pfam04965	GPW_gp25
645058791	Yersinia ruckeri	NZ_ACCC01000029	645339166	yruck0001_1660	18474	20027	67007	645339166	afp8	pfam05954	Phage_GPD
645058791	Yersinia ruckeri	NZ_ACCC01000029	645339167	yruck0001_1670	20087	20758	67007	645339167	afp7
645058791	Yersinia ruckeri	NZ_ACCC01000029	645339168	yruck0001_1680	20776	20892	67007	645339168
645058791	Yersinia ruckeri	NZ_ACCC01000029	645339169	yruck0001_1690	20955	21413	67007	645339169	afp1_5	pfam06841	Phage_T4_gp19
645058791	Yersinia ruckeri	NZ_ACCC01000029	645339170	yruck0001_1700	21429	22658	67007	645339170	afp2_3_4	pfam04984	Phage_sheath_1
645058791	Yersinia ruckeri	NZ_ACCC01000029	645339171	yruck0001_1710	22726	24126	67007	645339171	afp2_3_4	pfam04984	Phage_sheath_1
645058791	Yersinia ruckeri	NZ_ACCC01000029	645339172	yruck0001_1720	24150	25220	67007	645339172	afp2_3_4	pfam04984	Phage_sheath_1
645058791	Yersinia ruckeri	NZ_ACCC01000029	645339173	yruck0001_1730	25258	25749	67007	645339173	afp1_5	pfam06841	Phage_T4_gp19
645058791	Yersinia ruckeri	NZ_ACCC01000029	645339174	yruck0001_1740	26893	27669	67007	645339174		pfam00126	HTH_1
645058791	Yersinia ruckeri	NZ_ACCC01000029	645339175	yruck0001_1750	27984	29108	67007	645339175
645058791	Yersinia ruckeri	NZ_ACCC01000029	645339176	yruck0001_1760	29246	29635	67007	645339176
645058791	Yersinia ruckeri	NZ_ACCC01000029	645339177	yruck0001_1770	29814	33587	67007	645339177		pfam02574	S-methyl_trans
645058791	Yersinia ruckeri	NZ_ACCC01000029	645339177	yruck0001_1770	29814	33587	67007	645339177		pfam00809	Pterin_bind
645058791	Yersinia ruckeri	NZ_ACCC01000029	645339177	yruck0001_1770	29814	33587	67007	645339177		pfam02607	B12-binding_2
645058791	Yersinia ruckeri	NZ_ACCC01000029	645339177	yruck0001_1770	29814	33587	67007	645339177		pfam02310	B12-binding
645058791	Yersinia ruckeri	NZ_ACCC01000029	645339177	yruck0001_1770	29814	33587	67007	645339177		pfam02965	Met_synt_B12
645058857	Streptomyces himastatinicus	NZ_ACEX01000751	645399801	ShygA5_010100047130	48345	49022	67041	645399801
645058857	Streptomyces himastatinicus	NZ_ACEX01000751	645399802	ShygA5_010100047135	49234	49755	67041	645399802
645058857	Streptomyces himastatinicus	NZ_ACEX01000751	645399803	ShygA5_010100047140	49776	50459	67041	645399803		pfam03704	BTAD
645058857	Streptomyces himastatinicus	NZ_ACEX01000751	645399804	ShygA5_010100047145	50760	50963	67041	645399804
645058857	Streptomyces himastatinicus	NZ_ACEX01000751	645399805	ShygA5_010100047150	51147	51725	67041	645399805	afp16	pfam14065	DUF4255
645058857	Streptomyces himastatinicus	NZ_ACEX01000751	645399806	ShygA5_010100047155	51722	52453	67041	645399806
645058857	Streptomyces himastatinicus	NZ_ACEX01000751	645399807	ShygA5_010100047160	52464	54728	67041	645399807	afp2_3_4	pfam04984	Phage_sheath_1
645058857	Streptomyces himastatinicus	NZ_ACEX01000751	645399808	ShygA5_010100047165	54760	55215	67041	645399808	afp1_5	pfam06841	Phage_T4_gp19
645058857	Streptomyces himastatinicus	NZ_ACEX01000751	645399809	ShygA5_010100047170	55217	56710	67041	645399809	afp2_3_4	pfam04984	Phage_sheath_1
645058857	Streptomyces himastatinicus	NZ_ACEX01000751	645399810	ShygA5_010100047175	56707	57225	67041	645399810	afp1_5	pfam06841	Phage_T4_gp19
645058857	Streptomyces himastatinicus	NZ_ACEX01000751	645399811	ShygA5_010100047180	57231	57416	67041	645399811
645058857	Streptomyces himastatinicus	NZ_ACEX01000751	645399812	ShygA5_010100047185	57413	58084	67041	645399812	afp7	pfam01476	LysM
645058857	Streptomyces himastatinicus	NZ_ACEX01000751	645399813	ShygA5_010100047190	58095	59276	67041	645399813	afp8	pfam05954	Phage_GPD
645058857	Streptomyces himastatinicus	NZ_ACEX01000751	645399814	ShygA5_010100047195	59273	59974	67041	645399814	afp8
645058857	Streptomyces himastatinicus	NZ_ACEX01000751	645399815	ShygA5_010100047200	59971	60384	67041	645399815	afp9	pfam04965	GPW_gp25
645058857	Streptomyces himastatinicus	NZ_ACEX01000751	645399816	ShygA5_010100047205	60381	62333	67041	645399816	afp11	pfam04865	Baseplate_J
645058857	Streptomyces himastatinicus	NZ_ACEX01000751	645399817	ShygA5_010100047210	62323	63537	67041	645399817
645058857	Streptomyces himastatinicus	NZ_ACEX01000751	645399818	ShygA5_010100047215	63504	63635	67041	645399818
646206279	Parabacteroides sp. D13	NZ_GG698742	646288902	HMPREF0619_03415	327	611	67080	646288902
646206279	Parabacteroides sp. D13	NZ_GG698742	646288903	HMPREF0619_03416	815	1351	67080	646288903	afp16	pfam14065	DUF4255
646206279	Parabacteroides sp. D13	NZ_GG698742	646288904	HMPREF0619_03417	1439	2101	67080	646288904
646206279	Parabacteroides sp. D13	NZ_GG698742	646288905	HMPREF0619_03418	2070	2492	67080	646288905	afp2_3_4	pfam04984	Phage_sheath_1
646206279	Parabacteroides sp. D13	NZ_GG698742	646288906	HMPREF0619_03419	2529	2981	67080	646288906	afp1_5	pfam06841	Phage_T4_gp19
646206279	Parabacteroides sp. D13	NZ_GG698742	646288907	HMPREF0619_03420	2981	3484	67080	646288907	afp1_5	pfam06841	Phage_T4_gp19
646206279	Parabacteroides sp. D13	NZ_GG698742	646288908	HMPREF0619_03421	3475	3642	67080	646288908
646206279	Parabacteroides sp. D13	NZ_GG698742	646288909	HMPREF0619_03422	3646	4302	67080	646288909	afp7
646206279	Parabacteroides sp. D13	NZ_GG698742	646288910	HMPREF0619_03423	4616	6064	67080	646288910	afp8
646206279	Parabacteroides sp. D13	NZ_GG698742	646288911	HMPREF0619_03424	6077	6481	67080	646288911	afp9	pfam04965	GPW_gp25
646206279	Parabacteroides sp. D13	NZ_GG698742	646288912	HMPREF0619_03425	6478	9849	67080	646288912	afp11
646206279	Parabacteroides sp. D13	NZ_GG698742	646288913	HMPREF0619_03426	9862	10602	67080	646288913	afp13
646206279	Parabacteroides sp. D13	NZ_GG698742	646288914	HMPREF0619_03427	10605	12323	67080	646288914	afp12
646206279	Parabacteroides sp. D13	NZ_GG698742	646288915	HMPREF0619_03428	12334	14457	67080	646288915
646206279	Parabacteroides sp. D13	NZ_GG698742	646288916	HMPREF0619_03429	14459	15766	67080	646288916	afp15	pfam00004	AAA
646206279	Parabacteroides sp. D13	NZ_GG698742	646288917	HMPREF0619_03430	15973	16350	67080	646288917		pfam13699	DUF4157
646206279	Parabacteroides sp. D13	NZ_GG698742	646288918	HMPREF0619_03431	16362	19154	67080	646288918	afp14
646206279	Parabacteroides sp. D13	NZ_GG698742	646288919	HMPREF0619_03432	19565	20857	67080	646288919		pfam06439	DUF1080
646206279	Parabacteroides sp. D13	NZ_GG698742	646288920	HMPREF0619_03433	20962	23778	67080	646288920		pfam08305	NPCBM
646206279	Parabacteroides sp. D13	NZ_GG698742	646288921	HMPREF0619_03434	23836	24219	67080	646288921
646206279	Parabacteroides sp. D13	NZ_GG698742	646288922	HMPREF0619_03435	24341	25519	67080	646288922		pfam11175	DUF2961
646311920	Dickeya zeae	NC_013592	646450828	Dd586_3455	3945080	3945985	67113	646450828
646311920	Dickeya zeae	NC_013592	646450829	Dd586_3456	3946300	3946875	67113	646450829		pfam01613	Flavin_Reduct
646311920	Dickeya zeae	NC_013592	646450830	Dd586_3457	3946918	3947547	67113	646450830
646311920	Dickeya zeae	NC_013592	646450831	Dd586_3458	3947730	3948239	67113	646450831
646311920	Dickeya zeae	NC_013592	646450832	Dd586_3459	3948612	3949193	67113	646450832	afp16	pfam14065	DUF4255
646311920	Dickeya zeae	NC_013592	646450833	Dd586_3460	3949190	3949999	67113	646450833
646311920	Dickeya zeae	NC_013592	646450834	Dd586_3461	3950136	3951689	67113	646450834	afp2_3_4	pfam04984	Phage_sheath_1
646311920	Dickeya zeae	NC_013592	646450835	Dd586_3462	3951801	3952271	67113	646450835	afp1_5	pfam06841	Phage_T4_gp19
646311920	Dickeya zeae	NC_013592	646450836	Dd586_3463	3952372	3952836	67113	646450836	afp1_5	pfam06841	Phage_T4_gp19
646311920	Dickeya zeae	NC_013592	646450837	Dd586_3464	3952857	3953057	67113	646450837
646311920	Dickeya zeae	NC_013592	646450838	Dd586_3465	3953072	3953719	67113	646450838	afp7
646311920	Dickeya zeae	NC_013592	646450839	Dd586_3466	3953732	3955522	67113	646450839	afp8
646311920	Dickeya zeae	NC_013592	646450840	Dd586_3467	3955647	3955946	67113	646450840	afp10	pfam05488	PAAR_motif
646311920	Dickeya zeae	NC_013592	646450841	Dd586_3468	3955949	3956368	67113	646450841	afp9	pfam04965	GPW_gp25
646311920	Dickeya zeae	NC_013592	646450842	Dd586_3469	3956432	3960574	67113	646450842	afp11	pfam04865	Baseplate_J
646311920	Dickeya zeae	NC_013592	646450843	Dd586_3470	3960636	3961463	67113	646450843	afp13
646311920	Dickeya zeae	NC_013592	646450844	Dd586_3471	3961466	3963913	67113	646450844	afp12
646311920	Dickeya zeae	NC_013592	646450845	Dd586_3472	3963910	3967731	67113	646450845	afp14
646311920	Dickeya zeae	NC_013592	646450846	Dd586_3473	3967790	3970252	67113	646450846
646311920	Dickeya zeae	NC_013592	646450847	Dd586_3474	3970305	3971342	67113	646450847		pfam00356	LacI
646311920	Dickeya zeae	NC_013592	646450847	Dd586_3474	3970305	3971342	67113	646450847		pfam13377	Peripla_BP_3
646311920	Dickeya zeae	NC_013592	646450848	Dd586_3475	3971343	3972392	67113	646450848		pfam00528	BPD_transp_1
646311920	Dickeya zeae	NC_013592	646450849	Dd586_3476	3972408	3973409	67113	646450849		pfam00528	BPD_transp_1
646311968	Xylanimonas cellulosilytica	NC_013530	646443358	Xcel_1939	2089765	2090085	67154	646443358		pfam04023	FeoA
646311968	Xylanimonas cellulosilytica	NC_013530	646443359	Xcel_1940	2090215	2093796	67154	646443359		pfam02574	S-methyl_trans
646311968	Xylanimonas cellulosilytica	NC_013530	646443359	Xcel_1940	2090215	2093796	67154	646443359		pfam00809	Pterin_bind
646311968	Xylanimonas cellulosilytica	NC_013530	646443359	Xcel_1940	2090215	2093796	67154	646443359		pfam02607	B12-binding_2
646311968	Xylanimonas cellulosilytica	NC_013530	646443359	Xcel_1940	2090215	2093796	67154	646443359		pfam02310	B12-binding
646311968	Xylanimonas cellulosilytica	NC_013530	646443359	Xcel_1940	2090215	2093796	67154	646443359		pfam02965	Met_synt_B12
646311968	Xylanimonas cellulosilytica	NC_013530	646443360	Xcel_1941	2093821	2094633	67154	646443360
646311968	Xylanimonas cellulosilytica	NC_013530	646443361	Xcel_1942	2094644	2097094	67154	646443361
646311968	Xylanimonas cellulosilytica	NC_013530	646443362	Xcel_1943	2097096	2098955	67154	646443362	afp15	pfam00004	AAA
646311968	Xylanimonas cellulosilytica	NC_013530	646443363	Xcel_1944	2098931	2100478	67154	646443363
646311968	Xylanimonas cellulosilytica	NC_013530	646443364	Xcel_1945	2100478	2100741	67154	646443364
646311968	Xylanimonas cellulosilytica	NC_013530	646443365	Xcel_1946	2100738	2102783	67154	646443365
646311968	Xylanimonas cellulosilytica	NC_013530	646443366	Xcel_1947	2102780	2104729	67154	646443366
646311968	Xylanimonas cellulosilytica	NC_013530	646443367	Xcel_1948	2104758	2106590	67154	646443367		pfam01391	Collagen
646311968	Xylanimonas cellulosilytica	NC_013530	646443368	Xcel_1949	2106640	2108670	67154	646443368		pfam09684	Tail_P2_I
646311968	Xylanimonas cellulosilytica	NC_013530	646443369	Xcel_1950	2108670	2110625	67154	646443369	afp11	pfam04865	Baseplate_J
646311968	Xylanimonas cellulosilytica	NC_013530	646443370	Xcel_1951	2110628	2111023	67154	646443370	afp9	pfam04965	GPW_gp25
646311968	Xylanimonas cellulosilytica	NC_013530	646443371	Xcel_1952	2111035	2111799	67154	646443371
646311968	Xylanimonas cellulosilytica	NC_013530	646443372	Xcel_1953	2111796	2112623	67154	646443372	afp8
646311968	Xylanimonas cellulosilytica	NC_013530	646443373	Xcel_1954	2112628	2113851	67154	646443373	afp8	pfam05954	Phage_GPD
646311968	Xylanimonas cellulosilytica	NC_013530	646443374	Xcel_1955	2113848	2114567	67154	646443374	afp7
646311968	Xylanimonas cellulosilytica	NC_013530	646443375	Xcel_1956	2114564	2114749	67154	646443375
646311968	Xylanimonas cellulosilytica	NC_013530	646443376	Xcel_1957	2114749	2115285	67154	646443376	afp1_5	pfam06841	Phage_T4_gp19
646311968	Xylanimonas cellulosilytica	NC_013530	646443377	Xcel_1958	2115282	2117342	67154	646443377	afp2_3_4	pfam04984	Phage_sheath_1
646311968	Xylanimonas cellulosilytica	NC_013530	646443378	Xcel_1959	2117344	2117787	67154	646443378	afp1_5	pfam06841	Phage_T4_gp19
646311968	Xylanimonas cellulosilytica	NC_013530	646443379	Xcel_1960	2117837	2121190	67154	646443379	afp2_3_4	pfam04984	Phage_sheath_1
646311968	Xylanimonas cellulosilytica	NC_013530	646443380	Xcel_1961	2121218	2122384	67154	646443380
646311968	Xylanimonas cellulosilytica	NC_013530	646443381	Xcel_1962	2122388	2122987	67154	646443381	afp16	pfam14065	DUF4255
646311968	Xylanimonas cellulosilytica	NC_013530	646443382	Xcel_1963	2123194	2123940	67154	646443382		pfam03704	BTAD
646311968	Xylanimonas cellulosilytica	NC_013530	646443383	Xcel_1964	2124045	2124683	67154	646443383
646311968	Xylanimonas cellulosilytica	NC_013530	646443384	Xcel_1965	2124852	2125424	67154	646443384		pfam00583	Acetyltransf_1
646311968	Xylanimonas cellulosilytica	NC_013530	646443385	Xcel_1966	2125479	2125907	67154	646443385		pfam05656	DUF805
646564520	Cellulomonas flavigena	NC_014151	646795121	Cfla_2243	2505962	2507617	67165	646795121		pfam00270	DEAD
646564520	Cellulomonas flavigena	NC_014151	646795121	Cfla_2243	2505962	2507617	67165	646795121		pfam00271	Helicase_C
646564520	Cellulomonas flavigena	NC_014151	646795122	Cfla_2244	2507722	2508729	67165	646795122		pfam04542	Sigma70_r2
646564520	Cellulomonas flavigena	NC_014151	646795122	Cfla_2244	2507722	2508729	67165	646795122		pfam08281	Sigma70_r4_2
646564520	Cellulomonas flavigena	NC_014151	646795122	Cfla_2244	2507722	2508729	67165	646795122		pfam12680	SnoaL_2
646564520	Cellulomonas flavigena	NC_014151	646795123	Cfla_2245	2508876	2509247	67165	646795123		pfam12681	Glyoxalase_2
646564520	Cellulomonas flavigena	NC_014151	646795124	Cfla_2246	2509287	2509793	67165	646795124		pfam00293	NUDIX
646564520	Cellulomonas flavigena	NC_014151	646795125	Cfla_2247	2509911	2511410	67165	646795125	afp15	pfam00004	AAA
646564520	Cellulomonas flavigena	NC_014151	646795126	Cfla_2248	2511498	2514173	67165	646795126		pfam00311	PEPcase
646564520	Cellulomonas flavigena	NC_014151	646795127	Cfla_2249	2514311	2514742	67165	646795127
646564520	Cellulomonas flavigena	NC_014151	646795128	Cfla_2250	2514801	2515301	67165	646795128		pfam12802	MarR_2
646564520	Cellulomonas flavigena	NC_014151	646795129	Cfla_2251	2515298	2515507	67165	646795129
646564520	Cellulomonas flavigena	NC_014151	646795130	Cfla_2252	2515583	2517505	67165	646795130
646564520	Cellulomonas flavigena	NC_014151	646795131	Cfla_2253	2517595	2517912	67165	646795131	afp10	pfam05488	PAAR_motif
646564520	Cellulomonas flavigena	NC_014151	646795132	Cfla_2254	2517914	2519245	67165	646795132
646564520	Cellulomonas flavigena	NC_014151	646795133	Cfla_2255	2519417	2520040	67165	646795133		pfam00196	GerE
646564520	Cellulomonas flavigena	NC_014151	646795134	Cfla_2256	2520083	2523538	67165	646795134		pfam07676	PD40
646564520	Cellulomonas flavigena	NC_014151	646795135	Cfla_2257	2523765	2524412	67165	646795135	afp16	pfam14065	DUF4255
646564520	Cellulomonas flavigena	NC_014151	646795136	Cfla_2258	2524409	2526451	67165	646795136	afp15	pfam00004	AAA
646564520	Cellulomonas flavigena	NC_014151	646795137	Cfla_2259	2526595	2527311	67165	646795137		pfam13699	DUF4157
646564520	Cellulomonas flavigena	NC_014151	646795138	Cfla_2260	2527423	2528988	67165	646795138	afp2_3_4	pfam04984	Phage_sheath_1
646564520	Cellulomonas flavigena	NC_014151	646795139	Cfla_2261	2529015	2529464	67165	646795139	afp1_5	pfam06841	Phage_T4_gp19
646564520	Cellulomonas flavigena	NC_014151	646795140	Cfla_2262	2529464	2529916	67165	646795140
646564520	Cellulomonas flavigena	NC_014151	646795141	Cfla_2263	2529913	2530071	67165	646795141
646564520	Cellulomonas flavigena	NC_014151	646795142	Cfla_2264	2530073	2532700	67165	646795142
646564520	Cellulomonas flavigena	NC_014151	646795143	Cfla_2265	2532723	2533178	67165	646795143	afp1_5	pfam06841	Phage_T4_gp19
646564520	Cellulomonas flavigena	NC_014151	646795144	Cfla_2266	2533185	2534042	67165	646795144	afp7
646564520	Cellulomonas flavigena	NC_014151	646795145	Cfla_2267	2534029	2535861	67165	646795145	afp8	pfam05954	Phage_GPD
646564520	Cellulomonas flavigena	NC_014151	646795146	Cfla_2268	2535878	2536297	67165	646795146	afp9	pfam04965	GPW_gp25
646564520	Cellulomonas flavigena	NC_014151	646795147	Cfla_2269	2536299	2538242	67165	646795147	afp11	pfam04865	Baseplate_J
646564520	Cellulomonas flavigena	NC_014151	646795148	Cfla_2270	2538244	2538783	67165	646795148		pfam09684	Tail_P2_I
646564520	Cellulomonas flavigena	NC_014151	646795149	Cfla_2271	2538780	2540075	67165	646795149		pfam13240	zinc_ribbon_2
646564520	Cellulomonas flavigena	NC_014151	646795150	Cfla_2272	2540002	2542779	67165	646795150		pfam00486	Trans_reg_C
646564520	Cellulomonas flavigena	NC_014151	646795150	Cfla_2272	2540002	2542779	67165	646795150		pfam03704	BTAD
646564520	Cellulomonas flavigena	NC_014151	646795152	Cfla_2273	2543232	2543930	67165	646795152		pfam00300	His_Phos_1
647000312	Serratia odorifera	NZ_ADBY01000079	647266758	HMPREF0758_4992	3561	3701	67298	647266758		pfam07395	Mig-14
647000312	Serratia odorifera	NZ_ADBY01000079	647266759	HMPREF0758_4993	3698	3949	67298	647266759		pfam07395	Mig-14
647000312	Serratia odorifera	NZ_ADBY01000079	647266760	HMPREF0758_4994	4145	4378	67298	647266760
647000312	Serratia odorifera	NZ_ADBY01000079	647266761	HMPREF0758_4995	4829	5728	67298	647266761
647000312	Serratia odorifera	NZ_ADBY01000079	647266762	HMPREF0758_4996	5813	6718	67298	647266762	afp16	pfam14065	DUF4255
647000312	Serratia odorifera	NZ_ADBY01000079	647266763	HMPREF0758_4997	6794	8980	67298	647266763	afp15	pfam00004	AAA
647000312	Serratia odorifera	NZ_ADBY01000079	647266764	HMPREF0758_4998	8977	10704	67298	647266764	afp14
647000312	Serratia odorifera	NZ_ADBY01000079	647266765	HMPREF0758_4999	10775	13891	67298	647266765	afp12
647000312	Serratia odorifera	NZ_ADBY01000079	647266766	HMPREF0758_5000	13991	17581	67298	647266766	afp11
647000312	Serratia odorifera	NZ_ADBY01000079	647266767	HMPREF0758_5001	17603	18031	67298	647266767	afp10
647000312	Serratia odorifera	NZ_ADBY01000079	647266768	HMPREF0758_5002	18016	18483	67298	647266768	afp9	pfam04965	GPW_gp25
647000312	Serratia odorifera	NZ_ADBY01000079	647266769	HMPREF0758_5003	18517	20619	67298	647266769	afp8	pfam05954	Phage_GPD
647000312	Serratia odorifera	NZ_ADBY01000079	647266770	HMPREF0758_5004	20663	21331	67298	647266770	afp7
647000312	Serratia odorifera	NZ_ADBY01000079	647266771	HMPREF0758_5005	21328	21522	67298	647266771	afp6
647000312	Serratia odorifera	NZ_ADBY01000079	647266772	HMPREF0758_5006	21507	21965	67298	647266772	afp1_5	pfam06841	Phage_T4_gp19
647000312	Serratia odorifera	NZ_ADBY01000079	647266773	HMPREF0758_5007	21962	23230	67298	647266773	afp2_3_4	pfam04984	Phage_sheath_1
647000312	Serratia odorifera	NZ_ADBY01000079	647266774	HMPREF0758_5008	23265	24866	67298	647266774	afp2_3_4	pfam04984	Phage_sheath_1
647000312	Serratia odorifera	NZ_ADBY01000079	647266775	HMPREF0758_5009	24926	26026	67298	647266775	afp2_3_4	pfam04984	Phage_sheath_1
647000312	Serratia odorifera	NZ_ADBY01000079	647266776	HMPREF0758_5010	26076	26525	67298	647266776	afp1_5	pfam06841	Phage_T4_gp19
647000312	Serratia odorifera	NZ_ADBY01000079	647266777	HMPREF0758_5011	26713	27315	67298	647266777		pfam00196	GerE
647533112	Bacteroides sp. 2_1_33B	NZ_GG705151	647877104	HMPREF0103_2989	805514	805699	67329	647877104		pfam01783	Ribosomal_L32p
647533112	Bacteroides sp. 2_1_33B	NZ_GG705151	647877105	HMPREF0103_2990	805712	806302	67329	647877105		pfam02620	DUF177
647533112	Bacteroides sp. 2_1_33B	NZ_GG705151	647877106	HMPREF0103_2991	806391	807548	67329	647877106		pfam02518	HATPase_c
647533112	Bacteroides sp. 2_1_33B	NZ_GG705151	647877107	HMPREF0103_2992	811235	811519	67329	647877107
647533112	Bacteroides sp. 2_1_33B	NZ_GG705151	647877108	HMPREF0103_2993	811723	812259	67329	647877108	afp16	pfam14065	DUF4255
647533112	Bacteroides sp. 2_1_33B	NZ_GG705151	647877109	HMPREF0103_2994	812350	813105	67329	647877109
647533112	Bacteroides sp. 2_1_33B	NZ_GG705151	647877110	HMPREF0103_2995	813125	814633	67329	647877110	afp2_3_4	pfam04984	Phage_sheath_1
647533112	Bacteroides sp. 2_1_33B	NZ_GG705151	647877111	HMPREF0103_2996	814671	815123	67329	647877111	afp1_5	pfam06841	Phage_T4_gp19
647533112	Bacteroides sp. 2_1_33B	NZ_GG705151	647877112	HMPREF0103_2997	815123	815626	67329	647877112	afp1_5	pfam06841	Phage_T4_gp19
647533112	Bacteroides sp. 2_1_33B	NZ_GG705151	647877113	HMPREF0103_2998	815788	816444	67329	647877113	afp7
647533112	Bacteroides sp. 2_1_33B	NZ_GG705151	647877114	HMPREF0103_2999	816444	818207	67329	647877114	afp8	pfam05954	Phage_GPD
647533112	Bacteroides sp. 2_1_33B	NZ_GG705151	647877115	HMPREF0103_3000	818220	818624	67329	647877115	afp9	pfam04965	GPW_gp25
647533112	Bacteroides sp. 2_1_33B	NZ_GG705151	647877116	HMPREF0103_3001	819602	821992	67329	647877116	afp11
647533112	Bacteroides sp. 2_1_33B	NZ_GG705151	647877117	HMPREF0103_3002	822005	822745	67329	647877117	afp13
647533112	Bacteroides sp. 2_1_33B	NZ_GG705151	647877118	HMPREF0103_3003	822748	824466	67329	647877118	afp12
647533112	Bacteroides sp. 2_1_33B	NZ_GG705151	647877119	HMPREF0103_3004	824477	826600	67329	647877119
647533112	Bacteroides sp. 2_1_33B	NZ_GG705151	647877120	HMPREF0103_3005	826602	827909	67329	647877120	afp15	pfam00004	AAA
647533112	Bacteroides sp. 2_1_33B	NZ_GG705151	647877121	HMPREF0103_3006	827906	828493	67329	647877121		pfam13699	DUF4157
647533112	Bacteroides sp. 2_1_33B	NZ_GG705151	647877122	HMPREF0103_3007	828516	829535	67329	647877122	afp14
647533112	Bacteroides sp. 2_1_33B	NZ_GG705151	647877123	HMPREF0103_3008	830089	831648	67329	647877123	afp14
647533112	Bacteroides sp. 2_1_33B	NZ_GG705151	647877124	HMPREF0103_3009	832059	833351	67329	647877124		pfam06439	DUF1080
647533112	Bacteroides sp. 2_1_33B	NZ_GG705151	647877125	HMPREF0103_3010	833540	836272	67329	647877125		pfam08305	NPCBM
647533112	Bacteroides sp. 2_1_33B	NZ_GG705151	647877126	HMPREF0103_3011	836330	836713	67329	647877126
647533112	Bacteroides sp. 2_1_33B	NZ_GG705151	647877127	HMPREF0103_3012	836835	838013	67329	647877127		pfam11175	DUF2961
647533233	Streptomyces clavuligerus	NZ_CM000913	647542516	SCLAV_0023	80468	81211	67374	647542516		pfam11716	MDMPI_N
647533233	Streptomyces clavuligerus	NZ_CM000913	647542517	SCLAV_0024	81322	82389	67374	647542517		pfam00355	Rieske
647533233	Streptomyces clavuligerus	NZ_CM000913	647542518	SCLAV_0025	82574	83293	67374	647542518		pfam13490	zf-HC2
647533233	Streptomyces clavuligerus	NZ_CM000913	647542519	SCLAV_0026	83727	84734	67374	647542519		pfam09362	DUF1996
647533233	Streptomyces clavuligerus	NZ_CM000913	647542520	SCLAV_0027	85181	85414	67374	647542520	afp2_3_4	pfam04984	Phage_sheath_1
647533233	Streptomyces clavuligerus	NZ_CM000913	647542521	SCLAV_0028	85515	89600	67374	647542521		pfam12770	CHAT
647533233	Streptomyces clavuligerus	NZ_CM000913	647542522	SCLAV_0029	89631	90368	67374	647542522		pfam12847	Methyltransf_18
647533233	Streptomyces clavuligerus	NZ_CM000913	647542523	SCLAV_0030	90431	90676	67374	647542523
647533233	Streptomyces clavuligerus	NZ_CM000913	647542524	SCLAV_0031	90990	91244	67374	647542524
647533233	Streptomyces clavuligerus	NZ_CM000913	647542525	SCLAV_0032	91241	91591	67374	647542525
647533233	Streptomyces clavuligerus	NZ_CM000913	647542526	SCLAV_0033	91799	92545	67374	647542526		pfam03704	BTAD
647533233	Streptomyces clavuligerus	NZ_CM000913	647542527	SCLAV_0034	92716	92913	67374	647542527
647533233	Streptomyces clavuligerus	NZ_CM000913	647542528	SCLAV_0035	93108	93686	67374	647542528	afp16	pfam14065	DUF4255
647533233	Streptomyces clavuligerus	NZ_CM000913	647542529	SCLAV_0036	93683	94402	67374	647542529
647533233	Streptomyces clavuligerus	NZ_CM000913	647542530	SCLAV_0037	94413	96677	67374	647542530	afp2_3_4	pfam04984	Phage_sheath_1
647533233	Streptomyces clavuligerus	NZ_CM000913	647542531	SCLAV_0038	96709	97164	67374	647542531	afp1_5	pfam06841	Phage_T4_gp19
647533233	Streptomyces clavuligerus	NZ_CM000913	647542532	SCLAV_0039	97166	98668	67374	647542532	afp2_3_4	pfam04984	Phage_sheath_1
647533233	Streptomyces clavuligerus	NZ_CM000913	647542533	SCLAV_0040	98665	99183	67374	647542533	afp1_5	pfam06841	Phage_T4_gp19
647533233	Streptomyces clavuligerus	NZ_CM000913	647542534	SCLAV_0041	99180	99374	67374	647542534
647533233	Streptomyces clavuligerus	NZ_CM000913	647542535	SCLAV_0042	99371	100042	67374	647542535	afp7	pfam01476	LysM
647533233	Streptomyces clavuligerus	NZ_CM000913	647542536	SCLAV_0043	100053	101234	67374	647542536	afp8
647533233	Streptomyces clavuligerus	NZ_CM000913	647542537	SCLAV_0044	101231	101935	67374	647542537	afp8
647533233	Streptomyces clavuligerus	NZ_CM000913	647542538	SCLAV_0045	101932	102336	67374	647542538	afp9	pfam04965	GPW_gp25
647533233	Streptomyces clavuligerus	NZ_CM000913	647542539	SCLAV_0046	102333	104279	67374	647542539	afp11	pfam04865	Baseplate_J
647533233	Streptomyces clavuligerus	NZ_CM000913	647542540	SCLAV_0047	104276	106330	67374	647542540	afp11	pfam04865	Baseplate_J
647533233	Streptomyces clavuligerus	NZ_CM000913	647542541	SCLAV_0048	107502	109478	67374	647542541		pfam09684	Tail_P2_I
647533233	Streptomyces clavuligerus	NZ_CM000913	647542542	SCLAV_0049	109492	110760	67374	647542542
647533233	Streptomyces clavuligerus	NZ_CM000913	647542543	SCLAV_0050	110763	112904	67374	647542543
647533233	Streptomyces clavuligerus	NZ_CM000913	647542544	SCLAV_0051	112901	114049	67374	647542544
647533233	Streptomyces clavuligerus	NZ_CM000913	647542545	SCLAV_0052	114046	114585	67374	647542545
647533233	Streptomyces clavuligerus	NZ_CM000913	647542546	SCLAV_0053	114585	116597	67374	647542546
647533233	Streptomyces clavuligerus	NZ_CM000913	647542547	SCLAV_0054	116584	116706	67374	647542547
647533233	Streptomyces clavuligerus	NZ_CM000913	647542548	SCLAV_0055	116985	119210	67374	647542548	afp15	pfam00004	AAA
647533233	Streptomyces clavuligerus	NZ_CM000913	647542549	SCLAV_0056	119319	119582	67374	647542549
647533233	Streptomyces clavuligerus	NZ_CM000913	647542550	SCLAV_0057	119672	119809	67374	647542550
647533236	Synechococcus sp. PCC 7335	NZ_DS989905	647581072	S7335_638	527242	529827	67377	647581072
647533236	Synechococcus sp. PCC 7335	NZ_DS989905	647581073	S7335_343	529938	532148	67377	647581073		pfam00400	WD40
647533236	Synechococcus sp. PCC 7335	NZ_DS989905	647581074	S7335_187	532231	533511	67377	647581074
647533236	Synechococcus sp. PCC 7335	NZ_DS989905	647581075	S7335_399	533565	534638	67377	647581075		pfam09684	Tail_P2_I
647533236	Synechococcus sp. PCC 7335	NZ_DS989905	647581076	S7335_339	534650	536875	67377	647581076	afp11	pfam04865	Baseplate_J
647533236	Synechococcus sp. PCC 7335	NZ_DS989905	647581077	S7335_186	536990	537178	67377	647581077	afp9	pfam04965	GPW_gp25
647533236	Synechococcus sp. PCC 7335	NZ_DS989905	647581078	S7335_492	538200	538409	67377	647581078		pfam07862	Nif11
647533236	Synechococcus sp. PCC 7335	NZ_DS989905	647581079	S7335_245	539038	540273	67377	647581079	afp16	pfam14065	DUF4255
647533236	Synechococcus sp. PCC 7335	NZ_DS989905	647581080	S7335_634	540270	542468	67377	647581080	afp15	pfam00004	AAA
647533236	Synechococcus sp. PCC 7335	NZ_DS989905	647581081	S7335_750	542576	543802	67377	647581081
647533236	Synechococcus sp. PCC 7335	NZ_DS989905	647581082	S7335_790	543781	544854	67377	647581082
647533236	Synechococcus sp. PCC 7335	NZ_DS989905	647581083	S7335_327	545210	545569	67377	647581083
647533236	Synechococcus sp. PCC 7335	NZ_DS989905	647581084	S7335_599	545835	546362	67377	647581084		pfam13699	DUF4157
647533236	Synechococcus sp. PCC 7335	NZ_DS989905	647581085	S7335_26	546475	547035	67377	647581085		pfam05685	Uma2
647533236	Synechococcus sp. PCC 7335	NZ_DS989905	647581086	S7335_682	547113	548573	67377	647581086	afp15	pfam00004	AAA
647533236	Synechococcus sp. PCC 7335	NZ_DS989905	647581087	S7335_670	548592	548732	67377	647581087
647533236	Synechococcus sp. PCC 7335	NZ_DS989905	647581088	S7335_227	549809	551521	67377	647581088	afp2_3_4	pfam04984	Phage_sheath_1
647533236	Synechococcus sp. PCC 7335	NZ_DS989905	647581089	S7335_613	551637	552131	67377	647581089	afp1_5	pfam06841	Phage_T4_gp19
647533236	Synechococcus sp. PCC 7335	NZ_DS989905	647581090	S7335_502	552179	552661	67377	647581090	afp1_5	pfam06841	Phage_T4_gp19
647533236	Synechococcus sp. PCC 7335	NZ_DS989905	647581091	S7335_156	552667	553152	67377	647581091	afp1_5	pfam06841	Phage_T4_gp19
647533236	Synechococcus sp. PCC 7335	NZ_DS989905	647581092	S7335_78	553174	553638	67377	647581092
647533236	Synechococcus sp. PCC 7335	NZ_DS989905	647581093	S7335_562	553714	553965	67377	647581093
647533236	Synechococcus sp. PCC 7335	NZ_DS989905	647581094	S7335_56	554036	554578	67377	647581094	afp1_5	pfam06841	Phage_T4_gp19
647533236	Synechococcus sp. PCC 7335	NZ_DS989905	647581095	S7335_337	554582	559651	67377	647581095
647533236	Synechococcus sp. PCC 7335	NZ_DS989905	647581096	S7335_166	559738	560223	67377	647581096	afp7
647533236	Synechococcus sp. PCC 7335	NZ_DS989905	647581097	S7335_499	560458	562356	67377	647581097	afp8	pfam05954	Phage_GPD
647533236	Synechococcus sp. PCC 7335	NZ_DS989905	647581098	S7335_35	562534	562656	67377	647581098
647533236	Synechococcus sp. PCC 7335	NZ_DS989905	647581099	S7335_622	563308	563484	67377	647581099
647533236	Synechococcus sp. PCC 7335	NZ_DS989905	647581100	S7335_672	563643	563813	67377	647581100
647533236	Synechococcus sp. PCC 7335	NZ_DS989905	647581101	S7335_425	563819	564520	67377	647581101		pfam13610	DDE_Tnp_IS240
648028006	Amycolatopsis mediterranei	NC_014318	648078452	AMED_4828	5342139	5343473	67389	648078452
648028006	Amycolatopsis mediterranei	NC_014318	648078453	AMED_4829	5343637	5347665	67389	648078453		pfam07676	PD40
648028006	Amycolatopsis mediterranei	NC_014318	648078453	AMED_4829	5343637	5347665	67389	648078453		pfam13519	VWA_2
648028006	Amycolatopsis mediterranei	NC_014318	648078454	AMED_4830	5347699	5348694	67389	648078454
648028006	Amycolatopsis mediterranei	NC_014318	648078455	AMED_4831	5348698	5349237	67389	648078455		pfam09684	Tail_P2_I
648028006	Amycolatopsis mediterranei	NC_014318	648078456	AMED_4832	5349234	5351195	67389	648078456	afp11	pfam04865	Baseplate_J
648028006	Amycolatopsis mediterranei	NC_014318	648078457	AMED_4833	5351195	5351629	67389	648078457	afp9	pfam04965	GPW_gp25
648028006	Amycolatopsis mediterranei	NC_014318	648078458	AMED_4834	5351637	5351918	67389	648078458	afp10	pfam05488	PAAR_motif
648028006	Amycolatopsis mediterranei	NC_014318	648078459	AMED_4835	5351931	5353754	67389	648078459	afp8	pfam05954	Phage_GPD
648028006	Amycolatopsis mediterranei	NC_014318	648078460	AMED_4836	5353747	5354508	67389	648078460	afp7	pfam01476	LysM
648028006	Amycolatopsis mediterranei	NC_014318	648078461	AMED_4837	5354512	5354958	67389	648078461	afp1_5	pfam06841	Phage_T4_gp19
648028006	Amycolatopsis mediterranei	NC_014318	648078462	AMED_4838	5354973	5357924	67389	648078462
648028006	Amycolatopsis mediterranei	NC_014318	648078463	AMED_4839	5357931	5358089	67389	648078463
648028006	Amycolatopsis mediterranei	NC_014318	648078464	AMED_4840	5358086	5358535	67389	648078464
648028006	Amycolatopsis mediterranei	NC_014318	648078465	AMED_4841	5358540	5358983	67389	648078465	afp1_5	pfam06841	Phage_T4_gp19
648028006	Amycolatopsis mediterranei	NC_014318	648078466	AMED_4842	5359055	5360608	67389	648078466	afp2_3_4	pfam04984	Phage_sheath_1
648028006	Amycolatopsis mediterranei	NC_014318	648078467	AMED_4843	5360890	5364234	67389	648078467
648028006	Amycolatopsis mediterranei	NC_014318	648078468	AMED_4844	5364268	5365011	67389	648078468		pfam13699	DUF4157
648028006	Amycolatopsis mediterranei	NC_014318	648078469	AMED_4845	5365115	5367100	67389	648078469	afp15	pfam00004	AAA
648028006	Amycolatopsis mediterranei	NC_014318	648078470	AMED_4846	5367097	5367756	67389	648078470	afp16	pfam14065	DUF4255
648028006	Amycolatopsis mediterranei	NC_014318	648078471	AMED_4847	5368171	5368992	67389	648078471
648028006	Amycolatopsis mediterranei	NC_014318	648078472	AMED_4848	5369597	5371087	67389	648078472		pfam13229	Beta_helix
648028006	Amycolatopsis mediterranei	NC_014318	648078473	AMED_4849	5371133	5371636	67389	648078473
648028006	Amycolatopsis mediterranei	NC_014318	648078474	AMED_4850	5371653	5373068	67389	648078474		pfam01979	Amidohydro_1
648028024	Dickeya dadantii	NC_014500	648184156	Dda3937_03467	4009655	4012486	67419	648184156		pfam00005	ABC_tran
648028024	Dickeya dadantii	NC_014500	648184157	Dda3937_03468	4012742	4013287	67419	648184157		pfam00436	SSB
648028024	Dickeya dadantii	NC_014500	648184158	Dda3937_03469	4013348	4013959	67419	648184158		pfam01613	Flavin_Reduct
648028024	Dickeya dadantii	NC_014500	648184159	Dda3937_03470	4014367	4014882	67419	648184159
648028024	Dickeya dadantii	NC_014500	648184160	Dda3937_03059	4015165	4015752	67419	648184160	afp16	pfam14065	DUF4255
648028024	Dickeya dadantii	NC_014500	648184161	Dda3937_03060	4015759	4016556	67419	648184161
648028024	Dickeya dadantii	NC_014500	648184162	Dda3937_03061	4016701	4018254	67419	648184162	afp2_3_4	pfam04984	Phage_sheath_1
648028024	Dickeya dadantii	NC_014500	648184163	Dda3937_03062	4018309	4018779	67419	648184163	afp1_5	pfam06841	Phage_T4_gp19
648028024	Dickeya dadantii	NC_014500	648184164	Dda3937_03063	4018795	4019334	67419	648184164	afp1_5	pfam06841	Phage_T4_gp19
648028024	Dickeya dadantii	NC_014500	648184165	Dda3937_03064	4019304	4019537	67419	648184165
648028024	Dickeya dadantii	NC_014500	648184166	Dda3937_03065	4019553	4020200	67419	648184166	afp7
648028024	Dickeya dadantii	NC_014500	648184167	Dda3937_03066	4020213	4022003	67419	648184167	afp8	pfam05954	Phage_GPD
648028024	Dickeya dadantii	NC_014500	648184168	Dda3937_03067	4022042	4022668	67419	648184168	afp10	pfam05488	PAAR_motif
648028024	Dickeya dadantii	NC_014500	648184169	Dda3937_03068	4022672	4023091	67419	648184169	afp9	pfam04965	GPW_gp25
648028024	Dickeya dadantii	NC_014500	648184170	Dda3937_03069	4023088	4027239	67419	648184170	afp11	pfam04865	Baseplate_J
648028024	Dickeya dadantii	NC_014500	648184171	Dda3937_03070	4027226	4028191	67419	648184171
648028024	Dickeya dadantii	NC_014500	648184172	Dda3937_03071	4028131	4030677	67419	648184172	afp12
648028024	Dickeya dadantii	NC_014500	648184173	Dda3937_03072	4030533	4034540	67419	648184173	afp14
648028024	Dickeya dadantii	NC_014500	648184174	Dda3937_03073	4034362	4037118	67419	648184174
648028024	Dickeya dadantii	NC_014500	648184175	Dda3937_03074	4037233	4038381	67419	648184175		pfam13304	AAA_21
648028024	Dickeya dadantii	NC_014500	648184176	Dda3937_03075	4038374	4039054	67419	648184176		pfam14103	DUF4276
648028024	Dickeya dadantii	NC_014500	648184177	Dda3937_03076	4039076	4040152	67419	648184177		pfam00356	LacI
648028024	Dickeya dadantii	NC_014500	648184177	Dda3937_03076	4039076	4040152	67419	648184177		pfam13377	Peripla_BP_3
648231707	Geobacter sulfurreducens	CP002031	648246188	KN400_0949	1012647	1014017	67465	648246188
648231707	Geobacter sulfurreducens	CP002031	648246189	KN400_0950	1014181	1015533	67465	648246189		pfam13180	PDZ_2
648231707	Geobacter sulfurreducens	CP002031	648246189	KN400_0950	1014181	1015533	67465	648246189		pfam03572	Peptidase_S41
648231707	Geobacter sulfurreducens	CP002031	648246190	KN400_0951	1015772	1018723	67465	648246190
648231707	Geobacter sulfurreducens	CP002031	648246191	KN400_0952	1018777	1019100	67465	648246191		pfam00472	RF-1
648231707	Geobacter sulfurreducens	CP002031	648246192	KN400_0953	1019369	1021600	67465	648246192	afp15	pfam00004	AAA
648231707	Geobacter sulfurreducens	CP002031	648246193	KN400_0954	1021614	1022210	67465	648246193	afp16	pfam14065	DUF4255
648231707	Geobacter sulfurreducens	CP002031	648246194	KN400_0955	1022207	1023055	67465	648246194
648231707	Geobacter sulfurreducens	CP002031	648246195	KN400_0956	1023134	1025116	67465	648246195	afp2_3_4	pfam04984	Phage_sheath_1
648231707	Geobacter sulfurreducens	CP002031	648246196	KN400_0957	1025157	1025594	67465	648246196	afp1_5	pfam06841	Phage_T4_gp19
648231707	Geobacter sulfurreducens	CP002031	648246197	KN400_0958	1025617	1025979	67465	648246197
648231707	Geobacter sulfurreducens	CP002031	648246198	KN400_3435	1025976	1026155	67465	648246198
648231707	Geobacter sulfurreducens	CP002031	648246199	KN400_0959	1026215	1026649	67465	648246199	afp1_5	pfam06841	Phage_T4_gp19
648231707	Geobacter sulfurreducens	CP002031	648246200	KN400_0960	1026653	1027843	67465	648246200
648231707	Geobacter sulfurreducens	CP002031	648246201	KN400_0961	1027859	1028476	67465	648246201	afp7
648231707	Geobacter sulfurreducens	CP002031	648246202	KN400_0962	1028480	1029568	67465	648246202	afp8
648231707	Geobacter sulfurreducens	CP002031	648246203	KN400_0963	1029555	1030211	67465	648246203	afp8
648231707	Geobacter sulfurreducens	CP002031	648246204	KN400_0965	1030443	1030739	67465	648246204	afp10	pfam05488	PAAR_motif
648231707	Geobacter sulfurreducens	CP002031	648246205	KN400_0966	1030750	1031151	67465	648246205	afp9	pfam04965	GPW_gp25
648231707	Geobacter sulfurreducens	CP002031	648246206	KN400_0967	1031171	1034530	67465	648246206	afp11	pfam04865	Baseplate_J
648231707	Geobacter sulfurreducens	CP002031	648246207	KN400_0968	1034554	1036587	67465	648246207	afp11	pfam04865	Baseplate_J
648231707	Geobacter sulfurreducens	CP002031	648246208	KN400_0969	1036603	1038612	67465	648246208		pfam09684	Tail_P2_I
648231707	Geobacter sulfurreducens	CP002031	648246209	KN400_0970	1038734	1040620	67465	648246209		pfam14520	HHH_5
648231707	Geobacter sulfurreducens	CP002031	648246210	KN400_0971	1040617	1041882	67465	648246210		pfam12000	Glyco_trans_4_3
648231707	Geobacter sulfurreducens	CP002031	648246210	KN400_0971	1040617	1041882	67465	648246210		pfam00534	Glycos_transf_1
648231707	Geobacter sulfurreducens	CP002031	648246211	KN400_0972	1041954	1044896	67465	648246211
648276707	Paenibacillus curdlanolyticus	NZ_AEDD01000004	648722768	PaecuDRAFT_1762	205465	206346	67491	648722768		pfam01471	PG_binding_1
648276707	Paenibacillus curdlanolyticus	NZ_AEDD01000004	648722768	PaecuDRAFT_1762	205465	206346	67491	648722768		pfam13529	Peptidase_C39_2
648276707	Paenibacillus curdlanolyticus	NZ_AEDD01000004	648722769	PaecuDRAFT_1763	206379	207482	67491	648722769
648276707	Paenibacillus curdlanolyticus	NZ_AEDD01000004	648722770	PaecuDRAFT_1764	207506	209965	67491	648722770
648276707	Paenibacillus curdlanolyticus	NZ_AEDD01000004	648722771	PaecuDRAFT_1765	209995	212088	67491	648722771		pfam09684	Tail_P2_I
648276707	Paenibacillus curdlanolyticus	NZ_AEDD01000004	648722772	PaecuDRAFT_1766	212069	214063	67491	648722772	afp11	pfam04865	Baseplate_J
648276707	Paenibacillus curdlanolyticus	NZ_AEDD01000004	648722773	PaecuDRAFT_1767	214502	217612	67491	648722773	afp11	pfam04865	Baseplate_J
648276707	Paenibacillus curdlanolyticus	NZ_AEDD01000004	648722774	PaecuDRAFT_1768	217631	218026	67491	648722774	afp9	pfam04965	GPW_gp25
648276707	Paenibacillus curdlanolyticus	NZ_AEDD01000004	648722775	PaecuDRAFT_1769	218072	218362	67491	648722775	afp10	pfam05488	PAAR_motif
648276707	Paenibacillus curdlanolyticus	NZ_AEDD01000004	648722776	PaecuDRAFT_1770	218399	219067	67491	648722776	afp8
648276707	Paenibacillus curdlanolyticus	NZ_AEDD01000004	648722777	PaecuDRAFT_1771	219064	220149	67491	648722777	afp8
648276707	Paenibacillus curdlanolyticus	NZ_AEDD01000004	648722778	PaecuDRAFT_1772	220151	220786	67491	648722778	afp7	pfam01476	LysM
648276707	Paenibacillus curdlanolyticus	NZ_AEDD01000004	648722779	PaecuDRAFT_1773	220842	223580	67491	648722779
648276707	Paenibacillus curdlanolyticus	NZ_AEDD01000004	648722780	PaecuDRAFT_1774	223577	224017	67491	648722780	afp1_5	pfam06841	Phage_T4_gp19
648276707	Paenibacillus curdlanolyticus	NZ_AEDD01000004	648722781	PaecuDRAFT_1775	224042	224269	67491	648722781
648276707	Paenibacillus curdlanolyticus	NZ_AEDD01000004	648722782	PaecuDRAFT_1776	224221	224589	67491	648722782
648276707	Paenibacillus curdlanolyticus	NZ_AEDD01000004	648722783	PaecuDRAFT_1777	224635	225072	67491	648722783	afp1_5	pfam06841	Phage_T4_gp19
648276707	Paenibacillus curdlanolyticus	NZ_AEDD01000004	648722784	PaecuDRAFT_1778	225121	226881	67491	648722784	afp2_3_4	pfam04984	Phage_sheath_1
648276707	Paenibacillus curdlanolyticus	NZ_AEDD01000004	648722785	PaecuDRAFT_1779	226928	227776	67491	648722785
648276707	Paenibacillus curdlanolyticus	NZ_AEDD01000004	648722786	PaecuDRAFT_1780	227773	228357	67491	648722786	afp16	pfam14065	DUF4255
648276707	Paenibacillus curdlanolyticus	NZ_AEDD01000004	648722787	PaecuDRAFT_1781	228418	230703	67491	648722787	afp15	pfam00004	AAA
648276707	Paenibacillus curdlanolyticus	NZ_AEDD01000004	648722788	PaecuDRAFT_1782	231000	231182	67491	648722788
648276707	Paenibacillus curdlanolyticus	NZ_AEDD01000004	648722789	PaecuDRAFT_1783	231229	231852	67491	648722789
648276707	Paenibacillus curdlanolyticus	NZ_AEDD01000004	648722790	PaecuDRAFT_1784	232037	233452	67491	648722790		pfam00224	PK
648276707	Paenibacillus curdlanolyticus	NZ_AEDD01000004	648722790	PaecuDRAFT_1784	232037	233452	67491	648722790		pfam02887	PK_C
648276707	Paenibacillus curdlanolyticus	NZ_AEDD01000004	648722791	PaecuDRAFT_1785	233576	234343	67491	648722791		pfam12833	HTH_18
648861002	Bacteroides sp. 3_1_19	NZ_GG774768	648890310	HMPREF0104_04148	92252	92554	67510	648890310
648861002	Bacteroides sp. 3_1_19	NZ_GG774768	648890311	HMPREF0104_04149	92832	94241	67510	648890311
648861002	Bacteroides sp. 3_1_19	NZ_GG774768	648890312	HMPREF0104_04150	94231	95619	67510	648890312
648861002	Bacteroides sp. 3_1_19	NZ_GG774768	648890313	HMPREF0104_04151	95979	96425	67510	648890313
648861002	Bacteroides sp. 3_1_19	NZ_GG774768	648890314	HMPREF0104_04153	98413	98958	67510	648890314	afp14
648861002	Bacteroides sp. 3_1_19	NZ_GG774768	648890315	HMPREF0104_04154	98981	99568	67510	648890315		pfam13699	DUF4157
648861002	Bacteroides sp. 3_1_19	NZ_GG774768	648890316	HMPREF0104_04155	99565	100872	67510	648890316	afp15	pfam00004	AAA
648861002	Bacteroides sp. 3_1_19	NZ_GG774768	648890317	HMPREF0104_04156	100874	102997	67510	648890317
648861002	Bacteroides sp. 3_1_19	NZ_GG774768	648890318	HMPREF0104_04157	103008	104726	67510	648890318	afp12
648861002	Bacteroides sp. 3_1_19	NZ_GG774768	648890319	HMPREF0104_04158	104729	105469	67510	648890319	afp13
648861002	Bacteroides sp. 3_1_19	NZ_GG774768	648890320	HMPREF0104_04159	105482	108853	67510	648890320	afp11
648861002	Bacteroides sp. 3_1_19	NZ_GG774768	648890321	HMPREF0104_04160	108850	109254	67510	648890321	afp9	pfam04965	GPW_gp25
648861002	Bacteroides sp. 3_1_19	NZ_GG774768	648890322	HMPREF0104_04162	111029	111685	67510	648890322	afp7
648861002	Bacteroides sp. 3_1_19	NZ_GG774768	648890323	HMPREF0104_04163	111689	111829	67510	648890323
648861002	Bacteroides sp. 3_1_19	NZ_GG774768	648890324	HMPREF0104_04164	111847	112350	67510	648890324	afp1_5	pfam06841	Phage_T4_gp19
648861002	Bacteroides sp. 3_1_19	NZ_GG774768	648890325	HMPREF0104_04165	112350	112802	67510	648890325	afp1_5	pfam06841	Phage_T4_gp19
648861002	Bacteroides sp. 3_1_19	NZ_GG774768	648890326	HMPREF0104_04166	112839	113261	67510	648890326	afp2_3_4	pfam04984	Phage_sheath_1
648861002	Bacteroides sp. 3_1_19	NZ_GG774768	648890327	HMPREF0104_04167	113230	113892	67510	648890327
648861002	Bacteroides sp. 3_1_19	NZ_GG774768	648890328	HMPREF0104_04168	113980	114516	67510	648890328	afp16	pfam14065	DUF4255
648861007	Candidatus Regiella insecticola	NZ_GL379591	648921887	REG_1001	139336	139737	67511	648921887
648861007	Candidatus Regiella insecticola	NZ_GL379591	648921888	REG_1002	141147	144389	67511	648921888		pfam12571	DUF3751
648861007	Candidatus Regiella insecticola	NZ_GL379591	648921889	REG_1003	144871	145905	67511	648921889		pfam13565	HTH_32
648861007	Candidatus Regiella insecticola	NZ_GL379591	648921889	REG_1003	144871	145905	67511	648921889		pfam00665	rve
648861007	Candidatus Regiella insecticola	NZ_GL379591	648921890	REG_1004	145889	146182	67511	648921890
648861007	Candidatus Regiella insecticola	NZ_GL379591	648921891	REG_1005	146616	148331	67511	648921891	afp2_3_4	pfam04984	Phage_sheath_1
648861007	Candidatus Regiella insecticola	NZ_GL379591	648921892	REG_1006	148411	148869	67511	648921892	afp1_5	pfam06841	Phage_T4_gp19
648861007	Candidatus Regiella insecticola	NZ_GL379591	648921893	REG_1007	148892	149368	67511	648921893	afp1_5	pfam06841	Phage_T4_gp19
648861007	Candidatus Regiella insecticola	NZ_GL379591	648921894	REG_1008	149371	149649	67511	648921894
648861007	Candidatus Regiella insecticola	NZ_GL379591	648921895	REG_1009	149653	150348	67511	648921895	afp7
648861007	Candidatus Regiella insecticola	NZ_GL379591	648921896	REG_1010	150349	152019	67511	648921896	afp8	pfam05954	Phage_GPD
648861007	Candidatus Regiella insecticola	NZ_GL379591	648921897	REG_1011	152032	152442	67511	648921897	afp9	pfam04965	GPW_gp25
648861007	Candidatus Regiella insecticola	NZ_GL379591	648921898	REG_1012	152693	153127	67511	648921898	afp10
648861007	Candidatus Regiella insecticola	NZ_GL379591	648921899	REG_1013	153254	157714	67511	648921899	afp11	pfam04865	Baseplate_J
648861007	Candidatus Regiella insecticola	NZ_GL379591	648921900	REG_1014	157748	158992	67511	648921900		pfam13884	Peptidase_S74
648861007	Candidatus Regiella insecticola	NZ_GL379591	648921901	REG_1015	159036	159275	67511	648921901
648861007	Candidatus Regiella insecticola	NZ_GL379591	648921902	REG_1016	159326	161746	67511	648921902	afp12
648861007	Candidatus Regiella insecticola	NZ_GL379591	648921903	REG_1017	161760	164123	67511	648921903	afp14
648861007	Candidatus Regiella insecticola	NZ_GL379591	648921904	REG_1018	164117	166279	67511	648921904	afp15	pfam00004	AAA
648861007	Candidatus Regiella insecticola	NZ_GL379591	648921905	REG_1019	166264	166863	67511	648921905	afp16	pfam14065	DUF4255
648861007	Candidatus Regiella insecticola	NZ_GL379591	648921906	REG_1020	166936	168915	67511	648921906		pfam13699	DUF4157
648861007	Candidatus Regiella insecticola	NZ_GL379591	648921906	REG_1020	166936	168915	67511	648921906		pfam13930	Endonuclea_NS_2
648861007	Candidatus Regiella insecticola	NZ_GL379591	648921907	REG_1021	169077	169454	67511	648921907		pfam13359	DDE_Tnp_4
648861007	Candidatus Regiella insecticola	NZ_GL379591	648921908	REG_1022	169463	169900	67511	648921908		pfam13613	HTH_Tnp_4
648861007	Candidatus Regiella insecticola	NZ_GL379591	648921909	REG_1039	170387	170707	67511	648921909		pfam09907	HigB_toxin
649633045	Frankia inefficax	NC_014666	649754081	FraEuI1c_7040	8603074	8604177	67578	649754081		pfam13407	Peripla_BP_4
649633045	Frankia inefficax	NC_014666	649754082	FraEuI1c_7041	8604425	8605267	67578	649754082		pfam00005	ABC_tran
649633045	Frankia inefficax	NC_014666	649754083	FraEuI1c_7042	8605264	8606556	67578	649754083		pfam02653	BPD_transp_2
649633045	Frankia inefficax	NC_014666	649754085	FraEuI1c_7043	8607128	8607496	67578	649754085
649633045	Frankia inefficax	NC_014666	649754086	FraEuI1c_7044	8607540	8608214	67578	649754086	afp16	pfam14065	DUF4255
649633045	Frankia inefficax	NC_014666	649754087	FraEuI1c_7045	8608248	8609669	67578	649754087	afp2_3_4	pfam04984	Phage_sheath_1
649633045	Frankia inefficax	NC_014666	649754088	FraEuI1c_7046	8609666	8610868	67578	649754088	afp2_3_4	pfam04984	Phage_sheath_1
649633045	Frankia inefficax	NC_014666	649754089	FraEuI1c_7047	8610893	8611333	67578	649754089	afp1_5	pfam06841	Phage_T4_gp19
649633045	Frankia inefficax	NC_014666	649754090	FraEuI1c_7048	8611324	8611791	67578	649754090
649633045	Frankia inefficax	NC_014666	649754091	FraEuI1c_7049	8611788	8611955	67578	649754091
649633045	Frankia inefficax	NC_014666	650640687	FraEuI1c_7050	8612010	8612084	67578	650640687
649633045	Frankia inefficax	NC_014666	649754092	FraEuI1c_7051	8612186	8612719	67578	649754092	afp1_5	pfam06841	Phage_T4_gp19
649633045	Frankia inefficax	NC_014666	649754093	FraEuI1c_7052	8612716	8614011	67578	649754093
649633045	Frankia inefficax	NC_014666	649754094	FraEuI1c_7053	8614008	8614772	67578	649754094	afp7	pfam01476	LysM
649633045	Frankia inefficax	NC_014666	649754095	FraEuI1c_7054	8614782	8615849	67578	649754095	afp8	pfam05954	Phage_GPD
649633045	Frankia inefficax	NC_014666	649754096	FraEuI1c_7055	8615846	8616490	67578	649754096	afp8
649633045	Frankia inefficax	NC_014666	649754097	FraEuI1c_7056	8616521	8616907	67578	649754097	afp10	pfam05488	PAAR_motif
649633045	Frankia inefficax	NC_014666	649754098	FraEuI1c_7057	8616916	8617329	67578	649754098	afp9	pfam04965	GPW_gp25
649633045	Frankia inefficax	NC_014666	649754099	FraEuI1c_7058	8617407	8621090	67578	649754099	afp11	pfam04865	Baseplate_J
649633045	Frankia inefficax	NC_014666	649754100	FraEuI1c_7059	8621100	8622215	67578	649754100	afp11
649633045	Frankia inefficax	NC_014666	649754101	FraEuI1c_7060	8622212	8622838	67578	649754101		pfam09684	Tail_P2_I
649633045	Frankia inefficax	NC_014666	649754102	FraEuI1c_7061	8622857	8625328	67578	649754102		pfam13884	Peptidase_S74
649633045	Frankia inefficax	NC_014666	649754103	FraEuI1c_7062	8625321	8625569	67578	649754103
649633045	Frankia inefficax	NC_014666	649754104	FraEuI1c_7063	8625581	8626228	67578	649754104		pfam00072	Response_reg
649633045	Frankia inefficax	NC_014666	649754104	FraEuI1c_7063	8625581	8626228	67578	649754104		pfam00196	GerE
649633045	Frankia inefficax	NC_014666	649754105	FraEuI1c_7064	8626468	8627439	67578	649754105		pfam00486	Trans_reg_C
649633045	Frankia inefficax	NC_014666	649754105	FraEuI1c_7064	8626468	8627439	67578	649754105		pfam03704	BTAD
649633045	Frankia inefficax	NC_014666	649754106	FraEuI1c_7065	8627436	8629586	67578	649754106	afp15	pfam00004	AAA
649633045	Frankia inefficax	NC_014666	649754107	FraEuI1c_7066	8629561	8632107	67578	649754107		pfam13699	DUF4157
649633045	Frankia inefficax	NC_014666	649754108	FraEuI1c_7067	8632140	8632610	67578	649754108
649633045	Frankia inefficax	NC_014666	649754109	FraEuI1c_7068	8632744	8633559	67578	649754109		pfam00106	adh_short
649633045	Frankia inefficax	NC_014666	649754110	FraEuI1c_7069	8633573	8634625	67578	649754110		pfam08240	ADH_N
649633045	Frankia inefficax	NC_014666	649754110	FraEuI1c_7069	8633573	8634625	67578	649754110		pfam00107	ADH_zinc_N
649633096	Stigmatella aurantiaca	NC_014623	649686442	STAUR_1531	1861262	1862239	67617	649686442		pfam02274	Amidinotransf
649633096	Stigmatella aurantiaca	NC_014623	649686443	STAUR_1532	1862299	1863240	67617	649686443		pfam14518	Haem_oxygenas_2
649633096	Stigmatella aurantiaca	NC_014623	649686444	STAUR_1533	1863357	1863800	67617	649686444		pfam12098	DUF3574
649633096	Stigmatella aurantiaca	NC_014623	649686445	STAUR_1534	1863925	1866231	67617	649686445		pfam02055	Glyco_hydro_30
649633096	Stigmatella aurantiaca	NC_014623	649686445	STAUR_1534	1863925	1866231	67617	649686445		pfam03422	CBM_6
649633096	Stigmatella aurantiaca	NC_014623	649686445	STAUR_1534	1863925	1866231	67617	649686445		pfam02018	CBM_4_9
649633096	Stigmatella aurantiaca	NC_014623	649686446	STAUR_1535	1866239	1868392	67617	649686446	afp15	pfam00004	AAA
649633096	Stigmatella aurantiaca	NC_014623	649686447	STAUR_1536	1868389	1872759	67617	649686447	afp14
649633096	Stigmatella aurantiaca	NC_014623	649686448	STAUR_1537	1872756	1874915	67617	649686448	afp12
649633096	Stigmatella aurantiaca	NC_014623	649686449	STAUR_1538	1874921	1878571	67617	649686449	afp11	pfam04865	Baseplate_J
649633096	Stigmatella aurantiaca	NC_014623	649686450	STAUR_1539	1878580	1878999	67617	649686450	afp9	pfam04965	GPW_gp25
649633096	Stigmatella aurantiaca	NC_014623	649686451	STAUR_1540	1879000	1879302	67617	649686451	afp10	pfam05488	PAAR_motif
649633096	Stigmatella aurantiaca	NC_014623	649686452	STAUR_1541	1879531	1881630	67617	649686452
649633096	Stigmatella aurantiaca	NC_014623	649686453	STAUR_1542	1881646	1882650	67617	649686453
649633096	Stigmatella aurantiaca	NC_014623	649686454	STAUR_1543	1882666	1883202	67617	649686454	afp16	pfam14065	DUF4255
649633096	Stigmatella aurantiaca	NC_014623	649686455	STAUR_1544	1883259	1884845	67617	649686455	afp2_3_4	pfam04984	Phage_sheath_1
649633096	Stigmatella aurantiaca	NC_014623	649686456	STAUR_1545	1884874	1885332	67617	649686456	afp1_5	pfam06841	Phage_T4_gp19
649633096	Stigmatella aurantiaca	NC_014623	649686457	STAUR_1546	1885342	1885794	67617	649686457	afp1_5	pfam06841	Phage_T4_gp19
649633096	Stigmatella aurantiaca	NC_014623	649686458	STAUR_1547	1885801	1885968	67617	649686458	afp6
649633096	Stigmatella aurantiaca	NC_014623	649686459	STAUR_1548	1885990	1886646	67617	649686459	afp7
649633096	Stigmatella aurantiaca	NC_014623	649686460	STAUR_1549	1886656	1888452	67617	649686460	afp8	pfam05954	Phage_GPD
649633096	Stigmatella aurantiaca	NC_014623	649686461	STAUR_1550	1888463	1890163	67617	649686461		pfam15521	Ntox11
649633096	Stigmatella aurantiaca	NC_014623	649686462	STAUR_1551	1890174	1891913	67617	649686462		pfam13699	DUF4157
649633096	Stigmatella aurantiaca	NC_014623	649686463	STAUR_1552	1892098	1892955	67617	649686463		pfam00248	Aldo_ket_red
649633096	Stigmatella aurantiaca	NC_014623	649686464	STAUR_1553	1893534	1893884	67617	649686464
650716013	Burkholderia gladioli	NC_015376	650773813	bgla_2g12290	1541932	1544514	67766	650773813	afp15	pfam00004	AAA
650716013	Burkholderia gladioli	NC_015376	650773814	bgla_2g12300	1544501	1545010	67766	650773814		pfam05118	Asp_Arg_Hydrox
650716013	Burkholderia gladioli	NC_015376	650773815	bgla_2g12310	1545039	1545842	67766	650773815
650716013	Burkholderia gladioli	NC_015376	650773816	bgla_2g12320	1545862	1546563	67766	650773816
650716013	Burkholderia gladioli	NC_015376	650773817	bgla_2g12330	1546597	1547565	67766	650773817
650716013	Burkholderia gladioli	NC_015376	650773818	bgla_2g12340	1547646	1551326	67766	650773818
650716013	Burkholderia gladioli	NC_015376	650773819	bgla_2g12350	1551339	1552181	67766	650773819
650716013	Burkholderia gladioli	NC_015376	650773820	bgla_2g12360	1552238	1553263	67766	650773820		pfam09684	Tail_P2_I
650716013	Burkholderia gladioli	NC_015376	650773821	bgla_2g12370	1553263	1554378	67766	650773821
650716013	Burkholderia gladioli	NC_015376	650773822	bgla_2g12380	1554375	1557626	67766	650773822	afp11
650716013	Burkholderia gladioli	NC_015376	650773823	bgla_2g12390	1557866	1558255	67766	650773823	afp9	pfam04965	GPW_gp25
650716013	Burkholderia gladioli	NC_015376	650773824	bgla_2g12400	1558257	1558670	67766	650773824	afp10	pfam05488	PAAR_motif
650716013	Burkholderia gladioli	NC_015376	650773825	bgla_2g12410	1558681	1559304	67766	650773825	afp8
650716013	Burkholderia gladioli	NC_015376	650773826	bgla_2g12420	1559301	1560344	67766	650773826	afp8	pfam05954	Phage_GPD
650716013	Burkholderia gladioli	NC_015376	650773827	bgla_2g12430	1560337	1560981	67766	650773827	afp7
650716013	Burkholderia gladioli	NC_015376	650773828	bgla_2g12440	1560981	1562912	67766	650773828
650716013	Burkholderia gladioli	NC_015376	650773829	bgla_2g12450	1562909	1563379	67766	650773829	afp1_5	pfam06841	Phage_T4_gp19
650716013	Burkholderia gladioli	NC_015376	650773830	bgla_2g12460	1563381	1563557	67766	650773830
650716013	Burkholderia gladioli	NC_015376	650773831	bgla_2g12470	1563557	1563913	67766	650773831
650716013	Burkholderia gladioli	NC_015376	650773832	bgla_2g12480	1563927	1564376	67766	650773832	afp1_5	pfam06841	Phage_T4_gp19
650716013	Burkholderia gladioli	NC_015376	650773833	bgla_2g12490	1564400	1566019	67766	650773833	afp2_3_4	pfam04984	Phage_sheath_1
650716013	Burkholderia gladioli	NC_015376	650773834	bgla_2g12500	1566038	1566616	67766	650773834
650716013	Burkholderia gladioli	NC_015376	650773835	bgla_2g12510	1566607	1567218	67766	650773835	afp16	pfam14065	DUF4255
650716013	Burkholderia gladioli	NC_015376	650773836	bgla_2g12520	1567221	1568126	67766	650773836
650716013	Burkholderia gladioli	NC_015376	650773837	bgla_2g12530	1568155	1568757	67766	650773837
650716013	Burkholderia gladioli	NC_015376	650773838	bgla_2g12540	1568772	1569146	67766	650773838
650716013	Burkholderia gladioli	NC_015376	650773839	bgla_2g12550	1569273	1569668	67766	650773839
650716014	Paraburkholderia rhizoxinica	NC_014722	650721189	RBRH_02929	13783	14586	67777	650721189
650716014	Paraburkholderia rhizoxinica	NC_014722	650721190	RBRH_02928	14706	15407	67777	650721190
650716014	Paraburkholderia rhizoxinica	NC_014722	650721191	RBRH_02927	15465	17867	67777	650721191	afp14
650716014	Paraburkholderia rhizoxinica	NC_014722	650721192	RBRH_02926	17830	19569	67777	650721192		pfam08242	Methyltransf_12
650716014	Paraburkholderia rhizoxinica	NC_014722	650721192	RBRH_02926	17830	19569	67777	650721192		pfam10119	MethyTransf_Reg
650716014	Paraburkholderia rhizoxinica	NC_014722	650721193	RBRH_02925	19659	21437	67777	650721193	afp13
650716014	Paraburkholderia rhizoxinica	NC_014722	650721194	RBRH_02924	21618	22487	67777	650721194	afp13
650716014	Paraburkholderia rhizoxinica	NC_014722	650721195	RBRH_02922	22484	24166	67777	650721195
650716014	Paraburkholderia rhizoxinica	NC_014722	650721196	RBRH_02921	24219	25907	67777	650721196	afp12
650716014	Paraburkholderia rhizoxinica	NC_014722	650721197	RBRH_02920	25835	27112	67777	650721197	afp12
650716014	Paraburkholderia rhizoxinica	NC_014722	650721198	RBRH_02919	27188	32053	67777	650721198	afp11
650716014	Paraburkholderia rhizoxinica	NC_014722	650721199	RBRH_02918	32105	32557	67777	650721199	afp9	pfam04965	GPW_gp25
650716014	Paraburkholderia rhizoxinica	NC_014722	650721200	RBRH_02916	32566	34329	67777	650721200	afp8
650716014	Paraburkholderia rhizoxinica	NC_014722	650721201	RBRH_02915	34326	35087	67777	650721201	afp7
650716014	Paraburkholderia rhizoxinica	NC_014722	650721202	RBRH_02914	35084	35314	67777	650721202	afp6
650716014	Paraburkholderia rhizoxinica	NC_014722	650721203	RBRH_04077	35293	35835	67777	650721203	afp1_5	pfam06841	Phage_T4_gp19
650716014	Paraburkholderia rhizoxinica	NC_014722	650721204	RBRH_02913	35832	37238	67777	650721204	afp2_3_4	pfam04984	Phage_sheath_1
650716014	Paraburkholderia rhizoxinica	NC_014722	650721205	RBRH_02912	37287	38441	67777	650721205	afp2_3_4	pfam04984	Phage_sheath_1
650716014	Paraburkholderia rhizoxinica	NC_014722	650721206	RBRH_02911	38789	40000	67777	650721206	afp2_3_4	pfam04984	Phage_sheath_1
650716014	Paraburkholderia rhizoxinica	NC_014722	650721207	RBRH_02910	40054	40503	67777	650721207	afp1_5	pfam06841	Phage_T4_gp19
650716014	Paraburkholderia rhizoxinica	NC_014722	650721208	RBRH_02909	40550	40654	67777	650721208
650716014	Paraburkholderia rhizoxinica	NC_014722	650721209	RBRH_02908	40651	40752	67777	650721209
650716014	Paraburkholderia rhizoxinica	NC_014722	650721210	RBRH_02907	40924	41211	67777	650721210
650716014	Paraburkholderia rhizoxinica	NC_014722	650721211	RBRH_04076	41295	41528	67777	650721211
650716014	Paraburkholderia rhizoxinica	NC_014722	650722980	RBRH_00105	1682126	1682377	67780	650722980
650716014	Paraburkholderia rhizoxinica	NC_014722	650722981	RBRH_00106	1682625	1683587	67780	650722981		pfam07819	PGAP1
650716014	Paraburkholderia rhizoxinica	NC_014722	650722982	RBRH_00107	1683697	1684632	67780	650722982		pfam14065	DUF4255
650716014	Paraburkholderia rhizoxinica	NC_014722	650722983	RBRH_00108	1684699	1687197	67780	650722983	afp15	pfam00004	AAA
650716014	Paraburkholderia rhizoxinica	NC_014722	650722984	RBRH_04154	1687627	1688778	67780	650722984
650716014	Paraburkholderia rhizoxinica	NC_014722	650722985	RBRH_00111	1689547	1691367	67780	650722985	afp13
650716014	Paraburkholderia rhizoxinica	NC_014722	650722986	RBRH_00112	1691396	1692118	67780	650722986
650716014	Paraburkholderia rhizoxinica	NC_014722	650722987	RBRH_00113	1692184	1695165	67780	650722987	afp12
650716014	Paraburkholderia rhizoxinica	NC_014722	650722988	RBRH_00114	1695185	1698559	67780	650722988	afp11
650716014	Paraburkholderia rhizoxinica	NC_014722	650722989	RBRH_04153	1698605	1699036	67780	650722989	afp10
650716014	Paraburkholderia rhizoxinica	NC_014722	650722990	RBRH_00115	1699036	1699467	67780	650722990	afp9	pfam04965	GPW_gp25
[truncated: 33,925 more rows]
