# Supplementary material for: The extracellular contractile injection system is enriched in environmental microbes and associates with numerous toxins
Source: Nat Commun. 2021 Jun 18;12:3743. doi: 10.1038/s41467-021-23777-7 (PMC8213781; doi:10.1038/s41467-021-23777-7)
Supplement: Supplementary file 7 — Supplementary Data 4 [file 41467_2021_23777_MOESM7_ESM.zip]

Archive with 1 entries (1 files):
- 282650_2_data_set_5572411_qt3hgt.txt
