# Supplementary material for: The extracellular contractile injection system is enriched in environmental microbes and associates with numerous toxins
Source: Nat Commun. 2021 Jun 18;12:3743. doi: 10.1038/s41467-021-23777-7 (PMC8213781; doi:10.1038/s41467-021-23777-7)
Supplement: Supplementary file 7 — Supplementary Data 4 [file 41467_2021_23777_MOESM7_ESM.zip › 282650_2_data_set_5572411_qt3hgt.txt]

>637000088_65503.0
WLKAANGVEVVLA-PGSIAKL-LAP-QVAQPYASFGGR-ES--AARLRH-RQRCITPWDY
ERLLLRVKCIPPGHLLIV-AIPTQMTELA-QAHATVRVRNPAYQAIRRQLHEAI-VQA-L
RSVLLDFIEE-LPYVDFVLLSVSVVAA-NARLVY-P-GQSIEILAGTSVFIGTVVRQGAR
VSQLVVDCAMKL-AIEAV-LG-TDWDFILARARANGKPALTGTVCT-LTLLEFEGEIDAR
LQHGE--YKGTSWDAASLPEAETQAWVDGDQVSGRVELAGLGR-R-FNVTGVRHQGWKTV
SGLQIGVV-TSN-RVR-VKLPLGLWARVASLDAGFRPEIGDEVTVGFLADDPRHPVILGM
LHSSAKEKMLKTR-TVHFDDD
>637000120_65544.0
WLRAVSEVWVRLG-WGAIARM-RTG-KVVNPGPCGGGV-EDISALSLRR-RDRAVTVEDY
EGLIRLVKCLPTGWLTVI-IVPRRVEEFV-AGHGHAVVTRPSYVRVSTAALAAL-GRF-L
HSDLYRLLEE-IEGVDRVIVSVEVETL-DVSLAF-P-GAEVKVFLGKPLFEGRLHTLTPA
FPSLMVQGSHGL-QASEI-AR-VDLEFLRRLARDLGTPA--DELLT-FNLVSFTPRLSTS
AQVSE--VRVRGWNPATFSREEADALARAGFITGTVAIQGIGT-R-FSVKGARHSGYRT-
------------------------------------------------------------
---------------------
>637000155_65556.0
WLRIDQPVTRVVP-AGTLTVL-KPS-AVTNPAPARGGV-DTVDHVVLKA-NNRVVQLSDF
GPLAARARATDGHGIRLS-VLATLVQTYV-RQRCGIEATNPDYRTVDDQLVQLL-TDF-L
AAAIDRALRR-SPLVESVIVTVEVHEI-NFNFTM-P-GDEITIKMGQTLIVGEITAIEPR
FSTATIRGMHRL-QVIQV-AR-NNYQFLLKRAAQINPSG--EPVKT-LDLDSIDLDLRIP
TQGSS--VTVHSFDPATTSVEALQVVADARFIEGSVKLSGLSQ-R-FDIVSSTHQGYAT-
------------------------------------------------------------
---------------------
>637000186_65571.0
WLRLRGAGYRELP-PGSLKDI-SAF-RVQQPEPTLGGR-ETLAEALLRH-VDRAVTEEDY
RRLAARVEVLPPGVVSVM-VLPEAVHAYL-DARRELYVIGCEYVPLGQAVRQAV-RRF-I
DRELYVAVAQ-VPGVASIVSSMRLEAE-GLELRF-L-GAPIGIYTGQEIFRGVITGIEAV
FPEFVVLALQKA-RAEKL-AR-SDLAFVRRLLATRDARSAV---LE-LELRRVRVTADLA
HQATQ--VTCTGWNAIQSTSDEATAIARARFVRIDVRLRGLSA-R-FDVVRASHHGYET-
------------------------------------------------------------
---------------------
>637000199_65581.0
WLKVTQAARVTLA-GGTISKL-AVP-KIAQPYTSFGGR-EQ--PERLRH-KGRAVAIFDY
ERLVLKVRCINPGSVTLA-VIPQEIEKYL-ASVSMIKVVNPQYERIQRELQQAI-VGF-L
RSSILKFVEE-QYYVDYVVLSITVQIV-NARIIL-P-GQEVEIAAGQKIFQGLIVKHALK
VSMLMLDCATKL-TIAEI-IA-TDWDFILSRAEMNGAPNTSGPQIT-LNLLELEAAMDAR
HQYQA--VKATSWNYADVAEPELKAWADAAKIQGRIQLAGVGD-R-FNVSGIRHGAWDTV
NGLQIGVV-VQLQRIL-VKVPIGIWARIATLDAGFRPEVGDEVILGFLNDDPRDPVVLGM
LNSSAKRKGFFTR-QLTFDDD
>637000207_65594.0
-----NATTATLA-AGSIKQP-TST-NVTQPWASWNGR-ET--EHRLSH-RNRVLSWGNI
VTLLKDVKYPSPEIQRLI-VIPAEMVEWI-KQLSTIEINNPTYVDVNHQLQQQL-RRK-Y
YYQLLANIQQ-SPLVERVVISLTVHQI-NAKITL-P-NQELIVQL-TVLFKGIIVRQALK
FSLVTLTALQKL-TIRKL-FD-NDWKFLKSRLAAANPESLNQTVHT-IVLFEADLQFDNR
HSPKT--VSVQAWDITQQDNEQAKYLAQGDNVSGNLALNGFGQ-G-MDITGVSQQGWRTV
KELHVGIV-EKYQRIP-VRIPAVLFARLGKPYASFYPEPGDEVIIGFFECDPRFPVILGA
MHNP-KIKTLVIKNKQALVLN
>637000207_65595.0
-----NAATATLP-ADSITQP-VNA-SINQPWVSWNGR-ET--EQRLSH-RNRVLSWDNI
VTLLKDVKYPSQKEQQLI-AIPAEMVDWI-SQLSTLKINNPTYVDVLHQLQQEL-SRK-Y
YYPLLATIQQ-SPLVERVAINLTVHYI-NVNITL-P-NNELIVQI-TILFKGIIVRQALK
FSLMTLTALQKL-TIKKL-FS-NDWTFLKSRLIATNPKALNQTVHT-IVLFEANLQWDNQ
RSPKT--VSVQSWDITQLDNEQAKYLAQGDNVSGSLALNGFGQ-G-MDITGVSQQGWRTV
KELHVGIV-EKYQRIP-VKIPAVLFARLGKPYASFYPEPGDEVIIGFFECDPRFPVILGS
MHNP-KMKTLVIKHQQALVFN
>637000207_65598.0
WLKAQNATTATLA-ANSIKQP-VNS-EVAQPWASWNSR-ED--EQRLSH-RNRALNWGDI
VTLLKDVKYPSPEKRKLI-VIPTEMVEWL-DRLSTIEINNPTYVDVPHQLQQEL-SRI-Y
YYQLLATIQQ-SPWVERVVISLTTHHI-NANITL-P-NHEVIVQM-TVLFKGIIVRQTLG
LSIITLTALQKL-TIKKL-FN-NDWAFLKSRLTATNPKALNKTVHT-LVLFEADLQWNNQ
YSPKT--VSIRAWDITQLDNEQAKHLAQGHNISGSLALNGFGQ-G-MDITGINQQGWRTV
KELHIGIV-EKYQRIP-VKIPAVLFARLGKPYASFYPEPGDEVIIGFFECDPRFPVILGS
MHNP-KVKTLVIKKQQALIFD
>637000207_65599.0
-----NATTATLT-ADSIKQP-VTT-SVTQPWASWNGR-ES--EQRLSH-RNRVLSWGNM
VTLLKDVRHHSPEEQQLI-VIPAEMVEWL-SQLSTIEINNPTYVDVNHQLQQQL-NRI-Y
YYQLLATIQQ-SPLVERVVISLSAYPI-NANVTL-P-NHELIVQM-TVLFKGVIVRQTLG
LSLMILTALQKL-TIKKL-CS-NDWTFLKSRLSATNPESLNRTVHT-IVLFEANLQWDNQ
RSPKT--VSVQSWDINQLDNEQTKQFTQGHNISGSLALTGFGA-G-MDITGVSQQGWRTV
KELHIGIV-EKYQRIP-VNIPATLFARLGKPYASFYPEPGDEVIIGFFECDPRFPVILGA
MHNP-KMKTLVIKNQQALIFD
>637000249_65661.0
WLRASNAIQVSLA-SGSIAKL-KTP-KIEQPYASFGAK-ET--TQRLRH-KNRAVTSWDI
ERIVLKVKAIPPGNVLVV-VVPSKIKQHL-QALGQHHVVNPTYQQVQKALKQAL-IRY-L
KSALLDFIEE-LDYVDYLLLAANVSSA-NARLVY-P-GSEIEILGGETLFKGIVVKHSLK
MPQLILECATTL-SIAQK-FE-TDWDYCLLRAEANGTPSLSAPVCT-LTILEGDLEMDGR
NQFSA--VKAYTWDAANITGDEAQKWADANRISGSVALDGMGA-R-FNVTGVRHKGWKTV
AGLQVGVV-VSN-RVR-VKMPMGAWARMACMDAGFRPEVGDEVVVGFFADDPRAAVVLGM
LHSSAKIKLFKSR-KVSFDDD
>638341115_65900.0
WLQAHQVAKAQLP-AETISKL-NTR-SVKQPYASFNGQ-ES--QERLRH-KDRALTLWDY
EHLVLKVKCINAGNVTLV-VIPNEIQDFL-NARSKPQVINPVYEPITNELQEAI-KKW-L
KSMLISHLEQ-LPYVDYLVKSMVIHEV-NASIVL-P-GSEIELLAGETIFKGKVIRHSIK
IAVLVVECAVKL-TIEEI-LS-SDWDFLALRAQINGKPDISAPAIT-LNLYDFDGEIDAR
NALKT--ITAYSWNSNNLTEEELQEWADASYNRGRVELKGLGT-R-FNITAVSHGNWFSV
SGLQIGKV-TQIQRIM-VKIPIGIWARIALPDAGFRPEIDDEVIVGFINDDPNDAVILGG
LHSSAKEKGIFTQ-QLLFNDE
>638341135_65905.0
WLRGF-DGWEAVP-AGAINKL-SGL-EVSNPLAAHNGA-ETVDQAELRR-RDRTVTRNDF
RELSLRAECLPAGVVSVV-VWPHSVCTWL-DRRRELYVIPPRYRKVAHWVELVL-RQY-L
GPELQAAALQ-VAGVEYLIVRLVIEAT-DLRARF-F-GRELQVSIGRTIFKGAISAIEAN
FPEIVVYALMDL-RAEEI-AA-SDLAFLRERARLIQSRGQR---LT-LHILALQARADLA
HQRTA--VRVSGYDAHDLNDREAAGWAQAAFVQVSLTLQRVGR-P-FEVTRVCHEGFRT-
------------------------------------------------------------
---------------------
>639633050_65989.0
WLRVSNALRVTLP-AGSITSP-GMS-ATLQPAAGFGGR-EN--RTRLRH-KNRAVLPWDY
ERLVLKVKCFGPGRVLVV-VVPNRIGEFL-RQHSSIEVRNPAYERIHKELNRAI-TEY-L
REDIEAYLMK-QEYVECIIISVTVKSI-NARITV-P-GREIRIAAGQTIFQGIVTSQGIR
ISRLEVECAVAM-TISTL-IA-SDWDFMLSRAEVNGAPQVDVPLLA-VDLIEFSADLDAT
SQLVS--VTSVCWDMKKMERSALKEWAAGARIRGRIKLEGVGN-R-FNVSGVRHGNWTTI
EGLHIGVV-KKLDRVQ-VSIPVGVWARLAKFHASFIPEIGDEVVLGYVNNDPSHPVILGS
LYSS-STKAIVTR-RVEFDDD
>639633056_65995.0
WFAAVNGVWAR-------WSF-TPA-SIAEIPTPGTSR-EP--RDRLRH-RRRGVTPWDM
ERLVLMAKCLPPGHMTLV-VARNTIQKWL-ADYT---VVNPTFERLQQLLRRDL-RRF-L
-AHIA----E-KDYIEKIIQAMYIHEL-NATVIV-L-GAEIEIRAGQQLFKGIVTSQRAR
LARLEVLCALKL-TMKAI-IT-TDWDFLRLLADRNGKPDSSVPALL-VDIIDFDISLETN
RTIKN--AVQDAWDEASVDASDLKEMANAAAVSGSLEISNTGK-R-FGVTAVSHGKWTSI
HGLQIGKV-VQLARIL-ISLPMDVWARYAQPYASFLPEVGDEVIVAFLNADPNAPIIVGS
LHNE-KIKTIVTR-KVIFDEE
>639857000_65999.0
WVRGQQAAWCELP-PGALTAL-GEA-GVLQPLPSQGGR-ED--TARCRH-KARAVTPWDY
ERLVLSARCQPARSVLML-VSPEEIRAFL-AARADVQVANPLYETVTQRLNAEL-RAF-L
SQEVLRFIQA-RPYVSSVVLSIQVSAL-NAQVEL-P-GVTLEVKLGQTVFSGVVTRQAIR
KAVLQVEAAVKM-TLGKL-IR-TDWDFLVTRAEANGAPDPSTPVLG-VDVLDFRLEEDAP
SQLSS--VRCSSWDYKSWAQDSLKAWAQGAKIRGELSLEGFGD-R-FDLSGVTHGRWTTV
VGLQNGVV-KQIDRVL-VQIPVGVWARLGSPYATFYPEVGDEVILGFVNEDPGNPIILGS
LYSGSKHKAIKTN-EILFDEE
>640048527_66004.0
WIKGTNAMTATLP-ANTINQL-VTP-DVRQPLPSVGGQ-ET--EMRIAH-RQRAITWNNM
RSLLMDVRFPDLEVQSLM-VIPSRMAQWL-SQYTAPTLKNPKYIDVTRQLAAQL-QHD-Y
YYQLLATLQQ-SPLVQSVIRRLRVQLI-NAQLEL-L-GVRVGIAQ-KPLFDGYLVQKKMQ
LWSVRLEALQKL-TMKGL-LQ-SDWQFIRSRLLSTNRPLSDAMASR-TTLYEINLNFDNR
FTPDS--LSLQGWDIAA-PEATLQTLSNSTGVQGHITLSGFGA-G-LDLSGVNQYGWRSV
RSLHIGTV-AGFTRIA-IHLPALIFARLSKPWASFYPEPGDEVVVGFIDSDPRYPMILGA
LHNP-KRKGLIVSQTQALMID
>640069320_66056.0
WLRCRDGAATEVR-KGAIHVL-KTS-RVENRRAAAGGA-ETIEDALIRS-RGRAVTAEDF
EELARRVHCLTAGLIRLL-VVPARIKAYL-DERKHVRVKAPAYQGLTDDVLRAL-NRL-L
RHELAAALAW-TPGVDMSLASAYVFSL-RFMLRF-M-GTKVKISVAEPLLSGEVTAVEAV
FSFTAIRGTHRL-FVTQV-AQ-TDWEFLDTVARRVGARQPAENPLV-LDLLRFRGVVTAA
EQVAK--VEVRGWDVAQRTQSEADSAAGASFAEVDVMIENAGA-P-FDITTARHGGYTTG
FGVVIALV-SDANRVR-LTFPWSDWARTVQLGAGILPEVGDEVLVAFEQGDPQRPYVLGG
LHNG-TRRSLVSR-RIDLFDD
>640196209_66066.0
WLRASQAVEAVLP-AHSIQRT-YLP-GVSQPYGSFGGQ-ES--LGRLRH-KNRAVNIWDY
ERLVLKAKCLPPGEVRLI-VVPQAIEGYL-KQRMNVTVRNPVYHELKEILHQVL-QEY-L
PNLIVDFVER-LEYVDYIHPDVDIHEV-NACLSF-P-GKTLEIKIGTTIFKGIIVKHALE
ASLLSLELCVKM-TLAQV-IE-SDWDFLLTRADLYGN-----AKYE-VGIFNLHLEINAE
HQAAT--INTLAWDAENLSVEEQKGWADGAMLRGSVSVTGFNA-Q-FDISGVRHDGWYTI
QGLQVGVV-DAFERVR-VKIPAIVWARLTSPDAGFRPDEGDEVVVGFMNNDPRQAIILGS
VFGA-KIKGIFSK-QLKMDDE
>640196209_66068.0
WLKVSQVTTAKLP-AFTIDRP-YGS-DIIQPLESFGGQ-EK--EERLNH-KQRAITAWDY
ERLILKATCLPPGSVLLV-VVPYDIKAYL-QKFIQLEIRNPAYERLKQKLNEEL-NKY-L
ISDVLSFMRT-LPYVDFILTSVEIKSI-NAILTF-Q-WNKVV--IKTPLFEGYIFDQDLK
LNKFTVTCAKYL-TVDFV-LK-NCWKYILDNLSNY-APDFAQPSDF-QNLRSFEVKE-AS
TSLRA--IEIKGYDEKSHTKADMENILETGFKSGKVEVEGLPT-E-YSVGGIEH-DWVTS
GNLTLGVV-HSIHKIK-VNIHKIVEARMVQPYAGFFPNVGSEVILTPIEGDENYWVILGC
LYSP-VHKSIVTK-VLDFFDD
>640427139_66098.0
WLRCR--RLREVQ-ANTLTTL-KTS-RVTNRRAAEGGR-QGLDDAILRT-RTRAVTADDY
EHLARRACCIAPGQVLVC-ILPARVLEYL-DRR-ALDVRPVQYLWVSQDAEETL-YRY-L
VSEIYALMQR-LPQIEFVMLEITVNSL-HATIVL-P-GGLIEVSARESIFDGEIVEIEPQ
FLKVTVRALHRL-GITQL-AN-TNLEFLRERAAALGTRLPSPAPVE-LDLVAFRPRLSTI
DQVNE--VTVRGWDPLERIQPEAERIARARGVEAEVKITNVGT-R-FGVTSATHSGYVTF
EGLVIGVV-TDTNRVK-VKFPTSDWARVVSVGAGFLPEVNDEVLVGFEHGDVRAAYVIGG
LWNG-KQRVIKSR-IITLDDS
>640612202_66114.0
WIKASQAVEAVLP-AETISKL-QER-SIQQPYPSTKGK-ES--DERLRH-KKRAITLWDY
EHLILKVKCLNPGNATLI-LVPNDVAAFV-NELNQAKVINPNYEEVKTKVKEDI-KKF-L
RSQMIHYLEQ-LTYVDYIVKSIQVKEV-NARLVI-P-GKEIEITVGETIFKGVVIRQNLK
ISILIVESAVKM-TLEEL-IS-TDWDFMMLRLQANGKPDLSSALET-VTILEFDAEMDAR
NQLPK--VVSQAWNMSDKKDGSLQEWANAAKTRGRLLLEGVGD-R-FNITGVNHGNWTVI
SGLHVGLV-TDLERIK-VKIPIGVWCRQAFPDAGFRPEIEDEVIVGFINEDPNDAVVLGM
LHSSANEKGIQTR-KMIFNDE
>640753039_66180.0
WLSAKNPVKARES-FTGLVSF-EKS-DIYQIIPAKGGR-ET--PEEMSH-RNRAVLPRNY
EQITLKVLCLPSPIVTLV-VMQMRIEDYI-GDKTTVDAITPVYEEVTRQTEARI-NNC-I
STDLYNSIRE-CEAIVDIVINAKIRAC-NATISI-S-GTELKFQAGNTLFEGCVTTHQLK
ITLFILECAYPV-TIKKI-LG-TDWDFVLTRAQNNGKPNVSAPVLT-INLIAFDGSISAS
EQYTD--TKACAWDVSRIGDASLHAWADAARFQGSIKLEGLSK-H-YSVQSVEHGEWKTI
RGLQIGIV-KKIGFIL-VDIPLEIWARPVSPYASFLPEVDDEVVLQFINEDPCHPVIIGS
LYSR-KLKTIVTK-KITLDDD
>640753047_66187.0
WLRCR--RPREVQ-ANTLVTL-KTS-RVTNRRAAEGGR-QGLDDAILRT-RTRAVTADDY
EHLARRACCVSPGQVIVY-ILPARVLDYL-DRR-ALDVRPIQYLWVSHEAEEVL-YRY-L
VSEIYALMQR-LPSIEFVILDITINSL-HATLVI-P-GKTLVVNVRETIFDGEIVEVEPH
FARVVVRALHRL-AIQQI-AG-TNLEFLRERAAALGVKPPSAAPVE-LDLSAFHPRLSTI
DQVNE--VNVRGWDPQKRSQSEAEQIAKARCIEADVKITNIGI-R-FSVTSATHAGYVTI
EGLVIGIV-TDNNRVK-VKFPTSHWARVVSVGAGFLPEVNDEVLVGFEAGDMRAVYVIGG
LWNG-KQRVVKSR-VITLDDS
>640963030_66219.0
WLRASQALEAVLA-AESLDRL-IRP-KVIQPYTSFGGR-EE--ASRLRH-KQRALTPWDY
EQLVLKAKCLRAGKVRVV-VVPAEIQEYL-RAHAEVSVTNPEYVAVMRQLNEDI-KRL-L
ANSIIDYVDR-RDYVDYVLRSFEVKEL-NATLEF-P-AGELAIGVRHLLFLGKVVRQAIR
SGTLRVELAVTL-TITDM-LG-TDWDFLLLRADVLGAMGASAESLS-LGVHELELEYDAS
NQNSE--YQAIGWDAQKLDPDELSAWATAGAIRGRLTLSGVSE-A-FDVTGVIQDHWTTI
AGLQIGIV-K-ALMVQ-VELASPVWARMTFPEAGFYPEVGDEVVVGFVNGDPRYAMVLGS
TYSA-VLKGIVTR-TLLFDDS
>641380434_66293.0
WIAIGNGFTLQIQ-ANIITSP-QTV-ATTQPFPSFGGK-ET--TARLKT-KDRLMTTTDF
FNTIRYSKSSY--NTYVLKRVALNIQEYL-KTRVNVSVENFELNYVQKEVNNGI-NLF-L
TAQLVAFINS-YNSILEVVQSIEVKGV-NAKVVI-P-GNTITIEVGEVIFTGIITKQSIR
IAVLVVECAVKM-IMSAI-IG-TDWDFLLARAETNGPPDNDTSVLE-INLLEFNAALDAV
TQLGS--AKATSWDFTTIQNADLTNWSKAAKIQGDITLAGLGD-R-FNISNVHHGNWTTA
QGLFNATV-KKMYRVL-VDIPLGLWARLTNFYSTFMPEVGDEVVVGFLNEDPRYPIILGS
MYSADKIKAFVSK-NIKFDDE
>641380434_66294.0
WIRATQAVEVSMP-AETISKL-EER-KVTQPYASFDGL-ES--DLRLRH-KNRAITLWDY
EHLVLKIKCLNPGEVLLV-AIPNAIENYI-NELNEATVVSPVYEPVAKQLRNDL-TQY-L
ASEVIFYIEN-LDYVDYIVKTITVRTC-NATVVI-P-GEKIHIKGGKTLFKGIITKHAIK
ANYLIIECAFKM-TVGEI-IS-TDWDFIQCRAQINNAPEFAPSVLT-ANIFSFDAEIDTR
NQYEA--FEASAWNYSNIPDEILTTWAESAKICGTITLSGMSD-R-FNVSGVHHGNWLTI
SGLQIGVV-SALERIQ-VKLPIGVWARVLSMHAGFLPEIGNEVLVGFLNDDPNQAIVLGS
LFSNTNEKVIMTK-KITMNDE
>641380451_66300.0
YITCANATTATLP-PESITAL-ATD-EIVQPWQSWGGE-ES--HSQLSH-RDRAISYADS
ILLIKDVIANQINTAAFV-VIPDALRSFL-THRADVQVVNPKYNVVEAQLTESL-IQH-Y
YYDVIAHIQQ-HPLVDNLLAGISSQQI-NAKLQL-I-GEEVKVYSGELIFKGIITAYG-L
EEVLNLELLCRL-DISKL-CH-SDWHFIRSCLDANGTPQLKTTPDH-QKIYSASWAFTSM
DQPDA--LEMSSWDIKKKDKREIKAWADSSQVQGSVKFSEFGT-S-IDVTSVSHAEWTTI
NGIHLATV-AKYERIG-VHIPAKLWARFSMPYASCYPEQGDEVILGFIEDNPCYPVILGS
LHNP-IHKGWKLT-ELEMLLN
>641522635_66354.0
WLRLRGRGYQDLP-PQSLAKL-EAR-KVLQPLALSGGE-ETLDLALLRH-RDRAVTEEDF
RRLSFRVDVLPPGVVSVM-ALPERVHAHL-SARTELYVIGCDYVPLGLDIKQAL-TRF-L
SRELEVEVSR-VAGVDELMTALKMESE-GLELHL-L-GADLAVYCGRELFKGKVTALEMV
CPELVVLALNAA-RVRTI-GA-TDLGFLRRLLARFDARQDA---IE-LQLARVRICADLA
HQASA--VSVAGWNAGDGSNDEARAVAQARFVRAEVKLVGISA-Q-FDVVRTRHQGYRT-
------------------------------------------------------------
---------------------
>641736149_66435.0
WLRARNASVATLP-PETVTNA-LEA-QVVQLWPSFGGR-ES--SGRLRH-RARALDSWDL
ATLLREVAVLATLPQRLV-VMPLDLHRWL-VARVTVSCVNPHYRPVRNRVRRLL-EDQ-L
RRRVRQSIMQ-IDEVEKLVKGVSTFAV-NATIEL-A-GASVSIDVRKCVFRGVLEHVE-C
ESTVKIKALAHL-QLQEL-MG-SRWEFSKALMGRNGPPGWSEVITA--NVLRVNCARSTR
QQPRS--SGLVQWNVQQNSGVALKGKVNGGAARGVLRLVNCGE-A-SSVTAIEHGDCTTP
DGAVVGCV-QAYEEVW-VKVPGKVRARYSGPYASFYPQKGDEVVLMPMAGDPCSLVMVGA
MNNP-VKRGIAFH-SLCLRFD
>642555119_66527.0
WLRLSQAVRATLA-AETIKRT-RQS-GVTQLRPSFGGL-ES--DARLRH-KQRALSPTDY
EMLILKVKCFAPGQVLII-PIPQAIYDFI-APLARISVENPCYEEIQNRLNREL-CDY-L
EQEIKSFIHH-RDYIAYVLISLDILNV-NAILVL-P-GAEVKIQLGSDVFTGVVIKHSIK
IARLVIECAIAM-TISKL-IG-SDWDFMLARAEANGAPEASGAVLT-VDMVEFHADMDAR
HQYST--VETYAWDLASLESDFLSTWAKAARIRGHLELAGVGA-R-FNISGVEHGNWITI
RGLHVGVV-MKLDKVQ-VSIPEGFWARLAQFYASFIPEIGDEVILGFFNDDPSHPVILGS
LYSS-KTKALVTR-KLEFDDD
>642555120_66528.0
WLRAVQAARATLA-AGTVTKA-VTP-KITQPYATFGGR-ED--ETRLRH-RNRAITMWDY
ERLVLKVKCLNPGHVTIV-AIPDLVKTHL-EAHATLHVENPVFESVQELLRQEL-MRH-L
KSSLIDFVEE-RAYVDYVIVALSVHEL-NAVLQF-P-GKEIEIQLGDSVFSGLVIKQSLK
ISFLSVECAIKM-TMEEI-IG-TDWDFLLCRAEANGPPDASAPSVT-VTVLELDAELDAR
VQETG--ITASAWSPADLSQPELQAWADAAKVRGRIEVTGIGA-R-FEVSGIRHGNWETV
GGLQMGVV-TVLERIK-VRLPMGVWARLATLDAGFRPEINDEVVVGFLGDDPRHPVVLGM
CHSAAKRKGYVSR-MLTFDDD
>642555129_66535.0
WVRAAQALQATLH-AGIIAKL-AQP-KVSQPFASFGGR-EA--PARLRH-KDRAIAQWDY
ERLVLRVKCLNPGHVTVV-TIPDKISAYL-AQRLRLHVRNPLFEEVQQKVKEAI-TRF-L
KSVLIDFVEE-LPYVDCVVLSVAVKEI-NATLVL-P-GNKVEIRLGETVFKGVVIKQGIS
ISILTVECAVKM-TMEQV-IA-TDWDFLLCRAEANGQPAASDPVLS-VTLLELDAEIDAR
RQSTG--VVARSWSGTDLTTPELQAWADGAKVRGRMEVNGIGE-R-FQVAGVRHGNWETV
SGLHMGVV-TVLERIK-VRLPLGLWARLATLDAGFRPEIGDEVVVGFLGDDPCHPVVLGM
CNSSAKRKGYVSR-KFTFDDQ
>642555144_66540.0
WLRVRDEVWVLVT-AQTISQL-KTT-RVINLEAAAGGA-ETLDRLQLRH-RDRAVTLEDI
ADLAYRVKVVTAGQVKLM-ILPEQVETYI-RSRC-LVVTAPKWREVTNIVRQHL-EAF-L
KSDFYAIIQS-ITGVDHVLVSVLVEDL-EFELRL-I-GNKVEIQMGKTIMVGEITGLEPE
YPILVVRGRHRL-LVSQI-AR-TDWDFLKERAKRIGPHQNAKKALT-LDLQEFLPRLSTM
NQVQQ--VEVKGWIYQESSKEEADSMALGAYITGEIEILGIGK-R-FSIKSAEHQGYKT-
------------------------------------------------------------
---------------------
>642979355_66623.0
WLRVLARDWVRQP-PLAITQL-RTT-SAANCDWASGGQ-PNDHAVRLRH-R---------
------------------------------------------------------------
------------------LIDVCVEDV-DFTFSL-E-GNPVEIEIGQVIFSGEITGLEPA
FPTLTVRGRHRL-MASQL-AG-TDLEFLLARAKRIHPRKIDAETLT-LELLEFRPRMSTM
GQVQE--VLVKGWDPKSQNQADADLMAKQGYIRGDVKLEGLGD-R-FSVTSTEQKGYRV-
------------------------------------------------------------
---------------------
>643348528_66656.0
WVRARQADAIKVE-ADTIKKL-WDS-SATNPVAADGGF-EEIEETTLKS-MDRGITCEDV
EWLVRIVKCFPPGKATVI-VVPNEIEKHL-AQRIRLDIIGPDFIRIGGHIIENL-REF-L
ISEVCSVIKN-TPGVDYIIETLTVDEI-NFRIQM-P-GDKLSISMGELMLSGEITSLELL
VSLVEIRGLHRL-RASEI-AR-SNYDFLLKRAAYLDKSRAPKPELPEFDYEELNLELRAL
TKGSE--VTVRGWNVKEIDVSEGKAAAAAEFITGEVKLLGIDE-R-FTIISTIHQGYMT-
------------------------------------------------------------
---------------------
>643348533_66663.0
WLRCC--LPQRVQ-KSTITIV-KSA-HLINHQPTYNGA-ESLEDVMLRT-RDRAVTPEDF
EHLAFRVRCLFSGQVRLL-LVSEQVKDYL-ERR-EILYDQPEYVGVAANIEIAL-YRF-L
HSDIVKLLQT-IPGVRYIIVEIIVQSI-SFKITF-I-GSAIEIGFIEMIIKGEITQIEAH
FAPITIIGSHRL-YVKKI-IG-TNIDFLRNLAERNGKSKA-D-TLT-LDIQEFKVKVSSS
QQVAG--VKVSAWDYENYNQTQGDKLAQGEFITAEVKLTEMG--K-YSVTQTRHGNYLTG
HSVLVGIV-SNNKRVR-VKFPTSYWARVVGIGAGCLPEINDEVLVVFENGDIHRPYVVGG
VWNG-KLRTFKTR-TLQFVEE
>643348554_66697.0
WIKGTNAVEVTLP-SGTITKL-KTP-GVMQPYATFGGA-EG--DGRLRH-KNRCITAWDY
ERVVLLARCIPPGNVLIV-VVPDRIASCL-RARTNIHVKSPTYQKLEKDLNAKL-LEF-L
KSVILDFIEE-VEYVDFVLLGLSIKMV-NAQLVY-P-GGEVEIVAGVSLFNGTVVRQSIK
ISQLVVECASKM-TITAL-LD-TDWDFIVSRADACGTPKLGGPVCT-LTILEMDAEMDSR
FQYPA--VKSFTWDPAQVTEEEAQAWADASKVSGRVEVDGVGG-R-FSVTGVRHQGWKTV
SGLQIGVV-VSN-RVR-VRMPLGTWARVATLDAGFRPEVDDEVVLGFLNDDPRQAVILGM
LHSSANEKVYQSR-KLYFNDE
>643692021_66770.0
WICVSQAVEATLA-TDTISKL-KIK-KVKQPYASLGGK-EQ--HRRLRH-KNRGITAWDY
ERLVLKVRCIPPGHVALI-VIPDKIKAFL-KKMIRLTVINPLYEQVQVQLNQAI-KQF-L
RSVILDFVEE-RSYVDHVVVSVVVKEI-NARLVL-P-GKEIEILAGETIFKGIVTRHAIK
ASVLEIECASKM-AIVEI-IE-MDWDFVLARARANGAPDAEQPILN-LTLMAFEAEMDAR
SQFSQ--INTQAWDYAGRTDAELKTLADASKIIGRVSLNGVGD-R-FNITAVRQDNWETV
NGLQIGVV-TQLSRVM-VRMPMGIWCRVASLDAGFRPEINDEVVLGFINDDPRDPVILGM
LNSSAKEKGFVTR-KFIFNDE
>643692024_66776.0
WIRAR--GFVVVA-AGTIRTL-VGSNAIGNLQPATGGS-ESLAEAAIRS-RGRAVTAQDY
EQLAIRAKALPPGVVSII-VVPRGVCASL-DTA-ELYVVPPVYRQVQSAISTAL-LQY-F
YSRVYGRAT--VPGVQSIVSQLTYDST-GFEMTV-PCRREVTVRMGRTMLTGTVTTMEPN
FPTLTVRGLHQL-RAKKL-AT-TDIDFLFGRARERGPPHGG-VIYR-LSLLEFKPTLTTA
GQVRS--VTVRGWDRATFTKDQARSAARAAMVKASVAIGNIGS-R-FSVTDTTHSGYTT-
------------------------------------------------------------
---------------------
>644736323_66848.0
WLRCRGEGWVDVA-RGAISVL-RSS-EVVNREAARGGV-ETVPEAQLRA-QWRAVTAEDH
ELLAKRVRCLP-HGARVL-LVPTTVARYL-EERRRLVVEPPRYQGVTREALAAL-HRY-L
FGEVFAVLQR-VPGVSLVLVSCVVENV-GAVLTY-L-GSPLEVSVAELLFRGEVTSIELE
VSYTVLRAAHRL-LIRKV-AK-SDWDFLQTLAREHGKPEPASSPYV-LNLMALRAVLGTS
EQTGG--VEVRGWNQATATQAEADAAAKAGYGELEIALGNVGA-A-FSATAVTHRGYRTM
PGLAIAEV-TDIKWVR-LRFPWSDWVRTVQLGGVFSPDVKDEVLVGFEQGSLDRPYVLGG
LYNG-VRRSLVNR-RLELLDG
>644736323_66849.0
WLRCRDG-WQDVA-RGMLRVQ-RDP-SATNRRPAAGGV-ESVTDALLRT-RDRAVTAEDY
ELLTRRVRCVPSDAVRVL-VVPGRIERFL-DERRRVSVEPPFYQGVTSRAVQGL-YDY-F
SGEVFAVLQR-LPGVELVLTTAYVTSR-NFVLRF-V-GAKVVLKVQEQLMAGEVTALGVE
LTFTEVRGTHRL-FVRKV-VR-SDWEFLSRLAADVGLPERPSNPFA-LSLLSLRASVTSA
EQVPE--VVVGGWNPEARTQPEVKAVAEAACVELSVALVNVGE-Q-FALTSARHNGYTTR
GDLVPGIV-SDVKRVK-LTFPWSGWARVLQQGAGVVPEVGDEVLVGFEHGSFDSPYVLGG
LHNP-KARGFVSR-RVEFVET
>644736333_66855.0
WLRVW-GVWTDVP-AAAIDKL-GAT-KCSNPLPASGGA-ESLDAAELRR-NHRAVARDDF
AELALRAECLPPGTVSVV-VWPMQVCSWL-DRWRELYVIPPTYRRIADWLDILL-RQY-L
ARELEGVAMQ-VEGVEYLVCLLQVEDQ-HLLATF-F-GKELRVAMGTEMFVGKLSALELS
MPEVVCLALMDL-RVQQI-AG-SDLAFLRERARRLATRDKR---LT-LNLLQVRLRADLA
QQRSK--VVVGGFDDADLADAEASAMASARFVSVSLRLERVSP-L-FEVTRVRHSGYRTF
-GLYPAVV-SDLVRIK-VKIPAFAWATLLTPYADILPEVDSQVVLAFEAGDPARPYIVGA
CWNG-SLRTLKTR-MLQFDDT
>644736340_66859.0
WLRLSNAAIACLP-SMSIKAL-QHE-RVWQLFPSFGGR-ET--TERLRH-KNRPMYAMDI
IQLILIVKCATASDIQLV-IVPYRIHGFI-ANLL---VHHPVYEKVKTQLQNDI-SRY-L
TADVLSYIKK-LPYISYVISSIDVHEI-NAEIVF-P-GGKIAITAGQSIFKGVIVKQALR
IFELILTCAVKM-TMTKV-IG-TDWDFILARASFNGKPNFTAPVLN-ISIISFNAEINAE
KQPPS--LDAYAWDPQTLAQADLKVWADGNAIRGNIKLEGVGP-Q-FEINKVRHGQWTTI
HGLQLATV-SKISRIQ-VKPAAGIWARLASFYATFCPEVGDEVILGFLESDPRFPVVLGS
LFSK-GTKAFYSR-EINFDDD
>644736340_66861.0
WLRISQAIKATLA-AQTISGL-VVP-KISQPYSSFGGR-ET--SDRLRH-KGRAINVFDY
ERIILKIKCIPPGWVTLA-VIPERVSEYL-SSRTKVQVINPVYQPVSKKLVSEV-QAY-L
MSSVLQFIEQ-REYVDYVLRSVSIREV-NARLQY-P-GNKIELKVGTTVFKGIIVKHGIR
AGLLQLDCAVSL-TLKKV-LG-TDWDFALSRAEMNSKPELAGPTLT-LTIDEFEAEIDAR
TQWQE--VNTSAWSYKDISEPELKAWAESAKIRGRVELKGLGN-R-FNVSGVRHGIWTTV
HGLQIGVV-VQLERIL-VKMPLGTWARMASLDAGFRPEIGDEVIVGFVNDDPRFAVVLGM
LHSSKNIKGLVTR-KTMYDDE
>644736355_66873.0
WLRVSHVVRARA--AEPGWRA-LSP-PISLMLPLNDGA-ES--TRRLRH-KGRALTGWDY
ERLVLQVRCFPPGQVLLL-VRQHRIQSGL-QTITDIAVRSPVYDRVQRRLNRDI-SAY-L
LHQIESFIAH-LDYVRFVVLSIHIKQV-NAELTI-P-GNTLTIAAGQVLFEGIIIRHGIS
LSRLRIECAIGM-TLSRL-IR-TDWDFLLTRAEANGAPPLSAPVLT-LDLMSLTADIDAR
HQFSA--VTGVGWDIKNLPATALRAWASGSRLRGTIELAGVGA-R-FNVGGVRHGQWLTV
DGLQIGIV-KKLDRVQ-VSVPV-VWARLASYYASFMPEVGDEVILGYFNNNPSDPVILGS
LYSS-KLKTLMTR-TLQFNEE
>644736356_66880.0
WLRASQAASATLP-AGTVAKL-LEP-KIEQPYASFGGR-EN--APRLRH-KDRAITVWDY
EHLILKVRVINAGHVTIV-PIPESIEAFI-SKRKKIHVQNPVFEEVKTQLKQEI-TRF-L
KSVLINFIEE-RAYVDYLVVSIVVREL-NATITL-P-GKNLEIKAGETIFKGLVIRHSIK
INFLIVECAVKA-TLEDL-LR-TDWDFILQRADVNGAPDLGQPVAT-VSVLELDAEIDAR
FQYKT--VKNQAWNFTELTETELKKQASASKIRGRIGINGVGD-R-FKVSAVRHGNWEAP
GGLQVGVV-TQLERVK-VRMPLGIWARMASLDAGFRPEIGDEVVVGFFDNDPTQAIILGM
CHSSAKEKGFVSR-KMLFDDD
>644736369_66901.0
WVKAKQVVTAQLP-AKTISKL-ITR-SVEQPFNSFDGK-ES--DPRLRH-KNRAITLWDY
EHLILRVKCLNPGKVTLV-VIPNSIESFI-NSKNSAKVINPDYEKVIKQLNEDL-IKF-L
RSIVIEYIEN-LYYVDFLVMSIVVNEV-NAQIVL-P-GKKIEIKAGETIYKGIVVKHSIK
ISLLIVECAVKL-TFEDI-IG-SDWDFIVSRAQANGKPDLTSPVET-VSMLDFDAEIDAR
NQFAK--VSSYSWNASNVTDTELQDWADASKVRGRITLEGVGD-R-FNITGVFHGNWTVI
KGLHIGIV-TQLQRIL-VKIPIGIWCRIAVLDAGFRPEIEDEVIIGFINEDPNDAIVLGM
LHSSAKQKGIFTR-KVLFDDD
>644736371_66905.0
WVRAAQALQATLP-AGSIAKL-AQP-KASQPFAGFGGR-EA--PARLRH-KDRAIAQWDY
ERLVLRVKCLNPGHVTVV-TIPDKISAYL-AQRLRLHVRNPLFEEVQLKVKEAI-TRF-L
KSVLIDFVEE-LPYVECVVLSVAVKEI-NATLVL-P-GNKVEIRLGETVFKGVVIKQGIS
ISILTVECAVKM-TLEQI-IA-TDWDFLLCRAEANGQPAASEPVLS-VTLLELDAEIDAR
RQSTG--IVARSWSGTDLTTPELQAWADGAKVRGRMEVSGIGE-R-FQVAGVRHGNWETV
SGLQMGVV-TVLERIK-VRLPLGLWARLATLDAGFRPEVGDEVVVGFLGDDPCHPVVLGM
CHSSAKRKGYVSR-KFTFDDQ
>644736393_66912.0
WIRCRDDGVAEIA-TGQVRVL-KTS-RVENRTPAVGGA-EDIEDAVLRS-RGRAVTAEDY
VELTKRVHCLGGGGVRVL-VVPSRIAGYL-DERRRLVIEPPEYQGVTKEVLTAI-YRL-F
AHEVNATLAR-IPGVDMALVSAIVDSL-RFLLRF-I-GSKVKVSVALPLIEGEITALEAE
YTYTVIRGANRL-FATKV-AQ-TDWEFLDGLAREIGKPKKADNPLV-LDLLRFRSLITAA
EQVKE--VQARGWDLAQRSQAEVDSAAAAAFAEFEISVDNVGA-P-FDITSSHHTGYTTG
QGPVVAQV-SDAKRVK-LTFPWSDWARTVQPGAGVLPEVGDEVLVLFEQGDIRRPYVLGG
LFNG-VRRSFVSR-RIDLIDE
>644736399_66927.0
-----NATVATLA-ADSIKQL-VTA-GVTQPWASWNGR-ET--EQRLSH-RNRVLSWGNM
VTLLKDVRHHSPEKQQLI-VIPKEMVEWL-GRLSAIEINNPTYVDVLYQLQQEL-SRQ-Y
YYQLLATIQR-SPLVERVVISLTIHHI-NANITL-P-NHELIVQV-NVLFKGVIVRQALG
LSMIILTALQKL-TIRKL-FS-NDWAFLKSRLNATHPASLNHTVHT-IVLFEANLQWDNQ
RSPKI--VSVQSWDISQLDNEQTKHFAQGHNISGSLALSGFGQ-G-MDITGVSQQGWRTV
RELHVGIV-EKYQRIP-VKIPAVLFARLGKPYASFYPEPGDEVIIGFFECDPRFPVILGS
MHNP-KVKTLVIKNQQALLFD
>644736399_66928.0
WLKAQNATIATLA-ANNIKQP-VNS-EVIQPWTSWNGR-ET--ESRLSH-RNRVLSWGNI
ATLLKDVKYPSPEKRQLT-IIPTEMVEWL-DRLSTIEIKNPTYVNVLHQLQQEL-SRK-Y
YFQLLASIQQ-SPLVERVVISLTIHQI-NTNITL-P-NNELTLQI-TVVFKGSIVRQALE
LSIITLTALQKL-TIRKL-FN-NDWAFLKSRLIATNPKALNQTVHT-LVLFAADLQWNNQ
YSPKT--VSVRAWDIAQLDNEQAKHLAQGHNISGSLALNGFGQ-G-MDITGVSQQGWHTV
KELHIGIV-EKYQRIP-VRIPAVLFARLGKPYASFYPEPGDEVIIGFFECDPRFPVILGS
MHNP-KVKTLVIKKQQALIFD
>644736399_66930.0
-----NAQTATLM-PFSVQHL-VNT-KIEQPWSSWGGT-ED--TTRLQH-RQRALTWDNQ
IAMLKDVISPNSNTQTLI-VIPRQMSDWL-QIHTNPQVENPIYIDVSRQLQQWL-SSI-Y
FYQLFADIQR-VPYVEHVVSELKIRRI-NAVVKL-P-GVKAELRILTRLFSGDIVQQKTE
LHTIKLVLLQRI-TIADL-LN-SDWQFLLQRLYATNPNSLPLERWT-LRLYSTELMLDNR
FDTAE--AVVSAWDIDDLSTKEVQFLTRSTAVRGSLMLSGFGE-N-MDLTGVDHESWKTV
NGVHIGKV-ADYQRIP-VLIPAPLFARLGKPYASFYPETGDEVILSFLEGDPRYPVIIDS
LHNP-KLKMLMIK-EQQLLFD
>644736399_66934.0
-----NATTATLA-AGSIKQP-TST-NVTQPWASWNGR-ET--EQRLSH-RHRVLSWGNI
VTLLKDVKYPSPKTQRLI-VIPAEMVAWI-KHLSTIEINNPTYVDVNHQLQQQL-SRK-Y
YYQLLANIQQ-SPLVERVVISLTVHQI-NANITL-P-NHELSVQI-TVVFKGIIVRQTLG
LSLITLTALQKL-TLKKL-FS-NDWTFLKSRLLATHPESLNRTVHT-LVLFEANLQWDNQ
RNAKT--VSVQSWDIAQLDNEQAKHLAQGHNVSGNLALNGFGQ-G-MDITGVSHQGWRTV
KELHVGIV-EKYQRIP-VKIPATLFARLGKPYASFYPEPGDEVIIGFFECDPRFPVILGS
MHNP-KVKTLVIKKQQALIFD
>644736399_66937.0
-----NAMTATLP-ASSIQRP-VEP-SVNQPWASWGGR-ES--YSNLSH-RNRSLTWGNM
VTLLKDVKYPGLEQQQLT-VIPQEMADWL-QQKDSIEVRNPEYLDVKRQLQQQL-CEV-Y
YFQLLATIQQ-QPLVERVAVDVDTYRV-NATLKL-V-GKTLRLELIWVLFNGLITRKALR
ILLLTLVVLQLM-VLSTL-LN-SDWHFLLCRLSATGPDALKSSAYT-LVVKDAYWQFDNQ
INPAL--LEVSGWDISKLTTQESGYLAQGSGVTGEIQLTGFGS-Q-LDITEVRHIDWETA
PELHIATV-AKYQRIP-IILPVFLWARLGKPYASFYPEPGDEVIIGFFENDPRYPVILGA
MHNP-KEKVLIVKAQQQLVID
>644736410_66951.0
WLRVSDVIPLVEG-YSSTWQA-TPA-RLMQCEPAIAQK-ET--QHLLRH-RNRAITPWDY
ERLVLRVKCLPPGHIAII-VCPAEIQRYL-QSLSVIDVCNPVYEKVRKRLNNDL-FDY-L
AQDVERFIRE-RDYVRSVVHSIRVKQV-NAWIHL-P-GAKIEIEAGAVIFSGLLVKHGLD
ISRVLLECAIKM-TMQTI-LN-TDWDFILTRAEINGKPDFSSPVLS-VDLMEFKAAVDAR
FQPNT--VTAVGWSTSEQEQALLTAWSEAAKLRGHIEVKGVGE-R-FSCSSVEQGNWQTF
NGLQIGIV-QKLDRVQ-VKIPLGIWARLGHLYASFIPEKGDEVIIGYLNADPSYPVVIGS
LYSA-KTKAIVTK-TLSFDDE
>645058791_67007.0
-----NAMTATLP-AETIQRS-VEP-TITQPWASWNGR-ES--DGRLSH-RNRALTWGNM
VTLLKDVKYPGPETQQLT-VIPAEMANWL-EQRDSITVANPTYIDVHQQLQQSL-SEV-Y
YFQLLATIQQ-HPLVERV---MDTHQV-NATIKL-V-GKTLKLELNSVLFNGVITRQTLR
ILLLTLVILQRM-VLSAL-LN-SDWYFLLCRLSATGAGIQSAKIHI-LVVKDAYWQFDNQ
RNPAS--LEVSSWDISKLTTQESGYLAQGAGVRGEVQLVGFGS-Q-IDITGIRQIDWETA
SELHIATV-AKYQRIP-IILSTILWARLGKPYASFYPEQGDEVIVGFFENDPRYPVILGA
MHNP-KEKTLIVKIQQQLLIN
>645058857_67041.0
GLEVS---GQEGG-MTGNWLPAADI-SAANLVRAEGGA-ETVTEASLGE-VTRAVTADDY
VTLARRAYPALPGAVTVH-IVPCCARSPP-AWNR---CSPPRSSSED-------------
CAASSTRWSAATAGPSDSIIDIKVRDI-DFDLTL-L-GGRVSVRLGLTVATGTISTLSPK
FPTVQVSGLLRLKDAEQI-AQ-DDATFLLERAKRLDKPTDG---YR-LNLIEFTPTLTVS
QQVSK--VTVRGWDPRTGSDQEARELAISEFITATLEIYGLGR-R-FSVKRVEHSGFFT-
------------------------------------------------------------
---------------------
>646206279_67080.0
WLSAKNPVKARES-FTGLVSF-EKS-DIYQIIPAKGGR-ET--PEEMSH-RNRAVLPRNY
EQITLKVLCLPSPIVTLV-VMQMRIEDYI-GDKTTVDAITPVYEEVTRQTEARI-NNC-I
STDLYNSIRE-CEAIVDI------------------------------------------
--------RISC-NIKKI-LG-TDWDFVLTRAQNNGKPNVSAPVLT-INLIAFDGSISAS
EQYTD--TKACAWDVSRIGDASLHAWADAARFQGSIKLEGLSK-H-YSVQSVEHGEWKTI
RGLQIGIV-KKIGFIL-VDIPLEIWARPVSPYASFLPEVDDEVVLQFINEDPCHPVIIGS
LYSR-KLKTIVTK-KITLDDD
>646311920_67113.0
WLQVSHVVQARTA---SGWQV-LSP-GVSLMLPVQGEA-ES--LRQLRH-KGRALTGWDY
ERLVLQVRCFPPGHVLLL-VRQHRIQTWL-QTVANIAVRSPVYDRVQRTLNRDI-CTY-L
LHQIESFIAH-LDYVRFVVLSLHVKRV-NAELVI-P-GNTLTIAAGQVLFEGMIIRHGIR
LSRLIIECAIGM-TLRQL-IG-TDWDFLLTRAEANGAPCLSAPVLT-LDLMSLTADIDAR
YQFSS--VTGVGWDIKNLPASALRDWASGSRLRGTIELAGVGT-R-FNVSGVRHGQWLTV
DGLQIGIV-KKLDRVQ-VSLPV-LWARLASYYASFMPEVGDEVILGYFNNNPSDPVILGS
LYSS-KLKTLMTR-TLQFNEE
>646311968_67154.0
WLRAL--GAETVA-AGTLTML-RSAATVVNVRPSYGGS-ETIDSASVRA-RERAVTTDDF
ELFAVRAKAFPPGVVTVV-VVPRTVCAEL-QQR-EVYVAPPTYQRVSREIDAAL-LAY-F
FSRVFGKVLD-VPGVDSVIVSLTYDSI-EFTLVV-SCGKEVEVRLGVTMVRGTFTTMQPE
F-VLKVTGLHQL-RIADL-AQ-TDLDFMWQRARARGPARPG-VRYR-LSLMVFKPVISTA
SQVRS--VTVKGWNRTAFENCHARERAIARLITAEVQIDGVGA-R-LSITKTTHNGYVT-
------------------------------------------------------------
---------------------
>646564520_67165.0
WLRCRSG-WETVA-AGTLRVL-RGS-RVSNRRAAGGGV-ETVDEAALRV-RDRAVTAEDY
EELARRVRCVPAGGVRVL-VVPAAIATHL-DDRRRVSVEPPFYQGVTAAAVRAL-TTY-F
AGEVYAVLQR-LPGTELVMVAASVSSR-NFVLRF-I-GARVRLRVQAPLLDGEVTSLEAE
LFHTVVRGSHRL-FARKV-AS-NDWDFLTSLAAPRGRPAQASNPYV-LNLLWLRATVTAA
GQVPE--VEVRGWDVTQGDPARCRAQATAGFAELEVTLRGMGS-P-FDLSAVRHVGYVTT
PGVLSAVV-TDVKRVR-VKFPVSGWARVTAPGAGLLPEVGDEVLVAFGDGDMGDPYVLGG
LYNG-KRRVFVSR-RVEHVEK
>647000312_67298.0
WLRGRNAALARLP-AGRIVQA-LSA-SVTQPWRSQGGR-ET--QARLRH-RERGLNNVDL
MMLLQELAVLPALCQTLV-VMPAAMAQGL-KAITSLTCVNPEYVPVSVRAKAAL-DAA-L
HSAVRDVLHR-LPEVATIVEQIQMHAV-NATVVL-V-GESVTVK--LTVFDGVVGALKVT
QRQITVRLLQRL-KVSEL-LK-TDWHFLRAVLGLHGPPQLGGSHSV--TLLDAEWEYSGL
NQPQK--MTTQSWDLSKWEGGQQQSAVDGQAVKLRVTLSHFGH-P-LDVTQVEFRQGRTP
SGLMVAKV-APYRRLP-VKVPVIIWARMGHVYASFYPEAGDEVVLGFVGDM---PVIMAS
LHNP-QKKGMVLR-RMELSFH
>647533112_67329.0
WLSAKNPVKARES-FTGLVSF-EKS-DIYQIIPAKGGR-ET--PEEMSH-RNRAVLPRDY
EQITLKVLCLPSPIVTLV-VMQMRIEDYI-GDKTTVDAITPVYEEVTRQTEARI-NNC-I
STDLYNSIRE-CEAIVDIVINAKIRAC-NATISI-P-GTELKFQAGSTLFEGCVTTHQLK
ITLFVLECAYPA-TIKKI-LG-TDWDFVLTRAQNNGKPNVSAPVLT-INLIAFDGSISAS
EQYTD--TKACAWDVSRIGDASLHAWADAARFQGSIKLEGLSK-H-YSVQSVEHGEWKTI
RGLQIGIV-KKIGFIL-VDIPLEIWARPVSPYASFLPEVDDEVVLQFINEDPCHPVIIGS
LYSR-KLKTIVTK-KITLDDD
>647533233_67374.0
WLRLR-PTAARVA-AGAVNAV-VTA-GVTNPFPASGGE-EPDAEAELRA-RGRAVAPADY
GLLATRARGVPPGVVGVL-VVPQAVADFL-TGTVTVVAAPVAYRRVAARAGDAV-TGY-L
HTPLVRRLLT-VDGVLSVVIDIKVRDI-EFDLTL-L-GGRVSVRLGLTVATGTISTLSPK
FPTVAVSGMLRLKDAEQI-AL-DDASFLMERAKRLDRPTDG---YR-LNLLDFTPTLTVS
QQVSK--VTVRGWDPRTSSDQEARELAISEFITATLEIYGLGR-R-FSVKRVEHSGFFT-
------------------------------------------------------------
---------------------
>647533236_67377.0
WVRCV--HQQVVQ-SQTLRVI-KSA-SVTNHQAADLGA-ESLDLALLRT-RDRAVTPEDF
ETLTIRSLCPRPGVITVM-VVPQPVLQYL-DER-QVKLASPSYVGVSQDLQVAL-YRF-L
PSDIITLLQS-MAGVRYL-----------FTLVI-I-GKSIEVGFSGNVIKGEITAIETH
FAPIIVRGSHRL-HVKTI-AS-TNMEFLRERAARNGKPKK-N-TLE-LNVHSFRVRVSSA
EQMES--VEVRGWDYSRSQSKEAKTMAQAEFVQADVKLTGMG--K-YSVTETRQRIYTTG
QTMMAGIV-ADNKRVR-VKLPTSNWARIVAVGAGWLPEINDEVFVAFEHGDIHRPYILGG
VWNG-QLRTLTTR-TLQFVEE
>648028006_67389.0
WLRCRDG-WQQVA-REVLEVQ-RDP-SVVNRRPAIGGV-ESVQDALLRT-RDRAVTAEDY
EQLARRVRCIPTGAIRVL-VVPGRIERHL-GERRLVSVEPPFYQGVTARASQAL-YDY-F
SGEVFAVLQR-LPGVELVLGYAYVDSR-NFVLRF-V-GAKIKLKVQQDLLSGEVTAVAVD
LTFTEVRGAHRL-FVRKV-AR-SDWEFLSRLADVVGLPEKPSDPLV-LTLLSLRASVTAA
EQVPE--VRVNGWDYENRTQGEADATAKAACTELDVTLTGVGQ-P-FSLTSTRHVGYTTW
PGVVPAQV-TDLKRVK-LTFPWSTWARTVQPGAGVLPEVGDEVLVGFEHGDFEAPYVLGG
LYNS-KLRGFVSR-KLEFAED
>648028024_67419.0
WLRVSHVVQAVA--AASGWRA-LNP-AISLMMPSAGGA-ES--TRQLRH-KGRALTGWDY
ERLVLQARCFPPGQVLLL-VRQHRIQTWL-QMVAAIAVRSPVYEKVQRRLNRDI-SAY-L
LRQIEAFIAH-LDYVRFVLLSLHVKRV-NAELVM-P-GNSLTIAAGQLLFEGIIIRHGIS
ISRLVIECAIGM-TLRRL-IG-TDWDFLLARAEANGAPKLNAPVLT-VDLISLTADIDAR
HQFTS--VTGVGWDIKNLVNTALRDWARGSRLRGTIELAGVGT-R-FNVSGVRHGQWLTV
DGLQIGIV-KKLDRVQ-VSVPV-VWARLASYYASFMPEVGDEVVLGYFNNNPSDPVILGS
LYSS-KLKTLMTR-TLQFNEE
>648231707_67465.0
WLRAVSEVWVRLG-WGAIARM-RTG-KVVNPGPCGGGV-EDISALSLRR-RDRAVTVEDY
EGLIRLVKCLPTGWLTVI-IVPRRVEEFV-AGHGHAVVTRPSYVRVSTAALAAL-GRF-L
HSDLYRLLEE-IEGVDRVIVSVEVETL-DVSLAF-P-GAEVKVFLGKPLFEGRLHTLTPA
FPSLMVQGSHGL-QASEI-AR-VDLEFLRRLARDLGTPA--DELLT-FNLVSFTPRLSTS
AQVSE--VRVRGWNPATFSREEADALARAGFITGTVAIQGIGT-R-FSVKGARHSGYRT-
------------------------------------------------------------
---------------------
>648276707_67491.0
WLRGVTRFWVRVP-AGAITML-KSS-GVVNPCAAAGGY-EDAEAAMIHH-RNRAVTAADY
ESLAFRVKCLPAGRMTLI-IVPQLVTGYI-QERAHIHVRGPAYAEVARIAIGRL-QSF-L
LSDLYALLSG-VAGLAYVIAGISVHSL-EFSFTIDF-GRKIEIKFGKVMLIGHVTAISVD
FPQMTVSGTYAM-MASAI-AS-SDYQFLKSLAEQNYTPAIKAPILT-LSLLSFRPDVNLT
GQVSE--VEVRGWDPKEFSQAEADRIARSQFVTGRIALQGLGR-M-FSIEETGHSGYRT-
------------------------------------------------------------
---------------------
>648861007_67511.0
WLCGSQAATVTLP-AYSINQL-VTA-AVTQPYASFGGR-EN--HQRLRH-KQRAISSWDY
ERLVLKVKCLTLAKVTVV-VIPEAIKAYL-SQYIDLEVKNPSYEQIKAELNKAI-KRF-L
NSLLIHFIEK-QPYVDYVIVALEVLTV-NAQLVI-P-GHRVDIHLRKLIFSGIVVKHKIA
WARLSLDLAIRL-TITRL-IR-SDWDFILARATANGAPDFKQVD----VIHNVELEVDIR
QQLNK--VRAAHWDTQKVAPEELRACSKATLLRGRIAIKGVGS-Y-FEITGIRHEGWQTI
QGLHVGTV-VGHECLK-VHLPLVLWARLASPYA-FRPEVGDEVVLGFFNNDPRYPVILGA
MHSE-KQKGIVTQ-QFLMDDK
>649633045_67578.0
-----EDVWVSRP-AGTITQL-AVA-AVVNHLPAEGGA-ESLADITLRH-RDRAVAPSDL
EDLALRALAVAPGQAGVV-IVPGEVRAYL-LERARVWVVGPEWIEVTQAIRDRL-RAF-L
RSDLFALLHR-VPGVSHVLIAIRIQDL-GLTLEL-V-GTGIEVWLGPSAFLGEVTGIEPV
WPTVTVRALHRL-TASRL-AR-TDLEFLRSRARRHGEPA--LVTSV-LEIEHFVAWLSAA
GRAGR--ETVRAWDPRARTRREAEELALGTYVEAEVGVQGAGT-R-FSVAQVVHNRFRS-
------------------------------------------------------------
---------------------
>649633096_67617.0
WVRGQQAAWCELP-PGALTAL-GEA-GVLQPLPSQGGR-ED--TARCRH-KARAVTPWDY
ERLVLSARCQPARSVLML-VSPEEIRAFL-AARADVQVANPLYETVTQRLNAEL-RAF-L
SQEVLRFIQA-RPYVSSVVLSIQVSAL-NAQVEL-P-GVTLEVKLGQTVFSGVVTRQAIR
KAVLQVEAAVKM-TLGKL-IR-TDWDFLVTRAEANGAPDPSTPVLG-VDVLDFRLEEDAP
SQLSS--VRCSSWDYKSWAQDSLKAWAQGAKIRGELSLEGFGD-R-FDLSGVTHGRWTTV
VGLQNGVV-KQIDRVL-VQIPVGVWARLGSPYATFYPEVGDEVILGFVNEDPGNPIILGS
LYSGSKHKAIKTN-EILFDEE
>650716013_67766.0
WMRVEDTIGRTVA-ANTLTLL-RPG-AVTNPSAARGGV-DTPDDILVKA-NGYAVDLDDL
GALATQARAIEDHRIRIP-LLADTVASTV-RAQTRIDFVAPSFVAVDLTLAAQL-AAF-L
ALTINRFLRT-LPGVAAVVSSVTVHEI-NFSFTL-P-GDAISISLGTQLVTGEITAIEPH
FSTVTVRGMYRL-KAAQV-AA-TNYDFLMARCAQLNPGA--EPVRT-LDVDDLDLKLRVP
TLGQQ--VSVSSYDIVSVTPEALQSVAAAGFIEGRVRLTGLSQ-R-FNITSSTHDGYQT-
------------------------------------------------------------
---------------------
>650716014_67777.0
WVRAQNCMTATLP-ADTVTRS-VEP-TITQPWPSEGGQ-EE--TGCLHH-RGRALTWGDI
RQLLTDVREAAPLIQRLV-VIPKQMKQFI-LDRANLEIGNPAYRDVPRQVAQAL-SAQ-Y
YYAMLAFIER-LPIVMRVVIEAEVYTV-NARLTC-P-AHAVKISYTVPIFDGMVARPLNP
SLTCQLEVLQKM-ALQKL-FK-SDWAWLMSRISAYPKPDIGQPQGL-VELRDMKYRRDSR
RLPSQ--LSVNYWDVAQLSETEAQSFADAAGTQAELELSGYGT---FDIAEVRHGQGKTV
QGMAPGVV-VKPGCMA-VRVPGPVWVRPGMAYASLYPEADDEVMLAFLSDDPRFPVIVSA
VHNP-KQKGLVLA-QFQWLFD
>650716014_67780.0
WLRVRNALSATLP-AGTIVAT-VDS-RVLQPWPSAGGR-ET--RARLRH-RERALTDWDI
GRLLRDLHLAERARQTIV-LMPNEMRDWL-AQRAQITCCNPDYVPVQQQIQQAL-HTH-Y
YHEMMRVIQA-CDVVQHVLTEVDVTLI-NATLRW-P-DQPVTIKAANVLFEGLIVARE-V
TKRLTLRVVQRL-SIQAI-LK-SDWAFVRARLAANGVPKLAIAQHR-LPIEEAMWLSNNR
DMPHG--VNVSAWNIGELSATECGALANGMGVQARLEVKGFGK-Q-LDVTGVVHNVWRTA
QGLTVGVV-DTFKRIR-VKVPAPLWARITHLYASFYPEPGDEIVLGFFENDPRFPVMLGA
MHNP-KVKGMILQ-RYEWLFD
>650716014_67782.0
WLRASNAAQATLK-PGSVTQA-LDA-SVQQPWPSAGGQ-ET--QARLRH-RDRGLNNQDL
QTLLHELAVLPALQQTIA-IMPSQMQAWL-KARTTLKCVNPDYVVVSARVQAAL-QAA-F
HGAVRDVLRS-VSEVAEVVERIEVRAV-NATVLL-I-GQSLSMK--LLLFAGVVATVQVQ
VRRLKVRLLQGL-KLRQV-LS-SDWIFVRAVAGQHGAPTLGGMHRI--SLLEAQWAYSGL
TQPQQ--VHTKSWDLSAWEPAIQQSATDGQAVRGHLELVGFGP-A-LDVTQLEYRVGKTP
AELVIGKV-AKHQRVP-VMVPMVLWARMGHTYASFYPEIEDEVVLGFVGQD---PVIVAS
LHNP-KKKAIVLR-RLEFSLD
>650716058_67817.0
WLRLRPDTWVRQP-IGAI--N-SSA-TVTNPLPTWGAG-ESVADGWLRH-RDRLVTATDF
ADLTRRVEVLPPGVVTLM-VVPNAVCAWL-EPRRELHVRGPEYLKVWQAVAAAV-RNF-L
TQDVEAIATR-VPGVRYVLLDLTVSDI-VCVLTV-F-GTEVAVHLGTEVFTGTISAIGAD
YARTTVHALYDL-RAGTI-AG-SDLAFLRGLARQEDRRPDRGDTPR-LNLLSFRVLADLA
EQVSE--VRATGWSVSDLAAGEAKALAKARFVTGTVELIGLGT-L-FDVTRVRHRGLRT-
------------------------------------------------------------
---------------------
>650716065_67818.0
WLRLRGAGYRELP-PGSLKDL-SAY-KVQQPEPTLGGR-ETLAEALLRH-VDRAVTEEDY
RRLAARVEVLPPGVVSVM-VLPEAVHAYL-DARRELYVIGCEYVPLGQAVRQAV-RRF-L
DRELYVAVAQ-VPGVASIVSSMRLETE-GLELRF-L-GAPIGVYTGQEIFRGVITGIEAV
FPEFVVLALQRA-RAEKL-AR-SDLAFIRRLLASRDPRSEV---LE-LELRRVRVTADLA
HQATE--VTCSGWNALQSTNDEAAAMARARFVCIDVRLSGLSP-R-FDVVRASHHGYET-
------------------------------------------------------------
---------------------
>650716067_67821.0
WLRVRDTTQLSVA-PLSI--N-NAP-SVSNPVRTWGGA-EMAQNGFLQH-RDRLVSAEDF
KAIAWRIEILPPGVVTVM-AIPNSLCRHL-EPRRELVVCGPVYKSIWEAVKRRL-RQF-L
ARVLLAEAAR-VPGVTSILLCLDIDSD-DCELLL-F-GKIIKVKLADTLFEGRISAINAR
FPQIGVCALQDL-RVQHI-AN-SDLVFLRDVARSEDTRSRRN--VE-LELREFRVSADLA
HQRTN--LIAAGWDVTSCNSSEARTLAEARFVVGQLKLSGLGP-L-FELTFVHHSGMRT-
------------------------------------------------------------
---------------------
>651324105_67963.0
WLRLR-PTAARVA-AGAVNAV-VTA-GVTNPFPASGGE-EPDAEAELRA-RGRAVAPADY
GLLATRARGVPPGVVGVL-VVPQAVADFL-TGTVTVVAAPVAYRRVAARAGDAV-TGY-L
HTPLVRRLLT-VDGVLSVVIDIKVRDI-EFDLTL-L-GGRVSVRLGLTVATGTISTLSPK
FPTVAVSGMLRLKDAEQI-AL-DDASFLMERAKRLDRPTDG---YR-LNLLDFTPTLTVS
QQVSK--VTVRGWDPRTSSDQEARELAISEFITATLEIYGLGR-R-FSVKRVEHSGFFT-
------------------------------------------------------------
---------------------
>2022827000_9.0
RLRVIEPIWVRQP-AGVITQL-QTS-KAVNPVPAIGGA-ESLESLTLRH-RNRAVTLEDY
EDLARRSRCVPPGTVSVI-IVPNRVQTYL-QNHA-VIVVGPLYLGVNQALDQAL-TQF-L
PSDLYALLES-IPGVDHILISLSVQTT-QFTLEL-I-GDEVEIWLRAPLIQGEITGFEPE
FPSLLIRGRHRL-QATQI-AT-TDLEFLQERAKQIHPVA--NATVK-LDLSEFHPRLSAT
RQVDQ--VLVKGWNSNQSTSAVAAQVAAASLIEAEIDIGGVGK-L-FSVTAATHTGYQT-
------------------------------------------------------------
---------------------
>2022827000_11.0
WLRLVAEVWIECI-ANRVVEL-KTT-RVSNLIPAAGGI-ESPDALVVRH-GGRAVTIEDY
EDLAMRAKCLPPGFVSVV-IVPKRVQTYL-EANA-IAVVGPVYIQVSLALHQSL-TRF-L
KSDLYALLES-IPGVDHILDSITVIDR-NFQIEF-P-GAIVDIQLGEQLIKGEILGLEPQ
FPRLTVWGLHRL-QAQKI-AS-TDLQFLLQRAQQVGPILQNTPRQI-LNLLEFYPRFSLM
SQATK--VTVKGWDIFQN-TSMAQQMAQTELVTAEVLIQGGQY-S-FEVTGVTHQGYLT-
------------------------------------------------------------
---------------------
>2501004205_57.0
WLSVAHGVRATLP-AGQITRF-LAA-KITQPVPSSGGR-ER--DARLGH-KMRAQRPMDY
ARMVLDVRVLPAGGVEVV-VAPAEIAAWL-AARSRIDVRNPSYETIRTDVTAHV-AGL-I
VAMLLQHLRA-MPGLEEVVSGISVHRL-NAVINI-P-GAEIEILLGQSVFKGIIVGQRIR
ATYLEVLCAVAL-TIAKI-VG-SDWDFILSRAEVNGPPKFDNPVLN-ASILDFDLELSAT
AQLDS--VTAQAWDPKTETDDALAEWASAARYAGQIELAGLGA-V-FNMVGVRHGSWDTV
TGLEIATV-LKTDRIQ-VSMPLGVWVRIASPYATFLPEIGDEVVLGFLHGDPDSAILLGA
LHSS-KIKTLVTK-KVTFDDD
>2501533201_65.0
WLKVTQAARVSLP-AGTIAKQ-VNP-TIEQLYDSFGGK-EQ--PTHLRH-KGRAVTIFDY
ERLVLKVRCINPGSVTLA-VIPQQIEKYI-ASISAIQVVNPAYEHIQRQLEQAI-TYF-L
RSAIVNFIEK-QEYIDYVLLSLTILVV-NVRLIL-P-GNEITISLGRQVFKGLIVKQALK
VSMLILDCATKL-TIAQI-LG-TDWDFILSRAEMNGPPNTSGSIIT-LNILEFEAEMDAR
SQYPE--VKAQAWSYGDLQAQELQAWADAAKIQGRIELKGIGQ-R-FNVSGIRHGAWFTV
NGLQIGVV-VQLGRIL-VKVPTGIWTRIATLDAGFRPEIGDEVVLGFLNDDPRDAIVLGM
LNSKAKQKGFFTR-KVTFDDE
>2501846309_89.0
WLRATQAARATLA-AESIKKA-VTP-KITQPYASFGGR-ED--ETRLRH-RNRAITMWDY
ERLVLKVKCLNPGHVTIV-TVPDLVRTFL-EAHTTLHVQNPAFETIEALLQQEL-TRF-L
KSSLIDFVEE-RSYVDYVLVALSVHEL-NAELHL-P-GKEIEIQLGDKVFKGLIVKQSVR
ISFLFVECAVKM-TMEEI-IG-TDWDFLLCRAEANGPPDTSATAVT-VTVLELDAEMDAR
VQQSG--IKATSWSPADLSQPELQAWADGSKVRGRIEVTGIGA-R-FEVSGVRQGNWETV
GGLQMGVV-TVLERIK-VRLPLGVWARLATLDAGFRPEIGDEVVVGFIADDPRHPVVLGM
CHSGAKRKGYVSR-MLTFDDE
>2502171175_116.0
WFRISQALQATLP-PGTIGKL-LRP-GLEQPFASFGGR-ET--PERLRH-KDRAVTMWDH
EHLALRAKCLNPGAVTFV-AVPRDLQAHL-SRRCRLETANPKFEEIHKEIENAL-IGH-L
KSTVIDFVEE-LPFVDYLLLSLEIQVC-GAHLIF-P-GAEIEIDLGNLVFKGLATRLRVE
ASRLHVEVAFRM-HLSDL-AA-SDWDFSVLRGERIGAPDSAAPSVT-LTLFSLDLELNAE
AQAAE--ISVGAWSPADRDQAELDDWARASAVTGMVDLKGLGP-R-FDVSGLRHGDWRCI
SGLQIGIV-DEVHRVA-VRLATPIWARPMSVGGGMLPDPGSECLLGFLDSDPRDPVLIGG
LHSSAALKGLVSR-RIVFDDS
>2502894011_163.0
------PTAARVA-AGAVNAV-VTA-GVTNPFPASGGE-EPDAEAELRA-RGRAVAPADY
GLLATRARGVPPXXHSFI-N----------------------------------------
------------------VIDIKVRDI-EFDLTL-L-GGRVSVRLGLTVATGTISTLSPK
FPTVAVSGMLRLKDAEQI-AL-DDASFLMERAKRLDRPTDG---YR-LNLLDFTPTLTVS
QQVSK--VTVRGWDPRTSSDQEARELAISEFITATLEIYGLGR-R-FSVKRVEHSGFFT-
------------------------------------------------------------
---------------------
>2503242005_189.0
WLRCRGGKPQSVA-RGTLTVL-KSA-HVTNREAAVGGR-QSLEEAKLRA-RTRAVTADDY
EFLACRARCLAPGQVFVI-VLPSAVLSYL-QPRRALEVHQPQYVSVSQEALEAL-RRY-L
RSELYGLLQR-IEHVEYVLLEVTINSL-HATIVL-P-GKSVQIEAHKLLFDGEIVEIEPS
FQQLVIRALHRL-GIKKL-AA-SNLEFLQRRAAALGEPLKSGSQLE-LNLHEFAPRLTTL
GQLSK--VTVRGWDPGQRTQAEAERLAQARFIEAEVKIKAVGT-R-FSVTSTLHRGYTTG
LGLVIGIV-TDNDRVK-VKYPASGWARVVVPGGGFLPEINDEVLVGFLEGDIQHPYILGG
LWNG-QKRLLRSR-LITLDDS
>2503754048_270.0
WLRVREEIWVKIA-ANTVTQL-KTT-SVINLEAAGGGA-EALTSLQLRH-RDRAVTLQDV
GDLAYRVKVLTCGSVQLI-VLPEDIRTHI-ENRA-VLMVPPRWQEVKQEVLERL-DEF-L
DSDLYALLQS-LPEVDFVVLSINVEDI-DFDVTL-L-GNEVEIQMGKTVFIGQITGLEPE
FPKLVVRGRHLL-LAKKI-AE-TDFEFLQDRARRIGPHANDEAVLK-LDLLDFSPRLSTM
TQLPQ--VEVRGWSMMESTKAEADLLAIGAYITAEIEITDAGT-K-FSLTSVQHNGYAT-
------------------------------------------------------------
---------------------
>2503982036_288.0
WIKVSQAARVTLP-SGTIAKL-AVP-KIEQPYNSFGGK-EQ--PNHLRH-KSRAVTIFDY
ERLVLQVRCINPGAVTLV-VIPEKIQEYL-LNLSDIQIVNPTYEHIQRELQQGI-TNF-L
RSSVLNFVEQ-QYYVDYIVLSLTVREV-NAKIVL-P-GKEVEIAIGKRMFKGLIVKHAIK
VSMLILDCATKL-SIAQI-IG-TDWDFILSRAEINGAPSTSGPLVT-FNLLEFEAEMDAR
TQHQA--VNAQAWNYTDVDEAELKAWADAAKIQGKIELKGVGR-R-FNVSGVRHGAWYTV
NGLQIGVV-VQLQRIL-VKTPTGIWSRIATLDAGFRPEIGDEVILGFLNDDPRDPIVLGM
LNSSAKHKGFFTR-KVSFDDE
>2503982036_290.0
WVRCV--LPEIVQ-RDTLQIP-KTA-RVTNHISARNGA-ESLDNAILRT-RDRAVTPEDF
ETLALRVYCPRRGVVDLL-VVPQHILSYL-DER-EVRLSEPKYVGVSQSLQIAL-YRF-L
TSDIISLFQK-TTGVRFLILKISVESL-HFTLMI-I-GKSIEIGFVSTLIKGEITAIEAQ
FAPIIVRGSHRL-HVKKV-IG-TNMEFLRQKAARNGKPV--ADSLS-LDITHFHVRVSSA
EQVSA--VEVRGWDYQKFSQKESDAIAQSEFVQADVKLQDMG--K-YSVTETRHRVYTTG
QTLMIGIV-SNNKRVK-VKFPTSDWARVVSVGAGCLPEVNDEVLVGFEHGDIHRPFVIGG
VWNG-KLRTLKTR-TLQFVEE
>2503982047_298.0
WLRGRVEVWIPRA-AQTIVEL-KTT-SVINWENATGGS-ESLDKLRLRH-RNRAVTAQDF
EDLAYRVKIITGGRVLAI-IVPNRVRNYL-QTRF-LLVSGPKWQEIRVAVSDRI-HSF-L
HSDLYAVLEK-VPGVSYILISVKVEDV-EFTLEF-I-GNEVEIQMGKTVIVGEITGLEPE
FPILVVRGRHRL-LASQI-AR-TDWDFLQTRAERIGPPQNDGKILT-LNLRDFLPRLSSM
GQVEE--VEVRGWIPKDSSKAEADQIALGAYITAEIEVTGVGK-R-FSVISTEHQGYNT-
------------------------------------------------------------
---------------------
>2504557005_313.0
WLRVRETVWVRQA-AQSITEL-KTT-QAINWESAQGGN-ESLERLHLRH-GDRAVTAQDF
ADLTYRVQVITAGWVQVI-VVPNRVTQFL-KARY-LRVSGPKWQEIRADVLKAL-QQF-F
HSDVYAVLES-VPGVRYVLLEVTVEDI-DFTLEF-I-GNEVEIKMGKTVIFGEITGLEPE
FPRLVVRGRHRL-LFSDI-AR-TDWDFLKSRAERIGPPQIDSKVLT-LGLSEFFPRLSTM
NQVEK--VEVRGWLPDDKTKAEADQIALGAYITAEIDIQEVGK-R-FSVTSTEHSGYQT-
------------------------------------------------------------
---------------------
>2504557017_323.0
WIKLSHTQAALLA-PNQIDGF-VIR-TIKQPFASFGGL-QT--NQRLKH-RDRAITPNDY
ERLILEVTCER-GHIMLF-IKPHAIKQFI-QARC---VSDAKYHI---------------
------------------VMGLETKLV-NAQLVL-L-GTEIEILLRFSVFKGLVSAQTIQ
ASQLTVEIAFCM-AIESL-IT-SDWDFLMMRAETNEAVDLSKADHI-FPCFNFEMSANAG
QQYSK--VSASDWDISQSSLPQQQTWANSAMFRGTIDIQGVGE-V-FSITGVSHAGWQTI
CGLQLATV-LAVSLIP-VAIAAKVWARLSVPNAGFPPAVNDEVMVGFLNDDPAAAIILGS
AYSN-KWQGIVTA-GSQLGFD
>2504643012_346.0
WIKASQAAEVTLP-ADSITKF-VDP-QVQQPYPSFGGQ-EQ--PTHLRH-KGRAINIFDY
EHLVLKVRCINPGYVTLA-VIPDEIEQYL-RSLSHIQVINPQYEEIRHKLEQAI-ISF-L
RSSIIKFVEE-QTYVDYVVLSLSIREV-NARIIF-P-GKKLEIALGKTVFKGIVIKHGLK
VSLLIIECAVGL-TIATI-LK-TDWDFILSRADMNGSPATSGPLIT-LNILEIETEMDAR
HQYEA--VNAKSWNYTNVNTQELQAWANASKIQGRIQLEGMGA-R-FNVAGVRHGIWRTV
SGLQIGVA-IQLQRVL-VKMPIGVWARVATLDAGFRPEIGDEVVLGFINDDPRHPVILGM
LNSSQKEKGFVTR-RVWFDDE
>2504756004_361.0
WIRMSQAALASTP-AGSITKF-NLP-KLIQPYATFGGR-EA--EDRLRH-KQRAITVWDY
EHLILKVKCLNPGHVTVV-TIPALIKEFL-QKHVQLHLQNPVYEEVRELLQKTV-VRH-L
KSALIDLVEE-QPYVDYVVVLVVVREF-NARIVL-P-GTPIEIKLGDSVFKGLVISQNLK
VSYLTVECAAKM-TMEEL-IG-TDWDFLMTRTDANGKPNLGQPVLT-LTILEFDVEMDAR
HQFKS--VKALAWDPTNLESPELQGWADAAKTCGRIELAGVGE-R-FNVSAVRQGNWETI
NGLQIGIV-TTLERIQ-IRLPIGIWARIATLDAGFRPEIGDEVIVGFLNDDPRHPVVIGM
CHSSAKKKGYVSR-KLTFDDE
>2504756050_381.0
WLRCRGDGWETVA-RGAISLL-RSS-RVGNREAARGGV-ETVENAVLRL-QERAVTARDF
EVIARRVTCLPPGAVRVL-VTPAAIASAL-DERRRLVVRPPDYQGVTQSALAAL-YRH-L
YGDVFALLQR-VAGVASVLVSCDIQSV-GVALTF-I-GTRLKVSVVVPLFSGEVTALELD
VTFTVVRATHRL-MVRRV-AA-SDWEFLRYLARESGRPRPASDPLV-LNLLELSSALTGA
DTADT--VQVRGWDVTTRTQAEADAAADAGVAELEVALGNVGP-A-FSATAVRHRGYRTV
PGLAIGVV-TDVHWVR-LKFPWSDWARTVQWGGQFSPEVNDEVLVGFEQGSLDSPYVIGG
LYNG-VRRSLVSR-RVELLDA
>2505119016_399.0
WIRAVQAVQITLE-AGSIGKL-LVT-SVVQPFDSFGAK-ED--DTRLRH-RDRLLTAWDY
EHFILSVTAYQ-VNITV---IPRKIQEEV-EARS---IEDPKYVEVQVELNELI-VET-L
LTDVAQALEA-HQAVNMVVREISTRGL-NLSIVF-P-GKSIEVKAGITLFVGVITGGKIG
YPYVEVFAANKL-IITDL-LK-KPWEVIMNRILTNGDLTKHKAATE-FGCTEFELCLDNS
SYAQK--VDHSAWDIKTIDKLELAEKAKADTSQGRIKVSGAGE-N-NKVTEIHHQGWFCP
TPMLVGTV-APFKRIP-ITLNTPIWARLLTTYVGLPPNPDTEVLVDFIGGDARHPVIVGA
CHNP-VVRGLLFK-AIKFTFK
>2505313014_408.0
WIRARIGYWVRSAGAQTITKL-RTS-SVTNNESADGGG-ESLDRVTIKH-RDRAVTYEDF
EWLVRRVKCLPPGWITMI-IVPDEIEKHL-FSRSQINLIGPGYIQVGGRIIENL-NRF-F
ISEVYEVIED-TEGVDYVVNGVTVDEL-NFTIRF-V-GDIVKISMGFEMMIGEVTSLDFT
FCFMEIRGLHRL-RASSI-AS-SNYEFLLERAKRIGKSQEDKPELT-LDLESFSAQIKTL
TEGSK--VEVRGWNVKDIDSKDAENIAKAEFLTGEIEIKGIGE-R-LSVESTVHGVYTT-
------------------------------------------------------------
---------------------
>2505679032_462.0
WLRVREEVWVLVA-SETISEL-KTT-RVINLEAAAGGA-ETLDRLQLRH-RDRAVTIEDF
ADLAYRVKVVSAGQVKLI-ILPELVETYI-RSRC-LVVTAPTWQKVSNTVKQRL-EAF-L
ESDFYAIIQS-IPGVDHVLISVLVEDL-EFELQL-V-GNEVEIQMGKTVMVGEITGLEPE
YPILVVRGRHRL-LVSQV-AR-TDWEFLQERAGRIGPHDNTKKILT-LDLQEFSPRLSTM
NQIQQ--LEVRGWIPKDSSKAEADQMALGAYITGEIEIAGLGK-R-FSLSSVEHQGYKT-
------------------------------------------------------------
---------------------
>2506210001_515.0
WLRYR--SYVTAG-ANKITSL-NSP-TVTNVAPSYGGS-ESLDDAVIRT-MTRAVTADDF
AFLAERAVAYPPGVVTVI-VVPGLVADWL-DQH-ELYVAAPRYRLVHQQLTAAL-LAY-F
FSGTYRQILS-VPGVQRIVISVTYETE-NFDLTI-P-WQDVELFLGRRMLLGEIVTMTPS
FSTLTVRGLHRF-RARQL-IS-YPINFLYKRARRIGRPDMV-PTYQ-LTLISFEPSFQVA
GQVDK--LTVRGWDPLKQNQAEAQLVARRGTVQGRVFIKGLG--R-FEVIATTHSGYVT-
------------------------------------------------------------
---------------------
>2506210023_528.0
WLRCRGGKPQSVA-RGTLTVL-KSA-HVTNREAAVGGR-QSLEEAKLRA-RTRAVTADDY
EFLACRARCLAPGQVFVI-VLPSAVLSYL-QPRRALEVHQPQYVSVSQEALEAL-RRY-L
RSELYGLLQR-IEHVEYVLLEVTINSL-HATIVL-P-GKSVQIEAHKLLFDGEIVEIEPS
FQQLVIRALHRL-GIKKL-AA-SNLEFLQRRAAALGEPLKSGSQLE-LNLHEFAPRLTTL
GQLSK--VTVRGWDPGQRTQAEAERLAQARFIEAEVKIKAVGT-R-FSVTSTLHRGYTTG
LGLVIGIV-TDNDRVK-VKYPASGWARVVVPGGGFLPEINDEVLVGFLEGDIQHPYILGG
LWNG-QKRLLRSR-LITLDDS
>2506381023_561.0
WIKVSQAIEVVLP-AQSINKM-ITR-GVSQPYNSFGGK-EQ--DNRLRH-KNRAVSLWDI
EHLVLKVKCLNPGHLMVL-VIPNEIASFL-AEKAAIKVINPLYEEVRNQLEKDI-INY-L
KSSLVYFIEK-LSYVDFIIINVLVREF-NAKIVM-P-GSEIEILAGVTIFKGTILNHKIK
IAVLVIDCAFKM-AIEEL-IS-SDWDFLVARAQANGKPDPEQSIRT-VDIMEFDAEMDGR
NQVPG--VTSFGWNPTDIADALLQDWADSAKTRGRLSLSGVGN-R-FSVSGVRHGNWTMV
KGLQVGLV-SQLERIM-VKFPVGVWCRLSSLDAGFRPEIGDEVIIGFINEDPNQGVVLGM
LHSSSHQKGYVSR-KVMFDDD
>2506381026_563.0
WLRVKQEIWVRKP-AGAIVQL-KTT-KVINHQAAAGGA-ETIDSLEIRH-RQRAVTREDY
EDLAKRAKCVPSGTVSVI-IVPKRVQNYL-QAYT-ISVVGALYVRVNQTVEQTL-ASF-L
KSDLYRLLER-VPGVDHVITGLTVEEI-NFTLEL-I-GNTLEVKLGTTLMVGEITAIEPE
FPKVMIRGSHRL-HAAQI-SQ-THMEFLQERAGKINPTANQDEILT-LDLLEFYPCMSSA
SQVNE--VKVQGWNPKEITQAEADQLAQAELISGEVQIDGVGK-R-FSLTSVLHSQYHT-
------------------------------------------------------------
---------------------
>2506381026_564.0
WLRIREEVWLVKA-AETITEL-KTT-SVTNLEAASGGA-ESLEWVTLRH-RYKAVTAEDI
EDLVYRAWAITVGQVELI-ILPDLVEEYI-LARC-LRVTGPYWVEVTIGVNDAL-NHF-L
KSDLYRLIES-VPGVNYVVMAVIVENV-SFTIKL-L-GNEVTIFMGQKLMMGQITGLEPE
FPLLTVRGSHRL-LARDI-AK-TDMEFLQTRAQRLGPHQDKSSVLT-LDLLSFSSRLTSL
TQVGQ--VEVRGWNPKDFSREEAEQIAQGEYISGEITIQGVGK-Q-FSVTSTTHRGYRT-
------------------------------------------------------------
---------------------
>2506520011_581.0
WLRVRERVWVRQG-TQTIATL-KTT-GVINPEAALGGS-ESVERLHLRH-RDRAVTAQDF
ADLTYRVQVITAGHVDVI-IVPNRVEQFL-KARS-LHLSGPKWQEIQATVLQRL-EEF-L
PSDIYAVLEA-IPELGYVLIGVQVEDI-DFTLEL-L-GNEVEIKMGQTVIYGEITGLEPE
FPRLVVRGRHRL-LFSNI-AR-TDWDFLRGRAERIGPPQNDGKVMT-LNLSEFFPRLSTM
NQVEK--VEVRGWLPEDATKAEADEIALGAYITAEIEIEQVGK-R-FSVTSTEHSGYKT-
------------------------------------------------------------
---------------------
>2506520014_588.0
WLRIREAVWVRQP-AQTIVEL-KTT-GVINWEAAEGGN-ESLARLRLRH-RDRAVTAQDF
ADLAYRVQVITAGRVRLI-IVPNQVEQFL-QARF-LQVCGPKWQAIGAAVEAKL-QQF-L
RSDLFAALET-VPGVSYVLIAVQVEDI-EFTLEF-V-GEEVEIQMGKTVIFGEITGLEPE
FPRLIVRGRHRL-LFSKI-AR-TDWEFLSGRAERIGPPQNDQKVLT-LNLSEFMPRLSSM
NQVQK--VEVRGWLPDDVTKAEADQIALGAYITAEIEVKGVGK-R-FSVTSTEHFGYTT-
------------------------------------------------------------
---------------------
>2506520016_590.0
WLRAAQAALVTLP-ASTIAKL-KIP-KVVQPYSSFGGR-EK--EDRLRH-KNRAITIWDY
EHLVLKAKCLNPGYVTVI-TIPLEIESYL-KTKINLGVRNPQFEEVRERLQQEI-TQF-L
KSVLIDFIEE-RPYVDFIVLSITVKEV-NATLII-P-GKELEIKCGETIFKGIVIKHSIK
VSVLVVECAVKM-TIEEL-IN-TDWDYILCRCDVNGKPEFSGSSLT-ITVHDLDAEIDAR
LQYKS--VKGSMWDYTNIEEPELQALVDAAKIRGRIELKGVGE-R-FEVTGIRQGDWQTI
SGLQIGVV-TQLQRIK-VRLPVGIWCRVSSLDAGFRPEVNDEVIVGFINNDPRHAIVLGM
LNSSAKEKGYVSR-KMIFNDD
>2506520046_621.0
WIRLSQGALVELA-SNSIAKL-KNS-SISQPMRSFLGR-EE--DQRLRH-KQRAKNIWDY
EHLILKTKCLNPGNITVI-CIPTDISIFL-EKIKSLHVVNPKFEEVQNLLDQEI-EQF-L
QSALINFIEE-RPYVDFVVLDISIREL-NATIRI-P-GKSIDLKLGQSAFNGLIINNSHV
ISMLNLICAVNM-TVETL-FQ-SDWDYALSRMDTNGKPDSSQSKMT-LNIIGFRTESDIR
SQTTA--VIASSWDYANFDNQALQAIADASKIQGKVSLEGVGE-Q-FSVSAVKHGNWTTM
QGLHIGIV-TDIMRVR-IKLPMGIWARVATLDAGFRPEIEDEVIVGFMNGDSSHPIILGM
LHSSAKKKGYVSR-KITIHDS
>2506520046_623.0
WIRIANAFRVKKE-VKVKKIE-LIG-NSFGIYDLTIVPTDS--EKILRH-KNRASTTWDF
ERIILRVFVYSGTSLQIV-VIPGRVKDHL-LSKT---VSNPVFEKLKDKLNNEL-ITF-L
KSEILNFIEG-RDYIDFVILSVIVKEV-NAQFRV-P-GNEIEIEMGELVYAGILLSQRMI
VSYLEISCAVKM-TFGKI-AA-SYWDFILMRAEMNNNIDLSSPVIS-IVVLDADLDIDAE
DIVKE--FNLVSWDESNLTKGELENIGKSNKIKGKVELIGFNQ-R-YNVSKVTHGDWITA
KGLLVGKV-IAIHRVK-ITMPSYVWARMTFDYASFYPEIGDEVLVGFVNNDPRFPVIMGG
LYSK-KFKSIVTK-SIKFDDE
>2506520048_626.0
WLKAAQVAEVTLD-AGAIAKL-EVP-TITQLYPSSGGQ-EQ--PQHLRH-KGRATSIFDY
ERLVLKVRCINPGHVTVA-LIPAKIQAYL-NGISELRVVNPRYEPIRQQLDRAI-VGF-L
RSSIINFAEE-QPYVDRVSISLSVREV-NARVVL-P-GKELEIAVGRSIFKGIIVKHALK
VSVLRLTCATQM-TIEEI-IG-TDWDFVLSRAEMNGAPATSGPLIT-LNLLEFEAEMDAR
SQLGA--VKATAWSYTDVDQPELQAWADAAKIQGRVQLEGMGG-R-FNVSGVRHGTWITV
NGLQIGVV-VQLQRVL-VKIPTGIWARVATLDAGFRPEIGDEVVLGFLNDDPRDPIVLGM
LNSSAKEKGIFTR-KLTFNDD
>2506783006_636.0
WLCASQVVEASLP-AGSIAKL-SAP-KVQQPFASFDGK-EV--GKRLRH-KGRAVTAWDY
EHLVLKVKCITPGHVLLV-PIAIAIQEFL-KTKTQVHAKNPVYEQIIKQLNDEL-VHF-L
ASSIINFIEE-RSYVDFILTQITVKTF-NAKMVF-P-GNTIKIQLGDTVFEGIIIKQGVR
VSALLIEAAVKL-TISDL-AA-TDWDFMLTRAEANGKPTTIGPVLK-ANIWDFDAEMDVR
KQLQQ--VTSHSWDFAKLPETALQAWSDALKIAGRITLAGVGD-R-FNVTGVLQGAWQTI
NGLQIGLV-KEIERVK-VHVPVGIWARVATLDAGFRPQVGDEVVVGFLNDDPNEAILLGC
LHSNDQQYGIITK-KLIFDDS
>2506783054_674.0
WLKAANAVEVQLP-PGKITKL-ENG-TVQQPYASFGGS-EI--DDRLRH-KNRAIAAWDY
ERLILQVKCIPPGHVLIV-VIPDRITTYV-QKRAKIQVKNPRYQRIQTQLDREI-VRF-L
KSVILDFVED-LPYVDYVLLAVYVKAV-NARLVY-P-GKAIEILAGVSLFKGIVIRQQLK
VPQLVVECAAKL-TISDL-LK-TDWDFLLARAEANGAPVLGGPVCT-LTILELDAEIDAR
LQYKA--VKSLTWDSAQVSEDEAQAWANASKVSGRVTLSGVGD-R-YNVTGVRQQGWKTV
NGLQIGVV-VSN-RVR-VKMPLGTWARVAAVDAGFRPEVGDEVVLGFLNDDPRQAVILGM
LHSSAKEKVYQSR-KLYFHDK
>2507262005_707.0
WLCGSQAATVTLP-AYSINQL-VTA-AVTQPYASFGGR-EN--HQRLRH-KQRAISSWDY
ERLVLKVKCLTLAKVTVV-VIPEAIKAYL-SQYIDLEVKNPSYEQIKAELNKAI-KRF-L
NSLLIHFIEK-QPYVDYVIVALEVLTV-NAQLVI-P-GHRVDIHLRKLIFSGIVVKHKIA
WARLSLDLAIRL-TITRL-IR-SDWDFILARATANGAPDFKQVD----VIHNVELEVDIR
QQLNK--VRAAHWDTQKVAPEELRACSKATLLRGRIAIKGVGS-Y-FEITGIRHEGWQTI
QGLHVGTV-VGHECLK-VHLPLVLWARLASPYA-FRPEVGDEVVLGFFNNDPRYPVILGA
MHSE-KQKGIVTQ-QFLMDDK
>2507262016_715.0
WLKASQAARVSLA-PGTIAKL-AVP-KVEQLYNSFGGK-EQ--PDHLRH-KGRAVTIFDY
ERLVLKVRCINPGAVTLV-VIPEKIEKYL-VSVSDIKVVNPAYEHIQRDLQQAI-ADF-L
GSSILNFIEQ-QYYVDYVVLSLTVQEV-NARVVL-P-GKELEIALGKTIFKGLIVKHSLK
VSRLILECVTKL-TIAQI-IS-TDWDFILSRSQMNGAPSTSGPLVT-LNLLEFEAEMDAR
SQYKA--VNAKAWSYTDVQEPELKAWADAAKIQGRIELKGVGK-R-FNVSGIRHGAWYTV
NGLQIGVV-VQLQRIL-VKVPTGIWSRIATLDAGFRPEIGDEVILGFLNDDPRDPIVLGM
LNSSAKHKGFFTR-KVSFDDE
>2508501021_763.0
WLRLRGQGYQALP-ASSLTEL-RAK-QVLQPLAAGGGE-ETLALARLRH-RDRAVTEEDY
SRLAARVEVLPPGVVTVM-GLPERLHAHL-AARVELYVIGCDYVPLGLDVREAL-RRL-L
SRELEVEVSR-VDGVDELVSAMRMEQE-GLELRL-L-GAELQIGAGVEIFRGKVSALELV
CPELVVLALTAA-RVQAV-AG-TDLGFLRRLVARFDPRQDV---VE-LQLARVRITADLA
DQVTA--VTVAGWNAQDSSDDEAQALAEARFVRAEVRLAGVSA-Q-HDVTQACHQGYRT-
------------------------------------------------------------
---------------------
>2508501023_765.0
WIRARDGTWVRRP-KDTIVQL-KSA-AVRNPIPAAGGA-ETLEKTTLKH-RNRAVTPDDY
SALAKLVRTLPLGAVTVM-IVPGSVRRYL-SWRARLYLIGPTYTSVACRVVADL-DQY-L
LSNIYARIEA-VEGVDFV------------------------------------------
----------------------------------------------------------IV
GLATE--SDVTTNMAGNFSQTEADQMARARFIEAEVELDKLGT-R-FSVTRAQHQGYVTV
MGVVPAIV-TNNERVR-LKFPWSHWARIATPMAGMLPEMGDEVLVGFEHADPRRPVVLGA
LWNG-ELRFIKSR-T------
>2508501098_846.0
WIRASNSVMLE-P-AGSIVKV-LGN-KVKQPASTFGGG-SS--EDRIRT-KNRVVSVKDF
EDIALAVRCVRGGEVIMV-VIRRYMENFL-NSHA---VVNPKVERLLRRFNKAI-SDY-L
LGSYLSKLD----YVEYIVSEINIQKV-NAEIEL-P-GAEIEIKLGDSVYKGVVVKQTLR
VSVLVVSCAQKL-TIAKI-IG-TEWDFIVSRAEANGSPDLSGPTLS-VDIIEFDGELDAT
FQYSD--ITAGSWDMSTIAQDGLKVWSNASRFRGTIKLNGLSD-R-FNVSGVNHGRWLTV
KGLQTGVV-KKIDRVQ-VTVPIAVWARLSSFYAGFMPEIGDEVVLGFMAQDPSYPIILGS
LFSS-KLKTITTK-KFTFDDD
>2508501107_857.0
WLSVSAGVPPAIP-PGTLSKL-VGR-EVRQPEPSWGGR-ES--ERRLRH-KQRAVLPEDY
ESLVLQAECLRPGEVRVV-VVPDEIVRFL-EVKVRIHVRSPRYERVRSRLYRSV-DAH-I
LDRLSEVLIA-EPAVARVVRAVEVRAV-NATLVI-P-GKAIEIRAGERLFRGVIVRHSIK
VSQLRLICAVRM-TMRLL-LG-TDWDLLVTRAEANGEPKTDGATLG-VSILDLDLDIDAT
AQAES--IACRAWDPATKQPEELKLWADGARICGRLRLEHLGN-R-FNLSGITHGDWTTA
RGLQIATV-VQSHRVL-VSLPCNLWVRLAQPYASFFPEPGDEVVIGFLGEDPSSPVLLGG
LHSK-PRKSIATA-KIVFDDG
>2509276020_873.0
WIRASQAVEAVLP-AGSISKL-QQR-SLSQPYSSFGGK-EE--DDRLRH-KKRAITLWDY
EHLILKVKCLNPGNVTII-LVPNEVSSFI-NELNQAKVINPNYEEVKIQLQEDL-KRL-L
RSQLIHYMEE-LPYVDYLVKSIFVKEV-NAKLAI-P-GKELEITAGSTIFKGIIVKHNLK
ISLLLVEAAVKM-TLEEL-AS-TDWDFMMLRAQANGLPDLAAEVET-VTVLEFDAEMDAR
TQVPK--VLAKAWNMADKKDTLLQDWADAAKTRGRLLLEGVGD-R-FNVSGICHGNWTVI
SGLQVGIV-TKLERIK-VKIPIGIWCRQACLDAGFRPELDDEVVVGFINEDPNEAVILGM
LHSSAKEKGIHTR-KFIFNDE
>2509276035_886.0
WLRASQAISATLA-PNKIKNL-ASP-SVQQPFGSFEGR-EN--KKRLRH-KGRAVSAWDY
ERLILQVKCVTKGQVVLV-VVPEAIRDYL-IPLADIKLRNPIYERVKKKLNKDI-MDF-V
KDVLLSFIEK-REYVDFVVESVDIKEL-NARITL-P-GKEVEVKAGETLYKGILVEHGIK
QASLVLKCALKL-TISAV-VS-TDWDFIQSRADVNSKPTVSESELV-IDLVEMDMNIDST
HQYTE--VGATCWSHTDVTKDVIQSWADSSRIRGSIELFGFGT-R-FVVSRIRHGQWLTI
HGLQHGVV-KQIDRVL-INIPIGVWARMAHYYATFYPEVGDEVVVGFFNSDPTYPVILGS
MYSSGRFKSISINTRIELQDD
>2509276047_892.0
WLRARGGAWVVRP-ALTVSEL-KTT-SVTNLEAAAGGA-ESLEAVALRH-RGRAVTVEDM
EDLALRVRAITAGIIELL-IVPECIGSYI-RERC-LRVTEPDWVKVTDAAANAL-VKF-L
ESDLYAILQK-VEGVKYVLISATVEDL-EFALEM-V-GNQVELQMGKTLMVGEIAGLEPE
FPRLVVRGRHRL-SAGQI-AR-TDLEFLQERAGRIGPHQNNSKVLT-LDIIEFTPRMSAM
NQVSQ--VEVHSWNPKQATQAEADQIAMGAYITGEIEIAGAGK-R-FSVISATHRGYRT-
------------------------------------------------------------
---------------------
>2509276051_910.0
WLRARQGDAIIVE-ADSIKKL-WDS-SATNPVAADGGF-EEVEETTLKS-MDRGITCEDV
EWLVRIVKCFPPGKATVI-VVPNEIEKYL-AQRIRLDIIGPDYIRIGGNIIENL-REF-L
ISEVCSIIKN-THGVDYIIETVTIDEI-NFRIQM-P-GDKLSILMGELMISGEITSLELL
VSLVEIRGLHRL-RASEI-AR-SNYDFLMKRAAYLDKSRAPKPELPDFDYEELNLELRAL
TKGSE--VKVRGWNVKEIDVSEGKAAAAAEFITGEVKILGIDE-R-FTIISTIHQGYMT-
------------------------------------------------------------
---------------------
>2509276062_918.0
WIRIAQAAQVTLR-AGTISKL-VVS-SIVQPFDSFGGR-ES--DERLRH-KQRAITIWDY
EHIILKVKCINPGHVTII-TIPVNMDAYL-HKLIKLHVKNPQFEEVQQLLDKEI-EKF-L
KSEVLNFVEE-RPYVDYVVTSLTIQEI-NANLVV-P-GKKIEIELGKFLFTGIIVTNTHK
ICELTIECTIKM-TAEEL-LN-SDWDFMIGRIDVAGQLAIQNEMLK-LNILEFSADKDSR
IRSDE--VKTLCWDFKEFTEEEQTVLAKTSGIKGKIELSGVGN-A-FEVSAVQQGCWITV
QGLQIGIV--TNIRVQ-VKLPVGLHARVATLDAGFRPEIDDEVIVGFINDDPSNPVILGM
LHSSAKEKGYVSR-KLLFDDD
>2509601008_924.0
WIRAVLEFWVKLE-ALAISKL-QSS-KVFNPVSSEGGS-EDIESLILKH-RNRAMAAEDY
EWLAKRVKVLPTGCVTVI-IVPRQVTEYL-TERCNLNVMAPSYVKIDMEAKRRI-TEF-L
ISDIYSILEK-IEDVDHVIIGVEIEDL-EFKISFNP-GTRIMISFGQGTIMGKIKAISPG
FQALIVEGSHDL-Q-REI-AM-MDYAFLQGLAKNIGKPKDD-ANVS-FNIISFSPRMSSA
NLVHE--VRVTAWSEQERSREEAKAIALSGFITGTINIEKVGK-CFFSVTKTRHSGYKT-
------------------------------------------------------------
---------------------
>2509601013_926.0
WIRIVTEFWVKVP-RGQINRL-NTS-RITNPEPAKGGI-ELIERAFLKH-RHRAVTTSDF
ERLSQKVKCLPLGWVSIV-IVPQRVKTYL-QQRTRLDVRSPVYVEIALMAKQRL-DAF-L
KSDFYALLES-IPGVDRVVTNVNVNTL-DFSFTVFF-DAEVEIKFGKTIMLGIITAVKID
FPQVEVSGSYRM-MIRNI-AQ-NDFEFLNRLAERNYKPQYR-AIVT-LSLVSFSPDFNIA
ERVFT--IEVIGQNTEKKSEEHAKKLAQSDILKGSIELIGLGS-Q-FSIEQTNHSGYKTI
PGVALATV-T-NIKVK-VKFQWEIWARIIIA---PLFEVHDVVLVAFEQGNFEYPFILGL
IYPN-L---------------
>2509601025_939.0
WLRCV--LPQRVQ-KEAIRVA-KTA-KVLNHTAARNGA-ESLEDAMLRT-RDRAVTPEDF
EVLTLRVRCLPAGTVRLL-VVPDQIMAYL-DER-QVRLQAPEYVGVAWKLRVAL-YRF-L
PSDIVNLFQK-FPAVRYLILQISVESL-HFTLII-I-GKKIKIGFTGYVLEGEITAIETE
FAPIIIRGSHRL-HIKQV-IG-TNMEFLRERAARVGEPK--TQELT-LDIHSFRVRVTSS
EQVSS--VEVRGWDYAQFSAKEAEKIAQSEFVNADVKLTGMG--T-YSVTETRHRKYITG
QTLLVGIV-SNNKRVR-VKFPTSNWARVVSAGAGCLPEVNDEVLVAFEHGDIHRPYVIGG
VWNG-TQRTFKTR-KLQFVEE
>2509601032_945.0
WLRVREEVWILVT-TQTISQL-KTT-RVINLEAAGGGA-ETLERLQLRH-RDRAVTLEDI
ADLAYRVKVVTAGQVKLI-ILPEQVETYI-RSRC-LVVTAPRWQEVSNIVKQTL-ETF-L
KSDFYAIIQS-ISGVDHVLISALVEDL-EFELRL-V-GNEVEIKMGQTVIVGEITGLEPE
YPILVVRGRHRL-LVNQI-AR-TDWEFLNERAKRIGPHQNTQKLLT-LKLQEFIPRLSTM
NQVQK--VEVRGWISKDSSKEEADNMALGAYITGEIEISGVGK-R-FGLNSVEHQGYRT-
------------------------------------------------------------
---------------------
>2509601039_956.0
WLRCV--IQQDVQ-PHTLRVI-KSA-SVINHGAAYHGA-ESLDDALLRT-RDRAVTPEDF
ETLAIRSICPQPGVVNVM-LVPQQVTQYL-DER-QVKLQSPEYVGVTHDLQVAL-YRF-L
PSDIITLLQG-VTGVRYLLLQIVVESL-HFTLVI-I-GKSIEIGFTGTVIKGEITAIETH
FAPIIIRGSHRL-HVKSV-AS-TNMEFLRERAVRHGKPTK-D-TLS-LDIHSFRVRVSSA
EQVKS--VEVRGWDYSRSQAKEAQTMAQAEFVQADVKLTGMG--N-YSITETRHRIYMTG
QTLMVGIV-ADNKRVR-VKLPTSNWARVVSMGAGWLPEINDEVLVAFEHGDIHRPYILGG
VWNG-KLRTLKTR-TLQFVEE
>2509887025_979.0
WLRCRAEGWTTVV-ARALNTL-RSS-AVYNREPATGGV-ETVEEATLRH-RDRAVTAEDF
EVLAARVRAVVAGVVRVL-LVPEAVRAYL-DARRRVSVEPPRYVGVTADALDVL-YRY-L
VGDVFGVLQA-VPGVGYVIREVVVSDV-ACRVVL-F-RRGLKVTAPRTLFEGMIYSIGFH
YATTVAVASYAL-FVTRI-AA-TYWDFLTRRAREIDRSTPAGDHLQ-LDLDAFSVRVTAA
QQVAE--VEVRGWDDRAATQAECDAMVAATSVAAELSVGATGG-R-FDVSHAEH-GYRTI
AGVVPGIV-SNINRVR-VRLPWTDWARVAAPGGGVLPEVNDEVLVAFEQGDPRRPFVLAG
LYNG-VRRGLRTR-EIVVSDA
>2509887033_984.0
WLKASQAAAVSLP-ANTISKL-RDP-KISQLYPSFGGK-ET--STRLRH-KDRAITIWDY
ERLVLRVKCLNPGHVTVI-TIPDQVKEFL-QKRIQLNVCNPVFEDVMNLLKESI-TAL-L
KSVLINFIES-QYYVDYIVMAIAVKEI-NATIIL-P-GKEIEIKAGKTIFKGIVIKHGIK
VSVLVIECAVKM-TMEQL-IG-TDWDFIMCRADANGKPDFSGTVLT-VTVHDLDAEIDAR
FQLKG--VKATAWDPSQLVDQELQQWANAAKIRGRIQINGAGD-R-FNVTGVRHGNWLTV
QGLQLGIV-TKLERIM-VRLPLGIWSRMCSLDAGFRPEIGDEVIVGFINNDPRHAVILGM
CNSSKKEKGYVSR-KMIFNDD
>2510065008_987.0
WLRVREEIWVIIS-SETITQL-KTT-RVINLEPSAGGA-ETLEILQLRH-RDRAVTLEDI
EDLAYRVKVVTAGQVKLI-ILPKQVEIYI-LSRC-LIVTAPQWQEVINNIKQRL-EAF-L
KSDFYAIIQS-IPGVNYVLVSVTVEDL-EFELQL-I-GNEVEIQMGKTVMVGEITGLEPE
YPILVVRGRHRL-LVSQI-AR-TDWEFLQERAGRIGPHNNSKKIST-LGLQEFLPRLSTL
SQVHK--FEVRGWIPQESSKAEADGMALGSYITGEIEIAGVGT-R-FSITSAKHQGYQT-
------------------------------------------------------------
---------------------
>2510065042_1025.0
WFAAVNGVWAR-------WRF-TPA-SIQEIPIPTTSR-EP--RERLRH-RRRGVTPWDM
ERLVLMAKCLPPGHMTLV-VARNSIQKWL-SQFT---VVNPTFERLQQLLRRDL-RKF-L
-AHIA----E-KDYIEKIIQAIYVYEL-NATVVI-L-GVKIEISAGQKLFTGIVISQRAR
LARLEVMCALKL-TMKGI-IT-TDWDFLRLLADRNGKPDSSVSALL-VDIIDFDISLDSS
RSIKD--AAQDAWDEASVDAADLKEMANAAAVSGTLEISNTGK-R-FGVTAVSHGQWTTI
HGLQIGKV-VQLTRIQ-ISLPMDVWARYAQPYASFLPEVDDEVIVAFLNADPNAPVIVGS
LHND-KIKTIVTR-KVIFDDE
>2510917000_1158.0
WLRVSDVIPLVEG-YSSAWQA-TPA-RLMQCEPAIAQK-ET--QHLLRH-RNRAITPWDY
ERLVLRVKCLPPGHIAII-VCPAEIQRYL-QSLSVIDVCNPVYEKVRKRLNNDL-FDY-L
AQDVERFIRE-RDYVRSVVHSIRVKQV-NAWIHL-P-GAKIEIEAGAVIFSGLLVKHGLD
ISRVLLECAIKM-TMQTI-LN-TDWDFILTRAEINGKPDFSSPVLS-VDLMEFKAAVDAR
FQPNT--VTAVGWSTSEQEQALLTAWSEAAQLRGHIEVKGVGE-R-FSCSSVEQGNWQTF
NGLQIGIV-QKLDRVQ-VKIPLGIWARLGHLYASFIPEKGDEVIIGYLNADPSYPVVIGS
LYSA-KTKAIVTK-TLSFDDE
>2510917020_1178.0
WLRVRDGVERRVA-AGSI--K-GGP-SATNPISTWGGA-EGTASGYLQH-RDRLVTADDF
VSIAWRIEVLPPGVVTLM-AIPDALCRYL-DPRRELVLRGANYRGLWEAVRKRI-RAY-L
ARAILAEAAR-TPGVVSVLLSLEIDAI-ECSLTL-F-GKALAIKVGETLFEGKISAIAAD
YPKIGILALQDL-RVRSI-AG-SDLAFLNDLARREDK--TRG--VE-LPLREFHVSVDLT
HQRTA--LVASGWDVAERDGGEARVLAEARFVTGHLKLSGLGP-L-FDATAVTHKGLRT-
------------------------------------------------------------
---------------------
>2511231000_1186.0
WIRISQALKAVTP-SGTISKL-YQP-KVKQPYSSFGGR-ED--DSRLRH-KQKAITSWDY
ERLILRIKCLNAGYVTLI-PVAQRIKNRV-MEMCRLSVKSPVLEKIQDQLKETL-NKY-I
LSSLIQLIDN-QNFVDYVLTEGQVFEL-NAKFTF----QKIEIKVTQTLFKGFIKSIEKT
IVTVKIECAYQL-TLKSF-TR-IPWDYLIGFLDSIGDLLKPAEKYV-ANVFRFSGREDES
KKLSK--ASIEYWDASSLLASTMTRMVKAAVIQAQLSCNKVNQ-E-IDISKELHACWKTV
SGLQIGIV-TQIERIK-VRIPTGVWARLATLFAGFIPNVNDEVIIGCLGNNPDTPVILGS
LHSS-QTKGIVTK-KIQLDDQ
>2511231003_1187.0
WLRVSQAVTVRLP-AASITRS-RKP-GVLQPIASGGGR-ET--RARLRH-KNRAISAADY
EALILKVKCFAPGHVLVV-PLPREIRAFL-QGLARIAVENPVYEQIQNELNRAI-SRF-L
QHDIEAFIGE-LPYVESVVISVEIKAV-NARIAI-P-GKELVISAGEQIFDGIIVRHGIK
IARLVLECAVSL-TISQL-IS-SDWDFLVARAEANGAPQTDKAVLK-VDLMSFQADIDAR
TQLQS--VKGAAWDPATLESDEIKAWASAARIRGKIELVGVGK-R-FSVSAVNHGNWITV
AGLQIGVV-KKLDKIQ-VAISVGVWARLASFYGSFIPEIDDEVVIGYFNNDPSHPVVLGS
LYSS-KTKALWTK-KVIFDDE
>2511231051_1239.0
WLRATQAARATLA-AESIKKA-VTP-KITQPYASFGGR-ED--ETRLRH-RNRAITMWDY
ERLVLKVKCLNPGHVTIV-TVPDLVRTFL-EAHTTLHVQNPAFETIEALLQQEL-TRF-L
KSSLIDFVEE-RSYVDYVLVALSVHEL-NAELHL-P-GKEIEIQLGDKVFKGLIVKQSVR
ISFLFVECAVKM-TMEEI-IG-TDWDFLLCRAEANGPPDTSATAVT-VTVLELDAEMDAR
VQQSG--IKATSWSPADLSQPELQAWADGSKVRGRIEVTGIGA-R-FEVSGVRQGNWETV
GGLQMGVV-TVLERIK-VRLPLGVWARLATLDAGFRPEIGDEVVVGFIADDPRHPVVLGM
CHSGAKRKGYVSR-MLTFDDE
>2511231113_1284.0
WLRCRGDGWETVA-RGAISLL-RSS-RVGNREAARGGV-ETVENAVLRL-QERAVTARDF
EVIARRVTCLPPGAVRVL-VTPAAIASAL-DERRRLVVRPPDYQGVTQSALAAL-YRH-L
YGDVFALLQR-VAGVASVLVSCDIQSV-GVALTF-I-GTRLKVSVVVPLFSGEVTALELD
VTFTVVRATHRL-MVRRV-AA-SDWEFLRYLARESGRPRPASDPLV-LNLLELSSALTGA
DTADT--VQVRGWDVTTRTQAEADAAADAGVAELEVALGNVGP-A-FSATAVRHRGYRTV
PGLAIGVV-TDVHWVR-LKFPWSDWARTVQWGGQFSPEVNDEVLVGFEQGSLDSPYVIGG
LYNG-VRRSLVSR-RVELLDA
>2511231181_1356.0
WLRCRDG-WQQVA-REVLEVQ-RDP-SVVNRRPAIGGV-ESVQDALLRT-RDRAVTAEDY
EQLARRVRCIPTGAIRVL-VVPGRIERHL-GERRLVSVEPPFYQGVTARASQAL-YDY-F
SGEVFADAAA-ASRGRAGLGYAYVDSR-NFVLRF-V-GAKIKLKVQQDLLSGEVTAVAVD
LTFTEVRGAHRL-FVRKV-AR-SDWEFLSRLADVVGLPEKPSDPLV-LTLLSLRASVTAA
EQVPE--VRVNGWDYENRTQGEADATAKAACTELDVTLTGVGQ-P-FSLTSTRHVGYTTW
PGVVPAQV-TDLKRVK-LTFPWSTWARTVQPGAGVLPEVGDEVLVGFEHGDFEAPYVLGG
LYNS-KLRGFVSR-KLEFAED
>2511231200_1370.0
WLRCRGDGWETVA-RGAISLL-RSS-RVGNREAARGGV-ETVENAVLRL-QERAVTARDF
EVIARRVTCLPPGAVRVL-VTPAAIASAL-DERRRLVVRPPDYQGVTQSALAAL-YRH-L
YGDVFALLQR-VAGVASVLVSCDIQSV-GVALTF-I-GTRLKVSVVVPLFSGEVTALELD
VTFTVVRATHRL-MVRRV-AA-SDWEFLRYLARESGRPRPASDPLV-LNLLELSSALTGA
DTADT--VQVRGWDVTTRTQAEADAAADAGVAELEVALGNVGP-A-FSATAVRHRGYRTV
PGLAIGVV-TDVHWVR-LKFPWSDWARTVQWGGQFSPEVNDEVLVGFEQGSLDSPYVIGG
LYNG-VRRSLVSR-RVELLDA
>2512047019_1393.0
WIRAAQAVQVTLE-AGTINKL-TVT-SIEQPFDSFGAK-ED--DSRLRH-RDRLQTGWDY
EHFTLSVNAYQ-VNITV---IPRKIQDEV-EARC---VEDPTYIEVQVELNDLI-VDT-L
LADVAQALEV-HQAVNMVVREVVTRGL-NLSIIF-P-GKSIEIKAGMTLFVGVITGGKVG
YPYLAVFAANKL-CINDL-LK-KPWEVIMNRILTNGDLTTHKAVTE-FGCTEFELIMDNS
SYAQK--VDHSAWDIKTIDKVELAAKAKADTSQGRIKVSGAGE-S-NKVTEIHHQGWFCA
TPMLVATV-APFKRIP-ITLNTPIWARLLTTYVGLPPNPDTEVLIDFIGGDARHPVIVGA
CHNP-VVRGLLFK-ALKFTFK
>2512564078_1518.0
WLRITKDTSEPVG-SGMV--T-SGP-QVENPLPTWGGA-EDVKQGYLQH-RDRLVTAQDF
EALTLRVEVLPPGAVTVM-AIPDAVACWL-APRREIFVRRPQYKPLWEAVKAAL-TAF-L
SLELAAVAGR-VEGVALVLLELSIETA-QCEATF-F-GKPFEVRLGDVLFEGRILALEAD
YPTLTVLALQDL-RLRQV-AS-SDLAFLRERCRAVDKRGARS--LK-LELTSFTVLADLA
HQRSA--VTVSGWSVQDLGSQEAQARAEGRFVVGRVELLGLGP-L-FSLAEVKHRGLRT-
------------------------------------------------------------
---------------------
>2512875012_1535.0
WIRAVQAVQITLA-AGSISKL-TVT-SIEQPFDSFGAK-ED--DSRLRH-RDRLQTGWDY
EHFTLSVNAYQ-VNITV---IPRKIQDEV-TARC---VEDPTYIEVQVELNDLI-VDT-L
LADVAQALEA-HQAVNMVVREVVTRGL-NLSIVF-P-GKSIEVKAGMTLFVGVITGGKVG
YPYITVFAANKL-CINDL-LK-KPWEVIMNRILTNGDLTTHKAATE-FGCTEFELCMDNS
SYAQK--VDHSAWDIKTIDKVELAAKAKADTSQGRIKVSGAGE-S-NKVTEIHHQGWFCA
TPMLVATV-APFKRIP-ITLNTPIWARLLTTYVGLPPNPDTEVLVDFIGGDARHPVIVGA
CHNP-VVRGLLFK-ALKFTFK
>2513020036_1590.0
WVRCRSG-WEIVA-ARTVTQM-MTA-RVVNRYAAAGGV-EPMENALLRT-RNRAVTPEDY
EHLAKRVRCVQAGAVRVL-IVPARIADHL-DARRRVVVEPPLYQGVTDAALRAL-YAY-F
IGEVYAVLQR-VEGTEFVIMRVVVRQR-NCEVEF-P-GAALEIEASGPLFDGEVVAVEAS
FQRFLLRGSHRM-HVSNI-AR-TDWEFILERARENGRAGADPIPQR-LGLLSFRLRATSA
EQPQT--TKVYGWNSMLDLPPQAAANATAASVEAEITVDGLGT-S-FSLTTVRHENYVTT
ASPMIGKV-SNTNRVK-VEFPSSHWAPVVSVGGGCTPEVGDQVLVVFEQGDMRRPYVLGG
VYGP-PLRVFKTS-VLRFAET
>2513020052_1605.0
WVKAKQVVTAQLP-AKTISKL-ITR-SIEQPFNSFDGK-ES--DERLRH-KNRAITLWDY
EHLILRVKCLNPGKVTLV-VIPNSIESFI-NSKNSAKVINPDYEKVIKQLNEDL-IKF-L
RSIVIEYIEN-LYYVDFLVMSIVVNEV-NAQIIL-P-GKKIEIKAGETIYKGIVVKHSIK
ISLLIVECAVKM-TFEDI-IG-SDWDFIVSRAQANGKPDLASPVET-VSMLDFDAEIDAR
NQFAK--VSSYSWNASNVTDTELQDWADASKVRGRITLEGVGD-R-FNITGVFHGNWTVI
KGLHIGIV-TQLQRIL-VKIPIGIWCRVAALDAGFRPEIEDEVIIGFINEDPNDAIVLGM
LHSSAKQKGIFTR-KVLFDDD
>2513237084_1677.0
ELRCRNGKAELVS-AQKIKYD-F---SGVNLFPAVGGS-EPATRLRLRS-RDRAVAAADF
EDIALKAI--APGVVTVF-VVSDDVKNIL-DSRRELFVQAARIVPVKREVGKTL-NEW-L
GGDLWSRVLQ-TPVVKEIVLEVNFDSI-DFSLTL-P-GKRLDLRMGNWMVRGIITDLIPS
FPTISVSGLHDL-LLRQI-VL-FDLLFLKRRARQLGNSLSC-NPLK-LPLLEFQPRFSTA
RQPEN--LELNSWNPVDQDEWEGRRRATEDTMTATLQIEGVGK-R-FSVTSSDHGGYTT-
------------------------------------------------------------
---------------------
>2513237099_1679.0
WLRVSDVIPLVAG-YSNTWQA-TPA-RLLQCEPAIAQK-ET--QHLLRH-RNRAITPWDY
ERLVLRVKCLPPGHIAVI-VCPAEIQRYL-QSLSEIDVCNPVYEKVRKRLNNDL-FDY-L
AQDVERFIRE-RDYVKSVVHSIRVKQV-NAWIHL-P-GAKIEIEAGDVIFTGILVRHGLD
ISRVSLECAIKM-TMQTI-LN-TDWDFILTRAEINGKPDFSSPVLI-VDLMEFKAAIDAR
FQPSS--VTSVGWSTSEQEKALLTAWSEAAQLRGHIEVKGVGE-R-FSCSSVEQGNWQTF
NGLQIGIV-QKLDRVQ-VKIPLGIWARLGHLYASFIPEKGDEVIIGYLNSDPSYPVVIGS
LYSA-KTKAIITN-TLSFDDE
>2513237100_1681.0
WLRCRADGWQTVA-RGAISVL-RSS-GIENREAARGGV-ESVENAVLRV-QERAVTAEDY
EIIAARVRCLPPGAVRVL-VVPSAIAGRL-DERRRLVVEPPAYQGVTEDAQTAL-FRY-L
YGEVFAVLQR-VEGARLVLVSCVVENV-NALLTY-L-GTPLNVSVVERLFTGEVTAVELD
STFTVIRAAHRL-QVRRV-AA-SDWEFLQQLAGESGKPEPASSPVE-LNLLVLRAVLTGA
EGADD--VEVRGWNVTTRTQAETAAVAGAGFGEIELVLATAGA-A-FSATAAHHGGYRTL
PGLAIGVV-TDVRWVR-LTFPWTDWVRTVQWGGQFSPEVNDEVLVGFEQGLLDSPYVLGG
LYNG-VRRSLVSR-RLELLDA
>2513237107_1685.0
WLRCRADGWERVA-RGAVSVL-RSS-RVTNREAARGGV-ETVANAALRM-QERAVTAEDH
ETIARRVRCLPAGAVRVL-VVPRAITGSL-DERRRLVVEPPVYQGVTEAALGAL-FAH-L
YGEVFGVLQR-AAGNALVLVHCVVENV-GAVLTF-I-GVPLRVSVVERLFSGEVTALELD
RSFTVVRAAHRL-QVRKV-AA-SDWDFLQHLAGESGRPRPASDPMV-LNLLALRASLSAS
DGASQ--VEVRGWDVTTGTQAETAAVADAGFAELEVALGNVGQ-A-FSTTAVQHGGYRTM
PGLAIGVV-TDVRAVR-LRFPWTDWVRTVQWGGKVSPEVNDEVLVGFEQGLLDSPYVIGG
LYNG-VRRSVVSR-RVELLDA
>2513237108_1686.0
WLRCREEGWQVVA-RGAISVL-RSS-GVNNREAATGGV-ETVENAILRV-QERAVTAEDY
EVIARRVRCLPAGAVRVL-VVPAAVTGRL-DERRRLVVEPPAYQGVTAEALEAL-FRH-L
YGEVFAVLQG-VEGAGLVLVSCVVENV-GAVLMY-M-GTPLKISVVERLFTGEVTAVELD
TSFTVVRAAHRL-QVRKV-AA-SDWEFLQHLAAESGKPDPASDPMV-LNLLALRAVLTGA
DGADS--VEVRGWNVDTRTQAETRAVAGAGFGEIEVALGNVGP-A-FSATAAHHTGYRTM
PGLAIGVV-TDIRWVR-LKFPWTDWVRTVQWGGQFSPEVNDEVLVGFEQGLLDSPYVLGG
LYNG-VRRSLVSR-RLELLDA
>2513237109_1688.0
WLRCRDEGWEIVA-RGAISVL-RSS-GVNNREAATGGV-ETVENAILRV-QERAVTAEDY
ELIARRVRCLPAGAVRVL-VVPTAVTERL-DERRRLIVEPPAYQGVTAEALEAL-FRH-I
YGEVFAVLQN-VEGAGLVLVSCVVENV-GAVLMY-M-GTPLKISVVERLFTGEVTAVELD
TSFTVVRAAHRL-QVRKV-AA-SDWEFLQHLAAESGKPDPASNPMV-LNLLALRAVLTGA
DGSDS--VEVRGWNVDTRTQAETRAVAGAGFGEVEVALGNVGP-A-FSATAAHHTGYRTM
PGLAIGVV-TDIRWVR-LKFPWTDWVRTVQWGGQFSPEVNDEVLVGFEQGLLDSPYVLGG
LYNG-VRRSLVSR-RLELLDA
>2513237135_1707.0
WLRVSDVIPLIEG-YSSTWQA-TPA-RLMQCEPAIAQK-ET--QHLLRH-RNRAITPWDY
ERLVLRVKCLPPGHIAII-VCPAEIQRYL-QSLSVIDVCNPVYEKVRKRLNNDL-FDY-L
AQDVERFIRE-RDYVRSVVHSIRVKQV-NAWIHL-P-GAKIEIEAGAVIFSGLLVKHGLD
ISRVLLECAIKM-TMQTI-LN-TDWDFILTRAEINGKPDFSSPVLS-VDLMEFKAAVDAR
FQPNT--VTAVGWSTSEQEQALLTAWSEAAQLRGHIEVKGVGE-R-FSCSSVEQGNWQTF
NGLQIGIV-QKLDRVQ-VKIPLGIWARLGHLYASFIPEKGDEVIIGYLNADPSYPVVIGS
LYSA-KTKAIVTK-TLSFDDE
>2513237281_1815.0
WLKATQTAKASLA-PKSVDKL-LKA-KVQQPYPSFGGR-EA--NGQLKH-KGRGVMIEDY
EKIILKVKCISPGFALIT-VIPQNIEIHI-RNRIRIKIMNPRYEPLDKKLQEDV-TNY-L
YSDVVGYVEQ-LDYVNFIVMSISVKEI-NARIVL-P-GKSIAIKIGEQVFQGLIIKHGIK
ITQLTLDCAVKM-TMEEI-IS-TDWDFMLMRAEANAPPQTNNPEIG-VTLIDFEAEMDGR
NQWKS--VEAKSWDYGGVIAEELENWATSSKIRGRIDLQGLGT-R-FTVSGVKQGSWQTI
QGLQIGKV-VQLQRIL-VRLPIGIWARIATLDAGFLPEIEDEVIVGFINDDPREAIVLGM
LHSSTKEKGFTTK-RLLFNDE
>2513237378_1846.0
WIRAVQEFWVRVG-AGEISGM-RTS-KVVNHVAAAGGT-ELVEQAMLKH-GNRAVTVEDY
EWLARRVKCFPTGWVTVI-IVPRRVEKFL-RERAQLLIREPEYKEISKTSMERL-KAF-L
LSDFYGLLES-IEGVDFV------------------------------------------
-------------MARKI-AA-SDFNFLTRLAARNGDPAKRKELLT-LNLLAFAPRINIS
GQVSG--IEVRGWDALARSQEEADLKAKTKLLTGGLKLVGLGK-T-FSILGTQHLGYRT-
------------------------------------------------------------
---------------------
>2514752028_1866.0
WLRVRGGTWMPVA-ANTIRVL-HNA-TVTNWDATAGGA-EGEAEVRLKN-RQRAVTIEDF
AWLARQAYCLPPGWVTII-ITPQQVHTYV-AERAQIDVKGPAYLVIAQAVLHQL-DDF-L
LSEVAAEIEQ-TSGVDHVVISVSVDTI-DFTLAV-E-ANEVSIEMGAFKFWGEITNLAAS
FPTLTVSGQNRL-QAQKI-AD-HLQEFLRRRAERIGKPGYI-PTMT-LNLLSFNFNLSTH
NLHTQ--TIVQGSATAHTNPKDAQVRAQANFIKANLQISGIGK-R-YSVVSTTHNGYRT-
------------------------------------------------------------
---------------------
>2514752031_1870.0
WLRCRDEGWQVVA-RGAISVL-RSS-GVNNREAATGGV-ETVENAILRV-QERAVTAEDY
EVIARRVRCLPAGAVRVL-VVPAAVTERL-DERRRLVVEPPAYQGVTAEALEAL-FRH-I
YGEVFAVLQG-VKGAGLVLVSCVVENV-GAVLMY-M-GTPLKISVVERLFTGEVTAVELD
TSFTVVRAAHRL-QVRKV-AA-SDWEFLQHLAAESGKPDPASNPMV-LNLLALRAVLTGA
DGADS--VEVRGWNVETRTQAETRAVAGAGFGEVEVALGNVGP-A-FSATAAHHTGYRTM
PGLAIGVV-TDIRWVR-LKFPWTDWVRTVQWGGQFSPEVNDEVLVGFEQGLLDSPYVLGG
LYNG-VRRSLVSR-RLELLDA
>2515075013_1914.0
WVRCREDGWLDVA-RGTISVL-RSS-SVENREAAEGGV-ETVEEAQLRV-QERAVTAEDY
EYLARRVCCLPAGAARVL-VVPGSIATRL-DERRRLIVEPPFYQGVTRDALDAL-YRY-V
YGEIFAVLQE-VPGVRLVLVHTTVENV-GATLTF-I-GSKLEVSLSEPLFTGEVTALEVD
STFTVVRAAHRL-FVRKV-IQ-TDWEFLQDLARQHGKPKPAMNPFL-LNLKILRAVLTAA
GQADS--VQVRGWNVDTGNQAETTAAARSGLGEIEVALGNVGP-A-FSATAVHHAGYRTL
PGVATAIV-TDVRWVK-LKFPWTDWVRTVQFGGLFSPDVNDEVLVAFEQGLLDRPYVLGG
LYNG-KRRSLVSR-RLELIDG
>2515154003_1921.0
WLRVKQEIWVRKP-AGAIVQL-KTT-KVINHQAAAGGA-ESLESLEIRH-RQRAVTREDY
EDLAKRAKCVPSGTVSVI-IVPKRVQNYL-QAYT-ISVVGALYVRVNQTVEQTL-ASF-L
KSDLYRLLER-VPGVDHVVISLTVHDV-KFTLEL-I-GNVVEVKLGETLIIGEITGIDPE
FPRLTVRGRHRL-QAAKI-AR-TDIEFLQQRAKRINPVGNAEEILT-LDLMEFYPHLSSM
GQISE--LTVRGWNPKELTQAEADQFAKATLVTGEIKIEGLAK-R-FNVTATVNSGYRT-
------------------------------------------------------------
---------------------
>2515154030_1934.0
WLCATQGMAVALP-AGTIAKL-RQA-KVAQPYATYGGS-EL--PSRLRH-KDRAINMWDY
ERLLLKVKCLNPGHVTIV-GIAEAMATFL-KKRMTLHVRNPIFEPVVKLLNQEI-LSF-L
KSVLVNFIEE-RPYVDYVVLSIVVKAV-NATLIL-P-GKELELKAGDKIFSGVVVSHAIR
VSVLEVVCAFKM-TLEDI-IR-TNWDFVLTRADALGAPNLTQSALN-LNLLSLDLQMDAR
NQFKS--INSKAWSMPNVSEAELQEWSKAARIRGRVTLQGVGD-R-FNVSAIRHGNWLTV
SGLQIGIV-TQIHRVQ-IRLPLGTWARVAVLDAGFRPEVGDEVVVGFLNDDPRFPVITGM
LNSSTRERGFVSR-KWLFNDE
>2515154032_1936.0
WLRCRQG-WQEVG-AGVLNRA-RDP-RVTNRRPAAGGV-EAVADALLRT-RDRAVTPTDY
EFLARRVRCVPSNAVRVL-VIPQRVTGYL-DQRRRLIVEPPFYQGITDAALATL-YEY-L
AGELYAVLQR-LSGVDMVLTHAFVGSR-NFVLRF-I-GSPVRISARVLLLSGEVTALSTE
LGVTEVRGAHRL-FVKRV-AQ-SDWEFLRRLADSVGIPQPPKDPLV-LNLIALRAGVTST
EQVPA--VWVRSWDAERRTAAKVKAAADACCAEVEVALVNVGS-P-FELTAARHAGYTTP
NGLVPAVV-SDVRRVR-VTFPWSGWARTLQPGAGVLPEVGDEVLVGFEHGDIDAPYVLGG
LYNG-SGRAFVTR-RLEFAET
>2515154035_1940.0
WIRARIGYWVRSAGAQTITKL-RTS-SVTNNESADGGG-ESLDRVTIKH-RDRAVTYEDF
EWLVRRVKCLPPGWITMI-IVPDEIEKHL-FSRSQINLIGPGYIQVGGRIIENL-NRF-F
ISEVYEVIED-TEGVDYVVNGVTVDEL-NFTIRF-V-GDIVKISMGFEMMIGEVTSLDFT
FCFMEIRGLHRL-RASSI-AS-SNYEFLLERAKRIGKSQEDKPELT-LDLESFSAQIKTL
TEGSK--VEVRGWNVKDIDSKDAENIAKAEFLTGEIEIKGIGE-R-LSVESTVHGVYTT-
------------------------------------------------------------
---------------------
>2515154041_1957.0
WIRARIGYWVRSAGAQTITKL-RTS-SVTNNESADGGG-ESLDRVTIKH-RDRAVTYEDF
EWLVRRVKCLPPGWITMI-IVPDEIEKHL-FSRSQINLIGPGYIQVGGRIIENL-NRF-F
ISEVYEVIED-TEGVDYVVNGVTVDEL-NFTIRF-V-GDIVKISMGFEMMIGEVTSLDFT
FCFMEIRGLHRL-RASSI-AS-SNYEFLLERAKRIGKSQEDKPELT-LDLESFSAQIKTL
TEGSK--VEVRGWNVKDIDSKDAENIAKAEFLTGEIEIKGIGE-R-LSVESTVHGVYTT-
------------------------------------------------------------
---------------------
>2515154063_1969.0
WLRAANCIRVTLP-AGTLQEL-EEI-SVTQPLPGFGGR-ET--ETRLHN-RHRAITMRDY
EELVLKAQCIALLGICIV-VFSEEIRRAV-SRYTTVKVVNPQYEKIERQLVVLA-QNC-I
YKELHARMVN-HEDLLRLLVSASVLEL-NATLKF-P-GNSIHLDAGETLFDGIIVGLRIL
TSYMVVECAYAA-TIKEV-LA-SDWDFALSRADACGKPDVNAPVLT-VDIIAFDLELSSD
DQFTQ--YEAVSWSPKETDEKALKQWADGARYQGSIELKGLGR-R-FGVGSVTHNEWTTL
QGLHSAVV-KKLDRIQ-VELPWLLWARMAAMYATFLPEPGDEVLVGFMNQDPGHPVILGS
LYGA-KTKAIVTR-RIEFDEE
>2515154070_1970.0
WIRISNGVRVVLP-AETITKM-LVP-KTTQPYPSFNGA-EE--RDRLRH-NERALMEWDV
EHLVLRVICLNAGHFTVI-PL-EAITDFL-RKRITLHVRNPLVEEVRGQIQKDL-IGY-L
QSSVVNFLEE-LEYVDVIVLSIVVQEV-NATLIL-P-GSEINIQLGETVFKGIVVGQSIK
LTLLVVTCSYRM-AWQVL-LD-TDWDFMVSRAEANGKPELAAAALQ-LNLMSFDAEVDNR
HQFVE--VESYGWSAADVEAAELSGWSTASRVRGTVELDKMGA-V-YNISGIRHGQWTTV
SGLHIATV-LNVHRIQ-ITLPAGNWARLAAGVGGFRPAVNDEVVVGFLHADPRYPVILGG
LHSSSHQTGYVSR-RFVFDDN
>2515154083_1977.0
WLRASQAVEAEIK-PKTISKL-QKR-KIEQPFASFDGQ-QS--DERLRH-KNRAVTSWDY
EHLILKVKCLNPGNITIV-LVPNQVSTYV-NSLNQAKVINPRYHEVQSILNDAI-RAY-L
RSQLIHHLEK-LGYVDYLVKSVQVMAL-NCRIAL-P-GTEIEVALGSTVFKGIITRHALK
ISHLILDVAIKS-TFQEL-FS-SDWDFALQRAQAHGNPSMDTEVAT-INVLSFDGEIDAR
TQVKK--VKVRSWDPDEMDPEELKSWATGGKVRARVILKGLGA-R-FSVTGVNHGTWETI
KGLQVGTV-TSL-RIQ-VKLPMGIWCRYISLDAGFRPEPKDEVLVGFIDNDPSQGVILGM
LYSKKHEKGFVSK-KIIFDDE
>2515154095_1980.0
WLRCRAEGWQRVA-RGAISLL-RSS-RVVNRESAGGGV-ETLANAALRM-QERAVTTRDY
EIIAGRVRCLPAGAVRVL-VVPRTITASL-DERRRLVVEPPVYQGVTDAALAAL-FHH-L
YGDVFGVLQR-ATGNALILVNCVVENV-GAVLTF-I-GTPLKVSVVEQLFGGEVTALELD
RSFTVVRAEHRL-QVRKV-AA-SDWDFLQFLAGESGKQRKASSPMV-LNLLALRASLSAA
AGAQQ--VEVRGWDVANRSLAEAEAVADAGFGELEVALGNVGQ-A-FSATAVQHGGYRTM
PGLAIGVV-TGVRGVQ-LKFPWTDWVRTVQWGGKFSPEVNDEVLVGFEQGLLDSPYVIGG
LYNG-VRRSLVSR-RVELLDA
>2515154096_1981.0
WLRCRGSDTTRVA-RSTLRVL-RSS-RVENRRPALGGV-ESVESATLRT-LHRAVVPHDY
ELLARRVHCIRAGGVRLL-VVPSLIAGHL-DARRRLVVEPPFYQGVTESALAAL-YGY-F
SGEAFAVLQR-VPGVDLVLVEGYVDSR-TFLLRF-I-GTEARLLARVPLLEGVVTALEVE
LTFTVVRGSHRL-FCGQV-AQ-TDWEFVRGLAEEAGRPAEAGDPLV-LNLLSCRAGVSAA
EQVSE--VEVRGWDVQAGAQAQVDQAARASFAELEVALNAVGA-P-FEVTASRHRGYETC
AGLVSGTV-TDTQRVK-VRFPWSDWARTAQSGGTFIPEVGDEVLVGFEHGHLDRPYVLAG
LYNG-QRRAFASR-QLELLDA
>2515154096_1982.0
WLRCRAEGWQIVA-RGAVSVL-RSS-RVDNREAATGGV-ETVENAILRV-QERAVTARDY
EVIAHRVRCLPGGAVRVL-VVPAAVARRL-DERRRLAVEPPAYQGVTAQALEAL-FRL-I
YGEVFAVLQR-VRGAGLVLVSCVVENI-GAVLTY-L-GTPLRISVVERLFTGEVTAIELD
HTFTVIRAAHRL-QVRKV-AA-SDWEFLQHLAAESGRPRPASHPMV-LNLLALRAVVTGS
DGAGD--VEVRGWNVDTRTQAETTAVAGAGFGEIEVALGNVGP-A-FSATAAHHGGYRTI
PGLAIGVV-TDIRWVR-LKFPWTDWVRTVQWGGNFSPEVNDEVLVGFEQGLLDSPYVLGG
LYNG-VRRSLVSR-RLELLDT
>2515154097_1983.0
WLRCREPEYTRVA-RSTLKIL-RSA-RVENRRPALGGV-ESVDSATLRT-LHRAVVPHDY
ELLARRVHCIRAQGVRLL-VVPRLIAGHL-DERRRLVVEPPFYQGVTDAALAAL-YGY-F
SGEAFAVLQR-VPGVDLVLVEGYVDSR-TFLLRF-I-GSEARLLARKPLLEGAVTALEVE
LTFTVVRGSHRL-LCGQV-AQ-TDWEFVRGLAEEAGRPAEASDPLV-LNLLRCRAGVSAA
EQVSE--VEVRGWDIGAGTQAQVDQAAKASFAELEVALNAVGA-P-FEVTSSRHRGYETW
AGLVSGTV-TDTQRVK-VRFPWSDWARTAQSGGTFIPEVGDEVLVGFEQGHLDRPYVLAG
LYNG-KRRAFASK-QLELLDA
>2515154097_1984.0
WLRCRADGWQAVA-RGAIRVL-RSS-GVDNREAARGGV-ETVENAILRV-QERAVTAEDH
EAIARRVRCLPGGAVRVL-VVPETVAGRL-DERRRLVVEPPAYQGVTTAALDAL-FRL-I
YGEVFAALQN-VPGVRLVLVSCAVENI-GAVLTY-I-GTELKISVVERLFTGEVTALELD
SSFTVVRAAHRL-RVRKV-AA-SDWDFLQYLAGECGKPKPASHPMV-LNLLALRAVLSAA
DGADS--VEVRGWDVQNRTQAEARAVAGAGFGEIEVALGNVGP-D-FAATAAHHSGYRTM
PGLAIGIV-TDIRSVK-LKFPWTDWVRTVQWGGQFSPEVNDEVLVGFEQGLIDAPYVLGG
LYNG-RRRSLVSR-RVELLDT
>2515154098_1985.0
WLRCRDGGWQTVA-RGAIRVL-RSS-GVANREAARGGV-ETVENAILRV-QERAVTAEDH
EAIARRVRCLPGGAVRVL-VVPAAVAERL-DERRRLAVEPPAYQGVTAAALDAL-FRH-I
YGEVFAVLQS-VPGVRLVLVSCAVENV-GAVLTY-I-GTELKISVVERLFTGEVTALELD
SSFTVVRAAHRL-RVRKV-AA-SDWDFLQYLAGECGKPKPASHPMV-LNLLALRAVLTGA
DGADS--VEVRGWDVENRTQAEVRAVAGAGFGEIEVALGNVGP-A-FAATAAHHDGYRTM
PGLAIGVV-TDIRSVK-LKFPWTDWVRTVQWGGQFSPEVNDEVLVGFEQGLIDSPYVLGG
LYNG-VRRSLVSR-RIELLDT
>2515154102_1988.0
WLRCRAEGWQVVA-RGAISVL-RSS-GVGNREAANGGV-ETVENAILRV-QERAVTARDH
EVIARRVRCLPGGAVRVL-VVPAAVAERL-DERRRLVVEPPAYQGVTAEALEAL-FRH-I
YGEVFAVLQG-VRGAGLVLVSCVVENV-GAVLMY-L-GTPLKISVVERLFTGEVTAIELD
HTFTVIRAAHRL-QVRKV-AA-SDWEFLQHLAAESGKPKPASNPMV-LNLLALRAVVTGA
DGAGD--VEVRGWNVDTRTQAETTAVAGAGFGEIEVALGNVGP-T-FSATAAHHGGYRTM
PGLAIGVV-TDIRWVR-LKFPWTDWVRTVQWGGNFSPEVNDEVLVGFEQGLLDSPYVLGG
LYNG-IRRSLVSR-RLELLDT
>2515154103_1989.0
WLRCRDG-WHEVA-RGAIQAL-RSS-RVENREAARGGV-ETVQEATLRA-QERAVTARDY
EELARRIACLAENAVRVL-VVPGRVTQFL-DERRRLAVGPPFYQGVTAEALDAL-YAY-L
SGEIFAALQR-VPGVELVLIEGWVASV-NFQLTF-V-GAKAVLSPFTPMLTGEITALEVD
AKYLVVRGGHRL-LVRRL-AG-TDWDFLLRLAQENDKLSPASSPYV-LNAMHSRIAVTAA
GQVDR--AGARGWDMRATTQAQVTHAARASFAELEVALKGAGF-P-FEATGVRHRPFTTM
PGVAMALV-SNAKRVR-LRFPWSDWCRVAQLGGVVLPEVGDEVLCAFDRGSLEHPYVLAG
LYNG-RWRSFASR-IVELLDA
>2515154104_1992.0
WLRCRDGGWQTVA-RGAIRVL-RSS-GVANREAARGGV-ETVENAILRV-QERAVTAEDH
EAIARRVRCLPGGAVRVL-VVPAAVAERL-DERRRLAVEPPAYQGVTAAALDAL-FRH-I
YGEVFAVLQS-VPGVRLVLVSCAVENV-GAVLTY-I-GTELKISVVERLFTGEVTALELD
SSFTVVRAAHRL-RVRKV-AA-SDWDFLQYLAGECGKPKPASHPMV-LNLLALRAVLTGA
DGADS--VEVRGWDVENRTQAEVRAVAGAGFGEIEVALGNVGP-A-FAATAAHHDGYRTM
PGLAIGVV-TDIRSVK-LKFPWTDWVRTVQWGGQFSPEVNDEVLVGFEQGLIDSPYVLGG
LYNG-VRRSLVSR-RIELLDT
>2515154142_2000.0
WLRCRGTGWETVA-RGAISVL-HSS-SVSNREAARGGV-ETVENALLRL-QERAVTAEDH
EVIARRVRCVPGGAVRVL-VVPSAIAARL-DERRRLVVEPPVYQGVTERALAAL-FRH-L
YGEVFAVLQQ-VEGVTLVLVSCEVECD-GAVLSY-I-GTPVRISVVQRLFTGEVTALELD
TAFTVVRATHRL-MVRRV-VT-SDWEFLQYLARESGRPEPAADPLV-LNLLALRAVLTGA
DGADT--VEVRGWDVTTRTQAATMAAAESGFGEFEVALGNVGA-A-FSATSARHGGYRTM
PGLAVGVV-TDIRWVR-LRFPWTDWVRTVQWGGKFSPEVNDEVLVGFEQGSLDSPYVLGG
LYNG-VRRSLVSR-RVELLDT
>2515154149_2002.0
WLRCRDPQYTHVA-RSTLKIL-RSA-RVENRRPALGGV-ESVDSATLRT-LHRAVVPHDY
ELLARRVHCIRAQGVRLL-VVPRLIAGHL-EERRRLVVEPPFYQGVTDEALAAL-YGY-F
AGEAFAVLQR-VPGVDLVLVEGYVDSR-TFLLRF-I-GSEARLLARQPLLEGAVTALEVE
LTFTVIRGSHRL-LCGQV-AQ-TDWEFVRGLAEEAGRPAEASDPLV-LNLLRCRAGVSAA
EQVSE--VEVRGWDVGAGTQAQVDQAAKASFAELDVALNAVGA-P-FEVTTSRHRGYETC
AGLVSGTV-TDTHRVK-VRFPWSDWARTAQSGGTFIPDVGDEVLVGFEQGHLDRPYVLAG
LYNG-KRRAFASR-QLELLDA
>2515154149_2003.0
WLRCRDRGWQTVA-RGAIRVL-RSS-GVDNREAARGGV-ETVENAILRV-QERAVTAEDH
EVIARRVRCLPGGAVRVL-VVPAAVAARL-DERRRLIVEPPAYQGVTGAALDAL-FRH-I
YGEVFAVLQG-VPGVRLVLVRCEVENV-GAVLTY-I-GTPLKISVVERLFTGEVTALELD
SSFTVVRAAHRL-RVRKV-AA-SDWDFLQYLAGECGKPKPAAHPMV-LNLLALRAVLTGA
EGADS--VEVRGWDVETRTQAEAGAVAGAGFGEIEVALGNVGP-A-FAATAAHHGGYRTM
PGLAIGVV-TDIRSVK-LKFPWTDWVRTVQWGGQFSPEVNDEVLVGFEQGLLDSPYVLGG
LYNG-VRRSLVSR-RIELLDT
>2515154160_2007.0
WLRGSQAVSVVLP-AATIAAL-YEN-SVAQPLPSSGGR-EA--SGRLRH-RGRAITSWDY
ERIVLMARCVR-VVMQV---IPNNIRDYL-QPLV---VTAPRFQEVRYTLNQEV-VTH-L
LTAIARYVSS-RPYVARVVVAVEAWQC-HATLLV-P-GKEVEIKASVTLFKGLITGQSLK
AAFLTLQLLIKL-VIKKL-IT-SAWSYIKYLTEANGEPGKIKENHK-LQFKQVSLDLDDT
NALEK--VSASAWSVKDLQAGELTSWSTADRYRGSVELEDFGA-L-FNVTGVTHDGWITV
RGLLIGQV-QAYKRFP-VLVPAILWARLGAPYATLPPKPNDEVILGWCDDDPRQPVILGS
MHNP-KQRGLIIT-TLLFDEK
>2515154165_2011.0
WLRCRADGWQTVA-RGAISVL-RSS-GVGNREAARGGV-ESVENAVLRV-QERAVTAEDY
ELIAARVRCLPPGAVRVL-VVPAAIAGRL-DERRRLVVEPPAYQGVTEDALTAL-FRR-L
YGEVFAVLQG-VAGARLVLVSCVVENV-NALLTY-I-GTPVKISVVERLFTGEVTAVELD
STFTVIRAAHRL-RVRKV-AA-SDWEFLQQLAGESGKPEPAAGTVE-LNLLALRAVLTSA
DGADD--VEVRGWNVTTRTQAETTAVAGAGFGEIEVSLATAGP-A-FSATAAHHGGYRTM
PGLAIGVV-TDVRWVK-LTFPWTDWVRTVQWGGQFSPEVNDEVLVGFEQGLLDSPYVLGG
LYNG-VRRSLVSR-RLELLDA
>2515154166_2012.0
WLRCRAEGWQIVA-RGAVSVL-RSS-RVDNREAATGGV-ETVENAILRV-QERAVTARDY
EVIAHRVRCLPGGAVRVL-VVPAAVARRL-DERRRLAVEPPAYQGVTAEALEAL-FGL-I
YGEVFAVLQR-VRGAGLVLVSCVVENI-GAVLTY-L-GTPLRISVVERLFTGEVTAIELD
HTFTVIRAAHRL-QVRKV-AA-SDWEFLQHLAAESGRPKPASHPMV-LNLLALRAVVTGS
DGAGD--VVVRGWNVDTRTQAETTAVAGAGFGEIEVALGNVGP-A-FSATAAHHGGYRTI
PGLAIGVV-TDIRWVR-LKFPWTDWVRTVQWGGNFSPEVNDEVLVGFEQGLLDSPYVLGG
LYNG-VRRSLVSR-RLELLDT
>2515154167_2013.0
WLRASQAVRATLP-AESISKL-LEA-TIQQPYASFGGK-EQ--TNQLRH-KGRAISLFDY
ERLALRAKCITPGFVLVA-VIPNEIESLL-KQKA---AMNPRYEKVDKKLNEDI-RLF-F
YSDLVQFVEK-LSYVDYIVLSIDIKEV-NARLVI-P-GKPIHIKIGVTVFQGVIVKQAVK
VSELTVECAVRM-TWNDL-IR-TDWDFLLMRAEANGTPATTGPVLQ-LTLLEFEAELDAR
QQWQQ--ANAQAWNYSDVATEELQEWTNGAKIRGRLEIQGVGN-R-FNVSAVRHGRWETI
QGLQIGKV-VKLERIL-VRLPVGTWARVASLDAGFRPEIGDEVLVGFVNDDPRDAVVLGM
LHSRANEKGLTTR-RVHFNDD
>2515154171_2015.0
WLRCREPEYTRVA-RSTLKIL-RSA-RVENRRPALGGV-ESVDSATLRT-LHRAVVPHDY
ELLARRVHCIRAQGVRLL-VVPRLIAGHL-DERRRLVVEPPFYQGVTDAALAAL-YGY-F
SGEAFAVLQR-VPGVDLVLVEGYVDSR-TFLLRF-I-GSEARLLARKPLLEGAVTALEVE
LTFTVVRGSHRL-LCGQV-AQ-TDWEFVRGLAEEAGRPAEASDPLV-LNLLRCRAGVSAA
EQVSE--VEVRGWDIGAGTQAQVDQAAKASFAELEVALNAVGA-P-FEVTSSRHRGYETW
AGLVSGTV-TDTQRVK-VRFPWSDWARTAQSGGTFIPEVGDEVLVGFEQGHLDRPYVLAG
LYNG-KRRAFASK-QLELLDA
>2515154171_2016.0
WLRCRADGWQAVA-RGAIRVL-RSS-GVDNREAARGGV-ETVENAILRV-QERAVTAEDH
EAIARRVRCLPGGAVRVL-VVPETVAGRL-DERRRLVVEPPAYQGVTTAALDAL-FRL-I
YGEVFAALQN-VPGVRLVLVSCAVENI-GAVLTY-I-GTELKISVVERLFTGEVTALELD
SSFTVVRAAHRL-RVRKV-AA-SDWDFLQYLAGECGKPKPASHPMV-LNLLALRAVLSAA
DGADS--VEVRGWDVQNRTQAEARAVAGAGFGEIEVALGNVGP-D-FAATAAHHSGYRTM
PGLAIGIV-TDIRSVK-LKFPWTDWVRTVQWGGQFSPEVNDEVLVGFEQGLIDAPYVLGG
LYNG-RRRSLVSR-RVELLDT
>2515154174_2020.0
WLRVSHGAYVTKN-GTIIERA-KTA-RISQVTAFFGGR-ET--DPRLRH-KMRAVTPWDY
ERLVLKVKCFTPGNVLVV-PVAERIRKFL-SRHAKISVENPVYERIRRRLNRTL-WEY-L
SEDVMAHISG-QPYVKGLVVSVSVRQI-GASLTL-P-GTEIEILAGTVIFKGVVIRQSLT
IVNLVVECAVKM-TLSKL-IQ-TDWDYLLIRAEANGPVETQDPAMT-VNLYSFSAKLDAT
AQLKS--VITHAWDPSEMSQADLKSWANAGRIQGSIKLEKVGD-R-FNVTGVTHGTWITI
RGLHIGVV-TQLDRIQ-VEIPTHVWARPANFHASFIPEIGDEVILSFLDNDPGNPVILGS
LYSG-KIKKILTR-ELEFDDE
>2515154205_2025.0
WLRCRAEGWQRVA-RGAISVL-RSS-SVVNREAARGGV-ETVANAVLRM-QERAVTAEDY
EIISRRVRCLPAGAVRVL-VVPEAITASL-DERRRLVVEPPVYQGVTEAALAAL-FRH-L
YGEVFGVLQH-ATGNALVLVSCVVENV-GAVLTF-I-GTPLRVSVVERLFNGEVTALEVD
RSFTVVRASHRL-QVRKV-AA-SDWDFLQFLAAESGRPQKASDPMV-LNLLSLRASLSAA
DGAQQ--VEVRGWDVTTRTQAETTAVADAGFGELEVALGNVGQ-A-FSATAVQHGGYRTM
PGLAIGVV-TDVRAVK-VRFPWSDWVRTVQWGGKVSPEVNDEVLVGFEQGLLDSPYVIGG
LYNG-VRRSVVSR-RVELLDA
>2516143025_2047.0
WLKASQAAAVSLP-ANTISKL-KDP-KISQPYPSFGGK-ET--STRLRH-KDRAITIWDY
ERLVLRVKCLNPGYVTVI-TIPDQVKEFL-QKRIQLNVCNPVFEDVLNLLKESI-TAL-L
KSVLINFIES-QYYVDYIVMAIAVKEI-NATIIL-P-GKEIEIKAGKTIFKGIVIKHGIK
VSVLVIECAVKM-TMEQL-IG-TDWDFIMCRADANGKPNFSGVALT-VTVHDLDAEIDAR
FQLKG--VKATAWDPSQLVDQELQQWANAAKIRGRIQINGAGD-R-FNVTGVRHGNWLTV
QGLQLGVV-TKLERIM-VRLPLGIWSRVCSLDAGFRPEIGDEVIVGFINNDPRHAVILGM
CNSSKKEKGYVSR-KMIFNDD
>2516493019_2123.0
WLRAVQRLWVLVE-AGEINGI-MGA-RVINASAATGGS-EPLERAALKH-RGRVLSAADA
EWIVRKVRCLTPGSIAVV-ALPRRLEREL-LSLVRLHVMAPAFLEVSAACADRL-DRY-L
LSAFYGLLQS-VPGVRKVVSMLKVTTT-EFTFVVDV-GKTCTIKMGETVFDGIITGISLD
YPTATVQGSFLM-MVKII-GG-SDFHFLKSLAEETNKPNPSAHVVT-LNLRSYSTSVDIS
NQVSQ--VIVRGTDPKTATQAEAQALANSDLVTGQIKLEGLGP-K-FNLSGVVHRGFLT-
------------------------------------------------------------
---------------------
>2516493025_2131.0
WIRARQGDWVLVA-AGTITKI-WDS-SVTNPVPADGGF-EEAEQATLKS-WDRGVTAEDM
EWLVRKVKCLSPGTATMI-VVPSEIEAYL-RERTGIQVMGPDYVRVGGRIIDNL-KMF-F
VSEVYAVIKN-TPGVDYVVEGVTLDEI-NFSIQM-P-GDKVKLSLGEPLISGEVTSLDLN
FSVVEIRGLHRL-RASEI-AK-SNYEFLLERAAMLDKSRAGKPGLPEMDFERLNLELRTL
TRGSK--VKIRGWDVKELDMSEAKTLASADFIAGEVKLMGLGD-R-FSIVSTVHKGYTT-
------------------------------------------------------------
---------------------
>2516653058_2178.0
WLKAAQGFAATLE-AGTISKL-AQP-SVSQPFPSFGGK-EE--PNRLRH-KDRAIALWDY
EHLLLQAKCLNPGHVTVV-TIPVEIEAFL-QKRLKLHVRNPVFEEVTHKLDGAI-TQF-L
RAVLINFVEE-QPYVDYVVLAISVHEL-NATIQL-P-GKKIEIQLGDPVFKGLIVKHSVK
ISQLIIECAVKM-TMDEI-IG-SDWDFLVCRAEANGAPVTGSPVVA-VTLLELDAEMDAR
WQSQG--IKASTWNASDISQPELQAWADAAKVRGRIELTGIGE-R-FEVSGVRQGNWETV
GGLQIGVV-TVLERIK-VRLPLGIWARVATLDAGFRPEIGDEAVVGFLNDDPRHPVILGM
CHSSAKRKGYVSR-KFTFDDE
>2516653075_2189.0
WLRAAQALQATLK-AGTISQL-ERP-KIEQPFSSFGGR-ET--PARLRH-KDRAVALWDY
EHLVLRVKCLNPGHVTLV-AIPDEIKDFL-SSRVNLHVRNPRFETVHNTLRQAI-TRF-L
QSVLIRFIEE-QTYVDYLVLSVSVKEL-NATIQL-P-GQKIEIQFGATVFKGMIVKHSIK
LSLLILDCAVKM-TIETL-FG-TDWDFMLCRAEANGKPATGESVVK-VTLLELDAEIDAR
LQSPG--IKATAWHAADLSQPELKAWADAARIRGRIEVSGIGE-R-FAVSGVRHGNWETV
CGLQMGVV-TVLERIK-VRLPLGIWARLATLDAGFRPEIGDEVVVGFLGDDPRYPVVLGM
CHSSAKLKGYVSR-ALTFDDE
>2517093034_2208.0
WLRCRDG-WQQVA-REVLEVQ-RDP-SVVNRRPAIGGV-ESVQDALLRT-RDRAVTAEDY
EQLARRVRCIPTGAIRVL-VVPGRIERHL-GERRLVSVEPPFYQGVTARASQAL-YDY-F
SGEVFAVLQR-LPGVELVLGYAYVDSR-NFVLRF-V-GAKIKLKVQQDLLSGEVTAVAVD
LTFTEVRGAHRL-FVRKV-AR-SDWEFLSRLADVVGLPEKPSDPLV-LTLLSLRASVTAA
EQVPE--VRVNGWDYENRTQGEADATAKAACTELDVTLTGVGQ-P-FSLTSTRHVGYTTW
PGVVPAQV-TDLKRVK-LTFPWSTWARTVQPGAGVLPEVGDEVLVGFEHGDFEAPYVLGG
LYNS-KLRGFVSR-KLEFAED
>2517287033_2244.0
WLRASQGLTATLP-AGTISKL-ETP-GISQPFPDFGGK-EQ--PDRLRH-KDRAIALWDY
EHLLLQAKCLNPGHVTIV-TVPEDIKAFL-QQRLKLHVKNPLFEEVGNKLDEAI-TRF-L
QSVLINFVEE-QPYVDYVVLSIYVREL-NATIYL-P-GKKIEIQLGDSVFKGIIVKHSIK
ITQLIVECSVKM-TMEDI-IG-SDWDFLLCRAEANGPPAASESILN-VTLLELDAEIDAR
WQSKG--ITAQSWNASDLSQPELQAWADGAKVRGRIQVTGIGE-R-FEVSGVRHGNWETI
SGLQMGIV-TILERIK-VRLPMGIWARVATLDAGFRPEIGDEVIVGFLHDDPRYPVVLGM
CHSSAKLKGYVSR-KFTFDDE
>2517287034_2251.0
WIRAAQGLSATLP-AGTISKL-DTP-SVSQPFPGFGGK-EQ--PDHLRH-KDRAIALWDY
EHLLLQAKCLNPGHVTIV-TVPEAIKAFL-QPRLKLHVKNPLFEEVGAKLDEAI-TRF-L
QSVLINFVEE-QPYVDYVVLSIYVREL-NATLHL-P-GRKIEIQLGEPVFKGIIVRHSIK
IAQLIVECAVKM-TMEDL-IG-SDWDFLLCRAEANGPPAASESILT-VTLLELDAEIDAR
WQSKG--ITAQSWNASDLSQPELQAWADGAKVRGRIQVSGIGE-R-FEVSGVRHGNWETV
SGLQTGIV-TVLERIK-VRLPLGVWARVATLDAGFRPEIGDEVIVGFLSDDPRYPVILGM
CHSSAKRKGYVSR-TFTFDDE
>2517487002_2265.0
WVAVSNGVWAV-------WRF-EVA-APLETSRRAPPN-ES--RERLRH-RQRAVTPFDV
ERLVLRVKCLPPGTATVV-VVRDRIHDFL-QRHG---VVNPAFDRLHAKLQRHL-SDM-L
-ARIA----A-LDDVLGVVLSIGVSDI-NALVVL-V-GTEISVSAFQVLFSGIIIGTGLR
IGQLELTCAIAL-AMTQI-IS-SDWDFLQMLADRNGEPDPSVAAMT-LDVLEFDARIDAA
PLVGS--ATVSGWDPASAGQVDLATVAKSGAMSGMIELKGVGD-R-MGVSGISHGSWTTV
IGLHVATV-LAITMIK-ISLPLELWARYAQPYASFLPEVNDEVIVGFLSGDPGAPVVLGS
LHSG-TFKTITTK-HITFDDD
>2517572002_2279.0
WLRASNCIRVKLP-AGTIREM-AEE-SVVQPLSGFGGT-ET--ETRFHN-RHRAVTMKDY
EQLVLKAQCVSPAAVNLM-VFSAEIQRLI-RRYVRLKVVNPSYQRVERQLTQIV-WNY-L
YKEIHARLAN-HEDVMRLLVSATVLEL-NATLKF-P-GNTIRLDAGETLFEGIIIGLRIL
ASCMVVECTYSA-TIKEV-LA-SDWDFALSRADANGKPEVNAPVLT-VDITAFDLELSSD
DQFTQ--YEAVSWCPKTTDEKALKQWADGARYQGSIELKGFGY-R-FNVGSVTHNEWTTL
QGLHAAVV-RKLDRIQ-IELPWLLWARLSTMYATFLPEPGDEVLVGFMNQDPGHPVILGS
IYGQ-KTKAIVTR-RIEFDEE
>2517572081_2297.0
WLRIFNALIVRPP-IRVEKTA-ILH-LSFGPFHLDIGQ-EN--EDLLRH-KNRASSTWDF
ERLVLTILVYGGTKVQVL-VTPLKIKDYL-SSKV---VSNPVFEKLKDLLVKEL-IDF-L
KSEILNFMEA-RNYVAFVVVSIRIQEI-NANIRI-P-GNQIDISLGNKVYSGIVLSQKMV
VSFIEVECAFKL-TFKKI-LN-SYWDYILIRAEVNNLFDLSVPDFK-ILALDVDLELSAE
NIHKN--FTTVSWDEDSLEKTELENFAKSSKIKGRLELSGFGD-R-FSVSKVNHGNWITA
KGMYIGIV-KAIHRVK-ISLPSFLWARISFNYASFFPEIDDEVLVSFVNNDPRFPVVVGG
LYSK-KFKSIITK-SIRFDDE
>2518285522_2375.0
WLKAQNAITATLA-ADSIKQP-VNA-EVTQPWASWNGR-ET--EQRLSH-RNRALSWSDI
VTLLKDVKHPSPEKRQLI-VIPTEMVKWL-DRLSTIEIKNPTYINILHQLQQEL-SRN-Y
YYQLLATIQQ-SPLVERVVISLTTHHI-NANITL-P-SHELIVQL-AVLFKGVIVRQTLG
LSIVTLTVLQKL-TIKKL-FN-NDWAFLKSRLVATNPKALNHTVHT-IVLFEADLQWNNQ
HSPKT--VNIRAWDIAQLDNEQTKHLAQGHNISGSLALNGFGQ-G-MDITGVSQQGWRTV
KELHIGIV-EKYQRIP-IRIPAVLFARLGKPYASFYPEPGDEVIVGFFECDPRFPVILGS
MHNP-KVKTLIIKNKQELIFD
>2518285522_2379.0
-----NATTATLA-ADSIKQT-VSA-RVKQPWASWNGR-ET--ESRLSH-RNRALSWDNI
VTLLKDVKYPSPETQQLI-VIPAEMADWI-SQLSTLKIDNPTYVNVLHQLQQEL-SRK-Y
YYPLLATIQQ-SPLVERVAVDVDTYRV-NATLKF-V-GKTLRLEVTSVLFNGLITRNTLK
ILLLTLLVLQLM-VLNTL-LN-SDWRFLLCRLSATGPESLKSSTYT-LVVKDASWQFDNH
LNPAS--LEVSGWDISKLTTQESGYLAQGSGVTGEIQLTGFGS-Q-LDITAVRHIDWETA
PELHIATV-AKYQRIP-IILPVFLWARLGKPYASFYPEPGDEVIVGFFESDPRYPVILGA
MHNP-KEKILVIKNQQQIVIN
>2518285535_2399.0
WLRCRDEGWQVVA-RGAISVL-RSS-GVHNREAATGGV-ETVENAILRV-QERAVTAEDY
EVIARRVRCLPAGAVRVL-VVPAAVTERL-DERRRLLVEPPAYQGVTVEALEAL-FRH-I
YGEVFAVLQR-VEGAGLVLVSCVVENV-GAVLMY-M-GTPLKVSVVERLFTGEVTAVELD
TSFTVVRAAHRL-QVRKV-AA-SDWEFLQHLAAESGKPDPASDPMV-LNLLALRAVLTGA
DGSDS--VEVRGWNVETRTQAETRAVAGAGFGEIEVALGNVGP-A-FSATAAHHTGYRTM
PGLAIGVV-TDIRWVR-LKFPWTDWVRTVQWGGQFSPEVNDEVLVGFEQGLLDSPYVLGG
LYNG-VRRSLVSR-RLELLDA
>2518285535_2400.0
WLRCRGSDVTRVA-RSTLRVL-RSA-RVENRRPALGGV-ESVDSATLRT-LHRAVVPHDY
ELLARRVHCIRAGGVRLL-VVPALIAGHL-DARRRLVVEPPFYQGVTISALAAL-YGY-F
SGEAFAVLQR-VPGVDLVLVEGYVDSR-TFLLRF-I-GTEARLLARKPLLEGVVTALEVE
LTFTVVRGSHRL-FCGQV-AQ-TDWEFVRGLAEEAGKPAEAGDPLV-LNLLRCRAGVSAA
EQVSE--VEVRGWDVRAGEQAQVDQAAKASFAELEVALNAVGA-P-FEVTTSRHRGYETC
AGLVSGTV-TDTQRVK-VRFPWSDWARTAQSGGTFIPEVGDEVLVGFEHGHLDRPYVLAG
LYNG-QRRAFASK-QLELLDA
>2518645528_2428.0
WIRARIGYWVRSAGAQTITKL-RTS-SVTNNESADGGG-ESLDRVTIKH-RDRAVTYEDF
EWLVRRVKCLPPGWITMI-IVPDEIEKHL-FSRSQINLIGPGYIQVGGRIIENL-NRF-F
ISEVYEVIED-TEGVDYVVNGVTVDEL-NFTIRF-V-GDIVKISMGFEMMIGEVTSLDFT
FCFMEIRGLHRL-RASSI-AS-SNYEFLLERAKRIGKSQEDKPELT-LDLESFSAQIKTL
TEGSK--VEVRGWNVKDIDSKDAENIAKAEFLTGEIEIKGIGE-R-LSVESTVHGVYTT-
------------------------------------------------------------
---------------------
>2518645584_2471.0
WLRCRADGWQTVA-RGAISVL-RSS-GVENREAARGGV-ESVENAVLRV-QERAVTAEDY
EIIAARVRCLPPGAVRVL-VVPSAIAGRL-DERRRLVVEPPAYQGVTEDAQTAL-FRY-L
YGEVFAVLQR-VEGARLVLVSCVVENV-NALLTY-L-GTPLNVSVVERLFTGEVTAVELD
STFTVIRAAHRL-QVRRV-AA-SDWEFLQQLAGESGKPEPASSPVE-LNLLVLRAVLTGA
EGADD--VEVRGWNVTTRTQAETAAVAGAGFGEIELVLATAGA-A-FSATAAHHGGYRTL
PGLAIGVV-TDVRWVR-LTFPWTDWVRTVQWGGQFSPEVNDEVLVGFEQGLLDSPYVLGG
LYNG-VRRSLVSR-RLELLDA
>2518645606_2504.0
WLRLSQATAVVLP-AGTISKP-AAP-KTVQPLASSGGV-ET--QPRLRH-KDRGITRWDF
EHLALAALCLNPGATTVV-IFPIETKAFL-AARCDLTVCNPEYQFLMKLLNQML-VDA-I
RDTLLQKIQA-QDYIQSVVKEIQVSSL-NARIVI-P-GNKIEIQAGKTIFKGLITAQSIS
ASELVVECALKM-TMSTL-AS-TDWDFLLTRAEVNSAPETGSSVLT-LDIVSIESTMSAA
HQLES--VSAQCWDYSSLETQSLTNWASGSKIRGTITLKGLGD-R-FNVSGVEHGNWWTI
RGLQNAIV-KAITRVQ-VTVQSELWARWTQPYATFMPEIGDEVIVAFLNEDPRFPVILGS
LYSSQMIKTIVTK-TMEMDDK
>2518645618_2505.0
WLRCRAEGWQVVA-RGAISVL-RSS-GVDNREAATGGV-ESVENAILRV-QERAVTARDY
EVIARRVRCLPPGAVRVL-VVPAAVAERL-DERRRLVVEPPAYQGVTAEALEAL-FRH-I
YGEVFAVLQG-VRGAGLVLVSCVVENV-GAVLMY-L-GTPLKISVVERLFTGEVTAIELD
HTFTVIRAAHRL-QVRKV-AA-SDWEFLQHLAAESGKPKPASNPMV-LNLLSLRAVVTGA
DGAGD--VEVRGWNVDTRTQAETTAVAGAGFGEIEVALGNVGA-T-FSATAAHHGGYRTM
PGLAIGVV-TDIRWVR-LKFPWTDWVRTVQWGGNFSPEVNDEVLVGFEQGLLDSPYVLGG
LYNG-IRRSLVSR-RLELLDT
>2518645622_2506.0
WLRCRDEGWQVVA-RGAISVL-RSS-GVDNREAATGGV-ETVENAILRV-QERAVTAEDH
ELIARRVRCLPAGAVRVL-VVPAAVTERL-DERRRLIVEPPAYQGVTAQALEAL-FRH-I
YGEVFAVLQS-VEGAGLVLVSCVVENV-GAVLMY-M-GTPLKISVVERLFTGEVTAIELD
TSFTVVRAAHRL-QVRKV-AA-SDWEFLQHLAAESGKPDPASNPMV-LNLLALRAVLTGA
DGSDS--VEVRGWNVDTRTQAETRAVAGSGFGEVEVALGNVGP-A-FSATAAHHTGYRTM
PGLAIGVV-TDIRWVR-LKFPWTDWVRTVQWGGQFSPEVNDEVLVGFEQGLLDSPYVLGG
LYNG-VRRSLVSR-RLELLDA
>2519103088_2551.0
WLRASQAALATLP-PKTIKAL-FAP-AVRQPYASFGGR-ED--PARLRH-KQRAVTAWDY
ERLVLKVKCLPLGLVRLI-VIPADIAGFL-APLLRLSVENARYVQVRQRLNDDL-NRF-L
ASSIVNFIDQ-RDYVDYVPRSIDVRAV-NAIISI-P-AAEVEIKLRVSVFKGVVTAFSVH
TPTLDVVVTVKL-TIRAI-VS-TDWDFILTRADAEGKLAVDGAAHS-FPITDLHFELDVA
SQAPS--VDGMAWDPKQLQPDEVKAWSNAALIRGRAALDGFGD-L-LNVTGVRHHGFSTI
AGLHLGTIPDSSERIQ-VNVASPLWARIAAPDAGVRPEPGDEVLVGFLGGDPRHPIVLGR
LWGA-KQKGLIGK-RIVLSEA
>2519103188_2599.0
WIRVVLKAWVRVP-AGTITSL-QSA-RVINRFPAAGGC-GTLEEALFTH-RNRAVTAADF
EWLARKVKCLPPGAVSIV-VLPRNIERYL-LEKAGLQVMEPALLQIGRAILIKL-RSF-L
QSMFYALLKS-IGPVIHIITEVQVTTT-SVSFVVAP-GKPLEVHLGEPLFFGYITAVNID
FPTIGVTGSFKM-MAKEI-GQ-NDYQFLLNLAKGLNKKNQQKPLMT-MHLTRVHLEQNLA
DQVTE--VKVRGWDPKTADVQEAQQKAEAQLVTGSVRLDGLGQ-R-LNVQSASHSGYWT-
------------------------------------------------------------
---------------------
>2519899650_2700.0
WLRCRAEGWQIVA-RGAVSVL-RSS-RVDNREAATGGV-ETVENAILRV-QERAVTARDY
EVIAHRVRCLPGGAVRVL-VVPAAVARRL-DERRRLAVEPPAYQGVTAEALEAL-FGL-I
YGEVFAVLQR-VRGAGLVLVSCVVENI-GAVLTY-L-GTPLRISVVERLFTGEVTAIELD
HTFTVIRAAHRL-QVRKV-AA-SDWEFLQHLAAESGRPKPASHPMV-LNLLALRAVVTGS
DGAGD--VEVRGWNVDTRTQAETTAVAGAGFGEIEVALGNVGP-A-FSATAAHHGGYRTI
PGLAIGVV-TDIRWVR-LKFPWTDWVRTVQWGGNFSPEVNDEVLVGFEQGLLDSPYVLGG
LYNG-VRRSLVSR-RLELLDT
>2519899652_2703.0
WLRVSDVIPLIEG-YSSTWQA-TPA-RLMQCEPAIAQK-ET--QHLLRH-RNRAITPWDY
ERLVLRVKCLPPGHIAII-VCPAEIQRYL-QSLSVIDVCNPVYEKVRKRLNNDL-FDY-L
AQDVERFIRE-RDYVRSVVHSIRVKQV-NAWIHL-P-GAKIEIEAGAVIFSGLLVKHGLD
ISRVLLECAIKM-TMQTI-LN-TDWDFILTRAEINGKPDFSSPVLS-VDLMEFKAAVDAR
FQPNT--VTAVGWSTSEQEQALLTAWSEAAQLRGHIEVKGVGE-R-FSCSSVEQGNWQTF
NGLQIGIV-QKLDRVQ-VKIPLGIWARLGHLYASFIPEKGDEVIIGYLNADPSYPVVIGS
LYSA-KTKAIVTK-TLSFDDE
>2519899653_2704.0
WLRIFNALIVRPP-IRVEKTA-ILH-LSFGPFHLDIGQ-EN--EDLLRH-KNRASSTWDF
ERLVLTILVYGGTKVQVL-VTPLKIKDYL-SSKV---VSNPVFEKLKDLLVKEL-IDF-L
KSEILNFMEA-RNYVAFVVVSIRIQEI-NANIRI-P-GNQIDISLGNKVYSGIVLSQKMV
VSFIEVECAFKL-TFKKI-LN-SYWDYILIRAEVNNLFDLSVPDFK-ILALDVDLELSAE
NIHKN--FTTVSWDEDSLEKTELENFAKSSKIKGRLELSGFGD-R-FSVSKVNHGNWITA
KGMYIGIV-KAIHRVK-ISLPSFLWARISFNYASFFPEIDDEVLVSFVNNDPRFPVVVGG
LYSK-KFKSIITK-SIRFDDE
>2519899663_2706.0
WLRVSDVIPLVAG-YSNTWQA-TPA-RLLQCEPAIAQK-ET--QHLLRH-RNRAITPWDY
ERLVLRVKCLPPGHIAVI-VCPAEIQRYL-QSLSEIDVCNPVYEKVRKRLNNDL-FDY-L
AQDVERFIRE-RDYVKSVVHSIRVKQV-NAWIHL-P-GAKIEIEAGAVIFTGILVRHGLD
ISRVSLECAIKM-TMQTI-LN-TDWDFILTRAEINGKPDFSSPVLS-VDLMEFKAAIDAR
FQPSS--VTSVGWSTSEQEQALLTAWSEAAQLRGHIEVKGVGE-R-FSCSLVEQGNWQTF
NGLQIGIV-QKLDRVQ-VKIPLGIWARLGHLYASFIPEKGDEVIIGYLNSDPSYPVVIGS
LYSA-KTKAIITN-TLSFDDE
>2519899664_2709.0
WLRVSDVIPLVAG-YSNTWQA-TPA-RLLQCEPAIAQK-ET--QHLLRH-RNRAITPWDY
ERLVLRVKCLPPGHIAVI-VCPAEIQRYL-QSLSEIDVCNPVYEKVRKRLNNDL-FDY-L
AQDVERFIRE-RDYVKSVVHSIRVKQV-NAWIQL-P-GAKIEIEAGAVIFTGILVRHGLD
ISRVSLECAIKM-TMQTI-FN-TDWDFILTRAEINGKPDFSSPVLS-VDLMEFRAAIDAR
FQPSS--VTSVGWSTSEQEQALLTAWSEAAQLRGHIEVKGVGE-R-FSCSSVEQGNWQTF
NGLQIGIV-QKLDRVQ-VKIPLGIWARLGHLYASFIPEKGDEVIIGYLNSDPSYPVVIGS
LYSA-KTKAIITN-TLSFDDE
>2519899680_2716.0
WLKLSNCLRVT-P-AGTIAAP-LVE-SVCQPFAGSGGK-ET--GQRISA-RNRAVCGSNY
EEMILKACCIP--ETVRI-VVFSEIENYI-RQYA---AVNPVYEPLSRRIARRI-RVF-L
-SRTVNDEN-----IEEFLVSAHVLEL-NATLCF-P-GTAIRLDAGKTLFEGIILDTGIR
ISVMTVECAYAA-TIKEV-LK-TDWDFALSRADACGKPKVGAPVLT-VDLIDFDGGLSAG
DQFAG--YDAVSWNPAEADGKVLKAWADSARYHGSIELKGLGK-R-FGIGSVEHNEWITM
EGLHTAVV-KKLDRIQ-VELPWLLWARLSTLYATWLPEPEDEVLVGFVNNDPTHPVILGG
LYGS-RRKALVTR-RIEFDEE
>2519899754_2759.0
WIKAKQVVTAQLP-AKTISKL-ITR-SIEQPFNSFDGK-ES--DPRLRH-KNRAITLWDY
EHLILRVKCLNPGKVTLV-VIPNSIESFI-NSKNSAKVINPDYEKVIKQLNEDL-IKF-L
RSIVIEYIEN-LYYVDFLVMSIVVNEV-NAQIIL-P-GKKIEIKVGETIYKGIVLKHSIK
ISLLIVECAVKM-TFEDI-IG-SDWDFIVSRAQANGKPDLASSIET-VTMLDFDAEIDAR
NQFAK--VSSYSWNASNVTDTELQDWADASKVRGRITLEGVGD-R-FNVTGVFHGNWTVI
KGLHIGIV-TQLQRIL-VKIPIGIWCRIAALDAGFRPEIEDEVIIGFINEDPNDAIVLGM
LHSSAKQKGIFTR-KVLFDDD
>2519899754_2760.0
WISIANGFSVQIE-ANAITKP-ETK-TIIQPFASFGGK-ED--KTSIKT-KNRASTLTDY
YTLIAYSKVVT--NVYLVKKITIQVKQYL-NANSNLNVSNFNLEYVCKNVNLAL-KKY-L
DAKVNTFVQN-IEGVLSVVLSVHIKKV-NAKVTI-P-GASISIEAGAVIFSGVIMSQTIR
ISALEVECAIKM-IMTSL-IG-TDWDYLLSLAEANGPPDKNTSVLT-VTLLEFNAKLSAV
TQLGN--VAANSWDFKTLETADLTNWSKASKIMGEMTFAGLGD-R-FNIAGVVHGNWITA
KGLFNATV-KQMYRVL-VDVPLGIWARLTNFYSTFMPEVGDEVILGFINEDPRYPIILGS
VYSSTSIKAIVSK-SVQFNDE
>2521172642_2888.0
-----NGMTATLS-ADSISQP-LTS-KTLQPWDSWGGR-ET--TERLDH-RNRVLTWQDM
VAILKDVAIPAQRVQRLI-VIPNEMANYL-ERLASIAVENPNYRDVRRELRLAL-EQY-Y
YYDVVAQIQQ-QTYVDYVPIWLSTQRV-NATLLL-P-GNDITIDIEERLFDGVVVEQS-L
KARLELVILALL-DINTL-LD-SNWLYVRRLVDESAMPTLGGPDHT-LSIFEANWSFDDR
YQPEE--LWLSAWDIANVTQEKLNGLAQSAGVLGELALSNFGK-G-FDITAVSHESWKTV
RGLQVGVV-AEFQRVR-VSLPAIVWARLAMPYASFYPNEGDEVVVGFFNDDPCFPAIIGS
VYNP-ILKGIAFN-RMQIQFD
>2521172646_2892.0
-----NGMTATLS-ADSISQP-LTS-KTLQPWDSWGGR-ET--TERLDH-RNRVLTWQDM
VAILKDVAIPAQRVQRLI-VIPNEMANYL-ERLASIAVENPNYRDVRRELRLAL-EQY-Y
YYDVVAQIQQ-QTYVDYVPIWLSTQRV-NATLLL-P-GNDITIDIEERLFDGVVVEQS-L
KARLELVILALL-DINTL-LD-SNWLYVRRLVDESAMPTLGGPDHT-LSIFEANWSFDDR
YQPEE--LWLSAWDIANVTQEKLNGLAQSAGVLGELALSNFGK-G-FDITAVSHESWKTV
RGLQVGVV-AEFQRVR-VSLPAIVWARLAMPYASFYPNEGDEVVVGFFNDDPCFPAIIGS
VYNP-ILKGIAFN-RMQIQFD
>2521172697_2940.0
WLKAANAVEVRLP-EGKIGKL-KTP-SVTQPFASFGGR-ES--DERLRH-RGRCLTAWDY
ERLVLHAKCIPPGHALVV-VIPSRIDTFL-REHTQARAKNPRYQRIQKLLEQEL-IQF-L
KSVLLDFVEE-REYVDFVLLSVSIRQV-NARLSY-P-GSEIEVLAGVSLFKGVVVRQALK
VPQLQVDCAQKL-TLSSL-LS-TDWDFLLARAEANGAPDFGGPACT-LTILELDAEMDAR
HQLAA--VKSLTWDPAQLAEEEAQAWANACKVSGRVTLSGVGR-R-YSVTGVRHQGWKTV
SGLQVGTV-VSN-RVR-VRLPMGIWARVASPDAGFRPEVGDEVVVGFLEDDPRSAIILGM
LHSSAKEKVYQSR-RIYLDDE
>2522125136_3033.0
WVRCRGEGWVEVA-RGALRVL-RSS-RVENRRPALGGV-ESMDNVTLRT-LHRAVVPADY
EQLAARVCCVPGGGVRLL-VVPATIAAHL-ESRRRLVVGPPYYQGVTDEALAAL-YGY-F
SGEAFAVLQR-VRGVDLVLVEGYVDSR-TFVLRF-V-GTRVRLLARQPLLTGSVTALELE
ITFTVVRGSYRL-FCARV-AQ-SDWEFLRALAEEAGKPTEAAEPLV-LNLLRCRAAVSAA
EQVST--VEVRGWDVKAGTQAEVDQAAKASFAELEVTLAGVGA-P-FEVTSSRHRGYETC
TGLVNGTV-TDTKRVK-VRFPWSDWARTAQAGGTFIPEVDDEVLVGFEQGFLDRPFVLAA
LYNG-QKRAFGSK-KLEVLDA
>2522125155_3043.0
WVRIADAVVAELP-VGTIKGT-LAP-KVTN-LASVRGR-ET--DARVRH-RDRALTPWDL
EQHVAAVLCLPPGHVGLV-VVPGRVVDLV-RPRATLHVLCPDYRPVTQAVTAAL-ERV-L
ASTLIAVLER-QPDVDVVVVELEVEEV-GLTLLV-P-GAGIAVSVGTEVFDGVIASLTTH
FPVLRVEGSVLM-DASAV-AA-SDWDALTTRAGELGRPPSAADPLE-LSLVELHLTEDLT
RAIDT--AVGVGWDVDAAASDEADARAVASHVHGTLSIAGVGR-R-MSVTAARHQGYVTG
PALGIGLV-EALDRVK-VRLPWGVWARLSNVDAGIVPAVGQEVLVGFVGGDPASPVVLGS
LYNG-SVRALVSP-TLRLEDG
>2522125168_3052.0
WIQASQAGTAILP-AQTITAL-RFR-KVDQPFQSFDGR-ENFSPLRLRH-KQRAVTLWDY
ERMTLLAKCITPGYVTLG-VVPEAIERFL-NRHNGLLVRNAIFEPVRKQLDTDL-KIF-L
TVELLRVLEN-LNYVDVILLSMSVNEL-NANIVW-P-GKMVDIQLGENVFKGLIVRHRIK
ASALELECAIHL-TFQEI-IG-TDWDFLVMRAEANGKPAKAAADFE-VDLLDLEAEMDVR
THYAD--ISTSSWDAVNMDTKALGAWAKGSQVRGRLALKKVAG-R-FNISGVLHGTWEVI
QGLHVGIVTKIEGRIK-VKIPFGIWARQATISAGFRPEIKDEVILGFINNDPNDAIILGM
LHSK-TQQGYFAK-SLLFDDE
>2522572009_3054.0
------AGYRELP-PGSLKDI-SAF-RVQQPEPTLGGR-ETLAEALLRH-VDRAVTEEDY
RRLA-RVEVLPPGVVSVM-VLPEAVHAYL-DARRELYVIGCEYVPLGQAVRQAV-RRFIF
DRELYVAVAQ-VPGVASIVSSMRLEAE-GLELRF-L-GAPIGIYTGQEIFRGVITGIEAV
FPEFVVLALQKA-RAEKL-AR-SDLAFVRRLLATRDARSAV---LE-LELRRVRVTADLA
HQATQ--VTCTGWNAIQSTSDEATAIARARFVRIDVRLRGLSA-R-FDVVRASHHGYET-
------------------------------------------------------------
---------------------
>2522572039_3094.0
WLRAAQALKAGLA-AGTITKL-DRP-KIDQPFESFGGR-EE--AERLRH-KDRAVALWDY
EHLVLRAKCLNPGHVTVV-TLPTSVEKFL-HQRMKLHVRNPQFEAVRKTLQEAI-IRF-L
KSVLINFVEE-QPYVDYIILTVAVREI-NATLQL-P-GKSIEIQLGTPVFKGVIVKHSIK
ISLLILECAVKM-TMEEL-IG-SDWDFLMCRAEANGKPLTGEPVVQ-VTLLELDAEIDAR
LQSKS--LKATAWNAAGLTLPELKAWADAAKIRGRIDLTGIGE-R-FEVSGVRHGNWETV
SGLQMGVV-TLLERIK-IRLPLGVWARLATLDAGFRPEIGDEVLVGFLGDDPRYPVVLGM
CHSSAKRKGYISR-AFTFDDE
>2522572149_3130.0
WLRCR-GAQTPVA-ARAIAVL-RTS-SVYNRRAAAGGV-ETVENAELRS-RGRAVTAEDY
VDIVRRVHCVPAGSVRVL-AIPDRVLRAL-DETRRISVEPPSYVGIRRACLTAL-YRY-Y
PGEVHGVLGR-VPGLDFVLRSTVVTDA-HCHLTF-L-ADTLTVVAGDRLFDGVVYAIGYD
YGFTTITASYGL-YARKV-AK-TYFAFLERRAAEVGPPSNASGRLQ-LNLQRLSVRVTAA
QQVSQ--VQVRGWDVATGQQAECDAAAKSASAHAEVSIGATGG-R-FDVTRAKH-SYRTV
AGLVVGIV-TNVARVK-VRFPWSDWVRVLQLGAGLLPEVDDEVLVGFEQGDQRRPYVLGG
LFNG-KTRVWRSR-EVVLSDK
>2523231017_3163.0
WIRASQAIKVTLP-AETIAKL-KLS-KIAQPFASFGGK-EA--SERLRH-KQRAITLWDY
EHLVLQVKVQNPRHVTVV-LVASNVHESL-SKINFLHVVNPVYEELQKKLEDEL-KAF-L
GSVILHFIEK-LSYVDYLIATIIVKAV-NARLVL-P-GKTLEIKAGETIFKGIIIRHGLE
VSKLILELAVKM-TIEEI-IG-TDWDFILTRAEINGKPEVSAPIID-LNVVEFQAEMDAR
TQYAA--SKSFSWDQTNVDDQELQAWADSSKIQGQVNLDGFGS-R-FNVSSVYHQKWFTI
KGLHIGKV-TELERVR-VFIPVGIWARVSTPDAGFVPEIGDEVIVGFINEDPRDPVILGQ
LYSSAKQKGIVTK-KLIFDDD
>2523231025_3164.0
WLRVSTDAPLTVA-ERAI--A-GSP-TVSNPVQTWGGA-ESVEAGYLQH-RDRLVSADDF
EAIACRIEVLAPGVVTIL-AIPNALCRYL-EPRRELVIRGADYKGIWENVKARV-RDL-L
ARVVLAEVAR-VAGVTSVMVSLLIESH-DCEMVF-F-GKAFQLLLGGTLFDGRISALSAR
FPQVGICAFQDL-RLRKI-AS-SDLAFARDLARREDQRARRT--IE-LKLREFHVEADLA
HQRTK--LCASGWNVADASDAQARALAEARFVAARVTVTGIGP-I-FEVTDTAIKGLRT-
------------------------------------------------------------
---------------------
>2523231064_3179.0
WLRVSNSAWIT-R-EN----L-TVI-PAVGLYHIKIET-RS--PELVRH-RNRGITTWDL
ERLVLRAMVYGNSNIQVV-VIPQEIRSYL-QGFI---VCNPVFEKLKDMLEREL-IEF-L
KAEIQNFIES-RPYVEFVVISIGMLEV-NATLKI-P-GNDIEISLGALAFVGVVTGQRMV
VSYLLVTCAFKL-TFSTL-VS-SDWDYLVIRAEANNSFDFSAPSCA-ISAIEVDLELNGE
NTFSE--FNFTSWDPKNVSTEELTAYSKSSKIQGKVELKNFGD-R-FDVSKIEQGSWTTI
RGTQLAVV-KQIDRVL-IELVTEIWARMSFNYASFFPEIGDEVLVNFMNGDPRFPVITGS
LYSS-KTKAIHSK-AIIFNEK
>2523231064_3180.0
WIMATQAMRVILP-AKTIAKL-KIS-KIDQPFASFGGK-EA--SERLRH-KQRAITRWDY
EHLVLQVKVQNPRHVTVV-LVAAQVREFL-SGICVLHVVNPVYEELQKKLEDDL-KAF-L
SSVALHFVEK-LAYVDYLVAMISIKAV-NARLVL-P-GKELEIRAGESIFKGIIIRHGLE
VSKLVLDLAVKM-TIEEI-LG-TDWDFILTRAEVNGKPETSAAKLE-LNVVEFQAEMDAR
TQYST--SKSTSWDLANLDDQELQAWADASKIQGQVSLTGFGS-R-FNVSSVYHRKWFTI
RGLHVGVV-TSLERVR-IYIPVGTWARMSTPDAGFLPEVGDEVIVGFINEDPRDPVILGQ
LYSSAKQKGIVTR-KLVFDDE
>2523231079_3188.0
WLRLSPGHWVRIA-PRTGLNL-VTP-AAFAADQSAGGS-ESTERVRLRH-RGRVLTLADF
EAYALQARAWA-----LL-IAMLAVAAPH-MAI-ALRIDGPALRRLRDYVKAAL-SAF-F
EDDIALALLD-APGLEGLVSQVEVMML-GFSFTVVF-GAEVDVCMGPLVLSGVITEISTN
FPELVVSGAFPL-TYHNL----SDFEFLKKLADANHPPHDK-AVVR-LGLISFKPEANLA
RQVAK--VEIFGWDPKRFSQAEANQLAKAEFLTGEVFLDRLGD-P-FSIQQANHGGYRT-
------------------------------------------------------------
---------------------
>2523533511_3213.0
WLRCRADGWQTVA-RGAISVL-RSS-GVGNREAARGGV-ESVENAVLRV-QERAVTAEDY
ELIAARVRCLPPGAVRVL-VVPAAIAGRL-DERRRLVVEPPAYQGVTEDALTAL-FRR-L
YGEVFAVLQG-VAGARLVLVSCVVENV-NALLTY-I-GTPVKISVVERLFTGEVTAVELD
STFTVIRAAHRL-RVRKV-AA-SDWEFLQQLAGESGKPEPAAGTVE-LNLLALRAVLTSA
DGADD--VEVRGWNVTTRTQAETTAVAGAGFGEIEVSLATAGP-A-FSATAAHHGGYRTM
PGLAIGVV-TDVRWVK-LTFPWTDWVRTVQWGGQFSPEVNDEVLVGFEQGLLDSPYVLGG
LYNG-VRRSLVSR-RLELLDA
>2523533531_3240.0
WIKAQQAVVATLA-SDTIKKM-VTR-SLSQPYNAFGGN-ES--DDRLRH-KNRAITLWDY
EHLILKVKCLNAGHVTIV-VVPNNITKYI-NSLNNAEVMNPNYEEISEQLKSDI-TKF-L
KSILIDYIEK-LPYVDYLVKSITVKEV-NAQIVL-P-GKEVEITAGETIFKGIVIKHNLR
IAQLVIECAVKM-TFEEI-IG-SDWDFLVSRAQANGKPDVEQEIET-VSLLDFDAEIDAR
HQIKK--VAAYSWNHADVTDTELQDWADAAKVRGRLKLEGVGD-R-FNVTGVQHGNWVSI
QGLQVGIV-SQLERIL-VQIPIGIWCRVASPDAGFRPEIGDEVIVGFINQDPNDAIVLGM
LHSSAKEKGIITR-KVLFDDD
>2523533533_3243.0
WLRCRDDPWQEVA-AHLVTVL-KSSGEVDNRQPASGGV-ETIAEMALRA-RDRAVTATDC
EQLARRVTCLPDPALRLL-VVPSSIASYL-EPRRRLLVVPPVYQAVTKAALAAL-HRY-L
VGEIFAVLQQ-VKGIELVLTSVVVDNL-FFELVF-F-GAKVKVSVQVSLLVGEITAVAMD
STRTVASGSHRL-FARVV-AR-TDWQLLQRLAREVGKPTRASGPLQ-LELLRIHARISAA
EQVSE--VEVRGWDPGSRTQTEVETVAKAACTELSVSVGLAGA-P-FDLTRSRHDGYTVG
GGVVPGTV-TDVARVK-VTFPWSDWLRVVSAGAGVLPEVDDEVLVAFEQGDLRHGYVLGG
LYNG-VRRGFVSR-ALVFLDD
>2523533553_3253.0
WIRASQAIRVILP-EKTIGKL-KVS-KIDQPFASFGGK-EI--SERLRH-KQRAITRWDY
EHLVLQVNVLNPRHVTVV-LVAANVDEFL-SKINKLHVVNPIYEELQKKLEDDL-KAF-L
SSVILHFIEK-RPYVDFLYASITVKAI-NARLVL-P-GKSIEIKAGKSIFKGTVIRHGIE
ISKLVIELSVKL-TLEEI-IN-TDWDFLLTRAEINGKPEVSAPKLD-LNVVEFQAEMDAR
RQYAT--SKGFSWDKANLDNTELQAWTDASKIQGSVKLDGFGE-R-FNVSSVYHSGWFTI
KGLHVGKV-TSL-RVR-IFIPVGIWARMASPDAGFMPEVDDEVIVGFINEDPRDPVILGK
LYSSAKQKGLVTK-KLVFDDE
>2523533596_3280.0
WLRVSDVIPLVAG-YSNTWQA-TPA-RLLQCEPAIAQK-ET--QHLLRH-RNRGITPWDY
ERLVLRVKCLPPGHIAVI-VCPAEIQRYL-QSLSEIDVCNPVYEKVRKRLNNDL-FDY-L
AQDVERFIRE-RDYVKSVVHSIRVKQV-NAWIHL-P-GAKIEIEAGAVIFTGILVRHGLD
ISRVSLECAIKM-TMQTI-LN-TDWDFILTRAEINGKPDFSSPVLS-VDLMEFKAAIDAR
FQPSS--VTSVGWSTSEQEQALLTAWSEAAQLRGHIEVKGVGE-R-FSCSSVEQGNWQTF
NGLQIGIV-QKLDRVQ-VKIPLGIWARLGHLYASFIPEKGDEVIIGYLNSDPSYPVVIGS
LYSA-KTKAIITN-TLSFDDE
>2523533617_3284.0
WIRAVQRFWVRVE-AGQITGM-VVP-GVSNPAPSVSGG-ERIEQVRLKH-RGRAVTAKDV
EWIARKVKCLSPGSLTVV-AYPRTVEREL-MRSAAIRVIEPAYLEISMASVSKL-NAF-L
VSVLHSLLHG-IRSLLYIIDWVDVLST-DARFSISV-GKKLQVKLGSLVFDGIITGYTLD
YPAIIVTASFLM-MVRQI-AG-SDYHFIRSLAIENDKPKTSGPLIT-LNLVQFTLQVDGS
SQTSK--VTVRGYDVDKASQEEAQSLGKAELAAGNIKLEGLGSTS-LDLRKVIHDGYMT-
------------------------------------------------------------
---------------------
>2523533620_3285.0
WIKISQVISATLP-VDTISEE-LNQ-KIAQPFTSSKGK-EK--GDRLRH-KNRALTMWDY
EHMILKTKCLPIGGVDVI-VVPLKINSYL-ENLAEISVSNPSYLQVSDKLIEEI-KRF-M
ASMIINFIAE-RPYIDYVLLSIDTKEF-NAELKL-P-GAEIEIFLRTKVFEGIVINQEIE
RSVLTIELSIKM-TIKDI-IS-SDWDFIVSRAEANGTPQIGSTDHT-LDLAHFDLKISSR
HQYEK--VHSFGLDTKKTDPLELQSWSDASLVQGTLKIENVS--R-FNITGVRHSGWYTV
NGLQVGTV-LEHVLIK-VHIPAEVLAMYTTLDAGFPPEKGDRVVIGFLNDDPRQAVVLGA
MHSH--YKGIFTK-QLLFDEE
>2523533620_3287.0
WIRAKQVVLVQLP-AESISKL-ISR-GASQPYNSFDGK-ES--DDRLRH-KNRAITLWDY
EHLIMRVKCLNPGDVTLV-AIPNKIQNFI-NQLNEAVAMNPQYEQVLKQLNEDL-VKF-L
RSTLIDYVEK-LFYVDYLVKTISIKEV-NAKLII-P-GAEIEITAGETIFKGIVIKHNIK
ISYLIVECAVKL-TIEEI-AG-SDWDYVVSRAQANGKPDFSTPVET-VTILDLDAEIDAR
HQIDK--VTSYGWNYSDLTTEELQDWSDASKVRGRLDLQGVGD-R-FNITGVSHGNWTVI
CGLQVGIV-SQLERIL-VQIPIGIWCRVSSLDAGFRPEIEDEVIVGFINDDPNDAVVLGM
LHSSAKEKGFVTR-KVLFDDD
>2523533625_3294.0
WIKASQAIRVTLP-AKSISKL-VTG-KISQPFASFGGK-EK--PERIRH-KQRAITRWDY
EHLVLQVKVLNPRHITVV-IIAASVKEFL-EKINFLHVVNPIYEELQKKLEDEI-KTF-L
SSQILHFIEK-RSYVDFLVAMLAVYAI-NAKLVL-P-GKKIEIKAGEQIFEGIIIKHGLD
ISKLVLELVIRM-TMESL-IG-TDWDFILTRAESCGKPDTGGAVLD-LNVISFEAEMDAR
KQFSS--SITLSWDAAIKKDEELQSWADTSKIQGRVSLIGFGD-R-FNVSSVYHQKWFTI
KGLQIGKV-TALERVK-VVIPLGIWARMAQMDAGFYPEIGDEVIIGFINEDPRDAVVLGR
LYSSAKEKGIFTR-RLVFNDD
>2523533625_3295.0
WLRVSNAVLLV-H-QP----H-QLT-AVLGPFHLKVPG-KT--QEQTRH-RGRGISTWDI
ERLVLRVMAYGNSNIQVV-VIPQEIKSFL-QKFI---VSNPIFEKLKDKLEKEL-IEF-L
KAEIQNFMES-RAYVDSIIIGISVWEI-NATLKI-P-GKAIEIDLGSLSFKGIITGQRLV
VSFLSVTCAFKL-TFSQL-IS-TDWDYLVMRAEANNEFDFSGADFA-IVVLDADLELSGE
NTFPD--ITMSSWDPKNLSTDELTTFSKGSKVQGKVDLKNFNS-R-FNISKIEQGDWKTI
KGTHLGTV-KKITRVQ-VELATMLWARLAFNYASFFPEVGDEVLLTFLNGDPRFPVIIGS
LYSS-SQKAIYSK-QLLFNDE
>2524023135_3315.0
WIRASHGAKVTLK-GLQSWKP-MQA-QISQLTPSFAGR-EG--ERRLRH-KGRAVSPWDY
ERLILRVKCFAPGHILIL-VRLNRIQKYI-SGLCKLDVRNPIYESLQSKLNQEL-CDF-L
IQDITAFIRH-RPYIKFVVLLIEVTGV-NARFVV-P-GTKIVIKAGKVIFSGIIIGLGIS
ISNLIVECCVAM-TIETI-IG-TDWDFILARAEVNAPPNVSDSVLT-VDLIDFQADIDAR
YQLSS--VKSVCWDPSEMDTASLKAWAKGARIRGKIDVQGVGS-R-FNVSRVRHGQWLTV
EGLQIGIV-MQLDRIQ-VNVPVGVWARLASFYASFLPEVGDEVVLGYFNNNPSEPVILGS
LYSS-KTKAIVTR-KLEFNEK
>2524023148_3318.0
WLRCR--DWSRVT-ANTLSVL-KST-TVSNPDAAVGGV-EIITHAEIRS-RYRAVTAEDF
EFMAGRAVCIP-GAVPLH-LVPTEVAEYL-DDR-TVELKPCRYRGLSEDVAHAL-YTY-L
QGELYGVVHA-VDGVEFVTIEVKVDSL-TALVRL-L-GKDLEIKTSTSIFKGQIAAVEPE
FVVISIRAAHKL-NVEKL-AG-TDWDFAWRLALMEDPANKAA--VE-LTLLSFRPRMSGV
QQPQT--VNIRAWDPKSTTNGEANALAKSAFYEADVKVTGVGQ-K-FGVTSSTHTGYQTS
STLVVGLV-TNNNRVR-VKYPSSAWARVATPSTGMLPQVDEEVIVGFEHGDTRRPIVIGS
VFNG-K------R-FALLSNE
>2524023180_3326.0
WLRLRPDTWVAQP-IGAI--T-KGA-TVTNPLPTWGAG-ESAADGWLRH-RDRLVTATDF
ADLTRRVEVLPPGVVTLL-VVPNAVCGWL-EPRRELHVRGPEYVRVWQAVATAV-RTF-L
TQDVEAVATR-VPGVRYVLLSLEVCDI-VCVLTV-F-GAELSVALGTTVFSGTISSIAAD
YAQATVHALYDL-RADRI-AG-SDLALLRGLARQEDRRPGRGDVPR-LNLLSFAVRADLA
DQVSE--VRATGWSVADLAADEARALARARFVTGTVELGGLGT-M-FEVTRVRHTGLRT-
------------------------------------------------------------
---------------------
>2524023212_3334.0
WLRAR--GLQPVG-AGLISTL-RGSEGVGNLFPAFGGA-ETLEAATLKS-HERAVTRDDF
ELHARRARALPPGVVSVV-VVPREVCAQL-DQR-ELYVLAPTYRLLRQAALLAL-RRY-F
YSRVVHRLL--LPGVVSVIVDITYDNI-DFELTV-PCSKVVRIRMGVEMLTGNFTTMEPT
FHTLAVRGLHRL-RARSF-EG-YDIDFLWRRARIRGPSTKG-TPYR-LGLMDLKATLTTA
NQVKK--VTVRGWDRAGSTRNEARQLALDELVKIQVSIQGIGA-R-LSVTETTHSGYVT-
------------------------------------------------------------
---------------------
>2524023215_3337.0
WLRCRPEGWQRVA-RGAISVL-RSS-QVTNREAARGGV-ETIDNATLRM-QERAVTAEDY
EIIARRVRCLPPGAVRVL-VVPRTITTTL-DERRRLVVEPPVYQGVTDAALAAL-FRH-L
YGEVFGVLQR-AVGDVLVLVSCVVENV-GAVLTY-I-GTPLRVSVVERLFNGEVTALEID
RSFTVVRAAHRL-QVRKV-AA-SDWDFLQYLAGESGRPTKASDPMV-LNLLALRAALSTA
DGASK--VQVRGWDVTTRTQAETTAVAKAGFGELEVALGNVGQ-A-FSATAVQHGGYRTM
PGLAIGVV-TDVRAVR-LKFPWTDWVRTVQWGGKVSPEVNDEVLVGFEQGLLDSPYVIGG
LYNG-VRRSVASR-RVELLDA
>2524023245_3341.0
WLRCRGEGWETVA-RGAISVL-QSS-AVHNREAARGGV-ETVENALLRL-QERAVTAEDH
EIIARRIRCLPGGAVRVL-VVPSAIAERL-DERRRLVVEPPAYQGVTEAALAAL-FRH-L
YGEVFAVLQR-IAGVTLVLVGCEVESV-GAVLSY-I-GTQLKISVVQRLFTGEVTALELD
TAFTVVRATHRL-MVRKV-AR-SDWEFLQYLARESGRPARAADPLV-LNLLALRAVLTGA
DGAGS--VEVRGWNVTTRTQAGAKAAADAGFAELEVALGNVGA-A-FSTTSVRHGGYRSM
PGLATAVV-TDVRWVR-LKFPWTDWVRTVQWGGQFGPEVNDEVLVGFEQGSLDSPYVLGG
LYNG-VRRSLVSR-RLELLDA
>2524614542_3376.0
WLRCRADGWQTVA-RGAISVL-RSS-GVGNREAARGGV-ESVENAVLRV-QERAVTAEDY
ELIAARVRCLPPGAVRVL-VVPAAIAGRL-DERRRLVVEPPAYQGVTEDALTAL-FRR-L
YGEVFAVLQG-VAGARLVLVSCVVENV-NALLTY-I-GTPVKISVVERLFTGEVTAVELD
STFTVIRAAHRL-RVRKV-AA-SDWEFLQQLAGESGKPEPAAGTVE-LNLLALRAVLTSA
DGADD--VEVRGWNVTSRTQAETTAVAGAGFGEIEVSLTTAGP-A-FSATAAHHGGYRTM
PGLAIGVV-TDVRWVK-LTFPWTDWVRTVQWGGQFSPEVNDEVLVGFEQGLLDSPYVLGG
LYNG-VRRSLVSR-RLELLDA
>2524614543_3377.0
WLRCRADGWQTVA-RGAISVL-RSS-GVGNREAARGGV-ESVENAVLRV-QERAVTAEDY
ELIAARVRCLPPGAVRVL-VVPAAIAGRL-DERRRLVVEPPAYQGVTEDALTAL-FRR-L
YGEVFAVLQG-VAGARLVLVSCVVENV-NALLTY-I-GTPVKISVVERLFTGEVTAVELD
STFTVIRAAHRL-RVRKV-AA-SDWEFLQQLAGESGKPEPAAGTVE-LNLLALRAVLTSA
DGADD--VEVRGWNVTTRTQAETTAVAGAGFGEIEVSLATAGP-A-FSATAAHHGGYRTM
PGLAIGVV-TDVRWVK-LTFPWTDWVRTVQWGGQFSPEVNDEVLVGFEQGLLDSPYVLGG
LYNG-VRRSLVSR-RLELLDA
>2524614544_3378.0
WLRCRDGGWQTVA-RGAIRVL-RSS-GVANREAARGGV-ETVENAILRV-QERAVTAEDH
EAIARRVRCLPGGAVRVL-VVPAAVAERL-DERRRLAVEPPAYQGVTAAALDAL-FRH-I
YGEVFAVLQS-VPGVRLVLVSCAVENV-GAVLTY-I-GTELKISVVERLFTGEVTALELD
SSFTVVRAAHRL-RVRKV-AA-SDWDFLQYLAGECGKPKPASHPMV-LNLLALRAVLTGA
DGADS--VEVRGWDVENRTQAEVRAVAGAGFGEIEVALGNVGP-A-FAATAAHHDGYRTM
PGLAIGVV-TDIRSVK-LKFPWTDWVRTVQWGGQFSPEVNDEVLVGFEQGLIDSPYVLGG
LYNG-VRRSLVSR-RIELLDT
>2524614547_3379.0
WLRCRDGGWQTVA-RGAIRVL-RSS-GVANREAARGGV-ETVENAILRV-QERAVTAEDH
EAIARRVRCLPGGAVRVL-VVPAAVAERL-DERRRLAVEPPAYQGVTAAALDAL-FRH-I
YGEVFAVLQS-VPGVRLVLVSCAVENV-GAVLTY-I-GTELKISVVERLFTGEVTALELD
SSFTVVRAAHRL-RVRKV-AA-SDWDFLQYLAGECGKPKPASHPMV-LNLLALRAVLTGA
DGADS--VEVRGWDVENRTQAEVRAVAGAGFGEIEVALGNVGP-A-FAATAAHHDGYRTM
PGLAIGVV-TDIRSVK-LKFPWTDWVRTVQWGGQFSPEVNDEVLVGFEQGLIDSPYVLGG
LYNG-VRRSLVSR-RIELLDT
>2524614556_3385.0
WLRAW-GVWTRLP-AGAIAKF-GDL-RCGNPLEASGGV-ESIEAAELRR-HDRAVTRDDF
AELALRAECLPAGTVSVV-VWPKRVCQWL-DTRRELFVIPPTYRQLADWVALLL-RRY-L
DRELGGVAMQ-VEGVEYVAVDLAIEDI-GLSLRL-F-GSELEVALGSTVFKGQVSAIELV
MPEVRVLAMMAL-RLQQI-AG-SDLAFLRERAARLHARDRR---LT-LDLLDVEIRADLA
HQRST--VKVGGFDETGFADAEATALARGRFVSVRLKLERVGA-L-FEVTRVAHHGFRTI
-GRAP-------------------------------------------------------
---------------------
>2524614557_3386.0
WLRATNYIRLTLP-AETIQGT-IAP-SIAQPLPGFGGR-ET--NNRISN-RHRAITIKDY
ERLVLKVQCLSISEIDLV-VFSAEIRRVI-RQYTSLRVINPVYEQVKRQLVVLA-QNY-L
YNELHARMAN-HEDLMRLLVSATVLKL-NATLKF-P-GNTIRLDAGEILFDGVIIGLRIV
TSYMLVECAYSA-TIKDV-LA-SDWDFALSRADANGKPNVSAPVLT-VDLTAFDLELSAA
DQFTQ--YEAVSWDPNTTKENALKQWADGARYQGSIELKGLGK-R-FNVGSVTHNEWITL
QGIHAAVV-KKLDRIQ-VELPWLLWARLSTLYATFLPEPEDEVVIGFMNEDPGHPVILGS
LYGA-KTKAIVTR-RIEFNEE
>2524614560_3387.0
WLRCRAEGWQTVA-RGAISVL-RSS-QVDNREAAGGGV-ETVSNAMLRM-QERAVTAEDY
ERVARRVRCLPAGAVRVL-VVPAAITARL-DERRRLVVEPPAYQGVTEEATAAL-FRH-L
YGDVFAVLQS-VTGTALVLVSCEVQNV-GAVLTY-I-GTVLRILVVELLFAGEVTAVELD
SSFTVVRAAHRL-QVRKV-AA-SDWDFLQYLAGESGRPKPAANPFV-LNLLALRAVLTGA
EGAGS--VEVRGWNVDTRTQAATRAVASAAFGEVEVALGTVGE-D-FSATAARHGGYRTM
PGLAVAVV-TDIRWVR-LKFPWSDWVRTVQWGGQFSPEVNDEVLVGFEQGQLDSPYVLGG
LYNG-VRRSLVSR-RLELLDT
>2524614567_3391.0
WLRCRADGWQTVA-RGAISVL-RSS-GVGNREAARGGV-ESVENAVLRV-QERAVTAEDY
ELIAARVRCLPPGAVRVL-VVPAAIAGRL-DERRRLVVEPPAYQGVTEDALTAL-FRR-L
YGEVFAVLQG-VAGARLVLVSCVVENV-NALLTY-I-GTPVKISVVERLFTGEVTAVELD
STFTVIRAAHRL-RVRKV-AA-SDWEFLQQLAGESGKPEPAAGTVE-LNLLALRAVLTSA
DGADD--VEVRGWNVTTRTQAETTAVAGAGFGEIEVSLATAGP-A-FSATAAHHGGYRTM
PGLAIGVV-TDVRWVK-LTFPWTDWVRTVQWGGQFSPEVNDEVLVGFEQGLLDSPYVLGG
LYNG-VRRSLVSR-RLELLDA
>2524614575_3395.0
WLRCRADGWQTVA-RGAISVL-RSS-GVGNREAARGGV-ESVENAVLRV-QERAVTAEDY
ELIAARVRCLPPGAVRVL-VVPAAIAGRL-DERRRLVVEPPAYQGVTEDALTAL-FRR-L
YGEVFAVLQG-VAGARLVLVSCVVENV-NALLTY-I-GTPVKISVVERLFTGEVTAVELD
STFTVIRAAHRL-RVRKV-AA-SDWEFLQQLAGESGKPEPAAGTVE-LNLLALRAVLTSA
DGADD--VEVRGWNVTTRTQAETTAVAGAGFGEIEVSLATAGP-A-FSATAAHHGGYRTM
PGLAIGVV-TDVRWVK-LTFPWTDWVRTVQWGGQFSPEVNDEVLVGFEQGLLDSPYVLGG
LYNG-VRRSLVSR-RLELLDA
>2524614576_3396.0
WLRCRDGGWQTVA-RGAIRVL-RSS-GVANREAARGGV-ETVENAILRV-QERAVTAEDH
EAIARRVRCLPGGAVRVL-VVPAAVAERL-DERRRLAVEPPAYQGVTAAALDAL-FRH-I
YGEVFAVLQS-VPGVRLVLVSCAVENV-GAVLTY-I-GTELKISVVERLFTGEVTALELD
SSFTVVRAAHRL-RVRKV-AA-SDWDFLQYLAGECGKPKPASHPMV-LNLLALRAVLTGA
DGADS--VEVRGWDVENRTQAEVRAVAGAGFGEIEVALGNVGP-A-FAATAAHHDGYRTM
PGLAIGVV-TDIRSVK-LKFPWTDWVRTVQWGGQFSPEVNDEVLVGFEQGLIDSPYVLGG
LYNG-VRRSLVSR-RIELLDT
>2524614577_3397.0
WLRCRADGWQRVA-RGAISVL-RSS-RVVNREAARGGV-ETLANAALRM-QERAVTAEDH
EIIARRVRCLPAGAVRML-VVPTAITESL-DERRRLVVEPPVYQGVTDAALAAL-FRY-L
YGEVFGVLQR-ATGNALVLVSCAVENV-GAVLTY-L-GTPLKVSVVEQLFSGEVTAVEID
RSFTVVRAAHRL-QVRKV-AA-SDWDFLQYLAGESGRPDPASSPMV-LNLLALRAALSGA
DGASQ--VEVRGWDVTTRTQAETTAAATAAFGELEVALGNVGP-A-FSATAVHHGGYRTI
PGLAIGVV-TDVRGVR-LKFPWSDWVRTVQWGGKVSPEVNDEVLVGFEQGLLDSPYVIGG
LYNG-VRRSVVSR-RVELLDP
>2524614581_3401.0
WLRCRADGWQTVA-RGAISVL-RSS-GIENREAARGGV-ESVENAVLRV-QERAVTAEDY
EIIAARVRCLPPGAVRVL-VVPSAIAGRL-DERRRLVVEPPAYQGVTEDAQTAL-FRY-L
YGEVFAVLQR-VEGARLVLVSCVVENV-NALLTY-L-GTPLNVSVVERLFTGEVTAVELD
STFTVIRAAHRL-QVRRV-AA-SDWEFLQQLAGESGKPEPASSPVE-LNLLVLRAVLTGA
EGADD--VEVRGWNVTTRTQAETAAVAGAGFGEIELVLATAGA-A-FSATAAHHGGYRTL
PGLAIGVV-TDVRWVR-LTFPWTDWVRTVQWGGQFSPEVNDEVLVGFEQGLLDSPYVLGG
LYNG-VRRSLVSR-RLELLDA
>2524614588_3405.0
WLAIAQAVKLRIE-AGAIVAT-QQK-GVVQPFASFAGL-ED--QSRLNH-KDRAQSGGHY
ASLAYYATAMPPGGVVIG-LVNNVIEQFL-VRRARIRVQNLQHQTVTQVLNQQL-RVY-L
RTELITFLKA-DANVLAVVQRIHIHAI-NATLTI-P-GNAISLEAGTVLFQGIVTQQALR
IPLLEVTCAVKM-TINQL-VS-TDWDFMLSRAEVNGDPTANTSVRT-LDIMGFSAELNAI
TQLAQ--VTASAWSFQSETDAELMSWAKASKITGHLTLDGLGA-R-FDVSQVEHGNWFTI
QGLYNATV-LGIARVQ-VEVALGLWARLANFYSTFMPEVGDEVILGFLNQDPRFPVILGS
MYSQ-KLKGIVSK-RVMFDDK
>2524614673_3462.0
WLRCRDEGWEIVA-RGAISVL-RSS-GVNNREAATGGV-ETVENAILRV-QERAVTAEDY
ELIARRVRCLPAGAVRVL-VVPTAVTERL-DERRRLIVEPPAYQGVTAEALEAL-FRH-I
YGEVFAVLQS-VDGAGLVLVSCVVENV-GAVLMY-M-GTPLKISVVERLFTGEVTAVELD
TSFTVVRAAHRL-QVRKV-AA-SDWEFLQHLAAESGKPDPASDPMV-LNLLALRAVLTGA
DGSDS--VEVRGWNVDTRTQAETRAVAGAGFGEVEVALGNVGP-A-FSATAAHHTGYRTM
PGLAIGVV-TDIRWVR-LKFPWTDWVRTVQWGGQFSPEVNDEVLVGFEQGLLDSPYVLGG
LYNG-VRRSLVSR-RLELLDA
>2524614788_3542.0
WIRASQAVPASTP-PETLSKL-VKK-SVYQPYASFGGR-EQ--SERLRH-KDRAISIWDY
EHLVLKVKCINPGFVSLI-VVAAEIKRFL-GNKISLQVLNPLYEVIESKLNEDI-VSY-L
KSVILNFIEE-RDYVDYVMMSILVKSA-NAKVEF-P-GNSIEILAGRTIFKGKVTAHRLK
SSKLTVDCAVLM-TFEEI-IG-TDWDFLLERAEANGLPDTSPAELS-LTMLEFEAQVDAR
YQLPA--VIARTWRFSDRSDAEMKAWADAAKIIGRIELAGVGE-R-FNVTAIQHKNWETV
HGLHIGIV-TQL-RVR-VRMPIGIWARIASLDAGFRPELDDEVVLGFFHDDPRDPVILGM
LNSSAKEKGFVTR-KLIFDDE
>2524614873_3604.0
WLRVSDVIPLVAG-YSNTWQA-TPA-RLLQCEPAIAQK-ET--QHLLRH-RNRAITPWDY
ERLVLRVKCLPPGHIAVI-VCPAEIQRYL-QSLSEIDVCNPVYEKVRKRLNNDL-FDY-L
AQDVERFIRE-RDYVKSVVHSIRVKQV-NAWIHI-P-GAKIEIEAGDVIFTGILVRHGLD
ISRVSLECAIKM-TMQTI-LN-TDWDFILTRAEINGKPDFSSPVLS-VDLMEFKAAIDAR
FQPSS--VTSVGWSTSEQEQALLTAWSEAAQLRGHIEVKGVGE-R-FSCSSVEQGNWQTF
NGLQIGIV-QKLDRVQ-VKIPLGIWARLGHLYASFIPEKGDEVIIGYLNSDPSYPVVIGS
LYSA-KTKAIITN-TLSFDDE
>2526164782_3790.0
WLRCRADGWQRVA-RGAISVL-RSS-SVTNREAARGGV-ETVANAVLRM-QERAVTAEDY
EIISRRVRCLPAGAVRVL-VVPEAITASL-DERRRLVVEPPVYQGVTEAALDAL-FRH-L
YGEVFGILQR-ATGNALVLVSCVVENV-GAVLTF-I-GTPLRVSVVERLFNGEVTALEAD
RSFTVVRAAHRL-QVRKV-AA-SDWDFLQFLAAESGKPKKASNPMV-LNLLALRASLSAA
DGAQQ--VEVRGWDVTTRTQAETTAVADAGFGELEVALGNVGQ-A-FSATAVQHGGYRTM
PGLAIGVV-TDVRAVK-VKFPWSDWVRTVQWGGKVSPEVNDEVLVGFEQGLLDSPYVIGG
LYNG-VRRSLVSR-RVELLDA
>2528311045_3842.0
WLRCRAEGWQRVA-RGAISVL-RSS-SVVNREAARGGV-ETVANAVLRM-QERAVTAEDY
EIISRRVRCLPAGAVRVL-VVPEAITVSL-DERRRLVVEPPVYQGVTEAALDAL-FRH-L
YGEIFGILQR-ATGDALVLVSCVVENV-GAVLTF-I-GTPLRVSVVERLFNGEVTALEVD
RSFTVVRAAHRL-QVRKV-AA-SDWEFLEFLAAESGRPRKASNPLV-LNLLSLRASLSAA
DGAQQ--VEVRGWDVTTRTQAETTAVADAGFGEWEVALGNVGQ-A-FSATAVRHGGYQTM
PGLAIGVV-TDVRAVK-VKFPWSDWVRTVQWGGRVSPEVNDEVLVGFEQGLLDSPYVIGG
LYNG-VRRSIVSR-RVELLDA
>2528768146_3922.0
WLRIKNGTTHVVG-AASI--A-GAP-SVTNPVRTWGGA-QSVADGWLQH-RDRLVSADDF
EPIARRIDVLPPGVVTVM-AIPDALCRHL-DARRELVVRGPVYKPLWDAVKARL-REF-L
QRVLMAEVAR-VAGVAAVLLGLDIETE-ACAAQF-F-GKTLAIKLGDTLFEGRIGALRAS
FPQIGVLVLQDL-RVRAV-GN-SDLAFLRELLRRIDGAT-QR--LE-LHLRSFEVSADLA
QQCTA--LVASGWDVGAGDAAQAQAQAQSRFVVGRLKISGIGP-L-FEVTRVTHKGLRS-
------------------------------------------------------------
---------------------
>2528768159_3925.0
WLRVQGRGYVSLK-KGSLTSI-SAR-TLTQVVATEGGS-ETLAEAWLKH-RNRAVVEDDY
RHLALRVEVLPPGVVSVM-VLPTRVYQQL-KARTELYVISCEYLPIAYDVKQAF-KEY-L
DREMEVVAAR-VAGVREVVIAMDVEQE-NLELRL-L-GSTLALYSGQEIFRGRVTGMETE
FPEIVIYALQLL-RAETI-AS-SDLAFLRRIAQRFDPVNDV---LE-LQLRSARFFADLS
HQLNS--VTVTGWNPDTNNSEEAVALANSRFVTVEVRISGVSP-R-FEVTRAHHRGYET-
------------------------------------------------------------
---------------------
>2528768220_3941.0
WIRCRDG-WQEVA-RGMLAVL-RDP-GVTNHHPATGGV-ESVRDATLRT-LERAVTAHDY
EELTKRVRCAEPNGVRVL-VVPADVERTL-SARRRVVVEPPFYQGVTERATRAL-HDY-L
EGEMFAVLQR-LDGVEMVLTLAYVDSR-NFVLRF-I-GAPVEVKVQQPLLTGEVTAVTLD
LTFTEVRGAHRL-FVRKV-AT-SDWEFLSRLADDVGLPEQPSDPLV-LNLVSLRASVTAA
EQVPE--VGVRGWDVKAGTQGAATAMAKAACVELDVSLANVGE-P-FVLTSTHHVGYTTH
SGLVIGVV-SDVRRVK-LTFPWSTWARMTEWGAGMLPEVGDEVLVGFEHGDFDAPFVLGS
LHNG-KVRGFVSR-KVEFVEA
>2528768220_3942.0
WLRCRGAGWQEVA-RGAISVL-RSS-TVGNREAARGGV-ETVAEAQLRV-QDRAVTASDY
ERLARRVRCLP-GAARVL-LVPAAVAGHL-DTRRRAVVGPPRYQGITAAAQDAL-YGY-L
YGEVFAVLQR-VQGVGVVLVSCTIESV-GAILTY-I-GTRLEVAVSEQLFTGEVTALELD
KAYTVIHAAHRL-FVRKV-AK-SDWDFLSQLAYDHGKPEPASNPLV-MNTTAVHATLTSA
DQVKS--VEVRAWDVKTGTQAETDAMARGGYGELEVALGNAGE-A-FSATAVRHVGYRTL
PGLAIGVV-TDIKGVR-LRFPWTDWVRTVQWGGVFSPEVNDEVLVGFEQGSLDRPYVLGG
LYNG-LRRSLVSR-RVELLDA
>2529292503_3949.0
WLRASQALRLTLP-AASLRRP-VVP-AIEQIGASFGHA-ET--RERLRH-RQRAVTAWDY
ERLVLKVKCFVAGHVLVV-VLPARIEGFL-RRHARLRVINASYEHLQRNIELAI-GRY-L
GHDIEAWLRS-LDEVADVLMALEIHAI-NARLVY-P-GKAISISLGTEVFAGIVVRQGIT
IPRLIVECVVAL-TIQQL-LG-TDWDFAVARAEASGAPATDGAVLA-LDLREFRADMEAR
DQFGS--VTATAWDPSTLASDALTAWAKGARIRGRLDVAGVGK-H-FSATAVTHGDWDTV
EGLQPGIV-SKLDRIQ-VTLPLPVWARWVMPYASFVPEVGDEVLVGFFNNDPSHPVVLGS
LYGG-KTKAIVTR-RVEIDDE
>2529292565_3953.0
WLRVREAVWVVVT-SQTISEL-KTT-RVINLEAAAGGA-ETLDSLQLRH-RDRAVTIEDI
ADLAYRVKVVPAGQVQVI-ILPEQVETYI-CSRC-LIVTAPKWQELSNTVKQSL-EAF-L
KSDFYAIIQS-ISGVDHVLQAVLVEDL-EFTLQL-V-GNEVEIQMGKTLIVGEITGLEPE
YPILVVRGRHRL-LASKI-AR-TDWEFLQERAGRIGPHENAKKVLT-LNLQEFLPRLSTL
TQVQQ--VEVRSWIPKEWSKAEADQMALGAYITGEIEIAGVGK-K-FSINSAEHQGYQT-
------------------------------------------------------------
---------------------
>2529293168_4173.0
WIRARQSDPVIVQ-ANTIKKM-WDN-SLTNPLAADGGF-EETGESTLKS-WDRGITCEDV
EWLVRLVKCFPPGKATVI-VVPNEIDRYL-SERIRLDVIGPDYIRIGGQIIDNL-REF-L
ISEVCSVIKD-TPGVDYIVEAVTVDEI-NFSIKL-P-GDKIVVSMGETMVSGEITSLELN
LSILEIRGLHRL-RAGEI-AK-SNYEFLLKRAAYLDKSRAAKPELPDFDFEELTLELKTL
TRGSQ--VVVRGWDIKEIDLNEAQSAAKAEFISGHVKILGIDE-R-FSIVSTIHTGYMT-
------------------------------------------------------------
---------------------
>2531839228_4282.0
WIRASQAVLVKLP-AGSISKL-VKS-KVEQPYSSFGGK-EE--SRRLRH-KHRAITIWDY
EHMILKVKCVNPGHVTLV-VVSDSIHSYI-DGLNEIHVKNPIYEEVKNKLEQEL-KEF-L
KSVILNFVEE-RSYVDFVVESLAVKST-NARLVL-P-GSEIEIKLGETIFKGLVIKHGIR
TSQLIIELAVKM-TIEEI-LG-TDWDFVVTRAEANGAPDLSTPVLD-LNIKEFDGSMDAR
DQYNS--ISGTSWDYAQVSTEELQSLSDAAKVRGRVQLGGLGD-R-FNVSSVGHTSWYTI
QGLHIGVV-TAIHRIQ-VKLPIGIWARIASLDAGFRPEVDDEVVVGFINDDPRDAVVLGM
LHSSAKEKGFITK-KILFNDE
>2531839228_4283.0
WISARQALSVTIP-ADTIQRL-IQP-GIFQPATSFSGS-ED--LKRLRH-KNRAVTAWDY
EKLILRVKCITGGEVVVV-VVPTDIQRYV-LSVG---VVNPIYEQVKQQLHEDL-RRF-I
HEEVLTFLES-LDYITFIVVSIHVKEI-NSEIVL-P-GSKIEIDLGEAAFKGIIMSQSIK
VSELTIRCAVKL-TITSI-IG-TDWDFILSRAEVNGAPQLSGAALG-IDAIDFQAELDSV
SQLTA--VECTSWDSTQEDASVLKDWANASKIKGYVELNGFGA-R-FNISRVTHGSWTTI
PGLQIGVV-KQIDRVL-VNVPIGIWARLSNFYASFYPEVSDEVVLGFLNEDPRFPVILGS
LYGK-KTKGIVTK-KLTFDED
>2531839301_4313.0
WIRAANCIRLILP-AGTIQGI-KEP-SVTQPLSGFGGK-ET--ATRISN-RHRALMIKDY
EHLVLKIQCIPASKICLV-VFSAEIQQLV-RQYASLRVINPVYERVNRQLVVLA-QNY-I
YKELHARMVN-HEDLMRLLVSAMVQEL-NATLKF-P-GNTIRLDAGDTLFDGVIIGLRII
TSYMLVECAYSA-TIKEV-LL-SDWDFALSRADANGKPDVSAPVLT-VDLTAFDLELSAD
DQFTQ--YEAMSWDPATTDEKALKQWADGARYQGSIELKGLGK-R-FNVGSVTHNEWMTL
QGLHAAVV-RKLDRIQ-IELPWLLWARLSTMYATFLPEPDDEVVVGFMNEDPGHPVILGG
VYGE-KTKAIVTR-RIEFNEE
>2531839457_4410.0
WLRACNAVAVEAT-AQLQWQC-QQK-AINAVIPWQAAQ-ET--QQRLSH-KQRACTAHDF
ERLVLKVKCFAAGRLLLV-VLARQIKHYV-SALA---VANPGFEQLQQLLQREL-ADY-L
PQLVQSFIRQ-RPYVEFVVVSIDIKAL-NALLTF-P-GARLVVKLGQQVFSGVVVKHSLS
VAELIVECIFAA-SWQQL-AA-SDWDFMLLRAEVNGPPDVSSPVLK-VDLLSFNASLDAS
QQFNT--VNAVSWDPASLSSDSLTSWAKASRIRGEVEVEGVGE-R-FNVSQVRHGDWVSV
DGLQIGVV-LKLDRIQ-VKVPLGVWARLLSFYASCVPEIGDEVILGYLNSDPCHPVILGS
VYSS-KLKAFVSR-TLEFDEE
>2534681837_4715.0
WLRAANCIRLELE-VGTIQGM-PEA-SIAQPLPGFGSR-ET--EMRIQN-RHRALTIKDY
EQLVMKAQCIPASEICLV-VFSAEIQQLV-RQYIILRVMNPVYEQVKRQLVVLA-QNY-I
YKELHARMVN-HENLMKLLVSATVLEL-NATLKF-P-GNTIRLDAGETLFDGVIIGLRIM
TSYMVVECAYPA-TIKEV-LS-SDWDFALSRADACGNPEVGGPVLT-IDITAFDLELTAD
DQFTQ--YEAVSWCPKTTDEKALKQWADGARYRGSIELKGLGR-R-FNVGSVTHNEWMTL
QGLHTAVV-KKLDRIQ-VELPWLLWARFSTMYATFLPEPGDEVVVGFMNQNPGHPVILGS
LYGE-KTKAIVTR-QIEFNEE
>2534682203_4866.0
WLRASNCIRVKLP-AGTIREM-AEE-SVVQPLSGFGGT-ET--ETRFHN-RHRAVTMKDY
EQLVLKAQCVSPAAVNLM-VFSAEIQRLI-RRYVRLKVVNPSYLRVERQLTQIV-WNY-L
YKEMHARLAN-HEDVMRLLVSATVLEL-NATLKF-P-GNTIRLDAGETLFEGIIIGLRIL
ASCMVVECTYSA-TIKEV-LA-SDWDFALSRADANGKPEVNAPVLT-VDITAFDLELSSD
DQFTQ--YEAVSWCPKTTDEKALKQWADGARYQGSIELKGFGN-R-FNVGSVTHNEWTTL
QGLHAAVV-RKLDRIQ-IELPWLLWARLSTMYATFLPEPGDEVLVGFMNQDPGHPVILGS
IYGQ-KTKAIVTR-RIKFDEE
>2534682208_4867.0
WLSAKNPVKARES-FTGLVSF-EKS-DIYQIIPAKGGR-ET--PEEMSH-RNRAVLPRDY
EQITLKVLCLPSPIVTLV-VMQMRIEDYI-GDKATVDAITPVYEEVTRQTEARI-NNC-I
STDLYNSIRE-CEAIVDIVINAKIRAC-NATISI-P-GTELKFQAGSTLFEGCVTTHQLK
ITLFVLECAYPA-TIKKI-LG-TDWDFVLTRAQNNGKPNVSAPVLT-INLIAFDGSISAS
EQYTD--TKACAWDVSRIGDASLHAWADAARFQGSIKLEGLSK-H-YSVQSVEHGEWKTI
RGLQIGIV-KKIGFIL-VDIPLEIWARPVSPYASFLPEVDDEVVLQFINEDPCHPVIIGS
LYSR-KLKTIVTK-KITLDDD
>2534682209_4868.0
WLSAKNPVKARES-FTGLVSF-EKS-DIYQIIPAKGGR-ET--PEEMSH-RNRAVLPRNY
EQITLKVLCLPSPIVTLV-VMQMRIEDYI-GDKTTVDAITPVYEEVTRQTEARI-NNC-I
STDLYNSIRE-CEAIVDI------------------------------------------
------------------------------------------------------------
--------------MSRIGDASLHAWADAARFQGSIKLEGLSK-H-YSVQSVEHGEWKTI
RGLQIGIV-KKIGFIL-VDIPLEIWARPVSPYASFLPEVDDEVVLQFINEDPCHPVIIGS
LYSR-KLKTIVTK-KITLDDD
>2537561570_4925.0
WICAGNVAEAA-P-G-------LLS-LL------DTTA-ES--ETRIAH-RQRPLLPCEY
EQLVLKVKCLRRTTVVTL-VAICGIEAFL-RPYT---AINPVYEEVTSDINRNL-CKC-I
-SCIRENPA-----VEALFKNIEVREV-NAVLKI-P-GRKIKIELGKPVFEGIVVAQRIY
IALLIIECAVKA-TIVTV-LS-TDWDFALSRADACGKPKVSEPVLK-VDLLSFDGELYVE
DQFSK--VESVGWDPITSAKDVLQNWADASRFRGTIELTGMGA-R-FNVGSVTHGSWITI
EGLHIGKV-SKLTRIQ-VEVPLTVWARLSQFAASFVPSVGDEVVLGFINNDPNQAVILGC
MYSS-KKRAIITP-TVELDDE
>2537562147_5172.0
WLRLQ-ETASPVA-AGAVNGV-VTA-GVNNPFPATGGA-EPDEEVELRA-RGRAVAPADY
GLLALRAHGVPPGVVGVL-VVPRAVADYL-AHEVTVVTGPVAYRRIGARAEDAV-TTY-L
HTPLVRRLLA-VDGVLAVILDIKVRDI-DFDLEL-I-GTRVSVRLGLTVGTGTISSLAPK
FPTVSITCMLALKDAEQI-AR-TDAQFLMERAKRIDKPTDG---FR-LNLLDFTPTLTVS
NQVSK--LTVHGWDPVKLSQEEAKELAVAEFITATLEIFGLGK-R-FSVKRVEHSGFFT-
------------------------------------------------------------
---------------------
>2540341096_5325.0
WLRAAQALQATLK-AGTISKL-ERP-KIEQPFSAFGGR-ET--PSRLRH-KDRAVALWDY
EHLVLRVKCLNPGHVTLV-AIPDEIKDFL-SSRVNLHVRNPRFETVHNTLRQAI-TRF-L
QSVLIRFIEE-QTYVDYLVLSVSVKEL-NATIQL-P-GQKIEIQFGATVFKGMIVKHSIK
LSLLILDCAVKM-TIETL-FG-TDWDFMLCRAEANGKPATGESVVK-VTLLELDAEIDAR
LQSPG--IKATAWHAADLSQPELKTWADAARIRGRIEVSGIGE-R-FAVSGVRHGNWETV
CGLQMGVV-TVLERIK-VRLPLGIWARLATLDAGFRPEIGDEVVVGFLGDDPRYPVVLGM
CHSSAKLKGYVSR-ALTFDDE
>2540341184_5395.0
WLRCRGAGWDDVA-RGAISVL-RSS-EVENREAASGGA-ETVDEAQLRV-WDRAVTAQDH
ELIARRVRCLP-GGARVL-LVPAAVARRL-DERRRLVVEPPRYQGITRAALDAL-YRY-L
YGEVFAVLQR-VADVTSVVESCVVESV-GAVLTY-I-GTPLKVSVSELLFSGEVTAVEME
VSFTVIRAAHRL-FVAKV-AK-SDWDFLQGLAREHGKLKPAASPFL-LNLLVLRAALSSA
ELANG--VQVRGWDVARATQAEATMAARSGYAELEIALGGAGE-A-FSATAVTHQGYRTM
PGLATAIV-TDIKWVR-LKFPWTDWVRTVQFGGVLSPDVNDEVLVGFEQGSLDRPYVLGG
LYNG-VRRSLSSR-RLELMDG
>2540341184_5396.0
WVRCRAG-WERVA-RGLLRVQ-RDP-SVVNREPASGGV-ESVRDAVLRT-RDRAVTAEDY
ELLTRRVRCVPSAAVRVL-VVPQRIERYL-DDRRRVSVEPPLYQGVTTRAVQAL-YDY-F
SGEVFAVLQR-IPGVELVLTHAFVGSR-NFVLRF-I-GAKIALKVQQPLMSGEITAVGVQ
FTFTEVRGAHRL-FVRKV-AQ-SDWEFLSRLAGAVGLPDEPTNPLV-LTLLSLRASITAA
EQVPE--VRVRGWDYENRAQGEVDAVAAAACAELAVALTNIGD-P-FALTSTRHGGYTTR
TGVVPAVV-TDARRVK-VKFPWSGWARTVQTGAGVLPEVGDEVLVGFEHGDFDAPYVLGG
LYNS-KVRGFVSR-KVEFVED
>2540341229_5410.0
WLRVSDVIPLVEG-YSSAWQA-TPA-RLMQCEPAIAQK-ET--QQMLRH-RNRAITPWDY
ERLVLRVKCLPPGHIAII-VCPAEIQRYL-QSLSVIDVCNPVYEKVRKRLNNDL-FDY-L
AQDVERFIRE-RDYVRSVVHSIRVKQV-NAWIHL-P-GAKIEIEAGAVIFSGLLVKHGLD
ISRVLLECAIKM-TMQTI-LN-TDWDFILTRAEINGKPDFSSPVLS-VDLMEFKAAVDAR
FQPNT--VTAVGWSTSEQEQALLTAWSEAAQLRGHIEVKGVGE-R-FSCSSVEQGNWQTF
NGLQIGIV-QKLDRVQ-VKIPLGIWARLGHLYASFIPEKGDEVIIGYLNADPSYPVVIGS
LYSA-KTKAIVTK-TLSFDDE
>2540341230_5413.0
WIRASQAIRVTLP-SDSISKL-VSG-KISQPFGSFGGK-EQ--PERLRH-KQRAITRWDY
EHLVLQVKVLNPRHVTLV-IIAASVREFL-EKINFLHVANPIYEELQKKLEDEI-KTF-L
SSQILHFIEK-RSYVDFLVAMLAVYAI-NAKLVL-P-GRKIEIKAGEQIFEGIIIKHGLD
ISKLVLELVIRM-TIETL-IG-SDWDFMLTRAESAGKPDTGSPVLE-LNVISFEAEMDAR
RQYSS--SKAVSWDASLKKDEELQSWADTSKIQGRVSLQGFGD-R-FNVSSVYHQKWFTI
KGLQVGKV-TMLQRVK-VVIPMGIWARLAQIDAGFYPEIEDEVIVGFINEDPRDAVVLGK
LYSSAKEKGIFTR-RILFNDE
>2540341245_5425.0
WVRASQAISATLP-AFTVKRS-VEN-SIIQPLESYNGL-EG--NKRLRH-KSRAIMAWDY
ERIILKVACLPPGSVLLV-ISPYQIKNYI-TQFVKLEIRNPNYERIKQKLNEEL-KKY-L
TSDILSFMRT-LPYVDFIIVSINVRAV-NATVTI-P-GKKITIKAGEIIFEGIIVKQGLS
LRKLIIDCAYKM-AISDL-IG-SDWDYMLMRADFNGKPDVSSPVVE-VTLMEIDIEIDAR
NQFPK--VTSVAWDVASLPNNVLQAWATGSMLQGHLTLKGLSN-H-FNVSAVNHGEWITI
KGLQTAIV-KKIDRIQ-ISYPTGIWARLSTFYATFIPEINDEVVIGFLNEDPEQPIILGS
VYSA-KTKSFVTR-KLTFDEE
>2541046955_5453.0
WVRARQSNSTVVE-ADTIKKL-WDS-SVTNPVAADGGF-EEIEETTLKS-MDRGITCEDI
EWLVRIVKCFPPGKATVI-VVPNEIEKYL-TQRIRLDIIGPDYIRVGGNIIENL-REF-L
ISEVCSVIKN-TPGVDYIIETVTIDEI-NFRIQM-P-GDKISISMGELMISGEITSLELL
VSLVEIRGLHRL-RASEI-AR-SNYDFLIKRAAYLDKSRAPKPELPDFDYEELNLELRAL
TKGSE--VTVRGWNVKEIDVSEGKAAAAAEFITGEVKLLGIDE-R-FTIISTIHQGYMT-
------------------------------------------------------------
---------------------
>2541047027_5483.0
-----NATTATLA-AESIKQP-VNA-GVTQPWVSWDGH-ET--AQRLSH-RNRVLSWGNI
VTLLKDVKYPSPKEQQLI-VIPTEMIEWV-SQLSTIKINNPKYINVNHQLQQEL-SRK-Y
YYQLLATIQQ-SLLVERVVMSLTVHQI-NANITL-P-NQELIVRL-TVLFKGIIVRQALK
FSLVTLTALQKL-TIRKL-FS-HDWKFLKNRLVAANPESLNQTVHT-IVLFEADLQWDNR
HSPKT--VSVQSWDIAQQDNEQAKYLAQGDNVSGNLALSGFGQ-G-MDITGVSQQGWRTV
KELHVGIV-EKYQRIP-VRIPAVLFARLGKPYASFYPEPGDEVIIGFFECDPRFPVILGA
MHNP-KIKTVVIKNQQALVFN
>2541047088_5510.0
WVRARQADAIIVE-ADTIKKL-WDS-LATNPVAADGGF-EEVEETTLKS-MDRGITCEDV
EWLVRLVKCFPPGKATVI-VVPNEIEKHL-TQRIRLDIIGPDYIRIGGNIIENL-REF-L
ISEVCSVIKN-TPGVDYIIETVTIDEI-NFRIQM-P-GDKISIYMGEVMISGEITSLELL
VSLVEIRGLHRL-RASEI-AR-SNYDFLMKRAAYLDKSRAPKPELPDFDYEELNLELRAL
TKGSE--VTVRGWNVKEIDVSEGKAAAAAEFITGEVKLLGIDE-R-FTIISTIHQGYKT-
------------------------------------------------------------
---------------------
>2541047558_5587.0
WVRASQGALVEAP-AGTISKL-KLS-SISQPADSKGGK-EK--SPRLRH-KQRAATIWDF
EHLVLQIKCLNPGHVTLI-CIPTDIDLFL-QKIKQLHVVNPRFEEVQNLLDLEI-EQF-L
KSTLINFVEE-RPYVDFVVMSISVHEL-NAIVKI-L-GKSIDIQAGTSLFKGIISCNSHG
LSQLQMTCVVKM-TVESI-LQ-SDWDFILSRIDSNGRPDPSLAVLA-LDIFSFQSESDIR
SQAAE--VKFKAWDYANLKTESLQAFADSSKIRGKIELVGVGE-Q-FTVSAVRHGRWMTI
QGLHIGIV-TDIVRVR-VRLPMGLWARVASLDAGFRPEIEDEVIVGFMNDDPSFPVVLGM
LHSSAKKKGYVSR-KITIHDG
>2541047992_6232.0
WLKVSNAVIVILP-VGTITKL-KNE-KINQPYSSFGGA-EN--DSRLRH-KERSIAIWDY
ERLILKVKCINPGNTLIV-VVPDEIDTFL-SKHSTYQVVNPFYEPVKKIIDQKL-QDF-L
KSMIIKFLED-IEFIDYLKQSVFVKVI-NAILVF-P-GNEIEIEAGVSVFKGIIIKQSLK
IPLLTVECAVKT-SITQI-LS-TDWDFILSRAEANGKPKVTSITLS-LTIIELDAEMDSR
NQFTS--VKSKAWDMANIDPGETKAWADASKIRGRVELHGLGE-R-FNVSGVRHNGWKTV
VGLHTGIV-TDN-RVR-VKMPYGVWARIALTDAGFRPEMNDEVLLGFLYDDPRQPVILGM
LHSSNKKKGYTSR-KLTFDDQ
>2545824641_6343.0
WVKISQAIKVVLP-AESISKM-IER-SVFQPFNSFGGK-EQ--DQRLRH-KNRSVSLWDF
EHLVLKVKCLNPGHVMVL-VIPNEITRFL-EEKSKIKVVNPLYEEIKNQLSSDI-INY-L
KSSLVYFFEK-LSYVDFIVMNVSVREL-NAKITI-P-GNEIEILAGVTIFKGIIINHNLK
ISVLMIDCAFKM-AMEEL-IT-TDWDFLVARAQANGKPDPTQSSQT-VNIFEFDAEMDGR
NQVPG--VSSFGWNPTDIADVLLQDWADSAKTRGRITLEGVGE-R-FSVSGVMHGNWTLV
KGLQVGVV-SQLERIM-VKFPVGIWCRLSSLDAGFRPEIDDEVIVGFINEDPNQAVVLGM
LPSSSHQKGYVSR-KVMFDDE
>2547132038_6472.0
WLRCR--PARRVP-AGAVMTL-LA--HVTNHRPATGGA-QSLEELMLRS-QRRAVTAEDY
ASFARIAR--PPGVVTVV-IAAATVCRSL-ERVRELHVTQPELVEFAQDVIKAV-KRF-M
FADLWRELLS-VTGFQNAVLDVTYDGI-DFSITV-P-GKKLELWVGSRLMTGEITAMRPS
FPTLVVTVLHRL-RAKQV-AD-YDVLFLMRLAARAGPSAAA-VDYR-LSLIEFEPTLNTA
RQVNE--VVVRAWDRRRASEQEAHRIAKDSMVQATMRIDGLGR-R-FDVTGTRHSGYRT-
------------------------------------------------------------
---------------------
>2547132108_6495.0
WIRAVLKCWVRLD-RLAINQL-QTS-SVVNHEPASGGC-ESLQEALVKH-RGRAVTAEDY
EWLARKVKCLPMGCVTLV-VLPKRVESYL-RERASIQVIGPAWLEIGSQALSKI-SRF-L
LSMFYALLKS-IGSIHHVIPSITVTSV-EVDFSVKL-GKTLEVKMGKTVFYGIITSVTAD
YPTLRVKGSTLM-MAKEI-GQ-SDYKFLRYLALMCNKPLTATSVLT-LNLRSFATDMNLA
DQITK--VTVRGWDDKQDSVEEAKAKAEAKLVSGHIKLEGLGR-V-LNITSSTHSGYMT-
------------------------------------------------------------
---------------------
>2547132170_6521.0
WLRVSHVVQAVA--AASGWRV-LGP-AISLMMPAAGGA-ES--TRQLRH-KGRALTGWDY
ERLVLQARCFPPGQVLLL-VRQHRIQTWL-QTIAVITVRSPVYERVQRRLNRDI-SAY-L
LRQIEAFIAH-LDYVRFVLLSLHVKRV-NAELVI-P-GNSLTIAAGQVLFDGIIIRHGIN
LSRLVIECAIGM-TLSRL-IG-TDWDFLLARAEANGAPKLNAPVLT-VDLISLTADIDAR
HQFTS--VTGVGWDIKNLVNTALRDWARGSRLRGTIELAGVGA-R-FNVSGVRHGQWLTV
DGLQIGIV-KKLDRVQ-VSVPV-VWARLASYYASFMPEVGDEVVLGYFNNNPSDPVILGS
LYSS-KLKTLMTR-TLQFNEE
>2548877171_6862.0
WIRAANCIRLILP-AGTIQGI-KEP-SVTQPLSGFGGK-ET--ATRISN-RHRALIIKDY
EHLLLKIQCIPASKICLV-VFSAEIQQLV-RQYASLRVINPVYERVNRQLVVLA-QNY-I
YKELHARMVN-HEDLMRLLVSAMVQEL-NATLKF-P-GNIIRLDAGDTLFDGVIIGLRII
TSYMLVECAYSA-TIKEV-LL-SDWDFALSRADANGKPDVSAPVLT-VDLTAFDLELSAD
DQFTQ--YEAMSWDPATTDEKALKQWADGARYQGSIELKGLGK-R-FNVGSVTHNEWMTL
QGLHAAVV-RKLDRIQ-IELPWLLWARLSTMYATFLPEPDDEVVVGFMNEDPGHPVILGG
VYGE-KTKAIVTR-RIEFNEE
>2551306083_6893.0
WLRCRSG-WDDVA-AGSLSVL-RST-GAENRAAAHDGT-ETVDEAALRT-RDRAVTLEDY
EQLAKRAHAVAALGVRLL-VVPGAIAEEL-EPRRRLLIEGPDYQGITADALAAL-YRY-F
AGEVYSVLQS-LPGTELVLERSRMDAA-NFELEF-I-GAAVTLAVSRKLLDAEVTALDRE
DLRTRVRGSHRL-FVQKV-AQ-TDWVFLKRLADASGPPTNASDPVV-VNTTYLHATITSA
EQVSE--VEVRGWDVASAQ-QPQDRLAEAGFAEVEIRLRGFGV-P-FDVTESRHQGYTTV
PGVVSALV-SDVSRVR-LTFPSSGWARLAQPGAGILPEVGDEVLVAFEAGRFDRPVVLGG
LYNG-KRRSFTSR-VAEFLER
>2551306112_6899.0
WLRLRGAGYRELP-PGSLKDI-SAF-RVQQPEPTLGGR-ETLAEALLRH-VDRAVTEEDY
RRLAARVEVLPPGVVSVM-VLPEAVHAYL-DARRELYVIGCEYVPLGQAVRQAV-RRF-I
DRELYVAVAQ-VPGVASIVSSMRLEAE-GLELRF-L-GAPIGIYTGQEIFRGVITGIEAV
FPEFVVLALQKA-RAEKL-AR-SDLAFVRRLLATRDARSAV---LE-LELRRVRVTADLA
HQATQ--VTCTGWNAIQSTSDEATAIARARFVRIDVRLRGLSA-R-FDVVRASHHGYET-
------------------------------------------------------------
---------------------
>2551306140_6913.0
WIKVSQAAKTSLA-SGSIAKL-VNG-KVEQIYPSFGGR-EV--NGQLKH-KGRALMLSDY
EKIILKAKCITPGYVVIT-VIPEKIGDYI-RKRTRIKIMNPRYEGVDKKLKDDI-TLF-L
YSDIIGFVEQ-LEYVDFIVLSISIKEI-NSKIVL-P-GKSIALKIGKLLFKGIIVKHSIK
ITELILDCAVKM-TMEEV-IG-TDWDFLLLRAEANGAPVTNTPSIS-VTLIDFEAEMDSR
DQWTT--VEAKSWDYAGAITEELQEWTKSSKIKGRIELQGVGA-R-FTVSAVRHGSWYTI
SGLQIGKV-VQLQRIL-VRLPIGVWARLATLDAGFLPEIEDEVIVGFLNDDPREAVVLGM
LHSSAKEKGVVTR-RVHFHDQ
>2551306161_6923.0
WVRCRGDGESIVA-TGRIRVL-KTS-RVENRSPVIGGA-ETLEDVILHS-RGRAVTAQDF
EDLTRRVHCLPEGVVRVL-LVPERIRRFL-DERRRLVIEPPAYQAVTSGILTAL-YRV-L
ESEIGAAIST-VPGIDMSLVSAIVTSL-RFSLRF-I-GSKVQVAVTEPLVSGEVTAVELD
FTFTTIRGAHRL-FAVAV-AH-SDWEFLDALAKRVGPRKPAADPLV-LDLLRIRSVVTAA
DQVAK--VQVRGWDVSQRTQPEADSAATASFAQVDICLANMGE-P-FDVTAARHGGYTTG
QGVVVAQV-SDARRVR-LTFPWSDWARVLQPGAGVVPEVGDEVLVAFEQHDPRRPYVLGG
LYNG-VRRSFVSR-RLDLLDE
>2551306164_6924.0
WLRCRGTRWREVA-RGALRVL-RSS-RVTNRAPALGGV-ETVENATLRT-LHRAVVPRDY
EQLARRVHCVRGEPLRLL-VVPAAISDHL-DERRRLLVQPPLYQGLTETALTAL-YSY-F
SGEVFAVLQR-VSGVDLVLVDGYVDSR-MFVLRF-V-GTPVRLLASRPLLTGSVTALEIE
ITFTVVRGSYRL-LCAQV-AR-TDWEFLRMLAADAGRPAEAGSALV-LNLLRCRAGVSAA
EQVSA--VEVRGWDVRTGTQAQVDQVARASFAELEVTLTGVGA-P-FEVTSSRHRGYETG
GGLVSGTV-TDTKRVK-VCFPWSDWARTAQTGGTFIPEVGDEVLVGFEQGRLDRPYVLGA
LFNG-QKRSFGSK-KLELLDV
>2551306348_6974.0
WLRVSHVVRARA--AEPGWRA-LSP-SISLMLPLNDGA-ES--TRRLRH-KGRALTGWDY
ERLVLQVRCFPPGQVLLL-VRQHRIQSWL-QTIADIAVRSPVYDRVQRRLNRDI-SAY-L
LHQIESFIAH-LDYVRFVVLSIHIKQV-NAELTI-P-GNTLTIAAGQVLFEGIIIRHGIS
LSRLRIECAIGM-TLSRL-IR-TDWDFLLTRAEANGAPPLSAPVLT-LDLMSLTADIDAR
HQFSA--VTGVGWDIKNLPATALRAWASGSRLRGTIELAGVGA-R-FNVGGVRHGQWLTV
DGLQIGIV-KKLDRVQ-VSVPV-VWARLASYYASFMPEVGDEVILGYFNNNPSDPVILGS
LYSS-KLKTLMTR-TLQFNEE
>2551306374_6988.0
WLRVSHVVQAVA--AASGWRV-LGP-AISLMMPAAGGA-ES--TRQLRH-KGRALTGWDY
ERLVLQARCFPPGQVLLL-VRQHRIQTWL-QTIAVITVRSPVYERVQRRLNRDI-SAY-L
LRQIEAFIAH-LDYVRFVLLSLHVKRV-NAELVI-P-GNSLTIAAGQVLFDGIIIRHGIN
LSRLVIECAIGM-TLSRL-IG-TDWDFLLARAEANGAPKLNAPVLT-VDLISLTADIDAR
HQFTS--VTGVGWDIKNLVNTALRDWARGSRLRGTIELAGVGA-R-FNVSGVRHGQWLTV
DGLQIGIV-KKLDRVQ-VSVPV-VWARLASYYASFMPEVGDEVVLGYFNNNPSDPVILGS
LYSS-KLKTLMTR-TLQFNEE
>2551306375_6992.0
WLRVSHVVQAVA--AASGWRV-LGP-AISLMMPAAGGA-ES--TRQLRH-KGRALTGWDY
ERLVLQARCFPPGQVLLL-VRQHRIQTWL-QTIAVITVRSPVYERVQRRLNRDI-SAY-L
LRQIEAFIAH-LDYVRFVLLSLHVKRV-NAELVI-P-GNSLTIAAGQVLFDGIIIRHGIN
LSRLVIECAIGM-TLSRL-IG-TDWDFLLARAEANGAPKLNAPVLT-VDLISLTADIDAR
HQFTS--VTGVGWDIKNLVNTALRDWARGSRLRGTIELAGVGA-R-FNVSGVRHGQWLTV
DGLQIGIV-KKLDRVQ-VSVPV-VWARLASYYASFMPEVGDEVVLGYFNNNPSDPVILGS
LYSS-KLKTLMTR-TLQFNEE
>2551306376_6993.0
WLLMTQGMRVQLA-AGSITAL-ATA-AIVQPFDSTGGR-ED--DTRLKT-KDRLHSQWDG
ALLARFVKNLSPGEVRFG-VVQNQILAYL-SARQQASVCNLRPEPVQQALTQSI-NLF-L
SAAVASVLTR-FDEVAAIVCRIQIQRI-NATLDI-P-GAEIVINLGNKVFSGIVTRQSLQ
VPLLVVECAIKM-SMSTL-IG-SDWDFMLSRAEVNGSPTANTSALT-VGLYHFSAGLNAV
TQLAQ--VKASAWDDKSLDNDALTQWSNAAKITGELTISGMGD-R-FDVSGIEHGNWFTV
EGLYNATV-KQIDRIL-VELPLGLWARLANFYSSFLPEVGDEVIVGFLNQDPRFPIILGS
LYSA-NQKAIVTK-RIVFDDK
>2551306377_6998.0
WLLMTQGMRVQLA-AGSITAL-ATA-AIVQPFDSTGGR-ED--DTRLKT-KDRLHSQWDG
ALLARFVKNLSPGEVRFG-VVQNQILAYL-SARQQASVCNLRPEPVQQALTQSI-NLF-L
SAAVASVLTR-FDEVAAIVCRIQIQRI-NATLDI-P-GAEIVINLGNKVFSGIVTRQSLQ
VPLLVVECAIKM-SMSTL-IG-SDWDFMLSRAEVNGSPTANTSALT-VGLYHFSAGLNAV
TQLAQ--VKASAWDDKSLDNDALTQWSNAAKITGELTISGMGD-R-FDVSGIEHGNWFTV
EGLYNATV-KQIDRIL-VELPLGLWARLANFYSSFLPEVGDEVIVGFLNQDPRFPIILGS
LYSA-NQKAIVTK-RIVFDDK
>2551306377_6999.0
WLRASHVVRAVA--AASGWRA-LSP-AISLMMPADGGA-ES--TRQLRH-KGRALTGWDY
ERLVLQARCFPPGQVLLL-VRQHRIQTWL-QTVAAITVRSPVYEKVQRRLNRDI-SAY-L
LRQIEAFIAH-LDYVRFVLLSLQVKRV-NAELVM-P-GNSLTIAAGQLLFDGIIIRHGIS
ISRLVIECAIGM-TLSRL-IS-TDWDFLLARAEANGAPTLNAPVLT-VDLISLTADIDAR
HQFTS--VTGVGWDIKNLAGTALRDWARGSRLRGTITLAGVGA-R-FNVSGVRHGQWLTV
DGLQIGIV-KKLDRVQ-VSVPV-VWARLASYYASFMPEVGDEVVLGYFNNNPSDPVILGS
LYSS-KLKTLMTR-TLQFNEE
>2551306378_7002.0
WLRVSHVVQAVA--AASGWRV-LGP-AISLMMPAAGGA-ES--TRQLRH-KGRALTGWDY
ERLVLQARCFPPGQVLLL-VRQHRIQTWL-QTIAVITVRSPVYERVQRRLNRDI-SAY-L
LRQIEAFIAH-LDYVRFVLLSLHVKRV-NAELVI-P-GNSLTIAAGQVLFDGIIIRHGIN
LSRLVIECAIGM-TLSRL-IG-TDWDFLLARAEANGAPKLNAPVLT-VDLISLTADIDAR
HQFTS--VTGVGWDIKNLVNTALRDWARGSRLRGTIELAGVGA-R-FNVSGVRHGQWLTV
DGLQIGIV-KKLDRVQ-VSVPV-VWARLASYYASFMPEVGDEVVLGYFNNNPSDPVILGS
LYSS-KLKTLMTR-TLQFNEE
>2551306379_7005.0
WLLMTQGMRVQLA-AGSITAL-ATA-AIVQPFDSTGGR-ED--DTRLKT-KDRLHSQWDG
ALLARFREKPEAGRGPFR-GG---------------------------------------
------------------VCRIQIQRI-NATLDI-P-GAEIVISLGNKVFSGIVTRQSLQ
VPLLVVECAIKM-SMSTL-IG-SDWDFMLSRAEVNGSPTANTSALT-VGLYHFSAGLNAV
TQLAQ--VKASAWDDKSLDNDALTQWSNAAKITGELTISGMGD-R-FDVSGIEHGNWFTV
EGLYNATV-KQIDRIL-VELPLGLWARLANFYSSFLPEVGDEVIVGFLNQDPRFPIILGS
LYSA-NQKAIVTK-RIVFDDK
>2551306379_7006.0
WLRASHVVRAVA--AASGWRA-LSP-AISLMMPADGGA-ES--TRQLRH-KGRALTGWDY
ERLVLQARCFPPGQVLLL-VRQHRIQTWL-QTVAAITVRSPVYEKVQRRLNRDI-SAY-L
LRQIEAFIAH-LDYVRFVLLSLQVKRV-NAELVM-P-GNSLTIAAGQLLFDGIIIRHGIS
ISRLVIECAIGM-TLSRL-IS-TDWDFLLARAEANGAPTLNAPVLT-VDLISLTADIDAR
HQFTS--VTGVGWDIKNLAGTALRDWARGSRLRGTITLAGVGA-R-FNVSGVRHGQWLTV
DGLQIGIV-KKLDRVQ-VSVPV-VWARLASYYASFMPEVGDEVVLGYFNNNPSDPVILGS
LYSS-KLKTLMTR-TLQFNEE
>2551306380_7007.0
WLLMTQGMRVQLA-AGSITAL-ATA-AIVQPFDSTGGR-ED--DTRLKT-KDRLHSQWDG
ALLARFVKNLSPGEVRFG-VVQNQILAYL-SARQQASVCNLRPEPVQQALTQSI-NLF-L
SAAVASVLTR-FDEVSAIVCRIQIQRI-NATLDI-P-GAEIVINLGNKVFSGIVTRQSLQ
VPLLVVECAIKM-SMSTL-IG-SDWDFMLSRAEVNGSPTANTSALT-VGLYHFSAGLNAV
TQLAQ--VKASAWDDKSLDNDALTQWSNAAKITGELTISGMGD-R-FDVSGIEHGNWFTV
EGLYNATV-KQIDRIL-VELPLGLWARLANFYSSFLPEVGDEVIVGFLNQDPRFPIILGS
LYSA-NQKAIVTK-RIVFDDK
>2551306380_7008.0
WLRASHVVRAVA--AASGWRA-LSP-AISLMMPADGGA-ES--TRQLRH-KGRALTGWDY
ERLVLQARCFPPGQVLLL-VRQHRIQTWL-QTVAAITVRSPVYEKVQRRLNRDI-SAY-L
LRQIEAFIAH-LDYVRFVLLSLQVKRV-NAELVM-P-GNSLTIAAGQLLFDGIIIRHGIS
ISRLVIECAIGM-TLSRL-IS-TDWDFLLARAEANGAPTLNAPVLT-VDLISLTADIDAR
HQFTS--VTGVGWDIKNLAGTALRDWARGSRLRGTITLAGVGA-R-FNVSGVRHGQWLTV
DGLQIGIV-KKLDRVQ-VSVPV-VWARLASYYASFMPEVGDEVVLGYFNNNPSDPVILGS
LYSS-KLKTLMTR-TLQFNEE
>2551306384_7010.0
WVRGKQVVTAELP-AETISKL-ITR-SVAQPFNSFNGK-ES--DERLRH-KNRAITLWDY
EHLILRVKCLNPGDITLI-VVPNKIRNYI-SNLNEVAVINPEYEKVIKQLNEDI-TKF-L
RSTIIDYIEK-LYYVDYLVKSIVVNEV-NAQIVL-P-GKKLEINAGEAIYKGIIIKHSIK
ISLLIIECAVKL-TFEEI-IG-SDWDFIVSRAQANGKPDLSSAVET-ITLLDFDAEIDAR
NQFAK--VSSYSWDYTNITETELQDWADASKVRGRITLEGVGD-R-FNITGVFHGNWTII
KGLHAGIV-TQLERIL-VKIPIGIWCRVASPDAGFRPEIEDEVIIGFVNEDPNNAIVLGM
LHSSGKQKGIVTR-KVMFDDE
>2551306410_7028.0
WLVIAQALRLQIA-PGSITGP-TTK-QIRQPFASFGGK-EN--DTRLFN-KDRACTVQDM
IDMIDHVRCLQGTQLRFG-LVRDQIAQHV-QARTHLQLRNLAHQEVKEQINQQL-RLY-L
RAALTEFLST-QPGVLALILSIRVQGI-NATLVI-P-GNTVSIAVGVIVFEGIVIKQALR
VPVLEVECAIQM-TISAL-IS-SDWDFMLSRAEVNSDPTAQTPVMT-ANLLAFHAELNAL
TQLAK--VTATAWDYQTQSNDELTSWAKASKITGTLTLKGLGA-R-FDVSGVQHGNWVTI
QGLYNATV-KQIDRIL-VELALGLWARLSNFYSTFLPEVNDEVIVGFLNQDPRYPIILGS
LYSQ-KMKAIVSK-RILFDDE
>2551306416_7037.0
WLVIAQALRLQIA-PGSITGP-TTK-QIRQPFASFGGK-EN--DTRLFN-KDRACTVQDM
IDMIDHVRCLQGTQLRFG-LVRDQIAQHV-QARTHLQLRNLAHQEVKEQINQQL-RLY-L
RAALTEFLST-QPGVLALILSIRVQGI-NATLVI-P-GNTVSIAVGVIVFEGIVIKQALR
VPVLEVECAIQM-TISAL-IS-SDWDFMLSRAEVNSDPTAQTPVMT-ANLLAFHAELNAL
TQLAK--VTATAWDYQTQSNDELTSWAKASKITGTLTLKGLGA-R-FDVSGVQHGNWVTI
QGLYNATV-KQIDRIL-VELALGLWARLSNFYSTFLPEVNDEVIVGFLNQDPRYPIILGS
LYSQ-KMKAIVSK-RILFDDE
>2551306469_7063.0
WLRVSNAQSATLP-AGTVRST-VVP-AVLQPLPGWGGE-ES--DAQVMH-RGRASNWRDI
VQLVIHVRLPGDRVQEIM-VIPKAIQQFI-TDRANLRVLNPCYLEVESQLDEKL-RQH-F
INDIMQVLQQ-HPAVRYVLVELTTSRL-NARLVF-P-GALATIMVDTALFLGLLTRAQ-L
SRTLELHLLQLL-KLRLI-LT-SDWRYVQTRLNACGKPLAAGALSL-TGLRRLTITHNNE
QLAKG--IKVGGWNVPTLDVGEAVELATASAVTAEVLLAGFGP-A-SDVTGVRHEDWETA
PGLHVGVI-GENPTLA-IDIPAPIRARLTSPYAGFYPQQGDEVVVAFIDEDPCYPVILGS
MHST-LGVGIVHT-QL-----
>2551306654_7137.0
WIRAKQAVLATLE-ANTISKL-ITR-SVSQPYNSFDGK-EA--DTRLRH-KHRAITQWDY
ESLVLKVKCLNPGHVTLM-VVPNKIQNYV-NELNTAQVINPNYKEAKRQLDEDI-KKY-I
VNQLINYLEQ-LYYVDYIVKSIVVKEV-NARIVI-P-GKEIEITAGETIFKGVVVKHNIK
VSYLIIECAVKM-TIEEL-IG-SDWDFMLTRAQANGKPNFSGTVET-VSVHEFDGEIDAR
DQFSK--ITAKTWSYTDLTQSELQEWGDAAKTRGRLTLQGVGN-R-FNVTGVRHGNWLVI
SGLHVGIV-SQLERIL-VQIPIGIWARIATLDAGFRPEIGDEVIIGFINDDPNDAVVLGM
LNSSTKEKGFVTR-KMIFNDD
>2551306695_7184.0
WLLMTQGVRVLLV-AGSITAL-ATP-SIVQPFDSTGGR-ED--DIRLKT-KDRMHTCWDV
ALLARFVKNLSPGEVRLG-VVQNQILTYL-SARQQVSVCNLRPEPVQQALTQSI-NLF-L
SAAIASVLTG-FDEVAAIVRRIQIQRI-NATLEI-P-GAEIVISLGKKVFSGIVTRQSLQ
VPLLVVECAIKM-SMSTL-IG-SDWDFILSRAEVNGSPTASTSVLT-VGLYHFSAGLNAV
TQLAQ--VKASAWDDKTLDNDALTQWSKAAKITGELTISGMGS-R-FDVSGIEHGNWFTV
EGLFNATV-KKVDRIL-VELPLGLWARLANFYSSFLPEVGDEVIVGFLNQDPRFPIVLGS
LYST-NKKAIVTK-RIVFDDK
>2551306695_7188.0
WLQVSHVVQARAG-SGAGWQV-LSP-GVSLMLPVQGEA-ES--LRQLRH-KGRALTGWDY
ERLVLQVRCFPPGHVLLL-VRQHRIQSWL-QTVANIAVHSPVYDRVQRALNRDI-CAY-L
LHQIESFIAH-LDYVRFVVLSLHVKRV-NAELVI-P-GNALTIAAGQMLFEGIIIRHGIR
LSRLIIECAIGM-TLRQL-IG-TDWDFLLTRAEANGAPCLSAPVLT-LDLMSLTADIDAR
YQFTS--VTGVGWDIKNLPASALRDWASGSRLRGTIELAGVGA-R-FNVSGVRHGQWLTV
DGLQIGIV-KKLDRVQ-VSLPV-LWARLASYYASFMPEVGDEVILGYFNNNPSDPVILGS
LYSS-KLKTLMTR-TLQFNEE
>2554235121_7287.0
WLQVSHVVQARTG-SGSGWQV-LSP-GVSLMLPVQGEA-ES--LRQLRH-KGRALTGWDY
ERLVLQVRCFPPGHVLLL-VRQHRIQSWL-QTIANIAVRSPVYDRVQRTLNRDI-CAY-L
LHQIESFIAH-LDYVRFVVLSLHVKRV-NAELVI-P-GNTLTIAAGQVLFEGIIIRHGIR
LSRLIIECAIGM-TLRQL-IG-TDWDFLLTRAEANGAPCLSAPVLT-LDLMSLTADIDAR
YQFSS--VTSVGWDIKNLPASALRDWASGSRLRGTIELAGVGA-R-FNVSGVRHGQWLTV
DGLQIGIV-KKLDRVQ-VSLPV-LWARLASYYASFMPEVGDEVILGYFNNNPSDPVILGS
LYSS-KLKTLMTR-TLQFNEE
>2554235216_7345.0
WLRVSHVIQVETP-PFASWQC-LNK-AITQLTPIQQLK-EN--FDHLRH-KGKAITPWDY
ERLVLAVNCFAPGHILLT-VIPIAIRDYL-STIAQIDVRNPGYETLQRQLEYAI-MQT-L
LSKLAAFIGK-QKQVTSVIISVNVYQV-NAELEI-P-GSTITIDAGETIFEGVVTNHAIR
ITTLNVTCAVAM-TINSL-IS-SDWDFMLTRAEANGAPSVSDAALV-VDLINFCAEVDAR
YQFSS--VTSTAWDPSTYTQDSLTNWAKGAKVRGTIELAGVGD-R-FNIGAVHHGQWLTV
DGLQIGVV-TQLNRIK-VKVPAEVWARLSSYYATFIPEIDDEVVLGYINQDPGQPIILGS
LYSS-KTKAIVTK-KIEFDDD
>2554235367_7416.0
WLRCRAEGWQRVA-RGAISVL-LSS-RVTNREAARGGV-ETLANAALRM-QERAVTAEDY
EVISRRVRCLPAGAVRVL-VVPRAITASL-DERRRLVVEPPVYQGVTDAALAAL-FRH-L
YGEVFGVLQR-ATGNALILVSCVVENV-GAVLTF-L-GTPLKVSVVERLFNGEVTGMEVD
RSFTVVRAAHRL-QVRKV-AA-SDWDFLQFLAGESGKPEKASNPMV-LNLLALRASLSAA
DGASQ--VEVRGWDVTTRTQAETTAVADAGFGELEVALGNVGQ-A-FSATAVQHGGYRTM
PGLAIGVV-TDVRGVR-LKFPWTDWVRTVQWGGKVSPEVNDEVLVGFEQGLLDSPYVIGG
LYNG-VRRSIVSR-RVELLDA
>2554235376_7430.0
WLRCRDG-WQQVA-REVLEVQ-RDP-SVVNRRPAIGGV-ESVQDALLRT-RDRAVTAEDY
EQLARRVRCIPTGAIRVL-VVPGRIERHL-GERRLVSVEPPFYQGVTARASQAL-YDY-F
SGEVFAVLQR-LPGVELVLGYAYVDSR-NFVLRF-V-GAKIKLKVQQDLLSGEVTAVAVD
LTFTEVRGAHRL-FVRKV-AR-SDWEFLSRLADVVGLPEKPSDPLV-LTLLSLRASVTAA
EQVPE--VRVNGWDYENRTQGEADATAKAACTELDVTLTGVGQ-P-FSLTSTRHVGYTTW
PGVVPAQV-TDLKRVK-LTFPWSTWARTVQPGAGVLPEVGDEVLVGFEHGDFEAPYVLGG
LYNS-KLRGFVSR-KLEFAED
>2554235391_7439.0
WLRCRAEGWQVVA-RGAISVL-RSS-GVDNREAATGGV-ESVENAILRV-QERAVTARDY
EVIARRVRCLPPGAVRVL-VVPAAVAERL-DERRRLVVEPPAYQGVTAEALEAL-FRH-V
YGEVFAVLQG-VRGAGLVLVSCVVENV-GAVLMY-L-GTPLKISVVERLFTGEVTAIELD
HTFTVIRAAHRL-QVRKV-AA-SDWEFLQHLAAESGKPKPASNPMV-LNLLSLRAVVTGA
DGAGD--VEVRGWNVDTRTQAETTAVAGAGFGEIEVALGNVGA-T-FSATAAHHGGYRTM
PGLAIGVV-TDIRWVR-LKFPWTDWVRTVQWGGNFSPEVNDEVLVGFEQGLLDSPYVLGG
LYNG-IRRSLVSR-RLELLDT
>2554235488_7522.0
WIRVRTEYWIRVA-ADTITDL-QSS-DVSNPKPADGGA-ESRDALQLKH-RDRAVTPTDY
ERVANKVKCDPGS-VTLL-IVPQRVRETV-RDRARIVVRGPSYAELSAAIERRL-DEF-L
VDALADLVDG-ADHVADVIADLVVTTL-DFSFTLNV-GTDVEIAMGTPLLTGSIRSINAE
FPSVTVSGLWEL-MVEDV-LS-SDYRFLQQLAETYGPRSAK-PVAE-LALHDFYAEITRR
SQIDE--VEVRSWDEQNMSRDEAKRVAETGVITGHIRLEELGG-R-FSVTEATHAGYRT-
------------------------------------------------------------
---------------------
>2554235507_7527.0
WLRARREFWVRVS-AGAVTGL-TSA-SVTNWVPADGGS-ESNAEVAIRD-RGRVVSAADL
ERITERAKCLSPGWVTLV-VVPRQVRDAL-HQHVRLLVRGPNFVTVSRRVTESL-NAF-L
LSELYAMLEH-VDGVDHVVTELEVTIV-DCSFVL-V-GSGLLVSIGEPMFDGRVSSVRPA
FPAVEVNGSFAM-TVSDV-VS-SDYRFLVRLADRNGPPP--YPVVT-LSIGAFTPEFADE
TQVGT--VEVRHWDPANASKEEADREAVARTVSGSIRLENID--M-FTVKGSIHSGYST-
------------------------------------------------------------
---------------------
>2556921041_7592.0
WIRASLQVWVRVG-ARQINQM-QDS-EVYNPEPAAGGC-EKLESALLKH-RNRAVSSKDY
EWLARKVTCIAIGAMTLV-ILPKQVERFI-LGRARLQVIEPVYMEISIQALEKL-NRF-L
PSVFYALLKS-IRAISHVLDNLRVTSI-DFSFRVAL-GKAIDIGLGTPVFSGQITSVVVD
FPGLVVRGSYLM-MVEEI-AK-NDYHFIQNLANLVNKPLTAMAVMT-LTLRSLMIDMNLA
EQITG--VTVRAWDNKKTSLEEAKSYADAKLISGTIKISGVGK-T-YDITGATHEGYTT-
------------------------------------------------------------
---------------------
>2556921052_7602.0
-----NAATATLA-ADSIKQT-VSA-RVTQPWASWNGH-ET--ESRLSH-RNRALSWDNI
VTLLKDVKYPSPETQQLT-VIPAEMADWI-SQLSTLKIDNPKYVDVLHQLQQEL-SRK-Y
YYPLLATIQQ-SPLVERVVISLTVHQI-NAKITL-P-NQELSVRV-TVLFKGIIVRQALK
FSLITLTALQKL-TIRKL-FS-HDWKFLKSRLAATNPESLNQTVHT-IVLFEVDLQWDNR
HSPKT--VSVQSWDIAQQDNEQAKYLAQGDNVSGNLALSGFGQ-G-MDITGVSQQGWRTV
KELHVGIV-EKYQRIP-VRIPAVLFARLGKPYASFYPEPGDEVIIGFFECDPRFPVILGA
MHNP-KIKTLVIKNQQELIFN
>2556921052_7603.0
-----NATIATLA-ADSIKQP-VTT-SVTQPWASWNGR-ET--EQRLSH-RNRVLSWGNM
VTLLKDVRYHSPEKQQLI-VIPKEMISWL-SQLSVIEINNPTYIDVSHQLQQQL-SRI-Y
YYQLLATIQQ-SPLVERVVISLSVYPI-NANVTL-P-NHEIIVQM-NVLFKGIIVQQTLK
ISLMILTALQKL-TIKKL-FS-NDWTFLKSRLSATNPESLNRTVHT-IVLFEANLQWDNQ
RSPKA--VSVQSWDINQLDNEQTKQFTQSRNISGSLALTGFGQ-G-MDITGVSQQGWRTV
KELHIGIV-EKYQRIP-VKIPATLFARLGKPYASFYPEPGDEVIIGFFECDPRFPVILGA
MHNP-KVKTLVIKNQQALIFD
>2556921084_7613.0
WLRARPEIWVRRP-ANAIVQL-KTT-QVSNLEPALGGA-ETLDSLALCH-RQRAVSIEDY
QDLAVRARCVPPGTVSLI-VVPDEVRHYL-DQRR-LVVVGPEYVRVDSEVAQTL-ARF-L
RSDLYALLEA-VPGVDHLVIAVEVDSV-EFAIEL-V-GQVAEVRLGASLIKGEITALELE
FPHLTVRGRHRL-QAAQI-AG-SDLAFLQERARRIEPVANAAEIMT-LDLLEFYPRLSAA
GQVSE--VEVRGWNIKDATQAEADQLAKAELIEGEIRIDGLGQ-R-FSVVSANHQGYLT-
------------------------------------------------------------
---------------------
>2556921085_7614.0
WIRATNAVLASLP-AGRIARL-VTP-HIRQPYSSFGGK-EQ--DARLRH-KQRALTVWDY
ERLVLKVKCLRPGRIELI-VIPRDIEAFL-QDKTTVRARNAHYVPVMNRLNEEL-NHF-L
ANSIIHFLDG-RDYVDYLLLAIDIREV-NASLVL-P-GKEIEIALRATLFKGRVITHGVE
ASLLRVEIAVKL-TIKKI-IE-SDWDFLVSRADIQGKADASAPKHR-FEIYDFEFQVDAG
HQYPS--VKSSGWDLKQVAQ----------------------------------------
------------------------------------------------------------
---------------------
>2556921086_7615.0
WIRVAQGAWEELG-RGAI--N-SAP-KVANPVRTWGGA-EAQAEGYLQH-RDRLVTAGDF
EALALRVEVLPPGAVTLL-LIPNAVCTHL-DPRRELILRGPDYRDLWDDVKLKL-LDF-L
ALELMAVASR-VPGVRLVLLELAIESA-ECEALL-F-GKRFEVRLGDTLFDGRIMALQAD
FPRLRVLALQDL-RIGRI-AR-SDLAFVRERARTAGPRNQRQ--LT-LLLREFSVIADLA
GQHSK--VTLGGWDVASLAADEARTHAEARFVVGRVDLQGLGP-L-FSVCETQVEGLRT-
------------------------------------------------------------
---------------------
>2556921112_7625.0
WIRIAQAVRATLP-AGAISKL-ETP-SVGQPDATFGGR-ED--ERRLRH-KDRAIALWDY
EHLVLQVRCLNPGHVTVV-TIPREIERFL-RVRMQLHVRNPQFEEVSDRLKREI-VEF-L
KSVLVNFIEE-RPYVDYVVLSASVNEL-NASVQL-P-GKEIEIKLGETVFKGIIVKHCVR
ITRLSLECTVRM-TLDDL-LD-TDWDFLICRAEANGPPSTSAPKVT-ATVLELDAEIDAR
WQVPG--VKATAWSATDLSEPELQAWADGAKVRGRVEVAGIGE-R-LAVAGVRHGNWETV
NGLQIGIV-TALNRIK-VRMPLGVWARLATLDAGFRPEVDDEVVVGFFDSDPRFPVVLGQ
VHSTAKRKGYVSR-KLAFDDD
>2556921600_7654.0
RLRVIEPIWVRQP-AGVITQL-QTS-KAVNPVPAIGGA-ESLESLTLRH-RNRAVTLEDY
EDLARRSRCVPPGTVSVI-IVPNRVQTYL-QNHA-VIVVGPLYLGVNQALDQAL-TQF-L
PSDLYALLES-IPGVDHILISLSVQTT-QFTLEL-I-GDEVEIWLRAPLIQGEITGFEPE
FPSLLIRGRHRL-QATQI-AT-TDLEFLQERAKQIHPVA--NATVK-LDLSEFHPRLSAT
RQVDQ--VLVKGWNSNQSTSAVAAQVAAASLIEAEIDIGGVGK-L-FSVTAATHTGYQT-
------------------------------------------------------------
---------------------
>2556921600_7656.0
WLRLVAEVWIECI-ANRVVEL-KTT-RVSNLIPAAGGI-ESPDALVVRH-GGRAVTIEDY
EDLAMRAKCLPPGFVSVV-IVPKRVQTYL-EANA-IAVVGPVYIQVSLALHQSL-TRF-L
KSDLYALLES-IPGVDHILDSITVIDR-NFQIEF-P-GAIVDIQLGEQLIKGEILGLEPQ
FPRLTVWGLHRL-QAQKI-AS-TDLQFLLQRAQQVGPILQNTPRQI-LNLLEFYPRFSLM
SQATK--VTVKGWDIFQN-TSMAQQMAQTELVTAEVLIQGGQY-S-FEVTGVTHQGYLT-
------------------------------------------------------------
---------------------
>2556921601_7657.0
WLQGANAIEVRLP-AGSISKM-RTQ-SCRQPYATFGGR-ES--AERLRH-KNRCVTPWDY
ERIVLRVKCIPPGNVLIV-VVPARIAAHV-GARSTVRVRNPRYQQILRELNRAI-VRM-L
KSVLLDRIEE-LAYVDYILLAAVVKAA-NARLVY-P-GKAVEILAGVSLFTGIVVRQSLK
IPQLVVECAVKL-TITAL-LE-TDWDFLLMRAEANGAPAMDGPVCA-LTILELDVQMEAR
GQYQA--VTGVTWDAAGVGLEEAQAWADASRITGRVTLSGVGD-R-YNVSGIRHQGWKTI
NGLQLGVV-TGN-RVR-VRMPLGTWCRVASLDAGFRPEIGDEVVLGFVDDDPRQAVILGM
LHSSAKEKLYQSR-QFSFNDD
>2556921605_7661.0
WLKAQNTTTATLA-VSSIKQP-VNA-DVNQPWPSWNGR-ET--EQRLSH-RNRVLSWSDI
VTLLKDVKHPSPEKRQLI-VIPTEMAEWI-DRLSTIEITNPIYVDIEHQLQQEL-SQK-Y
YYQLLATIQQ-SPLIERVVISLTTHHI-NANITL-P-SHELIVQL-AVLFKGVIVRQTLG
LSIVTLTVLQKL-TIKKL-FN-NDWAFLKSRLVATNPKALNHTVHT-IVLFEAELQWNNQ
HSPKT--VSIRAWDIAQLDNEQTKYLAQGHNVSGSLALNGFGQ-G-MDITGVSQQGWRTV
KELHIGIV-EKYQRIP-VRIPAVLFARLGKPYASFYPEPGDEVIIGFFECDPRFPVILGS
MHNP-KMKTLVIKNKQELIFD
>2556921605_7662.0
-----NATTATLA-ADSIKQT-VSA-RVKQPWASWNGR-ET--ESRLSH-RNRALSWDNI
VTLLKDVKYPSPETQQLI-VIPAEMADWI-SQLSTLKINNPSYVDVLHQLQQEL-SRK-Y
YYPLLATIQQ-SPLVERVVMSLTVHQI-NANITL-P-NQELIVRL-TVLFKGIIVRQALK
FSLVTLTALQKL-TIRKL-FS-HDWKFLKNRLVAANPESLNQTVHT-IVLFEADLQWDNR
HSPKT--VSVQSWDIAQQDNEQAKYLAQGDNVSGNLALSGFGQ-G-MDITGVSQQGWRTV
KELHVGIV-EKYQRIP-VRIPAVLFARLGKPYASFYPEPGDEVIIGFFECDPRFPVILGA
MHNP-KIKTVVIKNQQALVFN
>2556921605_7663.0
-----NATTATLA-AESIKQP-VNA-GVTQPWVSWDGH-ET--AQRLSH-RNRVLSWGNI
VTLLKDVKYPSPKEQQLI-VIPTEMIEWV-SQLSTIKINNPKYINVNHQLQQEL-SRK-Y
YYQLLATIQQ-SLLVERVVISLTVHHI-NVNITL-P-NHELIVQM-TVLFKGIIVRQALG
LSIITLTALQKL-TIRKL-FN-HDWTFLKSRLAATNPESLNQTVHT-IVLFEANLQWDNQ
RSPKT--VSVQSWDIAQLDNGQAKHLAQGHNVSGNLALSGFGQ-G-MDITGVSQQGWRTI
KELHVGIV-EKYQRIP-VKIPAVLFARLGKPYASFYPEPGDEVIIGFFECDPRFPVILGS
MHNP-KTKTLVIKNQQELIFD
>2556921605_7664.0
-----NATTAILT-AGSIKQP-VNT-NVTQPWPSWSGR-ET--EQRLSH-RNRVLSWGNM
VTLLKDVRHHSPGKQPLI-VIPAEMVEWL-SRLSTIEINNPSYVNVLHQLQQEL-SRN-Y
YYQLLATIQQ-FSLVERVVISLSVYSI-NANITL-P-NHELIVQI-NVLFKGIIVRQTLG
LSLMILTALQKL-TIKQL-FS-NDWTFLKSRLSATNPESLNQTVHT-LVLFEANLQWDNQ
RSPKT--ISVQSWDITQLDNEQTKQFAQGHNISGNLALTGFGQ-G-MDITGVKQQGWRTV
KELHIGIV-EKYHRIP-VKIPATLFARLSKPYASFYPEPGDEVIIGFFECDPRFPVILGS
MHNP-KVKTLVIKNQQALIFD
>2556921656_7698.0
WIRARQSDPVIVQ-ANTIKKM-WDN-SLTNPLAADGGF-EETGESTLKS-WDRGITCEDV
EWLVRLVKCFPPGKATVI-VVPNEIDRYL-SERIRLDVIGPDYIRIGGQIIDNL-REF-L
ISEVCSVIKN-TPGVDYIVEAVTVDEI-NFSIKL-P-GDKIVVSMGETMVSGEITSLELN
LSILEIRGLHRL-RAGEI-AK-SNYEFLLKRAAYLDKSRAAKPELPDFDFEELTLELKTL
TRGSQ--VVVRGWDIKEIDLSEAQSAAKAEFISGHVKILGIDE-R-FSIVSTIHTGYMT-
------------------------------------------------------------
---------------------
>2556921674_7711.0
WLRASQALEAVLP-PGTVAQL-ATP-SIAQPYPSFGGR-ER--MPRLRH-KDRAIDLWDY
ERLVLKVKCLNPGHVTLV-ALPSDIQAYL-AQRCQLHVKNPQFEEVRTQLQQAI-TRF-L
KSALIHFVET-QPCVDYVVQSVTVREL-NAVLQL-P-GKAIEIQFGTTVFKGTVVKQRLK
VSTLSVDCAVKM-TAGAL-LD-TDWDFLLCRAEANGKPNFSGPVLQ-LTVLELDVEMDAR
WQSKG--IKAVSWKAADLDESQLQAWADAARLRGRVQIDGIGQ-R-FQVSAVRQGNWETV
AGLQIGVV-TQLERIK-CRLPLGIWARLATLDAGFRPEIGDEVIVGFLGDDPRYAVVLGQ
CHSSAHHKGYVSR-KLTFDDE
>2558309032_7729.0
WFRISDAITLKTG-ISHKWQA-LPI-TYTQYEAAVDQP-EM--AATLRH-KNRAITPWDI
ERLVLRVKCLPPGSFSVV-VSPDEIGRYL-KALSRIMVTNARYEVVRNELTSDI-NRF-L
IKDVEGFIRK-LPYVEYVVESIYVKEA-NATLNL-P-GKSIEIEAGQVVFKGMVVKHGLN
ISRVVLECAIKM-TMTTL-VG-TDWDFILSRAEANGKPDFDAPLLT-VDLMELRAQVDSR
YQLSE--VKGVAWDTANQVQASLKSWSEGSLLRGYVEISGVGE-R-FSCSGIEHGSWHTF
DGLQIGIV-QKLDRVQ-VSIPVGIWARLSHPYASFIPEIGDEVVIGYFNADPGYPVILGS
LYSQ-KTKALITK-KIQFDDE
>2558860212_7890.0
WLQVSHVVRAVA--AASGWRA-LNP-AISLMMPSAGGA-ES--TRQLRH-KGRALTGWDY
ERLVLQARCFPPGQVLLL-VRQHRIQTWL-QTVAAIAVRSPVYEKVQRRLNRDI-SAY-L
LRQIEAFIAH-LDYVRFVLLSLHVKRV-NAELVM-P-GNSLTIAAGQLLFEGIIIRHGIS
ISRLVIECAIGM-TLRRL-IG-TDWDFLLARAEANGAPKLSAPVLT-VDLISLTADIDAR
HQFTS--VTGVGWDIKNLVNTALRDWARGSRLRGTIELAGVGT-R-FNVSGVRHGQWLTV
DGLQIGIV-KKLDRVQ-VSVPV-VWARLASYYASFMPEVGDEVVLGYFNNNPSDPVILGS
LYSS-KLKTLMTR-TLQFNEE
>2558860214_7897.0
WLRVSHVVRAVA--AASGWRA-LNP-AISLMMPSTGGA-ES--TRQLRH-KGRALTGWDY
ERLVLQARCFPPGQVLLL-VRQHRIQTWL-QTVAAIAVHSPVYEKVQRRLNRDI-SAY-L
LRQIEAFIAH-LDYVRFVLLSLHVKRV-NAELVM-P-GNSLTIAAGQLLFEGIIIRHGIS
ISRLVIECAIGM-TLRRL-IG-TDWDFLLARAEANGAPKLNAPVLT-VDLISLTADIDAR
HQFTS--VTGVGWDIKNLVNTALRDWARGSRLRGTIELAGVGA-R-FNVSGVRHGQWLTV
DGLQIGIV-KKLDRVQ-VSVPV-VWARLASYYASFMPEVGDEVVLGYFNNNPSDPVILGS
LYSS-KLKTLMTR-TLQFNEE
>2558860215_7900.0
WLQVSHVVQAHTA---SGWQV-LSP-GVSLMLPVQGEA-ES--LRQLRH-KGRALTGWDY
ERLVLQVRCFPPGHVLLL-VRQHRIQSWL-QTVANIAVRSPVYDRVQRTLNRDI-CAY-L
LHQIESFIAH-LDYVRFVVLSLHVKRV-NAELVI-P-GNTLTIAAGQVLFEGIIIRHGIR
LSRLIIECAIGM-TLRQL-IG-TDWDFLLTRAEANGAPCLSAPVLT-LDLMSLTADIDAR
YQFSS--VTGVGWDIKNLPASALRDWASGSRLRGTIELAGVGA-R-FNVSGVRHGQWLTV
DGLQIGIV-KKLDRVQ-VSLPV-LWARLASYYASFMPEVGDEVILGYFNNNPSDPVILGS
LYSS-KLKTLMTR-TLQFNEE
>2558860216_7904.0
WLQVSHVVQARAG---SGWQV-LSP-GVSLMLPVQGDA-ES--LRQLRH-KGRALTGWDY
ERLVLQVRCFPPGHVLLL-VRQHRIQSWL-QTVANIAVRSPVYDRVQRTLNRDI-CAY-L
LHQIESFIAH-LDYVRFVVLSLHVKRV-NAELVI-P-GNALTIAAGQVLFEGIIIRHGIR
LSRLIIECAIGM-TLRQL-IG-TDWDFLLTRAEANGAPCLSAPVLT-LDLMSLTADIDAR
YQFTS--VTGVGWDIKNLPASALRDWASGSRLRGTIELAGVGA-R-FNVSGVRHGQWLTV
DGLQIGIV-KKLDRVQ-VSLPV-LWARLASYYASFMPEVGDEVILGYFNNNPSDPVILGS
LYSS-KLKTLMTR-TLQFNEE
>2558860217_7909.0
WLLMTQGVRVLLA-AGSITAL-ATP-SIVQPFDSTGGR-ED--DIRLKT-KDRMHTCWDV
ALLARFVKNLSPGEVRLG-VVQNRILTYL-SSRQQVSVCNLRPEPVQQALTQSI-NLF-L
SAAIASVLTG-FDEVAAIVRRIQIQRI-NATLEI-P-GAEIVISLGKKVFSGIVTRQSLQ
VPLLVVECAIKM-SMSTL-IG-SDWDFILSRAEVNGSPTASTSVLT-VGLYHFSAGLNAV
TQLAQ--VKASAWDDKTLDNDALTQWSKAAKITGELTISGMGS-R-FDVSGIEHGNWFTV
EGLFNATV-KKVDRIL-VELPLGLWARLANFYSSFLPEVGDEVIVGFLNQDPRFPIILGS
LYST-NKKAIVTK-RIVFDDK
>2558860217_7912.0
WLQVSHVVQARAG-SGAGWQV-LSP-GVSLMLPVQGEA-ES--LRQLRH-KGRALTGWDY
ERLVLQVRCFPPGHVLLL-VRQHRIQSWL-QTIANIAVRSPVYDRVQRTLNRDI-CAY-L
LHQIESFIAH-LDYVRFVVLSLHVKRV-NAELVI-P-GNALTIAAGQVLFEGIIIRHGIR
LSRLIIECAIGM-TLRQL-IG-TDWDFLLTRAEANGAPCLSAPVLT-LDLMSLTADIDAR
YQFTS--VTGVGWDIKNLPASALRDWASGSRLRGTIELAGVGA-R-FNVSGVRHGQWLTV
DGLQIGIV-KKLDRVQ-VSLPV-LWARLASYYASFMPEVGDEVILGYFNNNPSDPVILGS
LYSS-KLKTLMTR-TLQFNEE
>2558860218_7918.0
WLQVSHVVQARTG-SGSGWQV-LSP-GVSLMLPVQGEA-ES--LRQLRH-KGRALTGWDY
ERLVLQVRCFPPGHVLLL-VRQHRIQSWL-QTVVNIAVRSPVYDRVQRTLNRDI-CAY-L
LHQIESFIAH-LDYVRFVVLSLHVKRV-NAELVI-P-GNTLTIAAGQVLFEGMIIRHGIR
LSRLTIECAIGM-TLRQL-IG-TDWDFLLTRAEANGAPCLSAPVLT-LDLMSLTADIDAR
YQFSS--VTGVGWDIKNLPASALRDWASGSRLRGTIELAGVGA-R-FNVSGVRHGQWLTV
DGLQIGIV-KKLDRVQ-VSLPV-LWARLASYYASFMPEVGDEVILGYFNNNPSDPVILGS
LYSS-KLKTLMTR-TLQFNEE
>2558860219_7919.0
WLRVSHVVRARA--AEPGWRA-LSP-PISLMLPLNDGA-ES--TRRLRH-KGRALTGWDY
ERLVLQVRCFPPGQVLLL-VRQHRIQSGL-QTITDIAVRSPVYDRVQRRLNRDI-SAY-L
LHQIESFIAH-LDYVRFVVLSIHIKQV-NAELTI-P-GNTLTIAAGQVLFEGIIIRHGIS
LSRLRIECAIGM-TLSRL-IR-TDWDFLLTRAEANGAPPLSAPVLT-LDLMSLTADIDAR
HQFSA--VTGVGWDIKNLPATALRAWASGSRLRGTIELAGVGA-R-FNVGGVRHGQWLTV
DGLQIGIV-KKLDRVQ-VSVPV-VWARLASYYASFMPEVGDEVILGYFNNNPSDPVILGS
LYSS-KLKTLMTR-TLQFNEE
>2558860220_7920.0
WLRVSHVVRARA--VEPGWRA-LSP-PLSLMLPLNDGA-ES--TRRLRH-KGRALTGWDY
ERLVLQVRCFPPGQVLLL-VRQHRIQSWL-QTIADIAVRSPVYDRVQRRLNRDI-SAY-L
LHQIESFIAH-LDYVRFVVLSIHIKQV-NAELTI-P-GNMLTIAAGQVLFEGIIIRHGIS
LSRLRIECAIGM-TFSRL-IR-TDWDFLLTRAEANGAPPLSAPVLT-LDLMSLTADIDAR
HQFSA--VTGVGWDIKNLPATALREWASGSRLRGTIELAGVGA-R-FNVGGVRHGQWLTV
DGLQIGIV-KKTGPRSGVGAGDGQLLRIGRHRGA--GRRGDSGLLQ---Q----------
---------------------
>2558860222_7924.0
WLLLTQGMRVQLA-AGSITAL-TTA-AIVQPFDSTGGF-ED--DTRLKT-KDRMHNQWDG
ALLARFVKNLSPGEVRLG-VVQNQILAYL-SSRQQASVCNLRPEPVQQALTQSI-NLF-L
SAAMASVLTR-FDDVAAIVRRIQIQRI-NATLEI-P-GAEIVINLGKKVFSGIVTRQSLQ
VPLLVVECAIKM-SMSTL-IG-SDWDFMLSRAEVNGSPTANTSVLT-VGLYHFSAGLNAV
TQLAQ--VKASAWDDKSLDNDALTQWSKAAKITGELTISGMGS-R-FDVSGIEHGNWFTV
EGLYNATV-KKTDRIL-VELPLGLWARLANFYSSFLPEVGDEVIVGFLNQDPRFPIILGS
VYSA-NKKAIVTK-RIVFDDK
>2558860222_7925.0
WLRVSHVVQAVA--AASGWRA-LNP-AISLMMPSTGGA-ES--PRQLRH-KGRALTGWDY
ERLVLQTRCFPPGQVLLL-VRQHRIQTWL-QTIAVVTVRSPVYERVQRRLNRDI-SAY-L
LRQIEAFIAH-LDYVRFVLLSIHVKRV-NAELVI-P-GNSLTIAAGQLLFDGIIIRHGIS
ISRLVIECAIAM-TLSRL-IN-SDWDFLLTRAEANGAPCLSAPVLT-VDLVSLTADIDAR
HQFTS--VTGVGWDIKNLVNSALRDWARGSRLRGTIELAGVGA-R-FNVSGVRHGQWLTV
DGLQIGIV-KKLDRIQ-VSVPV-IWARLASYYASFMPEVGDEVVLGYFNNNPSDPVILGS
LYSS-KIKTLVTR-TLQFNEE
>2558860223_7927.0
WLRVSHVVRVTAG-DTLIWRA-ISP-PIVQLLPRHPAR-ES--TAQLRH-KGRALTGWDY
ERLVLQVRCFAPGQVLLL-VYPAQIQRHL-QALAVIDVRAPHYEKVQRRLNQDI-NTY-L
LRQIEAFIAH-REYVRFVIITLEVKHV-NARVVL-P-GNALSLYAGQCIFSGVIVRHGIR
IPQLVIDCAIGM-TWQQL-IS-TDWDFLLARAEANAPPCLSGPQLT-LDIIALHADIDAR
YQFRA--VTSVGWDPASLSASALQHWARGSRLCGTVALNGVGA-R-FNVSGIRHGQWLTV
EGLQIGIV-KQLDRIQ-VSVPV-IWARLASYYASFVPEIGDEVVLGYFNNNPSDPVVLGS
LYSS-KLKTLLTR-SLQFDDK
>2558860224_7929.0
WLRVSHVVRAVA--AAAGWRA-LNP-AISQMMPSTGGA-ES--SRQLRH-KGRALTGWDY
ERLVLQARCFPPGQVLLL-VRQHRIQTWL-QTLAVVTVRSPVYERVQRRLNRDI-SAY-L
LRQIEAFIAH-LDYVRFVLLSIHVKRV-NAELVI-P-GNSLTIAACQLLFDGVIIRHGIS
ISRLVIECAIAM-TLSRL-IS-TDWDFLLARAEANGAPSLSDPVLT-VDLISITADIDAR
HQFTS--VTGVGWDIKNLVNTVLRDWARGSRLRGTIELAGVGA-R-FNVSGVRHGQWLTV
DGLQIGIV-KKLDRVQ-VSVPV-IWARLASYYASFMPEVGDEVVLGYFNNNPSDPVILGS
LYSS-KIKTLVTR-TLQFNEE
>2558860984_8192.0
WLRCRAEGWQRVA-RGAVSVL-RSS-SVVNREAARGGV-ETVANAVLRM-QERAVTAEDY
ETISRRVRCLPAGAVRVL-VVPEAITASL-DERRRLVVEPPVYQGVTEAALAAL-FRH-L
YGEVFGILQH-ATGNALVLVSCVVENV-GAVLTF-I-GTPLRVSVVERLFNGEVTALEVD
RSFTVVRASHRL-QVRKV-AA-SDWDFLQFLAAESGRPQKASDPMV-LNLLSLRASLSAA
DGAQQ--VEVRGWDVTTRTQAETTAVADAGFGELEVALGNVGQ-A-FSATAVQHGGYRTM
PGLAIGVV-TDVRAVK-VRFPWSDWVRTVQWGGKVSPEVNDEVLVGFEQGLLDSPYVIGG
LYNG-VRRSVVSR-RVELLDA
>2561511072_8262.0
WLRCR--KPQIVA-RGTLTVL-KTS-HVTNRTAAVGGR-QSLEEAKLRA-RTRAVTADDY
EYLACRARCLAPGQVFVI-ILPSAVLSYL-QPR-ALEVHSPHYVSVSQEAQEAL-RRY-L
RSELYGLLQR-IEHVEYVLLEVTVNSL-HATIVL-P-GKSVQIEAHKLLFDGEIVEIEPS
FQQLIIRALHRL-GIRKL-AA-SNLAFLQRRAAALGEPLANGSQLE-LNLHEFTPRLTTI
GQLSK--VTVRGWDPEQRTQAEADRLAQARFIEAEVRIKAVGT-R-FSVTSTLHQGYITG
LGLVIGVV-TDNDRVK-VKYPASGWARVVVPGGGFLPEINDEVLVGFLEGDIQHPYILGG
LWNG-QKRLLRSR-LITLDDS
>2561511090_8269.0
WLRARQGT-HRVA-PGALKVL-RSS-PPANRRAATGGV-EDVANAALRT-RQRAVTAEDF
EYLARRVRCVAAGAVRVL-LVPQRVRDRL-DRQRRLVVEPPFYQGVTQAAATAL-YRH-L
SGEVFAVLQQ-VPGVELVLVSGYVDSV-QFVLRF-I-GSPVKIYATELLVSGEVTALEVD
LTFTVVRGSHRF-LAVQV-AR-SDWEFLHRLADLAGDPARAASPYV-LNLLRCQVAVTAA
DQVAQ--VEVRGWDVTAGTQAAADQAAESSLAELDVTLANVGP-P-FEISSSRHVGYQTI
GGLVNATV-TDTRRVR-LAFPWSNWARTAGLGGRFIPEAGDEVLVGFEQGRVDQPYVLGS
LYNG-RRRSLVNR-RLEILDA
>2561511106_8272.0
WLRCRDEGWEIVA-RGAISVL-RSS-GVNNREAATGGV-ETVENAILRV-QERAVTAEDY
ELIARRVRCLPAGAVRVL-VVPAAVTERL-DERRRLIVEPPAYQGVTAEALEAL-FRH-I
YGEVFAVLQN-VEGAGLVLVSCVVENV-GAVLMY-M-GTPLKISVVERLFTGEVTAVELD
TSFTVVRAAHRL-QVRKV-AA-SDWEFLRHLAAESGKPDPASDPMV-LNLLALRAVLTGA
DGSDS--VEVRGWNVDTRTQAETRAVAGAGFGEVEVALGNVGP-A-FSATAAHHTGYRTM
PGLAIGVV-TDIRWVR-LKFPWTDWVRTVQWGGQFSPEVNDEVLVGFEQGLLDSPYVLGG
LYNG-VRRSLVSR-RLELLDA
>2561511169_8317.0
WLRCRGHGWVEVA-RGALRVL-RSS-RVENRRPALGGV-ETVENAALRT-LHRAVVPHDY
ELLARRVACVPGAGVRLL-VVPAMIASYL-DERRRLVVEPPYYQGVTEAALTAL-YGY-F
SGEVFAVLQR-VPGVDLVLVEGYVDSR-TFVLRF-I-GTRVRLLAGRPLFTGSVTALEVE
ITFTVVRGSHRL-FCVRV-AR-SDWEFLRSMAEEAGRPTGASDPLV-LNLLRCRAGVSAA
EQVSA--VEVRGWDMRTENQARVDQAAKASFAELEVALAGVGA-P-FEVTSSRHRGYETC
SGLANGTV-TDTKRVK-VRFPWSDWARTAQSGGTFIPEVGDEVLVGFEQGHLDRPYVLAA
LYNG-QKRAFGSR-KLELLDA
>2561511175_8326.0
WIRCRDG-WQEVA-REVLEVQ-RDP-SVVNRRPATGGV-ESVRDALLRT-RDRAVTAEDY
EQLARRVRCVPTGAIRVL-VVPTRIERYL-DERRLVSVEAPFYHGVTPRATQAL-YEY-F
SGEVFAVLQR-LPGVEMVLSYAYVDSR-NFVLRF-V-GAPIKLKVQQELLSGEVTAVAID
LTFTEVRGAHRL-FVTKV-TQ-SDWDFLSRLAESVGLAEKPSDPLV-LTLVSLRASVTAA
EQVPE--VEARGWDITRRTQAETKAAAVAACTELDVTLTGVGK-P-FALTSTRHVGYTTW
PGVVPAVV-SDAKRVK-LTFPWSNWARTVQPGAGVMSEVGDEVLVGFEQGDFEAPYVLGG
LYNG-VVRGFVSR-KLEFAEQ
>2561511180_8341.0
WLRCRGHGWVEVA-RGALRVL-RSS-RVENRRPALGGV-ETVENAALRT-LHRAVVPHDY
ELLARRVACVPGAGVRLL-VVPAMIASYL-DERRRLVVEPPYYQGVTEAALTAL-YGY-F
SGEVFAVLQR-VPGVDLVLVEGYVDSR-TFVLRF-I-GTRVRLLAGRPLFTGSVTALEVE
ITFTVVRGSHRL-FCVRV-AR-SDWEFLRSMAEEAGRPTGASDPLV-LNLLRCRAGVSAA
EQVSA--VEVRGWDMRTENQARVDQAAKASFAELEVALAGVGA-P-FEVTSSRHRGYETC
SGLANGTV-TDTKRVK-VRFPWSDWARTAQSGGTFIPEVGDEVLVGFEQGHLDRPYVLAA
LYNG-QKRAFGSR-KLELLDA
>2563366507_8555.0
LTSVHSQVWVRVL-RGKVNQL-LSG-SVTNIRAALGGA-ETNAKVSVAA-RVQAVTVADY
EVLARFARAMPPGAVRVI-VVPRAVQNYV-RRRTHVWVVAPDYQPIGDRVTLAV-RAF-L
LSDLANVIGG-VTGVDHVVTSIKYDGR-NVEIAL-V-QNSLTLAVGHHVFGGEITGITAT
FPMLTVVALHRL-GAMLL-SA-SDLELLADIAKDYDRFIKE-PSST-LSLLDFTPRLTTV
GQVAG--VSMKFTLREIDLAGS-ALRIVSKRMTGSVRLDGMGP-D-FSISSATHSGYQT-
------------------------------------------------------------
---------------------
>2563366573_8599.0
WLRLSQAVNAILA-ADSIAKL-KTP-KIAQPLASEGGK-EA--DERLRH-KKRASTIWDY
ENLILKVRCLNPGSVVVV-PIPADIDSYL-RERIHMEVQNPKIEEIQKLLNEEI-KQF-L
KSTIVNFIEE-RPYVDFIIEYIDIRMV-NAEIAL-L-GTEIEIDLGQRVFKGILVKQHIQ
ISRLLIYCCYRM-SMSLI--A-SDWDFMLQRAERNGSVQL-GSSGQ-INVQAAELQLDAQ
NQFEE--TKASAWASANLSATTLLNWANAAKIIGTVELQGFGA-R-FNVGGVMHGNWLTT
TNLHIAKV-VALSRIQ-VKIMAGVWARLASMDAGVRPEIDDEVIVGFIDGDAAQPIVLGS
LFSSANEKGWVTR-RFIFNDD
>2563366720_8657.0
WVKAKQVVTAQLP-AKTISKL-ITR-SVEQPFNSFDGK-ES--DPRLRH-KNRAITLWDY
EHLILRVKCLNPGKVTLV-VIPNSIENFI-NSKNSAKVINPDYEKVIKQLNEDL-IKF-L
RSIVIEYIEN-LYYVDFLVMSIVVNEV-NAQIVL-P-GKKIEIKAGETIYKGIVVKHSIK
ISLLIVECAVKL-TFEDI-IG-SDWDFIVSRAQANGKPDLTTPVET-VSMLDFDAEIDAR
NQFAK--VSSYSWNASNVTDTELQDWADASKVRGRITLEGVGD-R-FNITGVFHGNWTVI
KGLHIGIV-TQLQRIL-VKIPIGIWCRIAALDAGFRPEIEDEVIIGFINEDPNDAIVLGM
LHSSAKQKGIFTR-KVLFDDD
>2563367150_9039.0
WIRARQGAWIPVA-AGSVSRI-WDS-SVTNPVAADGGF-EEAEKATLKS-WNRGVTAEDM
EWLVRKVKCLSPGRATLI-VVPSEIEAYL-CERIGIEVIGPDYVRTAGRIIDNL-KQF-F
VSEVYAVIKQ-TPGVDYVVEGVTLDEL-NFSIQM-P-GDQLKLSLGEQMISGEITSLDLN
FSVLDIRGLHRL-RAAEI-AK-SNYEFLLERAALLDKSRSVKPVLPEMDFERLNLELRAL
TRGSK--VTVKGWDVKELDMNEAKVLAAAEFIAGEVKLMGLGE-R-FSIVATVHKGYTT-
------------------------------------------------------------
---------------------
>2563367156_9042.0
WIRARQGTWIPVA-AGSVSRI-WDS-SVTNPVAADGGF-EEAEQATLKS-WNRGVTAEDM
EWLVRKVKCLSPGRATLI-VVPSEIEAYL-CERIRIEVIGPDYVRTAGRIIDNL-KQF-F
VSEVYAVIKN-TPGVDYVVEGVTLDEL-NFSIQM-P-GDQLKLSLGEPMISGEITSLDLN
FSVLDIRGLHRL-RAGEI-AK-SNYEFLLERAALLDKSRSVKPVLPEMDFERLNLELRAL
TRGSK--VTLKGWDVKELDMNEAKVLAAAEFIAGEVKLMGLGE-R-FSIVATVHKGYTT-
------------------------------------------------------------
---------------------
>2563367164_9045.0
WLRASNCIRVKLP-AGTIREM-AEE-SVVQPLSGFGGT-ET--ETRFHN-RHRAVTMKDY
EQLVLKAQCVSPAAVNLM-VFSAEIQRLI-RRYVRLKVVNPSYQRVERQLTQIV-WNY-L
YKEIHARLAN-HEDVMRLLVSATVLEL-NATLKF-P-GNTIRLDAGETLFEGIIIGLRIL
ASCMVVECTYSA-TIKEV-LA-SDWDFALSRADANGKPEVNAPVLT-VDITAFDLELSSD
DQFTQ--YEAVSWCPKTTDEKALKQWADGARYQGSIELKGFGY-R-FNVGSVTHNEWTTL
QGLHAAVV-RKLDRIQ-IELPWLLWARLSTMYATFLPEPGDEVLVGFMNQDPGHPVILGS
IYGQ-KTKAIVTR-RIEFDEE
>2563367169_9049.0
WLRASNCIRVKLP-AGTIREM-AEE-SVVQPLSGFGGT-ET--ETRFHN-RHRAVTMKDY
EQLVLKAQCVSPAAVNLM-VFSAEIQRLI-RRYVRLKVVNPSYQRVERQLTQIV-WNY-L
YKEIHARLAN-HEDVMRLLVSATVLEL-NATLKF-P-GNTIRLDAGETLFEGIIIGLRIL
ASCMVVECTYSA-TIKEV-LA-SDWDFALSRADANGKPEVNAPVLT-VDITAFDLELSSD
DQFTQ--YEAVSWCPKTTDEKALKQWADGARYQGSIELKGFGY-R-FNVGSVTHNEWTTL
QGLHAAVV-RKLDRIQ-IELPWLLWARLSTMYATFLPEPGDEVLVGFMNQDPGHPVILGS
IYGQ-KTKAIVTR-RIEFDEE
>2563367171_9054.0
WLRVSHVVQAVA--AASGWRV-LGP-AISLMMPAAGGA-ES--TRQLRH-KGRALTGWDY
ERLVLQARCFPPGQVLLL-VRQHRIQTWL-QTIAVITVRSPVYERVQRRLNRDI-SAY-L
LRQIEAFIAH-LDYVRFVLLSLHVKRV-NAELVI-P-GNSLTIAAGQVLFDGIIIRHGIN
LSRLVIECAIGM-TLSRL-IG-TDWDFLLARAEANGAPKLNAPVLT-VDLISLTADIDAR
HQFTS--VTGVGWDIKNLVNTALRDWARGSRLRGTIELAGVGA-R-FNVSGVRHGQWLTV
DGLQIGIV-KKLDRVQ-VSVPV-VWARLASYYASFMPEVGDEVVLGYFNNNPSDPVILGS
LYSS-KLKTLMTR-TLQFNEE
>2565956511_9086.0
-----DAVSATVP-AGTV-----TR-HVVQPLDTSGGQ-EA--PARVRH-RGRALSAWDI
ERLVLLVRVFPAANVTIV-AMPEAVADRL-AQISRIAVIDPIHVPIHAAIEAEL-AAF-L
RARIAEFLLR-LPQVCAIIASVEIWQA-NARIVI-P-GTRIVLSAGAVIHQGIVVRHGLR
IAQLVVDTLLKM-TISAL-VS-SDWDLMLLRAEASGTPTAPTPVLT-LSILSFDAQIDAV
PRLGDGVVNSRAWSYADRSEDELGKWSAASQFTGTVTLAGLGE-R-FNISGVHHGDWHTL
KGLHVGQV-KAVARVQ-VTLPLAIWARLAQPYASFFPEVGDEVVLGFMNEDPASAVILAS
VYSN-QIKALVTR-EVNFNDK
>2565956522_9093.0
-----NATTATLA-ADSIKQP-VNA-GVTQPWVSWNGR-ET--EQQLSH-RNRVLSWGNI
VTLLKDVKYPSPKKQRLI-VIPAEMVEWI-KQLSTIEINNPTYVDVKHQLQQQL-SQK-Y
YYQLLANIQQ-SPLVERVVISLTVHHI-NANITL-P-NHELSVQI-TVVFKGIIVRQALG
LSIITLTALQKL-TIKKL-FS-NDWTFLKSRLLATHPESLNRTVHT-IVLFEANLQWDNQ
RSPKT--VSVQSWDIAQLDNEQAKHLVQGHNVSGNLALNGFGQ-G-MDLTGVSHQGWRTA
KELHVGIV-EKYQRIP-VKIPATLFARLGKPYASFYPEPGDEVIIGFFECDPRFPVILGS
MHNP-KVKTLVIKNQQALVFN
>2565956522_9094.0
WLKAQNATIATLA-ADNIKQP-VNS-EVTQPWTSWNGR-ET--EQRLSH-RNRVLSWNNI
ATLLKDVKYPSPEKRQLI-IIPTEMVEWL-DRLSTIEIKNPTYINVLHQLQQEL-SRK-Y
YYQLLASIQQ-SPLVERVVISLTTHHI-NTNITL-P-NNELTIQI-TVVFKGSIVRQALG
LSIITLTALQKL-TFRKL-FN-NDWIFLKSRLIATNPKALNQTVHT-LVLFEADLQWNNQ
YSPKT--VSVRAWDIAQLDNEQAKHLAQGHNISGSLALNGFGQ-G-MDITGVSQQGWRSV
KELHIGIV-EKYQRIP-VRIPAVLFARLGKPYASFYPEPGDEVIIGFFECDPRFPVILGS
MHNP-KVKTLVIKKQQALIFD
>2565956522_9095.0
-----NATIATLA-ADSIKQP-VTA-GVTQPWASWNGH-ET--EQRLSH-RNRVLSWGNM
VTLLKDVRHHSPEKQQLI-VIPKEMVEWL-GRLSAIEINNPTYVNVLYQLQREL-SRQ-Y
YYQLLATIQR-SPLVERVVISLTIHHI-NANLTL-P-NHELIVQI-NVLFKGVIVRQTLG
LSVIILTALQKL-TIRKL-FS-NDWAFLKSRLNATHPESLNHTVHT-IVLFEANLQWDNQ
RSPKI--VSVQSWDISQLDNEQTKHVAQGHNISGSLALNGFGQ-G-MDITGVNQQGWRTV
KELHIGIV-EKYQRIP-VKIPAVLFARLGKPYASFYPEPGDEVIIGFFECDPRFPVILGS
MHNP-KVKTLVIKNQQALLFD
>2565956522_9096.0
-----NAMTATLP-ASSIQRP-VEP-SVNQPWASWGGR-ES--YSGLSH-RNRALTWGNM
ATLLKDVRYPGLEQQQLT-VIPQEMADWL-QQKDAIKIRNPEYIDVKRQLWQKL-CGE-Y
YFQLLATIQQ-QPLVERVAVDVDTYRV-NATLKL-V-GKTLRLELIWVLFNGLITRKALR
ILLLTLVVLQLM-VLSAL-LN-SDWHFLLCRLSATGPDALKSSAYT-LVVKDAYWQFDNQ
INPAL--LEVSGWDINKLTTQESGYLAQGSGVTGEIQLTGFGS-Q-LDITEVRHIDWETA
PELHIATV-AKYQRIP-IILPVFLWARLGKPYASFYPEPGDEVIIGFFENDPRYPVILGA
MHNP-KEKVLVVKTQQQLIID
>2565956522_9102.0
-----NAQTATLI-PFSVQHL-VNT-KIEQPWSSWGGT-ED--PARLQH-RQRALTWDNQ
IAMLKDVISPNSNTQTLI-VIPRQMSDWL-QIHTNPQVKNPIYVDVSRQLQQWL-SSI-Y
FYQLLADIQR-VPYVEHVVSELKIRRI-NAVVKL-P-GVKAELRILTRLFSGDIVQQKTE
LHTIKLVLLQRI-TIADL-LN-SDWQFLLQRLYATNPNSLPLERWT-LRLYSTELMLDNR
FDTAE--AVVSAWDIDDLSTKEVQFLTRSTAVRGSLMLSGFGE-N-MDLTGVDHESWKTV
NGVHIGKV-ADYQRIP-VLIPAPLFARLGKPYASFYPETGDEVILSFLEGDPRYPVIIDS
LHNP-KLKTLIIK-EQQLLFD
>2565956544_9116.0
-----QEIWVRVR-AGMITSL-KTA-SVANHIPSSGGS-ETLDQATIKS-RNKAITKEDF
EWLAYRAKCIPNDRINVI-IVPDMVERYL-KDRVKIEVIGPDYKEITDRIKKRL-ELY-L
ISKIAALIEG-IEGVDYIVKEVTFDEI-NFVIKL-P-GDSVKLSMGVEIMTGEITALDLT
FAFLEIRGLHRL-RASSI-AS-SNYEFLLERGKRIGKSQEDKPELT-LDLDSFSVQIKTL
TEGSQ--IEVRGWDIKKTDTDEAQNIAKAEFISGEVEIKGFGE-R-ISVISTVHGVYTT-
------------------------------------------------------------
---------------------
>2565956581_9175.0
-----NAMTATLS-AESIQRT-VEP-SVVQPWASWGGR-ES--HGRLSH-RNRALTWGNM
ATLLKDVKYPTSEQQQLT-VIPAEMADWL-EQRDSITVTNPSYIDVYRQLRQSL-SET-Y
YFQLLATIQQ-HPLVERVTVDVDTHRV-NTTIKL-V-GKNLTMELCSVLFNGVITRQSLR
VLLLTLVILQLM-VLSSL-LN-SDWYFLLCRLSAMGAETLNTPVHI-LVVKDAYWQFDNQ
RNPAS--LEISGWDISKLTTLESGYLAQGSGVTGAIQLLGFGS-Q-VDITGVRQVDWETA
SGLHIATV-GKYQRIP-IILSTYLWARLGKPYASFYPEPGDEVIIGFFENDPRYPVILGA
MHNP-KEKTLIVKIEQQLLID
>2571042011_9717.0
-----TEIWIQPA-QKQLTKI-QKA-DVTNYFPAIGGK-ENIREFSIKR-RDRAVTKGDF
QYLAQNSNCILDEILDIL-IVPDLVTEYV-QDRANIRVTAPTYRLINKTVSDTL-QIF-F
YSQVKHTIQT-CLGVETIVEEIIIEKK-DFMIKY-I-GDTIRVDLGQQVISGEIDSMNVV
FSYMEISGLYKL-TVSSI-AS-SNYLFLMNLAKRIDKSR--EPVVK-FDIFDFSTQMVNL
DQGSQ--VEVRGWDMNKVDRQDAGNLAREKFMTGSIDIQGLGK-R-YSIHATTHDGYYT-
------------------------------------------------------------
---------------------
>2571042375_9838.0
WICAGNVAEAA-P-G-------LLS-LL------DTTA-ES--ETRIAH-RQRPLLPCEY
EQLVLKVKCLRRTTVVTL-VAICGIEAFL-RPYT---AINPVYEEVTSDINRNL-CRC-I
-SCIRENPA-----VEALFKNIEVREV-NAVLKI-P-GRKIKIELGKPVFEGIVVAQRIY
IALLIIECAVKG-TIVTV-LS-TDWDFALSRADACGKPKVSEPVLK-VDLLSFDGELYVE
DQFSK--VESVGWDPITSAKDVLQNWADASRFRGTIELTGMGA-R-FNVGSVTHGSWITI
EGLHIGKV-SKLTRIQ-VEVPLTVWARLSQFAASFVPSVGDEVVLGFINNDPNQAVILGC
MYSS-KKRAIITP-TVELDDE
>2571042839_10054.0
WLRVSHVVKVTPQ-LYSAWRS-TPR-NIAQLNAMINIP-ES--DQSLRH-KGKALTPWDY
EHLILAVYCFPPGNVLII-VTPIAIRRFL-MAVSQIDVRNPGYETIQRRLEKAI-KSQ-L
LEKLSAFILR-QKNVIKVIITIHVYRI-NAEITI-P-GSAISISAGSTIFEGIIISHGIE
ITFLKIVCAIAM-TISGL-IA-TDWDFLLARAEANGKPSVSDATLI-VDLMSFSAKADAR
NQLNT--VTAASWDPTTIGSDSLTHWANGSKVRGSIELAGVGE-R-YSIGGIRHGQWITV
DGLQIGVV-TKLDRIQ-IQIPTVIWARLATYYASFIPEVGDEVIVGCLNQDPSTPVILGS
LYSS-KIKTLVTK-KVIFDDE
>2571042908_10103.0
WLRVSDVIPLVAG-YSNTWQA-TPA-RLLQCEPAIAQK-ET--QHLLRH-RNRAITPWDY
ERLVLRVKCLPPGHIAVI-VCPAEIQRYL-QSLSEIDVCNPVYEKVRKRLNNDL-FDY-L
AQDVERFIRE-RDYVKSVVHSIRVKQV-NAWIHL-P-GAKIEIEAGAVIFNGILVRHGLD
ISRVSLECAIKM-TMQTI-LN-TDWDFILTRAEINGKPDFSSPVLS-VDLMEFKAAIDAR
FQPSS--VTSVGWSTSEQEQALLTAWSEAAQLRGHIEVKGVGE-R-FSCSSVEQGNWQTF
NGLQIGIV-QKLDRVQ-VKIPLGIWARLGHLYASFIPEKGDEVIIGYLNSDPSYPVVIGS
LYSA-KTKAIITN-TLSFDDE
>2574179707_10120.0
WLMASQAATAVLP-EESITQL-RFR-TVVQPQASFGGR-ESGDARRLRH-KQRAVTVWDY
ERLVLLAKCLPPGYVTMG-VIPESYERYL-NRHNTLLVSNAIFEPVRKQLNEDL-KAF-L
AMELLRFLEN-LDYVDVILSSLSINEV-NAKLVI-P-GKKADIRLGETIFKGIVIRHSIN
ASVMELECAVRM-TFREL-IE-TDWDFLVLRAEANGKPEKAPADHT-VEIINFEAEMDSR
THYPD--VTTATWDHTQVEGKVLSAWAKASQVRGRMELKKAAS-R-FNMTGIVHGTWQTV
QGLQIGTVTKLESRVK-VQIPWGIWARLAVPTAGFRPEVNDEVILGFVNNDPNDAVILGS
AYSS-NKKGIFAK-KVVFDDD
>2574179787_10162.0
WLRGSQAVSVVLP-AATIAAL-YEN-SVAQPLPSSGGR-EA--SGRLRH-RGRAITSWDY
ERIVLMARCVR-VVMQV---IPNNIRDYL-QPLV---VTAPRFQEVRYTLNQEV-VTH-L
LTAIARYVSS-RPYVARVVVAVEAWQC-HATLLV-P-GKEVEIKASVTLFKGLITGQSLK
AAFLTLQLLIKL-VIKKL-IT-SAWSYIKYLTEANGEPGKIKENHK-LQFKQVSLDLDDT
NALEK--VSASAWSVKDLQAGELTSWSTADRYRGSVELEDFGA-L-FNVTGVTHDGWITV
RGLLIGQV-QAYKRFP-VLVPAILWARLGAPYATLPPKPNDEVILGWCDDDPRQPVILGS
MHNP-KQRGLIIT-TLLFDEK
>2574179848_10208.0
WLRCRPEGWQRVS-RGAISVL-RSS-RVVNREAARGGV-ETVDNAALRM-QERAVTAEDY
EIIARRVRCLPAGSVRVL-VVPAAITAAL-DERRGLVVEPPVYQGVTDAALAAL-FRH-L
YGEVFGVLQR-AVGDVLVLVSCVVENV-GAVLTY-I-GTPLRVSVAERLFNGEVTALEID
RSFTVVRAAHRL-QVRKV-AA-SDWDFLQFLAGESGRPVQASDPMV-LNLLALRAALSAA
DGASK--VQVRGWDVTTRTQAETTAVAKAGFGELEVALGNVGQ-A-FSATAVQHGGFRSI
PGLAIGVV-TDVRAVR-LKFPWSGWVRTVQWGGKVSPEVNDEVLVGFEQGLLDSPYVIGG
LYNG-VRRSIVSR-RVELLDA
>2574180450_10329.0
WLRAR--TPEPLA-AGQITTP-MSSGRLTNPIASEGGT-ESLDAAALKA-RDRAVTVDDF
ELLAKRAHAMPPGVVTVL-VVPRTVCAHL-DQR-ELYVTGPAYVDVALAVEDAL-RAY-L
FGELYRRAL--LPGAARVVMELKYDSL-TFEVTV-PCEKTVEVRLGITMMLGNFTQVEPT
FPTLTVTGLHQL-RARNI-AT-YDIDFLLNLARRHGPPGEA-TNYR-LTLIDFRPVITSH
NQVQS--VTVRAWDRQGDNCLHARDLAVAGVIKATVLIGKLGA-R-LSVTKTTHRGYTV-
------------------------------------------------------------
---------------------
>2576861015_10342.0
WICAGNVAEAA-P-G-------LLS-LL------DTTA-ES--ETRIAH-RQRPLLPCEY
EQLVLKVKCLRRTTVVTL-VAICGIEAFL-RPYT---AINPVYEEVTSDINRNL-CRC-I
-SCIRENPA-----VEALFKNIEVREV-NAVLKI-P-GRKIKIELGKPVFEGIVVAQRIY
IALLIIECAVKG-TIVTV-LS-TDWDFALSRADACGKPKVSEPVLK-VDLLSFDGELYVE
DQFSK--VESVGWDPITSAKDVLQNWADASRFRGTIELTGMGA-R-FNVGSVTHGSWITI
EGLHIGKV-SKLTRIQ-VEVPLTVWARLSQFAASFVPSVGDEVVLGFINNDPNQAVILGC
MYSS-KKRAIITP-TVELDDE
>2576861037_10347.0
WLRARQAVLAKLP-AETISKM-VNR-GLTQPYNSFGGK-ES--DERLRH-KNRAVSIWDY
EHLVLKAKCLSPGSVVVV-VIPSKIQQFL-KRHNQTLVINPEYEEVRSVLNDDL-TRF-L
KSVIINYTEQ-LDYVDFILLSITVKEI-NAKIVL-P-GKEVEIKAGETIFKGIVIRHNLK
IAVLIIECAVKL-SVEQI-ID-SDWDFCVTRAQANGSPDFNQEKLN-LTIFDFDAEIDAR
NQFDT--ITSYGWDAANISDAGLQDWANASKIRGKITLSGVGN-R-FNVSAVRHGNWTCV
NGLQIAKV-TQLERVL-VRMPLGVWARVATLDAGFRPEIADEVIVGFLNGNPNDPIILGM
LNSSAKEKGFVTR-KFIFNDE
>2576861238_10393.0
-----NAMTATLP-AETIQRP-VEP-SVTQPWSSWGGC-EL--YSRLSH-RNRALTWGNM
ATLLKDVKYPRLEHQQLT-VIPAEMADWL-EQRDSIIVANPTYIDVHQQLRQRL-SEV-Y
YFQLLATMQQ-HPLVERVAVDVDTHRV-NATIKL-V-GKTLKLELNSVLFNGVITRQTLR
ILLLTLVILQRM-VLNAL-LN-SDWYFLLCRLSAIGAGAQSVKTHL-LVVKDAYWQFDNQ
RNPPS--LEISSWDISKLTTQESGYLAQGAGVTGEIQLVGFGS-Q-IDITGVRQIDWETA
PELHIATV-AKYQRIP-IILSAFLWARLGKPYASFYPEQGDEVIIGFFENDPRYPVILGV
MHNP-KEKTLIVKIRQQLLID
>2576861499_10479.0
WLRAEQAMSATLE-PNVISKL-ISG-SVEQPYASFGGR-ER--ENRLRH-KQRAIGVWDY
ERIVLKVKSLNPGNVTLI-VIPASIKNYV-TQYISLFVENPKYEPILQLLNEDL-KRF-L
KSSILAFLEE-QTYVDYVVLTMVVKEI-NAKIII-P-GNEIEVLVGNVIFKGVIVKQGIK
ISMLKLDCAFKT-TIEEI-LS-TDWDFILARSESNSEPNFDQPVLT-ASVLEFDGEIDAR
KQYAS--VKASSWDHTNLLQDELQTRADAAKIQGRITLKGFGD-R-FNVSGVRQGTWHTN
IGLQIGVV-TQLQRIL-VKLPIGVWARIATLDAGFLPEIEDEVVVGFLNNDSHDPIVVGM
LHSSSKEKGYVSK-KLVFDDE
>2576861529_10521.0
WICAGNVAEAA-P-G-------LLS-LL------DTTA-ES--ETRIAH-RQRPLLPCEY
EQLVLKVKCLRRTTVVTL-VAICGIEAFL-RPYT---AINPVYEEVTSDINRNL-CRC-I
-SCIRENPA-----VEALFKNIEVREV-NAVLKI-P-GRKIKIELGKPVFEGIVVAQRIY
IALLIIECAVKG-TIVTV-LS-TDWDFALSRADACGKPKVSEPVLK-VDLLSFDGELYVE
DQFSK--VESVGWDPITSAKDVLQNWADASRFRGTIELTGMGA-R-FNVGSVTHGSWITI
EGLHIGKV-SKLTRIQ-VEVPLTVWARLSQFAASFVPSVGDEVVLGFINNDPNQAVILGC
MYSS-KKRAIITP-TVELDDE
>2576861530_10522.0
WICAGNVAEAA-P-G-------LLS-LL------DTTA-ES--ETRIAH-RQRPLLPCEY
EQLVLKVKCLRRTTVVTL-VAICGIEAFL-RPYT---AINPVYEEVTSDINRNL-CRC-I
-SCIRENPA-----VEALFKNIEVREV-NAVLKI-P-GRKIKIELGKPVFEGIVVAQRIY
IALLIIECAVKG-TIVTV-LS-TDWDFALSRADACGKPKVSEPVLK-VDLLSFDGELYVE
DQFSK--VESVGWDPITSAKDVLQNWADASRFRGTIELTGMGA-R-FNVGSVTHGSWITI
EGLHIGKV-SKLTRIQ-VEVPLTVWARLSQFAASFVPSVGDEVVLGFINNDPNQAVILGC
MYSS-KKRAIITP-TVELDDE
>2576861597_10556.0
WLRVSHVVKVTPQ-LYSAWRS-TPR-NIAQLNAMINIP-ES--DQSLRH-KGKALTPWDY
EHLILAVYCFPPGNVLII-VTPIAIRRFL-MAVSQIDVRNPGYETIQRRLEKAI-KSQ-L
LEKLSAFILR-QKNVIKVIITIHVYRI-NAEITI-P-GSAISISAGSTIFEGIIISHGIE
ITFLKIVCAIAM-TISGL-IA-TDWDFLLARAEANGKPSVSDATLI-VDLMSFSAKADAR
NQLNT--VTAASWDPTTIGSDSLTHWANGSKVRGSIELAGVGE-R-YSIGGIRHGQWITV
DGLQIGVV-TKLDRIQ-IQIPTVIWARLATYYASFIPEVGDEVIVGCLNQDPSTPVILGS
LYSS-KIKTLVTK-KVIFDDE
>2576861602_10566.0
WIRAVQAVQITLE-AGSIGKL-LVT-SVVQPFDSFGAK-ED--DTRLRH-RDRLLTAWDY
EHFILSVTAYQ-VNITV---IPRKIQEEV-EARS---IEDPKYVEVQVELNELI-VET-L
LTDVAQALEA-HQAVNMVVREISTRGL-NLSIVF-P-GKSIEVKAGITLFVGVITGGKIG
YPYVEVFAANKL-IITDL-LK-KPWEVIMNRILTNGDLTKHKAATE-FGCTEFELCLDNS
SYAQK--VDHSAWDIKTIDKLELAEKAKADTSQGRIKVSGAGE-N-NKVTEIHHQGWFCP
TPMLVGTV-APFKRIP-ITLNTPIWARLLTTYVGLPPNPDTEVLVDFIGGDARHPVIVGA
CHNP-VVRGLLFK-AIKFTFK
>2576861623_10571.0
WIRCV--PSESVC-AGALRVL-KSS-QVVNYEPAEGGR-ESLNQAILRT-RETAISPEDF
ERTAQFAHCVRPGVIRLL-IIPQSLQDHL-NLH-RATVEPPNYVGIQQTFIKQL-YEF-L
ASDVIALLQD-YPEVRSVILQVIIESL-HLTLVI-I-GKTIQIGFSPYLFHGEITGLETQ
FAPIIIRASHRL-HVEKI-AD-TNMAFLRQRAARIGQPKS-E-TLE-LDVRSFHVQLTSA
EQVKS--VEVRGWDYTTFKRKEADAIAQAQFVMGDVKLQALG--P-YTITETRHRVYDTG
QTLLVGIV-TDNERVK-VKFPTSNWARVVSMGAGCLPEIDDEVLVAFEHGDIHRPYVLGG
VWNG-ALRTIQTR-KIQFVEE
>2576861707_10607.0
WIRMR----QAVG-AGSI--S-QAP-RVANPLPTWGGD-PTVAQAFVRH-RDRMVAPADF
EDVTRRVEALPPGVVTLL-LIPRAVCDYV-EDRREVHLRGPVYVPVWEAAKAAV-RAY-L
RLELTAVVAR-VDGVGKVVLSVVVETT-ECELVA-F-GSRLGVRLGGSVFHGVVTGIEAH
YPEIVFLALQDL-RIREV-VN-SDLAFIRDRAHMLDRRSQPR--VT-LDLRELSVLADLA
HQRSK--IVVAGWDVAASTSAQARAQADTRFVTATVNLAGLGA-G-FSLIEVEHHGYQT-
------------------------------------------------------------
---------------------
>2576861784_10665.0
WIRVSHVVKVTPL-SFSAWRS-TPR-VIAQINAMIKIP-ES--DRRLRH-KGKALTPWDY
EHLILAVHCFPPGRVLII-VTPLTIRRYL-LAVSEIEVRNPGYEKIQRRLEYAV-KSQ-L
LEKLSAFILR-QKDVVSVVIAIHVYQI-NAELTI-P-GATISVSAGKTIFEGIIISHGLE
ISFLNIVCAIAM-TISAL-LA-TDWDFILTRAEANGKPATSTAALV-VDLISFSAKTDAR
NQLSS--VTATAWDSASISTDALTRWANGSKVRGSLELSGVGE-R-YNVGGIHHGQWITV
DGLQIGIV-TKLDRIQ-IKLPTLIWARLASFYGSFIPEIGDEMIVGFINQDPSNPVILGS
LYSS-RIKTIVTK-KIIFDDE
>2579778519_10703.0
WLRAR--GFATLG-PDAITQL-QSA-AVTNLFSSEGGV-ESLTDASLKT-RDRAVTNDDF
ELLAQRAIAQPPGSVTVI-VIPHNVCAHL-NVH-ELHVTGPAYRKVRNAVVDAL-DTY-F
FSLVYKTILV-VPGVAKVVTTVTYDAI-NFEFTI-P-GAYVRVWLGRPMLTGRVTQVTPS
FTTLTVRALEAL-RAERI-VK-TDIAFLIKRAKARGPSNML-PPYR-LSLIEFRPSINLS
TLWRK--VSTQFWDRRTHTLGEAQDLVRNQMITADVEVAGIGA-P-FDLTNTTHNGYRT-
------------------------------------------------------------
---------------------
>2579778789_10977.0
WVRARQAVVAVLP-DGTISKL-ITR-SITQPYTSFDGQ-ES--DDRLRH-KNRAITLWDY
ESLVLQVKCLNPGDVTLV-VIPNKVASFI-NKLNTAAVINPSYEEVEKQLSEDI-TKF-L
RSILIDYIEK-LAYVDYLVKSVLVKEI-NAKLVL-P-GKNIEITAGSTIFKGIVIKHNLR
INQLIIECTVKL-TFEEI-IG-SDWDFIIARAQANGAPDLGQAIET-VSLLDFDAEIDAR
HQMST--VSSYAWNYSDVTDAELQSWADASKVRGRLKLEGVGD-R-FNVTGVRHGNWTVI
QGLQIGIV-SQLQRIL-VQIPIGIWCRMASLDAGFRPEIEDEVIIGFINEDPNDAVILGM
LHSSAKEKGFITR-KVLFDDD
>2579778852_11036.0
WIRIAQAARASLQ-AGSIAKL-ATP-KITQPYSSFDGR-EG--NRRLRH-KDRAVTLWDY
EALVLRVKCLSPGAVTVV-TVPTAVDSFL-RRRIRLEVQNPKFEEVQNELNKAL-IGF-L
KSTIIDFVEE-LPQVDYVIVSVEIREA-NATVVL-P-GVEVEILGGSTLFKGLVVRQRIE
VSRLTVELVFRM-TMEQV-IG-SDWDFLVMRAEMAGPPAVAGAAVS-AGLFSAELELDAE
TQFSA--VETGAWDMANLDQAMLDQWAAAAAVRGRIDLGGFGS-R-FNVSGVRHGDWVSV
PGLQIGVV-AALERIQ-VRLATLVWARQALLDAGFRPELDDEVVVGFLDGDPHHPVILGA
LHSSAKEKAIVTR-RIHWDDD
>2579778889_11093.0
WIVIVNGISVQIA-ANTISKT-KSP-AVQQPFPSFGGK-EN--AIRIKT-KDRATSASDY
IRLIKDAAVIY--NIYVVQAVDEKLQRYL-KQKTVVKVSNPDFQAITQTLTHAL-NIY-L
DVQVAAFIKT-LSGVAAVVLSVRVKRI-NAIITI-P-GNVISIEAGTVIFKGIITRQSIL
ISALEVECAIKM-TISSI-IS-SDWDFMLSLAEMNGAPGANPPVIT-IGLMEFRADMNAV
TQLES--VKSSTWDYKQMETEELNNWAKAAKIQGEMTLNGLGG-R-FNISGVIHGNWVTV
RGLFNGTV-KKMYRIL-VDVPLGIWARLANFYSTFLPEVGDEVVLGFLNEDPRSPVILGS
MYSSPKIKAIVSK-NIEFDDE
>2579778893_11096.0
WIRAVLKCWIRLD-RLAINQL-QTS-SVVNHEPASGGC-ESLQEALVKH-RGRAVTAEDY
EWLVRKVKCLPRGCVTLV-VLPKRVERYL-RERASIQVIGPAWLEIGSQALGKI-SRF-L
LSMFYALLKS-IGSIHHVIPSITVTSV-EVDFSVKL-GKTLEVKMGKTVFYGIITSVTAD
YPTLRVKGSTLM-MAKEI-GQ-SDFKFLKYMALMCNKPLTGTSVLT-LNLRSFSTDMNLA
DQITK--VTVRGWDDKQDSVEEAKAKAEAKLVSGHIRLEGLGR-V-LNITSSTHSGYMT-
------------------------------------------------------------
---------------------
>2579779088_11314.0
WVRINNVVKLEAN-DGEIEED--AI-KVNRITPFYGGR-ET--AEYNRH-RGRAVTRRDY
EELILSVKCITFSLYLVI-VPTFEVENYM-RQLI---VINPLYEELIKKLIQMI-NNS-I
-EDLVNEFGQ-LIAINDLLDSIWIKEV-NAEIVF-P-GNKIRIEAGASLFEGIIVEQDID
LSRIKLGCMYLS-TLSNI-LS-TDWDFILERAKRNGEPSISSPVFH-LNIIDIKGQLKVK
KQFTS--VKALGWNQKECNRETLQKWAESQRISGEVEISGVNR-H-MDCGAVEHGDWNTI
SAIQIGKV-SQIDNIQ-VEIPLKIWARRATFWSSFIPDVGDEVIIGFLDSNHSNPVILGS
LYSS-KIKSLVTK-SLIFDDE
>2579779156_11386.0
WLKIEGRGFVPLP-RATLKAI-NAK-SATQVIATSGGF-ETLAEAWLKH-RNRSVVSNDY
QELAKRVEILPPGVVSVM-VLPEKVYRYL-EARKELYVIGCEYVPIAYDVKVAL-KDY-L
DREMEVVAAR-VAGVKEVVLAMDVEHE-SLELRL-L-GSSIALYAGQEIFRGKISGLEAE
FPEILVFALQKM-RANTI-AA-SDLAFLRRLAKRYHAINDV---LE-LQLKSVKFFADLS
EQVSS--VSVTGWDADAKNAAEAIALANANFVSVQVRITGASE-R-FEVTSAQHLGYQT-
------------------------------------------------------------
---------------------
>2579779156_11390.0
WFRISDAITVRPG-ISSKWQA-MPT-SFLQYEAAVNQS-ET--VAQLRH-KNRAITPWDI
ERIVLRAKCLSPGTLSLV-VSPAEIREHL-ISLCKIEVHNARYEIVRQQLNNDL-CQF-L
TKDVESFIRQ-LSYVRFVIDSIRVKSV-NAWLYL-P-GKTIEVEAGSLIYAGIIVRHGIQ
MCRLVIECAIKM-TFTTI-TG-TDWDFIVSRAEVNGKPDFSTPLLT-VDLMEFRAQVDSR
YQLSQ--VRSVAWDPTTQVQQSLKVWAQGSYLRGQIEVVGVGE-R-FNCSGIEHGSWSTF
QGLQIGIV-QKLDRVQ-VNIPVGIWARLSHPYASFIPEIGDEVVLGYFNSDPAYPLIIGS
LYSQ-KIKTLVTK-KIQFDDD
>2579779162_11397.0
WIRAAQGLSATLP-AGTISKL-DTP-SVSQPFPGFGGK-EQ--PDRLRH-KDRAIALWDY
EHLLLQAKCLNPGHVTIV-TVPEAIKAFL-QQRLKLHVKNPLFEEVGAKLDEAI-TRF-L
QSVLINFVEE-QPYVDYVVLSIYVREL-NATLHL-P-GRKIEIQLGEPVFKGIIVRHSIK
IAQLIVECAVKM-TMEDL-IG-SDWDFLLCRAEANGPPAASESILT-VTLLELDAEIDAR
WQSKG--ITAQSWNASDLSQPELQAWADGAKVRGRIQVSGIGE-R-FEVSGVRHGNWETV
SGLQTGIV-TVLERIR-VRLPLGVWARVATLDAGFRPEIGDEVIVGFLSDDPRYPVILGM
CHSSAKRKGYVSR-KFTFDDE
>2579779173_11403.0
YLAVANASTAVLA-PESIAAL-QTD-EVVQPWQSWGGK-ES--TAQLSH-RNRAVSCADI
ITLAKDVVLGT-KIQKYV-LVPSEVQSDL-TTRGNILVANPEYIIVSAQLTKSL-LQH-Y
YYDVLACIQC-HPLVDDVLMRMTSLQV-NAELQL-T-GVKVEV--KELLFKGIITSYS-L
ARVLSLTVLSRV-DISKL-CR-SDWHFIRSCLDTNGAPELKSPDHR-LGVQSGTWTFTAL
DQPKG--LDISSWDIKKKDSREIKAWADSAQAQGEIAFFGFGD-E-LDITSVVHSEWTTI
SGMHMATV-AKYKRIR-VHLHAQLWARFAMPYASCYPEPGDEVVLNFIESDPCYPVIIGA
LHNP-QEKGWKIK-ELSMLLN
>2579779173_11405.0
WLRASHAGKATQQ-GNAKWKT-LHS-KVTQVATHFGGK-EN--ERRLRH-KNRAVSCWDY
EHLILRVKCISPGHLLIV-VRPNRVQAFI-SLHAKIDVRGPVYESVQTQLNKDI-CDF-L
TKDIDSYIRQ-LSYIKFVVLLIEVSEV-NARIIV-P-GTSIEIKAGTLIFSGIVIGIGIS
ISSLVIECCVAM-TIEDI-IG-TDWDFVLSRAEANGEPQVTGGELT-VDLIDFSANLDAR
YQLSS--VNGVCWDPATLDSASLKAWAKGARIQGKIEIAGVGS-R-FNVSRVHHGQWLTV
EGLQIGVV-MKLDRIQ-VQVPVGVWARLATFYASFIPEIGDEVALGYFNNNPSEPVILGS
LYSS-KTKAIITK-KIEFNEE
>2582580599_11415.0
WIRIQQAVEVMLP-ALTIKKA-VEL-LITQPFPSTGGL-ES--KNRLRH-KNRAIIPWDY
ERLILKIKIIPAGNIDIV-VIPEEIKSFI-SQFTKITIHNPIYERIKKKLNDDI-NSF-L
KSTILSFIQQ-LDYVKFVVISIEVKEV-NAVIKL-P-GTVVTIKAGEIIFKGIVIKHSLQ
VPILTLHCSVKM-TIESV-IA-SDWDFIIARAETNGKPDSSKAVLE-LTILSMDIEADAR
SQYSK--VQARSWDLKGLEQTEIQNWADSSMIRGSIQMAGVGT-R-FNVSSVFHGNWYTI
NGLQNGVV-KQIDRVL-VTIPITVWARLANLYATFYPEVGDEVILGFFNEDPRFPVILGS
MYSS-STKAIVSK-KIVLDEE
>2582580622_11416.0
WFAASQAVEAQLT-AGSVSKL-AIA-KVAQPFASFDGK-EI--GKRLRH-KSRAVTAWDY
EHLVLKVKCITPGHVLII-PIALDIQSYL-CQLSKIRAKNPLYEQVLKKLNDEL-VQY-L
ASAIINFIEK-RPYVDFIVLQAVVKSF-NAKLVL-P-GSQITIQLGDSVFTGIVVKHSLK
ASVLVIEAAIIL-TISEL-AG-TDWDFICTRAEANGKPSTEGPLLT-ANIYEFEAEMDAR
RQVKQ--IKSHSWDYTRLTPDQLQEWADASKAVGRIKLEGVGD-R-FNVTGVLHGNWMTV
NGLQIGIV-LDTERVK-VFVPTGFWARVATLDAGFRPQIGDEVVLGFLGDDPREPIILGS
LHSKSSQYGFVTK-KLIFDDS
>2582580651_11417.0
WFAASQAVEAQLT-AGSVSKL-AIA-KVAQPFASFDGK-EI--GKRLRH-KSRAVTAWDY
EHLVLKVKCITPGHVLII-PIALDIQSYL-CQLSKIRAKNPLYEQVLKKLNDEL-VQY-L
ASAIINFIEK-RPYVDFIVLQAVVKSF-NAKLVL-P-GSQITIQLGDSVFTGIVVKHSLK
ASVLVIEAAIIL-TISEL-AG-TDWDFICTRAEANGKPSTEGPLLT-ANIYEFEAEMDAR
RQVKQ--IKSHSWDYTRLTPDQLQEWADASKAVGRIKLEGVGD-R-FNVTGVLHGNWMTV
NGLQIGIV-LDTERVK-VFVPTGFWARVATLDAGFRPQIGDEVVLGFLGDDPREPIILGS
LHSKSSQYGFVTK-KLIFDDS
>2582580750_11444.0
WIRLRRQGFVSLP-AGSLTAV-SHP-KAFQPLATSGGE-ESPEEAVLRH-ANRAVTEEDY
RQLAARVEVLAPGVVSVL-VLPERVHAYL-DARRELYVIGCEYKPVAQNVRRAL-REV-L
DRDLEVAVAR-VTGVRQVLLSAQAEQR-EAELRF-L-GMALVLSMGREIFRGTVSGLEAV
FPELIVLALQKA-RVESL-AA-TDLGFLRRLLERHDPWGEGE--IT-LQLKRVRLLADLA
HQVST--ISYSGWDAAQRDEREARALVQARFVLVEVRIVGVGP-R-FEVTRTCHNGYET-
------------------------------------------------------------
---------------------
>2582580865_11487.0
WLRVSHVIQVETP-PFASWQC-LNK-AITQLTPIQQLK-EN--FDHLRH-KGKAITPWDY
ERLVLAVNCFAPGHILLT-VIPIAIRDYL-STIAQIDVRNPGYETLQRQLEYAI-MQT-L
LSKLAAFIGK-QKQVTSVIISVNVYQV-NAELEI-P-GSTITIDAGETIFEGVVTNHAIR
ITTLNVTCAVAM-TINSL-IS-SDWDFMLTRAEANGAPSVSDAALV-VDLINFCAEVDAR
YQFSS--VTSTAWDPSTYTQDSLTNWAKGAKVRGTIELAGVGD-R-FNIGAVHHGQWLTV
DGLQIGVV-TQLNRIK-VKVPAEVWARLSSYYATFIPEIDDEVVLGYINQDPGQPIILGS
LYSS-KTKAIVTK-KIEFDDD
>2582581013_11600.0
WLRCRDG-WQQVA-REVLEVQ-RDP-SVVNRRPAIGGV-ESVQDALLRT-RDRAVTAEDY
EQLARRVRCIPTGAIRVL-VVPGRIERHL-GERRLVSVEPPFYQGVTARASQAL-YDY-F
SGEVFAVLQR-LPGVELVLGYAYVDSR-NFVLRF-V-GAKIKLKVQQDLLSGEVTAVAVD
LTFTEVRGAHRL-FVRKV-AR-SDWEFLSRLADVVGLPEKPSDPLV-LTLLSLRASVTAA
EQVPE--VRVNGWDYENRTQGEADATAKAACTELDVTLTGVGQ-P-FSLTSTRHVGYTTW
PGVVPAQV-TDLKRVK-LTFPWSTWARTVQPGAGVLPEVGDEVLVGFEHGDFEAPYVLGG
LYNS-KLRGFVSR-KLEFAED
>2582581014_11601.0
WLRCRDG-WEPVA-REVLEVQ-RDP-SVVNRRPAIGGV-ESVRDALLRT-RDRAVTAEDY
EQLARRVRCIPTGAIRVL-VVPGRIERYL-GERRLVSVEPPFYQGVTARASEAL-YDY-F
SGEVFAVLQR-LPGVELVLSYAYVDSR-NFVLRF-V-GAKIKLKVQQDLLSGEVTAVAID
LTFTEVRGAHRL-FVRKV-AR-SDWEFLSRLADVVGLPEKPSDPLV-LTLVSLRASVTAA
EQVPE--VRVTGWDYEHRTQGEANATAKAACTELDVTLTGVGQ-P-FSLTSTRHVGYTTW
PGVVPAVV-SDLRRVK-LTFPWSTWARTVQPGAGVLPEVGDEVLVGFEHGDFEAPYVLGG
LYNG-VLRGFVSR-KLEFAEE
>2582581278_11637.0
WIRARQAVLATLE-AKTITKL-ITR-SVSQPYNSFDGK-ET--DTRLRH-KHRAITQWDY
EHLVLKVKCLNPGHVTLM-VVPNKIQNYV-NELNKAQVINPNYKEAKKQLDEDI-KKY-I
INQLVNYLEQ-LYYVDYIVKNIIVKEF-NARIVI-P-GKEIEITAGETIFKGVVVKHNIK
ISYLIVECAVKM-TIEEL-VG-SDWDFMLTRAQANGKPDFSGAVET-VSVHEFDGEIDAR
DQFNK--ITAKTWSYTDLTQGELQEWGDAAKTRGRLTLQGVGN-R-FNVTGVRHGNWLVI
SGLHIGVV-SQLERIL-VQIPIGIWARIATLDAGFRPEIGDEVIIGFINDDPNDAVVLGM
LNSSAKEKGFVTR-KMIFNDD
>2582581281_11640.0
WIRISQALKAVTP-SGTISKL-YQP-KVKQPYSSFGGR-ED--DSRLRH-KQKAITSWDY
ERLILRIKCLNAGYVTLI-PVAQRIKNRV-MEMCRLSVKSPVLEKIQDQLKETL-NKY-I
LSSLIQLIDN-QNFVDYVLTEGQVFEL-NAKFTF----QKIEIKVTQTLFKGFIKSIEKT
IVTVKIECAYQL-TLKSF-TR-IPWDYLIGFLDSIGDLLKPAEKYV-ANVFRFSGREDES
KKLSK--ASIEYWDASSLLASTMTRMVKAAVIQAQLSCNKVNQ-E-IDISKELHACWKTV
SGLQIGIV-TQIERIK-VRIPTGVWARLATLFAGFIPNVNDEVIIGCLGNNPDTPVILGS
LHSS-QTKGIVTK-KIQLDDQ
>2582581282_11641.0
WIRISQALKAVTP-SGTISKL-YQP-KVKQPYSSFGGR-ED--DSRLRH-KQKAITSWDY
ERLILRIKCLNAGYVTLI-PVAQRIKNRV-MEMCRLSVKSPVLEKIQDQLKETL-NKY-I
LSSLIQLIDN-QNFVDYVLTEGQVFEL-NAKFTF----QKIEIKVTQTLFKGFIKSIEKT
IVTVKIECAYQL-TLKSF-TR-IPWDYLIGFLDSIGDLLKPAEKYV-ANVFRFSGREDES
KKLSK--ASIEYWDASSLLASTMTRMVKAAVIQAQLSCNKVNQ-E-IDISKELHACWKTV
SGLQIGIV-TQIERIK-VRIPTGVWARLATLFAGFIPNVNDEVIIGCLGNNPDTPVILGS
LHSS-QTKGIVTK-KIQLDDQ
>2582581305_11663.0
WLRASNAANAHLP-AGTVTKP-VSP-SIDQPLPSAGGR-LG--GKRLRH-KDRGVQAWDY
ARLILQVAIVPAGNVWIV-PVPSDIADLL-ASRIQLTITNPPYLRLIQRLNEEL-IAF-L
RRQVAHFIRH-RPYVLGIVAAIDITGV-NARLVI-P-GATLKIELGTEVFSGVIDRQGLD
ISRLIVEAAMAM-TITKL-IQ-SDWDLMLIRAQLNGPPNTATTVLT-LSILDFRAEMDAA
TQYKASALQSYAWDPATLAEADLTSWSSAAKIRGHVMLEGLGD-R-FNVAGVHHGLWVTV
ANLQTGIV-LKVDRVQ-VQLPLGLWARLGSFYASFYPEVGDEVVVAFMNGDPRFPVILGS
LYSK-KQKSIVTR-RIDFFEE
>2582581867_11674.0
WLRCR--GFAALA-AATVTEI-QTF-SATNPFPAEGGS-ESVAATEIKS-NCRAVTCEDF
EVRALRAKALPPGAVTVI-VVPATVCAHL-DKY-EVHVRAPVYRLIRRTLETRL-SGF-L
FSDIYRLILE-TQGVLRIVIELRYDGI-EFTLTV-P-GNEIRLFMGRLMMTGMITSIDVQ
FSRIVVSGLERL-RAQWL-QF-FPIIFLMERARRCGPTASL-ITYE-LSLVSFHPTFASA
QQIFA--ARVCGWDRTARTVEEAKKRADERMVEATVSITRTGV-Q-FDVVSSTHSGYRT-
------------------------------------------------------------
---------------------
>2582581870_11678.0
WIRAAQGLSATLP-AGTIGKL-DTP-SVSQPFPGFGGK-EQ--PERLRH-KDRAIALWDY
EHLLLQAKCLNPGHVTIV-TVPEAIKAFL-QQRLKLHVKNPLFEEVGAKLDEAI-TRF-L
QSVLINFVEE-QPYVDYVVLSIYVREL-NATLHL-P-GRKIEIQLGEPVFKGIIVRHSIK
IAQLIVECAVKM-TMEDL-IG-SDWDFLLCRAEANGPPAASESILT-VTLLELDAEIDAR
WQSKG--ITAQSWNASDLSQPELQAWADGAKVRGRIQVSGIGE-R-FEVSGVRHGNWETV
SGLQTGIV-TVLERIK-VRLPLGVWARVATLDAGFRPEIGDEVIVGFLSDDPRYPVILGM
CHSSAKRKGYVSR-TFTFDDE
>2582581873_11681.0
WIRISQALKAITS-KETVSKL-FQP-KVKQPYSSFGGK-EE--DTRLRH-KQRTITSWDY
ERIILRAKCLNAGYVTLI-PVAQRIKNRI-MGLCRLCIKPPVLEKIQDILKETI-NRY-I
LSSLIQLIDN-QSFVDYILREGQVFEL-NAKFTF----QKIEVKVTQTLFKGFIKSIEKS
IVTVKIECAFRL-TLKSF-TK-IPWDYLVGFLDSMGDILEPIEKYV-ANVFAFSGREDES
KKLSK--ASIEYWDASSFLTSTVTRMANTTVIQAELSCSKVNK-E-IDISKEFHSCWKTV
SGLQIGVV-TQIERIK-VRIPAGIWARLANVFSGFIPNVNDEVIVGCLGNNPDTPIILGS
LYSS-QIKAFVTK-KIQLDDE
>2585427590_11719.0
WLRCR--GFAALA-AATVTEI-QTF-SATNPFPAEGGS-ESVAATEIKS-NCRAVTCEDF
EVRALRAKALPPGAVTVI-VVPATVCAHL-DKY-EVHVRAPVYRLIRRTLETRL-NGF-L
FSDIYRLILE-TQGVLRIVIELRYDGI-EFTLTV-P-GNEIRLFMGRLMMTGMITSIDVQ
FSRIVVSGLERL-RAQWL-QF-FPIIFLMERARRCGPTASL-ITYE-LSLVSFHPTFASA
QQIFA--ARVCGWDRTARTVEEAKKRADERMVEATVSITRTGV-Q-FDVVSSTHSGYRT-
------------------------------------------------------------
---------------------
>2585427649_11798.0
WIRCRDG-WQEVA-REVLEVQ-RDP-TVVNRRPATGGV-ESVRDALLRT-RDRAVTAEDY
EQLARRVRCVPTGAIRVL-VVPTRIERYL-DERRLVSVEAPFYHGVTPRATQAL-YDY-F
SGEVFAVLQR-LPGVEMVLSYAYVDSR-NFVLRF-V-GAQIKLKVQQELLSGEVTAVAID
LTFTEVRGAHRL-FVTKV-TR-SDWDFLSRLAESVGLAEKPSDPLV-LTLVSLRASVTAA
EQVPE--VEARGWDVTTRTQAEAKAAAVAACTELDVTLTGVGK-P-FALTSTRHVGYTTW
PGVVPAVV-SDAKRVK-LTFPWSNWARTVQPGAGVMSEVGDEVLVGFEQGDFEAPYVLGG
LYNG-VVRGFVSR-KLEFAEQ
>2585427687_11840.0
WLRASQASETQIE-AGLITKL-KEP-KVIQPYGSFDGK-ES--GNILRH-KRRSITLWDY
ERLILTAKCINPGQVTII-AVPEQIKTYL-AKTNKLNVQNPIFEEIKPKLKTQL-KSL-L
KSTIIYQLEK-LDYVDYIILEIVVNVV-NAKVVV-P-GAEISISAGEVIFSGLIISQTIR
ASQMEIDCAVKL-TITDL-VG-SNWDFIVTRAELNSMPNASQSTAT-YEIYDFEAQMDAR
TQYPQ--VLTKNWNYTNVAEQESTEWATANRVIGNVELLGIGE-R-FSVTGIIHAAWYSV
NGLQIGIV-TQLERIR-VRLPTGIWARLASVDAGWNPEINDEVIIGFINDDPRDAVILGR
LYSSSFLKGLSTK-QVLFDDE
>2585427800_11949.0
WFRVSQVVQAILK-EESITET-QQF-SVSQPFTSSQGK-EE--DLRLRH-KNRALTMWDY
EHLVLKVKCLPLGKVVVT-VVPSRIHEFL-EQRAEISVNNPTYLQVANKLIEEI-KRF-L
SGVLVNFIAE-RPYIDFVLLSIDVHEF-NAELKF-I-GKKIDIALKVKVFRGIVTNKLLE
LPTLTIELFIQM-NITSI-LE-TDWDFMLSRAEANAQPELKDTKHS-LEIYDFDLQINGN
HQYKN--IVAVGWDLSTTISNELETWSNASYIKGWLEIKEFSK-T-LSVSGVRHMGWCTV
NGLQVGII-QPPARIK-VMIPATVWARLTTLDAGFLPQSEDEVIVGFLNDDPRHAIIMGS
VYSP-KSKGIFTK-QLFFDEE
>2585427800_11950.0
WIRAKQAVLAQLL-AESISKL-ISR-GASQPYNSFDGK-ES--DDRLRH-KNRAITLWDY
EHLIMRVKCLNPGDVTLV-AIPNKIQNFI-NQLNEAVVMNPQYEQVLKQLKEDL-VKF-L
RSTLIDYVEK-LFYVDYLVKTISIKEV-NAKLII-P-GAEIEITAGETIFKGIVIKHNIK
ISYLIVECAVKL-TIEEI-VG-SDWDYIVSRAQANGKPDFNSPVET-ITILDLDAEIDAR
HQIDK--VTSYGWNYSDLTTEELQDWSDASKVRGRLELQGVGD-R-FNITGVSHGNWTVI
CGLQVGIV-SQLERIL-VQIPIGIWCRVVSLDAGFRPEIEDEVIVGFVNDDPNDAIVLGM
LHSSAKEKGFVTR-KVLFDDD
>2585427830_11960.0
WIRCSNAIEVQSS-PGEIKKL-FTP-KIEQPFTSFDGT-EN--DERLRH-KNRAITIWDY
ERLVLKVKCLNPGNVSII-TIPKKIEEFL-NERTSIHTAQPDFEEVKEVIQKDI-TNF-L
QSVLIDFIEE-LPYVDFLVMSIVVKEI-NATILL-P-GKQIEIQAGETVFKGITIKHSIK
VSVLVIECAIKM-TADQL-CR-TDWDFMACRAEENGAPDFNQPILT-LTIKELDAEIDAR
YQYEA--LKSISWNPANLSEAELQNWANSSKIRGKCDLQDIGE-R-FEISGVRHGNWETA
QGLQIGVV-TNL-RIQ-VRLPMGAWMRLCALDAGFRPEIGDEVIAGFLNSDPRYGVILGK
VHSSKHEKGYLSR-KLLFDDD
>2585427834_11964.0
WIRAKQAVVATLQ-ANTISKL-ITR-SVNQPYNSFDGK-EA--DTRLRH-KHRAITQWDY
ENLVLKVKCLNPGHVTLM-VVPNKIQNYV-NDLNKAQVINPNYKEAKKQLDEDI-KKY-I
INHLINYLEQ-LYYVDYIVKSIIVKEV-NARIVI-P-GKEIEITAGETIFKGVVVKHNIK
VSYLIIECAVKM-TIEEL-IG-SDWDFMLTRAQANGKPNFSGTVET-VSVHEFDGEIDAR
DQFSK--ITAKTWNYTDLSQSELQDWGDAAKTRGRLTLQGVGN-R-FNVTGVRHGNWLVI
SGLHVGIV-SQLERIL-VQIPIGIWARIATLDAGFRPEIGDEVIIGFINDDPNDAVVLGM
LNSSKKEKGFVTR-KMIFNDD
>2585427862_11973.0
WLKLSNCLRVT-P-AGTIAAP-LVE-SVCQPFAGSGGK-ET--GQRISA-RNRAVCGSNY
EEMILKACCIP--ETVRI-VVFSEIENYI-RQYA---AVNPVYEPLSRRIARRI-RVF-L
-SRTVNDEN-----IEEFLVSAHVLEL-NATLCF-P-GTAIRLDAGKTLFEGIILDTGIR
ISVMTVECAYAA-TIKEV-LK-TDWDFALSRADACGKPKVGAPVLT-VDLIDFDGGLSAG
DQFAG--YDAVSWNPAEADGKVLKAWADSARYHGSIELKGLGK-R-FGIGSVEHNEWITM
EGLHTAVV-KKLDRIQ-VELPWLLWARLSTLYATWLPEPEDEVLVGFVNNDPTHPVILGG
LYGS-RRKALVTR-RIEFDEE
>2585427945_11984.0
WLRCRADGWQTVA-RGAISVL-RSS-GIENREAARGGV-ESVENAVLRV-QERAVTAEDY
EIIAARVRCLPPGAVRVL-VVPSAIAGRL-DERRRLVVEPPAYQGVTEDAQTAL-FRY-L
YGEVFAVLQR-VEGARLVLVSCVVENV-NALLTY-L-GTPLNVSVVERLFTGEVTAVELD
STFTVIRAAHRL-QVRRV-AA-SDWEFLQQLARESGKPEPASSPVE-LNLLVLRAVLTGA
EGADD--VEVRGWNVTTRTQAETAAVAGAGFGEIELVLATAGA-A-FSATAAHHGGYRTL
PGLAIGVV-TDVRWVR-LTFPWTDWVRTVQWGGQFSPEVNDEVLVGFEQGLLDSPYVLGG
LYNG-VRRSLVSR-RLELLDA
>2585427979_12015.0
WLRVRAAAPRRVA-EGKI--D-NAP-AVLNPVQTWGGA-ESADTGHLQH-RDRMVSIDDF
ESVAYRIEVLPPGVVTLM-AIPNALCRHL-DPRRELVVRGAEYKGIWDDVKRRL-REV-L
SRVLLAEVAR-VAGVTSVLMSLDIESE-ACELVF-F-GKPLTIKLGGKLFEGRISALSAK
FPQIGVCALQDL-RLRSI-AG-SDLAFLRDLARREDQRAQRN--LE-LPLREFEVCADLA
HQRTR--LVGAGWSVADSSDGEARALAEARFITGHLSIKGVGP-L-FEVTEVQILGVRT-
------------------------------------------------------------
---------------------
>2585427982_12016.0
WIRAVLKCWVRLD-RLTINQL-QTS-NVVNHEPASGGC-ESLQEALVKH-RGRAVTAEDY
EWLARKVKCLPMGCVTLV-ILPKRVESYL-RERASIQVIGPAWLEIGSQALSKI-SRF-L
LSMFYALLKS-IGSIHHVIPSITVTSV-EVDFSVKL-GKTLEVKMGKTVFYGIITSVTAD
YPTLRVKGSTLM-MAKEI-GQ-SDFKFLRYLALMCNKPLTATSALT-LNLRSFSTDMNLA
DQITK--VTVRGWDDKQDSAEEAKAKAEAKLVSGHIKLEGLGR-V-LNITSSTHSGYTT-
------------------------------------------------------------
---------------------
>2585427993_12025.0
WIRVRTEYWIRVA-ADTITDL-QSS-DVSNPKPADGGA-ESRDALQLKH-RDRAVTPTDY
ERVANKVKCDPGS-VTLL-IVPQRVRETV-RDRARIVVRGPSYAELSAAIERRL-DEF-L
VDALADLVDG-ADHVADVIADLVVTTL-DFSFTLNV-GTDVEIAMGTPLLTGSIRSINAE
FPSVTVSGLWEL-MVEDV-LS-SDYRFLQQLAETYGPRSAK-PVAE-LALHDFYAEITRR
SQIDE--VEVRSWDEQNMSRDEAKRVAETGVITGHIRLEELGG-R-FSVTEATHAGYRT-
------------------------------------------------------------
---------------------
>2585428057_12047.0
WLRASHALRARLP-HGRITRS-LAS-GVQQVGPSFGLR-ED--AARLRH-KQRASIAWDA
ERLLLKVRCLSAGQVLAV-VVPRRMADYL-RERAKIVVRNPVYDRLQQRLTRTV-VAT-L
GEDLEARLRA-LDGVEYVVISISVRGV-NARIEL-P-GVLLSIKAGAVIFEGLVVRHGLQ
VARLIVECAVLM-TIETL-AG-SDWDFMLSRAEVNGAPAVDAPALT-VDLIDFQADLDAR
SQLAS--AQAFSWDIKGQPLATLTSWAKAARLRGRIELAGVGT-R-FSVTGLRHGNWITV
HGLQVGIV-MKLDRVQ-VKLPMGIWARLLQFHASFLPEVGDEVVLGYFADDPSHPVVLGS
LYSS-KIKAIVTR-KLEFNEA
>2585428058_12049.0
WIRLRGRGYQDLP-AGSLTEL-QAL-KVQQPLPLSGGE-ETLQVARLRH-GDRAVTEEDY
RRLAMRVEVMPPGVVSVL-ALPERLHAHL-SARTELYVIGCDYVPLGLDVREAL-RRL-L
SRELEVEVSR-VGGVDELMTALRMESE-GLELRL-L-GAEIGVYSGREIFKGHVSALEMD
CPELVVLALTAA-RVKAV-AG-TDLGFLRRLLARFDPCQDA---IE-LQLARVRVCADLA
HQATA--VSVAGWNATEASDDEARAVAEARFVRAEVKLAGVSP-Q-FDVVRACHQGYRT-
------------------------------------------------------------
---------------------
>2585428058_12050.0
WLRASHALRARLP-QGRITRS-LAS-GVQQVGPSFGLR-ED--AGRLQH-KQRASTAWDV
ERLLLKVRCLSAGQVLAV-VVPRRMADYL-RERAKVVVRNPVYDRLQQRITRTV-VAT-L
GEDLEARLRA-LDGVDYVVISISVRGV-NARIEF-P-GVLLSIKAGTVIFEGLVVRHGLQ
VARLIVECAVLM-TIETL-AG-SDWDFMLSRAEVNGAPAVDAPALS-VDLIDFQADLDAR
SQLAS--AQAFSWDIKGQPLAALTSWAKAARLRGRIELAGVGT-R-FSVTGLRHGNWVTV
HGLQVGIV-MKLDRVQ-VKLPMGIWARLLQFHASFLPEVGDEVVLGYFADDPSHPVVLGS
LYSS-KIKAIVTR-KLEFNEK
>2585428140_12091.0
-----NATTATLA-AGSIKQP-VNT-NVTQPWPSWSGR-ET--EQRLSH-RNRVLSRGNM
VTLLKDVRHHSPGKQQLI-VIPAEMVEWL-SRLSTIEINNPTYVNVLHQLQQEL-SRN-Y
YYQLLATIQQ-FSLVERVVISLSVYPI-NANITL-P-NHELIVQI-NVLFKGVIVRQTLG
LSLMILTALQKL-TIKQL-FS-NDWTFLKSRLSATNPESLNQTVHT-LVLFEANLQWDNQ
RSPKT--IRVQSWDITQLDNEQTKQFAQGHNISGNLALTGFGQ-G-MDITGVKQQGWRTV
KELHIGIV-EKYHRIP-VKIPATLFARLSKPYASFYPEPGDEVIIGFFECDPRFPVILGS
MHNP-KVKTLVIKNQQALIFD
>2585428140_12092.0
WLKAQNATTATLP-AKNIKQP-VNA-DVAQPWTSWNGH-ED--EQRLSH-RNRALNWDDI
VTLLKDVKYPSPENRQLI-VIPTEMVELL-DRLSTIEIKNPTYVNVLHQLQQEL-SRK-Y
YYQLLASIQQ-SPLVERVVISLTTHHI-NANITL-P-SHELIVQL-AVLFKGVIVRQTLG
LSIVTLTVLQKL-TIKKL-FN-NDWAFLKSRLVATNPKALNHTVHT-IVLFEADLQWNNQ
HSPKT--VSIRAWDIAQLDNEQTKYLAQGHNVSGSLALNGFGQ-G-MDITGVSQQGWRTV
KELHIGIV-EKYQRIP-VKIPAVLFARLGKPYASFYPEPGDEVIIGFFECDPRFPVILGS
MHNP-KMKTLVIKNKQELIFD
>2585428140_12093.0
-----NATTATLA-ADSIKQT-VSA-RVTQPWASWNGH-ET--ESRLSH-RNRALSWDNI
VTLLKDVKYPSPETQQLT-VIPAEMADWI-SQLSTLKINNPSYVDVLHQLQQEL-SRK-Y
YYPLLATIQQ-SPLVERVVMSLTVHQI-NANITL-P-NQELIVRL-TVLFKGIIVRQALK
FSLVTLTALQKL-TIRKL-FS-HDWKFLKNRLVAANPESLNQTVHT-IVLFEADLQWDNR
HSPKT--VSVQSWDIAQQDNEQAKYLAQGDNVSGNLALSGFGQ-G-MDITGVSQQGWRTV
KELHVGIV-EKYQRIP-VRIPAVLFARLGKPYASFYPEPGDEVIIGFFECDPRFPVILGA
MHNP-KIKTVVIKNQQALVFN
>2585428155_12096.0
WLRATNAVLATLA-AKSISKL-VVP-SVSQPYASFAGR-ED--DARLRH-KQRAISPWDV
ERLVLKAKCLTPGHLTLL-VVPDRIKAYI-EGLTTVHAANPLYQSIKKLLNEEI-IRF-L
KTVILHHIEQ-LDYVDYLVAALTVKQV-NAKILL-P-GKEIEICGGNTLFRGIITGHGIK
ASMLSIECAFRM-SFTQM-AE-TDWDFMLTRAEANGPPDFSAPVQT-LTLLEFEAEIDAR
DQIAS--VSSESWDSAGLREDELQAWSDAAKVQGRIELEGVGD-R-FRVSGIRHGPWTTV
SGLQIGIV-TAIVRVR-VRVPVGVWARVACLDAGWRPEIEDEVVLGFLNDDPRDAIILGM
LNSSAKEKGIVTR-KMIWNDE
>2585428183_12128.0
WIRAKQAVLAALE-AKTIAKL-ITR-SVSQPYNSFDGK-ET--DARLRH-KHRAITQWDY
EHLVLKVKCLNPGHVTLM-VVPNKIQNYV-NELNKAQVINPNYKEAKKQLDEDI-KKY-I
VNQLVNYLEQ-LYYVDYIVKSIVVKEF-NARIVI-P-GKEIEITAGETIFKGVVVKHNIK
ISYLIIECAVKM-TMEEL-IS-SDWDFMLTRAQANGKPDFSAAVET-VSVHEFDGEIDAR
DQFSK--ITAKTWSYTDLTQGELQEWGDAAKTRGRLTLQGVGN-R-FNVTGVRHGNWLVI
SGLHVGVV-SQLERIL-VQIPIGIWARIATLDAGFRPEIGDEVIIGFINDDPNDAVVLGM
LNSSAKEKGFVTR-KMIFNDD
>2585428184_12129.0
WIRAKQAVLATLE-AKTIAKL-ISR-SVSQPYNSFDGK-EA--DTRLRH-KHRAITQWDY
EHLVLKVKCLNPGHVTLM-VVPNKIQNYV-NELNTAQVINPNYKEAKKQLDEDI-KKY-I
VNQLVNYLEQ-LYYVDYIVKSIVVKEA-NARIVI-P-GKEIEITAGETIFKGVVVKHNIK
ISYLIIECAVKM-TMEEL-IS-SDWDFMLTRAQANGKPDFNGTVET-VSVHEFDGEIDAR
DQFSK--ITAKTWSYTDLTQSELQEWSDAAKTRGRLTLQGVGN-R-FNVTGVRHGNWLVI
SGLHVGVV-SQLERIL-VQIPIGIWARIATLDAGFRPEIGDEVIIGFINDDPNDAVVLGM
LNSSAKEKGFVTR-KMIFNDD
>2585428185_12130.0
WIRARQAVLAALE-AKTITKL-ITR-SVSQPYNSFDGK-ET--DTRLRH-KHRAITQWDY
EHLVLKVKCLNPGHVTLM-VVPNKIQNYV-NELNKAQVVNPNYKEAKKQLDEDI-KKY-I
INQLVNYLEQ-LYYVDYIVKSIVVKEF-NARIVI-P-GKEIEITAGETIFKGVVVKHNIK
ISYLIVECAVKM-TMEEL-IS-SDWDFMLTRAQANGKPDFSAAVET-VSVHEFDGEIDAR
DQFSK--ITAKTWSYTDLSQGELQEWGDAAKTRGRLTLQGVGN-R-FNITGVRHGNWLVI
SGLHVGVV-SQLERIL-VQIPIGIWARIATLDAGFRPEIGDEVIIGFINDDPNDAIVLGM
LNSSAKEKGFVTR-KMIFNDD
>2585428190_12135.0
WIRIQTETWVLLQ-KGAITGT-ELN-QVWNPIGFSGGC-ETPDEAAYKH-HHRAVTAADY
EKLAKRAFCFTSGYITLV-ILQDIIMEYM-KDKVRLQIVSPDFIEIQRQIIQKL-HTF-F
RSQIETVIKS-ILSVKEIVEQVQILST-EASFTI-P-GKVVTVKVGTEVFKGFIASVDIQ
FIFFTITARRLM-MVKTI-MT-SDYDFITKKLIQAGKPRSVAPVIT-LGLKNFS--RSLN
YLNKI--YEVHGYNPDT-----VADAAKS------LCLEDF-------------------
------------------------------------------------------------
---------------------
>2588253510_12138.0
WLRAAHALRARLP-QGRITRS-LAS-GVQQVGASFGLR-ED--AGRLQH-KQRASTAWDV
ERLLLKVRCLSAGQVLAV-VVPRRMADYL-RERAKVVVRNPVYDRLQQRLTRTV-IAT-L
GEDLEARLRA-LDGVEYVVISISVRGV-NARIEL-P-GVLLSIKAGAVIFEGPIVRHGLQ
VARLVVECAVLM-TIEAL-AG-SDWDFMLSRAEVNGAPAVDAPSLK-VDLFDFQADLDAR
SQLAS--AQAFSWDIKGQPLAALTSWAKAARLRGRIELAGVGK-R-FSVTGLRHGNWVTV
HGLQVGIV-MKLDRVQ-VKLPMGIWARLLQFHASFLPEVGDEVVLGYFADDPSHPVVLGS
LYSS-KIKAIVTR-KLEFNEK
>2588253729_12184.0
WLSAKNPVKARES-FTGLVSF-EKS-DIYQIIPAKGGR-ET--PEEMSH-RNRAVLPRNY
EQITLKVLCLPSPIVTLV-VMQMRIEDYI-GDKTTVDAITPVYEEVTRQTEARI-NNC-I
STDLYNSIRE-CEAIVDIVINAKIRAC-NATISI-P-GTELKFQAGNTLFEGCVTTHQLK
ITLFILECAYPA-TIKKI-LG-TDWDFVLTRAQNNGKPNVSAPVLT-INLIAFDGSISAS
EQYTD--TKACAWDVSRIGDASLHAWADAARFQGSIKLEGLSK-H-YSVQSVEHGEWKTI
RGLQIGIV-KKIGFIL-VDIPLEIWARPVSPYASFLPEVDDEVVLQFINEDPCHPVIIGS
LYSR-KLKTIVTK-KITLDDD
>2588253916_12357.0
WIRAVQAFEVALP-AKTISKM-VER-SVLQPFNSFSGR-ES--DRRLRH-KNRAVSLWDY
EHLVLKVKCLNPGHVTLL-VIPNEIHAYL-VDKITLHVESPNYEEIHNLLEQAI-IGY-L
ESPFIHFLES-IPYVAYIVASIAIKEL-NAKITV-P-GQEIEIALGETVFKGIITSQRIR
ISQLLVECATKM-TIESL-IT-TDWDFMVARAQANGGPDLTQSLGT-ANILEFDADLDGR
NQFSG--INAIGWSLADLSEAQLQEWADAAKIRGRIALEGVGD-R-FSVSGVSHGSWILV
KGLQTGLV-TQLGRIL-VRIPIGIWCRLTCLDAGFRPEIGDEVIVGFINEDPNQGIVLGM
VHSSANEKGYVSR-RLIFDDD
>2588254081_12436.0
WLSAKNPVKARES-FTGLVSF-EKS-DIYQIIPAKGGR-ET--PEEMSH-RKRAVLPRDY
EQITLKILCLPSPIVTLV-VMQMRIEDYI-GDKTTVDAITPVYEEVTRQTEARI-NNC-I
STDLYNSIRE-CEAIVDIVINAKIRAC-NATISI-P-GTELKFQAGSTLFEGCVTTHQLK
ITLFVLECAYPA-TIKKI-LG-TDWDFVLTRAQNNGKPNVSAPVLT-INLIAFDGSISAS
EQYTD--TKACAWDVSRIGDASLHAWADAARFQGSIKLEGLSK-H-YSVQSVEHGEWKTI
RGLQIGIV-KKIGFIL-VDIPLEIWARPVSPYASFLPEVDDEVVLQFINEDPCHPVIIGS
LYSR-KLKTIVTK-KITLDDD
>2588254082_12437.0
WLSAKNPVKARES-FTGLVSF-EKS-DIYQIIPAKGGR-ET--PEEMSH-RKRAVLPRDY
EQITLKILCLPSPIVTLV-VMQMRIEDYI-GDKTTVDAITPVYEEVTRQTEARI-NNC-I
STDLYNSIRE-CEAIVDIVINAKIRAC-NATISI-P-GTELKFQAGSTLFEGCVTTHQLK
ITLFVLECAYPA-TIKKI-LG-TDWDFVLTRAQNNGKPNVSAPVLT-INLIAFDGSISAS
EQYTD--TKACAWDVSRIGDASLHAWADAARFQGSIKLEGLSK-H-YSVQSVEHGEWKTI
RGLQIGIV-KKIGFIL-VDIPLEIWARPVSPYASFLPEVDDEVVLQFINEDPCHPVIIGS
LYSR-KLKTIVTK-KITLDDD
>2588254083_12438.0
WLSAKNPVKARES-FTGLVSF-EKS-DIYQIIPAKGGR-ET--PEEMSH-RKRAVLPRDY
EQITLKILCLPSPIVTLV-VMQMRIEDYI-GDKTTVDAITPVYEEVTRQTEARI-NNC-I
STDLYNSIRE-CEAIVDIVINAKIRAC-NATISI-P-GTELKFQAGSTLFEGCVTTHQLK
ITLFVLECAYPA-TIKKI-LG-TDWDFVLTRAQNNGKPNVSAPVLT-INLIAFDGSISAS
EQYTD--TKACAWDVSRIGDASLHAWADAARFQGSIKLEGLSK-H-YSVQSVEHGEWKTI
RGLQIGIV-KKIGFIL-VDIPLEIWARPVSPYASFLPEVDDEVVLQFINEDPCHPVIIGS
LYSR-KLKTIVTK-KITLDDD
>2588254263_12452.0
WLRAAQALQATLK-AGTISKL-ERP-KIEQPFSSFGGR-ET--PARLRH-KDRAVALWDY
EHLVLRVKCLNPGHVTLI-TIPDEIKDFL-SERVNLHVRNPRFETVRNTLRQAI-TRF-L
QSALIRFIEE-QTYVDYLVLSVSVKEL-NATIQL-P-GQKIEIQFGATVFKGMIVKHSIK
LSLLILDCTVKM-TIEAL-FG-TDWDFMLCRAEANGKPATGESVVK-VTLLELDAEIDAR
LQSPG--IKATAWHAADLSQPELKAWADAARTRGRIEVSGIGE-R-FAVSGVRHGNWETV
CGLQMGVV-TVLERIK-IRLPLGIWARLATLDAGFRPEIGDEVVVGFLGDDPRYPVVLGM
CHSSAKLKGYVSR-ALTFDDE
>2593339134_12552.0
WLRAAQAVAATLP-PHTLRKP-ATP-AIEQPYSSFGGA-EA--GARLRH-KQRAVALWDY
ERLVLKAKCIPLGRVEVV-VVPAEIAAFL-RERMDLRVKNAHYVPVRPLLNEEL-NRF-L
ANAIIDFLER-RPYVDYVVLSIDIREV-GAELVL-P-AKRIAIKLRQTVFGGLVVGQAVG
ASTLTVTLAVKL-AAKNM-LE-TDWDFLVSRADVNGKIAPPAPVRT-FPVFALALEAQAE
GQYGE--VSSTAWDAKNVVAEELQAWADAGLVRGRIEIKGVGK-H-FNVTGWRHQGWITV
GGLHVGVV-DGYARIK-VRVPAPLWARLAAPDAGCRPEPGDEVVLGFFNEDPRLPVIIGA
LFGS-ALKGWITK-RIAFDDQ
>2593339196_12564.0
WLRASQALEAVLP-PGTVAQL-ATP-SIAQPYPSFGGR-ER--MPRLRH-KDRAIDLWDY
ERLVLKVKCLNPGHVTLV-ALPSDIQAYL-AQRCQLHVKNPQFEEVRTQLQQAI-TRF-L
KSALIHFVET-QPCVDYVVQSVTVREL-NAVLQL-P-GKAIEIQFGTTVFKGTVVKQRLK
VSTLSVDCAVKM-TAGAL-LD-TDWDFLLCRAEANGKPNFSGPVLQ-LTVLELDVEMDAR
WQSKG--IKAVSWKAADLDESQLQAWADAARLRGRVQIDGIGQ-R-FQVSAVRQGNWETV
AGLQIGVV-TQLERIK-CRLPLGIWARLATLDAGFRPEIGDEVIVGFLGDDPRYAVVLGQ
CHSSAHHKGYVSR-KLTFDDE
>2593339226_12572.0
WLRAANCIRVTLP-AGTLQEL-EEI-SVTQPLPGFGGR-ET--ETRLHN-RHRAITMRDY
EELVLKAQCIALLGICIV-VFSEEIRRAV-SRYTTVKVVNPQYEKIERQLVVLA-QNC-I
YKELHARMVN-HEDLLRLLVSASVLEL-NATLKF-P-GNSIHLDAGETLFDGIIVGLRIL
TSYMVVECAYAA-TIKEV-LA-SDWDFALSRADACGKPDVNAPVLT-VDIIAFDLELSSD
DQFTQ--YEAVSWSPKETDEKALKQWADGARYQGSIELKGLGR-R-FGVGSVTHNEWTTL
QGLHSAVV-KKLDRIQ-VELPWLLWARMAAMYATFLPEPGDEVLVGFMNQDPGHPVILGS
LYGA-KTKAIVTR-RIEFDEE
>2593339285_12620.0
WLKASQAIKTRIS-KEAISKL-KIG-KIQQPFSSFGGK-EA--STRLRH-KQRAITSWDY
EHLVLQVKCLNPRNVTLV-IISAAIREFI-TRIYFLHVVNPVFEEIQKKLEDDL-KAF-L
SSVVLHFVEK-LAYVDYLVAMIAVKSV-NAKLVL-P-GVSLRIDAGESIFEGIIIKHGLE
ISRLVIELVIKM-TMEEL-IG-TDWDFVLSRADANGKPQTTAPVIE-LNVVEFEAEMDAR
QQYSA--TKGFSWDFIKLADEELQAWTDASKIQGRVELKGFGN-R-FNVSGVYHQKWFTI
KGLHIGIV-TVLERIK-VKLPLGIWARFASPDAGFRPEIEDEVIVAFINEDPRDPVILGM
LHSSSKEKGIITR-KLLFDDD
>2593339292_12621.0
WLKASQAVKAKIP-TETIGKL-KIG-KIQQPFSSFGGK-ES--SNRIRH-KQRSVTTWDY
EHLVLQVKCLNPRNVTLV-IISSSIRDFI-TEIYFLHVVNPVFEEIQRKLEDDL-KAF-L
SSVVLHFVEK-LDYVDYLVAMIAVKGV-NAKLVL-P-GVSLRIDAGEPIFEGIIIKHGLE
ISRLVLELVIKM-TMEEL-IG-TDWDFILSRADANGKPQTSAPIIE-LNVVEFEAEMDAR
QQYAA--TTGFSWDFIKLADEELQAWTDASKIQGRVELKGFGS-R-FNVSGVYHQKWFTI
KGLHIGIV-TVLERIK-VKLPLGIWARFASPDAGFRPEIEDEVIVAFINEDPRDPVILGM
LHSSSKEKGIITR-KLLFDDD
>2593339293_12622.0
WLRASQAAEVVVA-ANNIADL-LIP-KINQPYAGFDGV-EN--DERLRH-KGRAINVFDY
ERLVLKAKCIPPGWVTLA-VIPEKVAAFL-APRSNIQVINPVYQKINQQVQQEV-TAF-L
KSSVLQFIEQ-RDYVDFVLRTAFIKEA-NAKLVY-P-GNEIELKVGTSVFKGIIVKHAIK
AAALQVECAVAL-TIQQV-LA-TDWDFVLSRAEVNGEPKLAGPSIT-LTIDEFEAEMDAR
TQWKE--VEASSWSYKEVSEPELKAWSEASKIRGRIELKGLGK-R-FNVSGVRHGVWTTV
NGLQIGVV-VQLERIL-VRMPMGTWARMASLDAGFRPEIGDEVIVGFVNGDPRFAVVLGM
LHSSKNIKGLQTR-KFMYDDE
>2595698210_12627.0
WVRINNVIKLEAN-DGEIEED--AI-KVNRITPFYGGR-ET--TEYNKH-RGRAVTRRDY
EELILSVKCITFTLYLVI-VPTFEVENYM-RQLI---VINPLYEELIKKLIQMI-NDS-I
-DDLVNEFGQ-LIAIHDLLDSIWIKEV-NAEIVF-P-GNKIRIEVGASLFEGIIVEQDID
LSRIKLGCMYLS-TLSNI-LS-TDWDFILERAKRNGEPSISSPVFN-LNIIDIKGQLKVK
KQFTS--VKALGWNQKEYNRETLQKWAQSQRISGEVEISGVNR-H-MDCGAVEHGDWNTI
SAIQIGKV-SQIDNIQ-VEIPLKIWARRATFWSSFIPDVGDEVIIGFLDSDHSHPVILGS
LYSS-KIKSLVTK-SLIFDDE
>2595698219_12632.0
WIAASQAVPARLP-AKRITTL-LDK-TIEQPFASYNGV-EI--GKRLRH-KNRAITTSDY
EKLVLKVKCITPGHVLIV-PIEREIEILL-KKRTKIHARNPVYEEILTKLNEEL-REF-L
ASSVINFIEE-RPYVDFIVMSVSTCYF-NAKLKV-P-GNELEIQLGSTVFKGIIIRHCIK
VSFLEVEAAVKL-TIDEI-AG-TDWDFILMRAEANAKPTLTPSALT-ANIIEFEGEMDAR
RQFVK--MQASAWDFDNLLDKELELWANASKASGRIRLAGVGD-R-FNVTGILHGEFTTV
TGLQIGKV-KKLTHIQ-VNLPMGIWARVAVPDAGFRPEIDDEVIVGFINDDPRDAVILGM
LHSQAKKKGLVTR-TMIFDDE
>2595698225_12636.0
WFCASQAVIAKLA-AGSISKL-AVK-KVIQPFASWDGK-EI--GKRLRH-KGRAINVWDY
EHLILKVKAIPPGHVLIV-PIALEIESYI-KKRTRVHAKNPLYEQVLKKLNEEI-VHF-L
ASSIINFIEE-RPYVDFILLQITVKSF-NAKLTF-P-GNEIEIQLGETVFKGIIVKHAVK
VSLLMIEAAIKL-TIDTL-AG-TDWDFIVIRAEANGKPDATTPVLV-ANILEFEAEMDAR
RVKQS--ITSHAWDYTQLTQAQLQDWSDASKAVGRVTLEGVGD-R-FNVTGVLHEVWHTV
NGLQIGIV-TDIDRVK-VHIPLGIWARVATLDAGFRPEANDEVVIGFLNDDPREAVILGC
LHSKDAQHGIVTR-KLIFDDT
>2595698247_12639.0
WIRISNAVTVELP-PLTIKNT-KRD-AIWQLFPSFGGR-EP--ESRLRH-KQRPVAALDI
AQVLLIVKCITDEDVSIV-VVPCRIQNFM-QQHI---IRNPVYESVKQQLHLDI-QKY-L
KSELLNYINR-QPYVEYIVISVTIHEL-NAEIML-P-GNTVTITAGELIFTGVVVKQSIQ
AFHLIVTCAVQM-TMSTT-IS-TDWDFLLSRAEFNGPPVVSGPVVS-VSLINFNASVSAE
KQVPS--LTAAAWDPQTLAQESLQSWANSESISGQITLAGVGS-R-FNVWAVTHGVWNTI
QGLQLGTV-VAISRVQ-VMLATGTWARLSTFYATFFPEVGDEVVVAFIENDPRYPVIIGS
LYGK-MIKALYTK-KITFDDE
>2595698247_12641.0
WLKAAQAALATLK-AGSISKL-AEA-TVTQLYDGFNGR-EA--AGQLRH-KGRAIQSFDY
ERLVLKVKCVNGGYVVVA-VIPEKIHTFL-KQRSRLKVTNPRYERVMEKLKTDL-QEF-F
QADVVRFVEQ-LDYVDYVVLSLTLQVV-NAKIVL-P-GTKLTIKIGKVLFKGVIVHQGIK
FPVLTVECTVKM-AIEQL-IR-TDWDFLLLRAEANGKPDTTAAVLQ-LSLMELEAEMDAR
YQWSS--VHASAWDYTGRAAEELQQLTNAAKIRGRVTLQGIGN-R-YNVTGVRHGSWDTI
HGLQIGKV-VQLQRIL-VKIPVGIWVRVASLDAGFRPEIDDEVIVGFINDDPRDAVVLGM
LNSSAKEKGFVTR-RIHFNDN
>2595698256_12642.0
WLRLGQAITATVP-PGTINMP-GER-AVVQVGPADGWR-DR--PERLRH-KLRAVTRWDY
ERLLLKARCFAPGQVLLA-VVPEAMRAHL-QACARVLVRNAAYERAQRQLNQAL-VEY-L
ADTLEAFLRA-QPGVDAVLLGITVHAF-NAEVVI-P-GAKIAISAGTQIFSGIVVRFGVK
ISRLTIECATRM-TMATL-LS-SDWDFLLARAEFNGPPDASGPVFG-IDLYEFSADIDAR
MQYTE--ALATAWDPSQQVADSLTTWAKAARIRGHVAVSGVGT-R-FAVTAVEHGFWHSV
SGLQIGVV-VKLDRIQ-IKLPVPVWARLIQGYASFLPEVDDEVIVGYLNDDPCHPVVLGA
VYSG-STKAIVTR-VIEFDEE
>2595699005_12703.0
WIKAAQAVRVTMD-ANQISKL-KEA-KISQPYPSFGGS-EE--QGLLRH-KGRAIQKFDY
ERIVLKVKCINPGHVLIA-VIPEKIQEGL-QKVAKLRVMNPRYEKVNDKLAADL-REY-L
RSDIVYFLET-RDYVDYVILSITVKEI-NARIIL-P-GKSIVIRIGTQIFKGVITRHAIK
VGELQIECAMHM-TFDDL-IG-SDWDFMLLRAEANGKPDTTAPVLQ-VSVLEFEADIDAR
RQWKN--VAARSWDYSNRLEQELQDWVNGSKIRGRVKLDGVGN-R-FKVTAVRQGMWDTI
RGLQIGIV-VQLERIL-VRIPVGIWTRIASLDAGFRPEIGDEVIVGFINDDPRDAVVLGM
LHSSAKEKGFTTR-HISFNDD
>2596583522_12710.0
WLRCRDG-WQDVA-RGMLRVQ-RDP-SATNRRPAAGGV-ESVTDALLRT-RDRAVTAEDY
ELLTRRVRCVPSDAVRVL-VVPGRIERFL-DERRRVSVEPPFYQGVTARAVQAL-YDY-F
SGEVFAVLQR-LHGVELVLTTAYVTSR-NFVLRF-V-GAKVVLKVQEQLMAGEVTAIGVE
LTFTEVRGTHRL-FVRKV-VQ-SDWEFLSRLATDVGLPDKPSNPFA-LSLLSLRASVTSA
EQVPE--VVVGGWNPEARTQPEVKAVAEAACVELSVALVNVGE-Q-FALTSARHNGYTTR
GDLVPAVV-SDVKRVK-LTFPWSGWARVLQQGAGVVPEVGDEVLVGFEHGSFDSPYVLGG
LHNP-KARGFVSR-KVEFVET
>2596583522_12711.0
WLRCRGEGWVDVA-RGAISVL-RSS-EVVNREAARGGV-ETVPEAQLRA-QWRAVTAEDH
ELLAKRVRCLP-HGARVL-LVPTTVARYL-EERRRLVVEPPRYQGVTREALASL-YRY-L
FGEVFAVLQR-VPGVRLVLVSCVVENV-GAVLTY-L-GSPLEVSVAELLFRGEVTSIELE
VSYTVLRAAHRL-LIRKV-AK-SDWDFLQTLAREHGKPEPASSPYV-LNLMALRAVLGTN
EQTGG--VEVRGWNQATATQAEANAAAKAGYGELEIALGNVGA-A-FSATAVTHRGYRTM
PGLAIAEV-TDVKWVR-LKFPWSDWVRTVQLGGAFSPDVKDEVLVGFEQGSLDRPYVLGG
LYNG-VRRSLVNR-RLELLDG
>2596583534_12719.0
WLRLR-GSASRVR-AGAVNGV-VTA-GVTNPFPASGGT-EPDAEVELRA-RGRAVAPADY
GLLATRAHGVPPGVVGVL-VVPRAVADFL-SREATVVAAPARYQRVAAAAGDAL-TTY-L
HTALVRRLLA-VDGVLAVIIDIKVRDI-DFDLTL-L-GGRVSVRLGLTVATGTISTLSPK
FPTVAVSGLLRLKDAEQI-AQ-DDATFLLERAKRLDKPTDG---YR-LNLIEFTPTLTVS
QQVSK--LTVRGWDPRTASDQEARELAISEFITATLEIYGLGR-R-FSVKRVEHSGFFT-
------------------------------------------------------------
---------------------
>2596583535_12720.0
WLRCRDG-WDTVA-RNLVTVQ-RDP-NVTNRKPGRGGV-ESVEDASLRT-RDRAVTAEDY
EILARRVRCAPDDGVRVL-VVPERIARHL-DARRRVSVEPPFYQGVTARAMDAL-SDY-L
SGEVYAVLQR-IPGVELVLTYAYVDSR-NFVLRF-I-GAKAALKVQKPLMSGEITAVGVE
LTFTEVRGAHRL-FVKKV-AE-SDWEFLSRLARTVGLPQPPANPLV-LTLVALRAGITTA
GQVPE--VQVRGWDFENRTHAEAKTAAEASCAELTVALANVGE-P-FQLTSTRHTGYTTL
NGLVPAVV-TNAKRVQ-VRFPWSVWARTVQQGAGILPEVGDEVLVGFEHGDFDAPYVLGG
LYNG-KARGFVSR-RVEFVED
>2596583538_12721.0
WVRCRGDGWQEVA-RGSISVL-RSS-SVENREAATGGV-ETVAEAQLRV-QDRAVTASDY
ERIAHRVRCLP-GAARIL-VVPATVARQL-DARRRAIVGPPRYQGITIAAQDAL-HGH-L
YGEVFAVLQR-VPGVSVVLVSCVVESV-GAVLTY-I-GTPLRVSVSELLFIGEVTALELD
ASFTVIHAAHRL-FVRKV-AK-SDWDFLSQLAYDHGKPEPASDPLV-LNLMALHATLTSA
EQVSA--VEVRAWDVKTGTQAETAAVARGGYGEIEVALGSAGP-A-FNATAVRHTGYRTM
PGLAIGVV-TDIKGVR-LRFPWTDWVRTVQWGGIFSPEVNDEVLVGFEQGSLDRPYVLGG
LYNG-VRRSLVSR-RLELLDG
>2596583538_12722.0
WIRCREG-WQEVA-RGMLAVL-RDP-GVTNHRPATGGV-ETVDDATLRT-LDRAVTAHDY
EELTRRVRCAPPNGVRVL-VVPADAQRAL-ESRRRVVIEPPFYQGVTARATVAL-HDY-L
EGEMFAVLQQ-LQGVEMVLAVAYVDSR-NFVLRF-V-GVPVELKVQQPLMSGEVTAVGIE
LTFTEVRGAHRL-FVRKV-TT-SDWEFLSRLADAVGLPEQPSDPLV-LNLLSLRAGVTAA
EQVPK--VEVRGWDVKAGTQGAAAAMAKGACVELDVALANVGE-P-FALTNTRHVGYTTH
NGLVTGVV-SDVRRVK-VTFPWSGWARMTEWGAGMLPEVGDEVVLGFDHGDFDAPFVLGS
LHNG-KVRGFVSR-KVEFVEA
>2596583539_12723.0
WVRCR-EPRAPVP-AGAITTL-LSE-AVTNPRSATGGA-QSLADLLLRH-QQRAVTAEDY
AALARDAVALPPGAVTVV-IVAAAVCAHL-EPH-ELYVRAPAFVVITERAKSAV-NAF-L
PARLSGLLAA-VPGVLTVVIDVSYDGI-SFTFTV-P-GRKLELWMGRRLMTGEITSLRPS
FPTLAVTALHRF-RAKQI-GD-YDIVFLLDRARRIGPSAAL-VAYR-LSLLEFEPTLTIA
RQVNQ--VVVHAWDRRLANEQEANRIAQDDMIQASLRIDGLGR-R-FDATGTRHSGYRT-
------------------------------------------------------------
---------------------
>2596583539_12724.0
-----RVDGVRVA-AGQITQV-TTR-GVTNPLPATGGA-DDAGQLRVSA-LDRLVSVPDY
ADFARAGAR----V--HV-TV-TTLRRAL-VAHGPVVVAVREIVLLVPAVRA--------
LSEVLATAQS-VPGVDAVLLSAQVVTA-GFQLSF-P-PTRVVLVVTTVLMDGICVRQEVG
-STLTVTGTVLM-DVSAI--I-TDLGYLTELAKANGPEVRLGPQPA-L---QMTFGLDGS
-AREE--PMARVQIPAT-ES---------VSGSGQVGVRGAGI-A-YDVKSVTHGSYTQ-
------------------------------------------------------------
---------------------
>2596583621_12759.0
WVRCRGEGWQQVA-RGSISVL-RSS-AVVNREAARGGV-ETVAEAQLRV-QDRAVTASDH
ERIAHRVRCLP-GAARIL-VVPAAVAERL-DARRRAIVTPPRYQGITTSAQDAL-HGY-L
YGEIFAVLQQ-VAGVGVVLVSCVVESV-GAVLTY-I-GTPLRVSVSELLFIGEVTALELD
ASFTVVHAAHRL-FVRKV-AK-SDWDFLSQLAYDHGKPEPASDPLV-LNVMALHATLTSA
QQVSA--VEVRAWDVKTGTQAEAAAVARGGFGEIEVALARVGA-A-FTATAVRHSGYRTL
PGLAIGVV-TDIKGVR-LRFPWTDWVRTVQWGGVFSPEVNDEVLVGFEQGSLDRPYVLGG
LYNG-VRRSLVSR-RLELLDG
>2596583621_12760.0
WIRCRQG-WQEVA-RGMLAVL-RDP-GVTNHKPASGGV-EKVGDATLRT-LDRAVTAHDY
EELTRRVRCAQSNGVRVL-VVPQDIARAL-EARRRVVVEPPFYQGVTARATEAL-HDY-L
EGEMFAVLQQ-LTGVEMVLAVAYVDSR-NFVLRF-V-GAVVELKVQQPLMSGEVTAVGLE
ITFTEVRGAHRL-FVRKV-TT-SDWDFLSRLADAVGLPEQPSDPLV-LNLLSLRAGVTAA
EQVPK--VEVRGWDPQAHTQAAATAMAKGACVELDVALANVGE-P-FGLTNTRHVGYTTH
GGVVTGIV-SDIRRVK-VTFPWSGWARMTQWGAGMLPEVGDEVVVGFDHGDFDAPFVLGS
LHNG-KVRGFVSR-KLEFVEQ
>2596583624_12762.0
WLCASQAVIATLA-AGSISKL-AVK-KVIQPFASWDGK-ET--GKRLRH-KARAINVWDY
EHLILKVKAIPPGHILIV-PIALEIESYI-KKRTKVHAKNPVYEQVLKKLNEEI-VHF-L
ASSIIDFIEE-RPYVDFILMQIVVKSF-NARLTF-P-GNEIEVQLGETVFKGIIVKHAVK
VSMLMIEAAIKL-TITEL-AG-TDWDFIITRAEANGKPDATTAVLV-ANILEFEAEMDVR
RIKQS--ITSHAWDYTKLTQPQLQDWSDASKAVGRITLEGVGD-R-FNVTGVLHDIWQTV
NGLQIGIV-KDIDRVK-VHIPLGIWARVATLDAGFRPEVNDEVVIGFLNDDPREAIILGC
LHSKDSQHGIVTK-KLIFDDT
>2596583629_12765.0
WLRVSQAARATLP-AGAIGKL-VQK-KVLQPYPSFGGR-EV--DSRLRH-KNRATTAGDY
EHLFLKVKCLSPGQVQVV-VVPREMATTISQQCCQLQVANPVYETLLAVLETEV-KKF-L
ASEIQAFIES-REYVDNVVYALSVNEV-NAYISL-P-GNEVEILAGASIFKGIVTRHSLR
VTELQVECAVLM-TAGTL-LD-TDWDFLVSRAEAAGSPVLATPAAT-LNLVEFDAEIDGC
QQYGS--VKAQSWDPAALTEEEAQQWADAAFVCGRVALEGLGT-R-FNVSGIRHSNWLTI
NGLHTAVV-TALERIR-VKIPSGNRARVATLDAGFLPEIGDEVVVGFLNDDPRQAVVLGA
LHSSAKEKGFFTR-RILFNDD
>2596583629_12766.0
WLRVSNAVLAEIA-SFAIKKF-KTD-QVWQPFPSFGGQ-EP--EARLRH-KQRPALASDI
AQVLLIVKCLGMADLRII-VVPYRIQSFV-QQAL---VRNPVYEKVKRQLHEDI-KRF-L
RSEILNFINR-LSYVSYVLVSVQVHEV-NAEIVI-P-GATVSISAGQQLFTGIVVKQSIQ
AFSLVVTCAVKM-TMSAL-VS-TDWDFLLARADFNGPPQVSGPVVA-VSINSFHAELNAE
RQVSS--LSAAAWDPQTLTQAELQTWANSQAVRGKIQLSGVGS-R-FDVTAVTHGQWTTI
RGLQLGEV-VSISRVQ-VKLASGTWARLANFYATFYPEIGDEVVVGFVENDPRFPVILGS
LYSK-GTKALYTK-KVTFDDQ
>2596583644_12788.0
WIKGVNAAQAQIP-PNTISKP-AVA-QTQQPYNSYGGL-ET--DSRLRH-KHRAITGWDY
ERLTLKVKCLSAGQVTVI-TIPTNIQAYL-QKLTTLNVCNPLFEEVQNQLNLAI-EQF-L
KSVVLNFVEE-QVYVDYVVVSMNFNEM-NAKLVI-P-GATIEVTVGSTIFNGIILRHSLK
APVLILDCAVKM-TAQQI-IG-TDWDFVLSRMEANGKPDFTTTVLD-VTMLEFDADLDAR
NQYQS--LVAKTWDYTNVTTDELQNLADSSRCRGRINIGGVGD-R-FNVSGVRHGNWTTI
QGLQIGIV-TDLERVK-VRLPIGIWGRIASLDAGFRPEINDEVIVGFLNNDPRRPVILGM
LNSSNKEKGYTSR-TMIFNDS
>2596583647_12789.0
WIKAKQVVTAQLP-AKTISKL-ITR-SIEQPFNSFDGK-ES--DPRLRH-KNRAITLWDY
EHLILRVKCLNPGKVTLV-VIPNSIESFI-NSKNSAKVINPDYEKVIKQLNEDL-IKF-L
RSIVIEYIEN-LYYVDFLVMSIVVNEV-NAQIIL-P-GKKIEIKAGETIYKGIVLKHSIK
ISLLIVECAVKM-TFEDI-IG-SDWDFIVSRAQANGKPDLASSIET-VTMLDFDAEIDAR
NQFAK--VSSYSWNASNVTDTELQDWADASKVRGRITLEGVGD-R-FNVTGVFHGNWTVI
KGLHIGIV-TQLQRIL-VKIPIGIWCRVAALDAGFRPEIEDEVIIGFINEDPNDAIVLGM
LHSSAKQKGIFTR-KVLFDDE
>2596583647_12790.0
WISIANGFSVQIE-ANAITKP-ETK-TIIQPFASFGGK-ED--KTSIKT-KNRASTLTDY
YTLIAYSKVVT--NVYLVKKIAIQVKQYL-SANSNMNISNFNLEYVCKNVNLAL-KKY-L
DAKVSTFIQT-IEGVLSVVLSVHIKKV-NAKVTI-P-GASISIEAGAVIFSGVIMSQTIR
ISALEVECAIKM-IMTSL-IG-TDWDYLLSLAEANGPPDKNISVLT-VTLLEFNAKLSAV
TQLGN--VAANSWDFKTLETADLTNWSKASKIMGEMTFAGLGD-R-FNVAGVVHGNWITA
KGLFNATV-KQMYRVL-VDVPLGIWARLTNFYSTFMPEVGDEVILGFINEDPRYPIILGS
VYSSTSIKAIVSK-SVQFDDE
>2596583683_12802.0
WIRCVDG-RQAVA-RGRLRVQ-RDP-AVTNRRPATGGV-ETVRDAVLRS-KDRAVTVEDY
EQLARRVRCVPPGAVRLL-VVPARIAEHL-DARRRISVEPPFYQGVTEQATTAL-YRY-L
AGEVYAVLQR-VPGVDLVLAYTRVGSL-NCLLRF-I-GATVTVKVNVTLMTGEITAVELD
ISVTEVRGAHRL-CVRKV-CS-SDWEFLTDLADTVGLPRSPADPLV-LNLISLRASMTAT
AQVPQ--VEVRGWDYEHHDPKTLQATADGAAVELDVALSGVGE-P-FTLATCRHDGYTTF
TGLVPAVV-TDVRRVK-LTFPWSGWARTVQQGAGLLPEVGDEVLAGFAMGDLNSPYVLGG
LYNG-EVRGWVSR-RVELVDA
>2597489926_12927.0
WLRASQAALATLP-VKTIKAL-FAP-AVRQPYASFGGR-ED--ARRLRH-KQRAVTAWDY
ERLVLKAKCLPLGLVRLI-VIPADIADYL-APLLRLSVENARYVQVRQRLNDDL-NRF-L
ASSIVNFIDR-RTYVDYVLLSIDVHSV-NAMISI-P-AGEVEIKLRISVFKGIVTAFFVH
TPTLDVVVAVKL-TIRSI-VS-TDWDFILTRADAQGKLAVDGTAYG-FPITDLHFELDAA
SQAPS--VDGIAWDPKQLQPDEVKAWTNAALIRGRAELAGLGD-L-LNVTGVRHHGFSTI
SGLHLGTIADSSGRIQ-VSVSSPLWARIASPDAGFRPEPGDEVLVGFLGGDPRHPIVLGR
LWGG-KQKGIVGR-RVVLSEA
>2597490183_13291.0
WLRCRDEGWEIVA-RGAISVL-RSS-GVNNREAATGGV-ETVENAILRV-QERAVTAEDY
ELIARRVRCLPAGAVRVL-VVPAAVTERL-DERRRLIVEPPAYQGVTSEALEAL-FRH-I
YGEVFAVLQS-VEGAGLVLVSCVVENV-GAVLMY-M-GTPLKISVVERLFTGEVTAVELD
TSFTVVRAAHRL-QVRKV-AA-SDWEFLQHLAAESGKPDPASDPMV-LNLLALRAVLTGA
DGSDS--VEVRGWNVDTRTQAETRAVAGAGFGEVEVALGNVGP-A-FSATAAHHTGYRTM
PGLAIGVV-TDIRWVR-LKFPWTDWVRTVQWGGQFSPEVNDEVLVGFEQGLLDSPYVLGG
LYNG-VRRSLVSR-RLELLDA
>2597490185_13294.0
-----NAMTATLP-AGTIQRP-VAP-SISQPWASWNGR-ES--YSHLSH-RNRALTWGNM
AALLKDVKYPGLEKQQLT-IIPREMARWL-QQRSEIEISNPKYVDVKRLLRQQL-SET-Y
YYQLLATIQQ-QPLVERVVVDAETFRV-NATLKL-T-GKSLLLELISVLFNGQITRNSLK
ILLLTLIVLQLM-ALNTL-LG-SDWRFLLCRLSATGPNTLKSPTHS-LLVKDASWQFDNH
LHPAS--LEISSWDINKLSPQESGYLAQGSSVTGEIQLTGFGS-Q-LDITAVRQIDWETA
TELHIATV-AKYQRIP-IILPVFLWARLGKPYASFYPEPGDEVIIGFFEHDPRYPVILGA
MHNP-KEKVLVVKSQQQIMIH
>2597490347_13357.0
WIRVAQAMEAQLP-AGSVTKL-AAP-QLSQPFASFGGR-EA--SGRLRH-KDRAIALWDY
EHLVLKVKCLNPGHVTVV-TVPLQVEAFL-RQRSQLHVRNPKFEEVRKQLREEI-TRF-L
KSVLINFVEE-RPYVDYVVLALEVREL-NALIEL-P-GKQIEIKLGDTVFKGVIVKHSLR
VSQLLIDCAVKM-SIEQL-VG-TDWDFVLCRAEANGKPATSAAALS-VSLIELDAEIDAR
CQSKA--VHASSWSAADLGQGELQAWADAAKVRGRMELKGVGR-R-FEVSGVRHGNWETV
SGLQIGVV-SALERIA-VRLPFGVWSRIACLDAGFRPEVGDEVVVGFLDSDPRHPVVLGM
CHSSAKKKGYVSR-RLLFDDD
>2597490348_13361.0
-----NAITATLA-AGSIKQP-VNS-EVTQPWASWNGR-EN--EQRLSH-RNRALNWDDI
VTLLKDVKYPSPEKRQLI-VIPTEMVEWL-DQLSTIEIKNPKYADVTQQLQQEL-SRI-Y
YYQLLATIQQ-SPWVERVVISLTTHHI-NANITL-P-NHELIVQM-TVLFKGVIVRQTLG
LSIITLTALQKL-TIKKL-FN-NDWAFLKSRLVATNPKALNQTVHT-LVLFEADLQWNNQ
HSPKT--VSVRAWNIAQLDNEQAKHLAQGHNISGSLALNGFGQ-G-MDITGVNQQGWRTV
KELHIGIV-EKYQRIP-VRIPAVLFARLGKPYASFYPEPGDEVIIGFFECDPRFPVILGS
MHNP-KVKTLVIKKQQALIFD
>2597490348_13363.0
-----NAATATLA-ADSIKQT-VSA-RVKQPWASWNGR-ET--ESRLSH-RNRALSWDNI
VTLLKDVKYPSPETQQLI-VIPAEMADWI-SQLSTVKIDNPTYVDVLHQLQQEL-SRK-Y
YYPLLATIQQ-SPLVERVVINLTVHHI-NANITL-P-SHQLIVQI-TVVFKGIIVRQTLG
LSIITLTALQKL-TIKKL-FS-NDWAFLKNRLLATHPESLNRTVHT-IVLFEANLQWDNQ
RSPKT--VSVQSWDVAQLDNEQAKQLAQGHNVSGNLALSGFGQ-G-MDITGVSHQGWRTA
KELHVGVV-EKYQRIP-VKIPATLFARLGKPYASFYPEPGDEVIIGFFECDPRFPVILGS
MHNP-KVKTLVIKNQQALLFN
>2597490348_13366.0
-----NATIATLA-ANSIKQP-ANT-GVTQSWTSWNGR-ET--EQRLSH-RNRVLSWGNM
VTLLKDVRHHSPEKQQLI-VIPAKMVAWL-SQLSTIEINNPTYVDVNHQLQQQL-SRI-Y
YYQLLAAIQQ-SLLVERVVISLSVYPI-NANVTL-P-NYELIVQM-NVLFKGIIVRQTLG
LSIMILTALQKL-TIKKL-FS-NDWTFLKSRLSATNPESLNRTVHT-IVLFEANLQWDNQ
RSPKT--VSVQSWDINQLDNEQTKQFTQGHNISGSLALTGFGP-G-MDITGVSQQGWRTV
KELHVGIV-EKYQRIP-VKIPAPLFARLGKPYASFYPEPGDEVIIGFFECDPRFPVILGA
MHNP-KVKTLVIKNQQALIFD
>2597490365_13370.0
WLRCRGEGWEDVA-RGAISVL-RSS-DVENREAAAGGV-ETVDEAQLRV-QERAVTAEDY
ELIARRIHCLPPGAARVL-VVPAAIAARL-DERRRLIVEPPFYQGITRDTLDAL-YGY-L
LGEVYAVLQR-VEGVELILTGCVVENV-GATLTF-I-GAPLAVSVVEELFAGEVTALELD
SSFTVVRAAHRL-MVRKV-VA-SDWEFLQDLAQEHGALDAASSPFV-LNLMALRAALTAA
DQVDS--VEVRGWNVATGTQAEAAAAARSGFGEFEVALGNVGS-A-FSATAVHHQGYRTM
PGLATGIV-TDIKRVR-LKFPWTDWVRTVQLGGQFGPDVNDEVLVGFEQGSLDRPYVLGG
LYNG-RRRSLVSR-RLELVDS
>2599185103_13390.0
WLQVSHVVQAHTA---SGWQV-LSP-GVSLMLPVQGEA-ES--LRQLRH-KGRALTGWDY
ERLVLQVRCFPPGHVLLL-VRQHRIQSWL-QTVANIAVRSPVYDRVQRTLNRDI-CAY-L
LHQIESFIAH-LDYVRFVVLSLHVKRV-NAELVI-P-GNTLTIAAGQVLFEGMIIRHGIR
LSRLIIECAIGM-TLRQL-IG-TDWDFLLTRAEANGAPCLSAPVLT-LDLMSLTADIDAR
YQFSS--VTGVGWDIKNLPASALRDWASGSRLRGTIELAGVGA-R-FNVSGVRHGQWLTV
DGLQIGIV-KKLDRVQ-VSLPV-LWARLASYYASFMPEVGDEVILGYFNNNPSDPVILGS
LYSS-KLKTLMTR-TLQFNEE
>2599185150_13434.0
WLRCRGDGWQDVA-RGTISVL-RSS-GVENREAATGGV-ETVEEAQIRV-QERAVTAEDH
ERIARRIRCLPPGSARLL-VVPATIAARL-DERRRLVVEPPFYQGITRDALTAL-HRY-L
LGEVFGVLQR-VEGAELVLTSCVVENV-GATVVF-I-GSELTVKVTEELFAGEVTALELD
SSFTVVRAAHRL-MVREV-AT-SDWEFLQNLAQEHGELTPASSPFV-LNLMALRAVLTAA
DQVDA--VEVRGWNVDTGTQAEARTAAKSGLGEVEVALGNVGA-D-FAATAVHHQGYRTI
PGVATGIV-TDIKWVK-LTFPWTDWVRTVQLGGKFSPDVGDEVLVGFEQGCLDHPYVIGG
LYNG-VRRSLVSR-RLELVDS
>2599185184_13511.0
WLGVEQAAEAELP-AGTISKL-LDR-SVTQPYASFGGL-ED--DGRLRH-KHRAVTIWDY
EHLVMRVKCLNPGSVRVV-AIPSEITKYL-SGLNDLLAINPDYEEVIAKLNTDV-INY-L
KSVVIRFIEE-LPYVDYIVEAMVIKGV-NAKLVI-P-GKNIEILCGYTLFKGVVIKHSIK
LSQLVIECAIAM-TITTI-AG-TDWDFITGRAELNGKPEISGAVVE-LTMLELDAEIDSR
IQFPS--ITGRTWNPASLSQPELQAWATSSKVRGRIKLSNLSD-R-FNVSHIQHGDWQLV
PGLQIGVV-TQLERIL-VRMPVGIWARVATLDAGFLPEVGDEVVVGFLNSDPRKPVVLGM
LNSSNKQKGFVTR-KLIFDDD
>2599185187_13518.0
WLRCR--DYVQLP-AGLVSTP-AT--TVTNLRPAVGGA-QRLEDLELRT-LHRAVTGEDF
EALTRRAL--PPGAVTVV-VVPEQVCRQL-DTRRELYVVGPRYRRITLAIAGAL-NEA-L
PTSLYSVIGR-VPGVASVITQVSYDDI-GFEITI-P-GKELELWLGQRMITGEITSLRPT
FPTLAISGLHRF-RARDI-AG-YDILFLLGRARRIGPSTRM-PTYG-LSLVQFQPNLSTA
NQVGK--VTVKGWDATKHTPEEARTLAVQELVTGTVHLGGLGE-R-FSVTTTTHSGYST-
------------------------------------------------------------
---------------------
>2599185217_13557.0
WLRAAQAVEAVLP-PGGIAQL-PAG-RVMQPYASYGGR-ES--AGRLRH-RNRAIQSWDI
ERIGLKIKSLNPGITTVV-IIPDNIASGL-RSYLGIQVLNPVYEELLEQLNTDL-IRY-I
RSEIIYFIEN-LPYVDYIVYAVTVKAA-NAKVTL-P-GAAIEIYAGDCIYKGIIVKHGIS
VSQLKVDCAMRM-TATQL-FG-SDWDFILERMDVNGAPSFKPPVLT-LTILEFTAEMDAR
TQLAG--VKATGWSPADLTREELQAWANTAKICGTVQLQGMGD-R-FNVSGIRHGGWTTI
HGLQTGIV-TRLKRVQ-VKIPTGLWARIATLDAGFRPDIDDEVIVGFISNDPRQAVILGM
LNSSRKEKGFYSD-KVVFQEE
>2599185235_13567.0
WLRATQAIRVTLP-AKTIAKL-KNS-KIDQPFASFGGK-EA--SERLRH-KQRAVTRWDY
EHLVLQVKALNPRHVTVV-LVAAKVREFI-SKICYFHVVNPVYEELQKKLEDDL-KTF-L
RSVVLHFVEK-LPYVDYLVAMISVKAI-NARLVL-P-GNEIEIKAGETLFKGIIIRHGLE
VSKLSIDLFVKM-TIEEI-IG-TDWDFILTRAEVNGKPETSAAKLE-LNVVEFHAEMDVR
TQYST--SKSISWDLASLDDQELQAWADASKIQGQVSLTGFGD-R-FNVSSVYHRKWYTI
QGLQIGKV-TSLERVK-IFIPIGTWARLASPDAGFMPEIGDEVIVGFVNEDPRDAIILGK
LYSSAKQKGIVTR-KLVFDDE
>2599185245_13581.0
WLRASNAAQATLK-PGSVTQA-LDA-SVQQPWPSTGGQ-ET--QARLRH-RDRGLNNQDL
QTLLHELAVPPALQQTIA-IMPSQIQTWL-KARTSLDCVNPDYVTVSARVQAAL-QAA-F
HGMVRDVLCS-MPEVAEVVERIEVRAV-NATVLL-I-GQSLSMK--LLLFAGVVATMQVQ
VRRLKVRLLQGL-KLRQV-LG-SDWTFVRAVAGQHGAPKLGGTHRI--SLLEARWAYSGL
TQPQQ--VYTKSWDLSAWEPAIQQSATNGQAVRGQLELTGFGP-A-LDVTQLEYRVGKTP
AELVIGKV-AKHQRVP-VTVPMVLWARMGHAYASFYPEAEDEVALEFMGQD---PVIVAS
LHNP-KKKAIVLR-RLELSFD
>2599185245_13584.0
WVRAQNCMTATLP-ADTVTRS-VEP-TITQPWPSEGGQ-ED--TECLHH-RGRALTWGDI
RQLLTDVREAAPLIQRLV-VIPKQMKQFI-LDKANLEIGNPAYRDVPRLVAQAL-SAQ-Y
YYAMLAFIER-LPIVMRVVIEAQVYAV-NARLTC-P-AHPVKISYTVPIFDGMVARPLNP
SLTCQLEVLQKM-ALQKL-FK-SDWAWLMSRISAYPKPDIGQPQGL-VELRDMKYRRDSR
RLPSQ--LSVNYWDVAQLSETEAQSFADAAGTQAELELSGYGT---FDIAEVRHGLGKTV
QGMAPGVV-VKPGCMA-VRVPGSVWVRPGMAYASLYPEADDEVMLAFLSDDPRFPVIVSA
VHNP-KQKGLVLA-QFQWLFD
>2599185263_13596.0
WLRAW-GAWTDVP-AQAINKL-GDL-KCSNPFPASGGV-ESLEAAELRR-RDRAVTRDDF
AELALRAECLPAGTVSVV-IWPKRVCQWL-DTRRELFVIPPSYRQLADWVELLL-RRY-L
DRELAGVAMQ-VEGVEYVVTELLIEDG-QLSMRL-F-GSELKVALGTTVFEGKVSALELS
MPEVRVLALMLL-RLQQI-AG-SDLAFLRERARRLHARPQR---LT-LELLDVEIRADLA
HQRSE--VKLGGFDEVGFATAEASALAKARFVTARLKLERVGR-L-FEVTRVQHHGFRTL
-GSAA-------------------------------------------------------
---------------------
>2599185263_13597.0
WLRLSHAISASLA-PGSVNAP-AQS-SVLQIGPSYGRR-DP--DARLRH-KLRAQTSWDY
ERLLLKVKCFPPGQVLLV-VVPDAMQRYL-QARARVLVRNAAYERVQRRLNQLL-VEH-L
AETLEALLRQ-QAEVAQLLIGITVLAF-NAELLI-P-GAKVRIAAGDDIFSGMVIRHGVK
IARLVVECACKM-TLSSL-VS-SDWDFLLARAEFNGPPKVDGAALE-LDLYEFSADIDAR
LQYTE--TRATAWDAKQQEAATLSTWAKSARIRGHITVKGVGQ-R-FEVSAVEHGYWYAV
GGLQIGVV-LKLDRIQ-IKLPVGIWARLLSPYASFPPEVGDEVIVGYLNDDPCHPVVLGA
VYSA-KTKAIVTR-RIEFNEK
>2599185268_13604.0
WLRASQAIATTLP-SGSIKKL-LNP-AIQQPYTAFGGK-EP--APRLRH-KQRALTPWDY
EHLVLKVKCIPPGTVEII-VIPTEIRDYL-QGIATIVVNNARYVPFKQRLNEAI-NRF-L
ANSIINFVER-LPYIDYIVLSVTVREL-NAEFQL-P-GKAVEIQLGTPVFKGIIVKHSIK
ISLLQVECAFSM-TMEEL-IS-SDWDFMLCRAEANGPPATGTPVVA-ITILELDAEMDAR
WQSKG--MKASAWNASTLDQAELQAWADAARIRGRIEITGIGE-R-FAVSGVRHGNWETV
SGLHTGVV-TALERIQ-VRLPLGLWARLATLNAGFRPDIGDEVVVGFLHDDPRYPVILGM
CHSSAKRKGYRSR-QLSFDDE
>2599185292_13616.0
-----RVDGLLVA-PGQLSVL-LTR-AVTNPQAASGGV-EAGDAARVRT-LDRIVSLRDF
EDFAAAQAM----V--HL-TV-RNLLAAI-DAARPLRVAPCRYLDFGAAARD--------
GGEVLAVLQG-VDGVQWVLESAEVSSA-DFQLTF-P-WLRVILIATIVLMDGLVTRQEIT
-SRLTVTGTVAM-DVAAI--V-TDLAYVRQLAAEVGPEIRLGVQPA-L---SLSFSVNQS
-DAAL--PVIFIQNPLTGTT---------VTADGSVGVRGAGL-A-FDVKRVDSGEFTQ-
------------------------------------------------------------
---------------------
>2599185360_13697.0
WLCASQATEAVLP-ATSISKL-LTN-RIEQPFASFDGK-EA--GGRLRH-KARAINTWDY
EHLILKVKCITPGHVLII-PISRRMEEFL-KKRTTIHARNPRYEEVIKKLNDEL-VRY-L
ASAVINFIEE-RLYVDFIINHILVKTF-NARVSL-P-GNTLKIQLGTTVFEGIIIRHAVK
ASQLVIEAAIKL-TWETI-AR-TDWDFLISRAEMNGKPSTMGP-VV-ANIIEFEAEMDAH
RQLKD--VKGQSWNSVSLDSDQLRDWANASRASGRLRLMGVGD-R-FNITGILHGGWETV
SGLQIGKV--VSVRIK-VHLTRGVWARVATLNAGFRPQTGDEVVLGFLNDDPRNPVILGY
FHNKDSVYGLLTK-QVILDDS
>2600254931_13712.0
WIRILNSMTATLP-AGTIVQA-VQT-SVIQPWPSTGGR-ES--PAQLSH-RGRGQSWKDM
RALLLEVYTPTSDLQTIT-VIPDAMRRYL-QDRTKLNLANPIYIDVLRMLSQTL-LQR-Y
YYEVLAFIQQ-QQCVERVVVSLDTLSV-NGKVVL-P-GTAVIIRIKVVLFSGIVQQQS-Y
RSELTLRLLQRL-VLQQL-LQ-SDWQFIKARLNANGEPKLSSTAQH-TLIEEACWQFSGM
EQPGK--LAVTAWDIKQLMPDESKALADSKGVQARLTLSGFGK-H-FNISSVQHGNWRTV
SGLHVGVV-EDYERLR-VKVPASLWARFSMPYASLYPEPGDEVVLGFFVEDPRYPVILGA
MHNP-EKKGLVLG-KRQLLFD
>2600255094_13784.0
WLRAVQRFWAKVP-AEHITGM-QLP-AVSNPEPSMGGG-ERVEQARLKH-RGRAVTSKDV
EWLARKVKCLSPGSLAVV-AFPQTVEREL-RRQAAIRVVEPAYMEISAECVSKL-NAF-L
ASVLHSLLHS-VRSLLYIVEWVEVLST-EAKFSIVV-GKTLQVKLGGLLFDGLITGYTLD
YPKIIVTGSFLL-MVRQI-AG-SDYHFIRSLAVDNDKPKL-GPVVQ-LSLLGFALQIDAS
GQMAE--VKVRGYDVDKASQAEAQLLATSELVTGYIQIDGLGT-G-LNITRATHNGYTT-
------------------------------------------------------------
---------------------
>2600255393_13899.0
WIAVGQAVRARLA-AGSIKAL-SPA-AVSQPYASTGGQ-EQ--RERLRH-KQRASVPRDY
EQLVLQVKCIGSGELALV-LVPSRIGLYV-QSLAKIDVRNVCYEVLEAQLTQAL-QEF-L
VSGIAALLLG-QAGVRAIVQQIRTRQV-NARIVL-P-GTTIVIKAGSTLFSGIVVRHAIQ
VSYLVLTCALGL-TFSQI-IG-TDWDFLVARAEVNGPPKVDGPTLL-IALNEVTAEIDAS
LQLSS--VTATSWDCASATADELSNWASASRVRGKIQLAGVGD-R-FNASSVVHGNWMTA
GGLLIGTV-KQTDRVL-VEVPMGIWARLGSPYAGFMPEAGDEVILSFINNDPRSPVILGS
LYSS-AYKVIVTK-KLTMDDV
>2602041552_13914.0
WIKGSNTMTATLP-ANTVSQL-VTP-DVRQPLLSVGGQ-ET--EARISH-RQRAITWNNM
RSLLMDVRFPDLEVQSLM-VIPTRMAQWL-AQYTAPTLKNPKYIDVTRQLAAQL-QHD-Y
YYRLLATLQQ-SPLVQSVIRRLRVQLI-NAQLEL-L-GARVVIAQ-TPLFDGYLVQKKMQ
LWSVRLEALQKL-TLKGL-LQ-SDWQFIRSRLLSTNRPLSDATASR-RRLYDINLSFDNR
FTPDS--LSLQGWDITA-PEATLQALSSSTGVQGHITLSGFGA-G-LDLSGVNQNGWRSV
RSLHIGTV-AGFTRIA-LHLPALIFARLSKPWASFYPEPGDEVVVGFIDSDPRYPIILGA
MHNP-KRKGLIASQTQALMID
>2602041572_13926.0
WLRCRGADPERVA-RSTLRVL-RGA-RVENRRPALGGV-ESVDSATLRT-LHRAVVPHDY
ELLARRVHCIPAGGVRLL-IVPDLISEHL-DARRRLAVEPPFYQGVTEAALAAL-YGY-F
SGEAFAVLQR-VPGVDLVLVEGYVDSR-TFLLRF-I-GGEARLLARKPLLDGVVTALEVE
LTFTVVRGSHRL-FCGQV-AQ-TDWEFVRGLAEEAGRPAEASNPLV-LNLIRCRAGVSAA
EQVSE--VEVRGWDVQAGTQAQVDQAAKASFAELEVALNAVGA-P-FEVTSSRHRGYETC
AGLVSGTV-TDTQRVK-VRFPWSDWARTAQSGGTFIPEVGDEVLVGFEHGHLDRPFVLAG
LYNG-KRRAFASK-QLELLEA
>2602042071_14026.0
WLRAVYRLWVKVG-AGQIASL-QNS-GAMNPEAAAGGC-ENQESAQLKH-RGRAVTAKDF
EWLARRVTCLAIGCITLV-ILPRQVERYV-LQRARIQVIQPAFIEVSLAAIARL-QQF-L
LSMFYALLKS-IHSINHVISILKVSSL-EFFFQITL-GKAVEIKLGTTVFQGYITSVTAD
FPNLLVRGSYLM-MAKEI-AG-DDYHFIQYLADLVHKPLTEMPVVE-LMLRSLSIDMNLA
DQITE--VTVRGWDNKKDSQDEAKTHAEAKLINGHIKLSGIGS-K-LSIISTLHSGYVT-
------------------------------------------------------------
---------------------
>2602042072_14030.0
WIAVGQAVRARLA-AGSIKAL-SPA-AVSQPYASTGGQ-EQ--RERLRH-KQRASVPRDY
EQLVLQVKCIGSGELALV-LVPSRIGLYV-QSLAKIDVRNVCYEVLEAQLTQAL-QEF-L
VSGIAALLLG-QAGVRAIVQQIRTRQV-NARIVL-P-GTTIVIKAGSTLFSGIVVRHAIQ
VSYLVLTCALGL-TFSQI-IG-TDWDFLVARAEVNGPPKVDGPTLL-IALNEVTAEIDAS
LQLSS--VTATSWDCASATADELSNWASASRVRGKIQLAGVGD-R-FNASSVVHGNWMTA
GGLLIGTV-KQTDRVL-VEVPMGIWARLGSPYAGFMPEAGDEVILSFINNDPRSPVILGS
LYSS-AYKVIVTK-KLTMDDV
>2603880186_14084.0
WLRATNAVEVVLP-PGSIAKA-RTP-SIAQPYASFGGA-ED--DARLRH-RNRAVNRWDC
ERLVLRAKCIPAGHLTMV-VVPARIHDHL-AARCRVHVRNPGYRPVQPQIDKAL-VQA-L
RSELLDFVEA-LPWVDFVLHSVSVAAA-NAQLAY-P-GGTIEILAGTLVFKGVIVGQRLR
ISMLLIDCATKL-AIESL-LG-TDWDFIVSRATANGEPKIG-AAVQ-LTLLEFDGGIDAR
IQAQA--VKTVSWNAADLDAPEGVALASADLASGRVKLGGVGD-R-FSVTGVRQKGWKTT
AGLQLGVV-TDN-RVR-VRMPLGVWARVAAADAGFRPEIGDEVLVGFLDDDPRHPVVLGM
LHSSAKVKGYTSR-TLAFDDE
>2603880219_14111.0
WLACRNAVTATRV-AGSVTRT-VQG-GVIQRWNSEGGQ-ET--TSRLSH-RDRALTWRDI
KRLLLEVRVV-VAKQQLV-VVPKAMQDDI-LGRANIELCNPGYRDILAQVKKSL-SRR-Y
YYQLFAELQQ-LPWVTSVPVRIETRAV-QATVVF-P-GTELSIRFKAELFTGLVTEQR-M
DRQLTVRVLQAL-MLQQL-LK-SDWQWLRARLGAYGPPKLG-GKTH-TAVLDLQWQFRND
TLADS--LSVAYWDVTQMTSTEAQALADAAGVQVHLMLSGFDA-A-FDISEVGHGALHTA
PGLATGVV-QPHQRLR-VKLPAPLWARLGAPYASLYPEAGDEVILAFMDEDPRYPVILGS
MHNP-KKKGLVLG-QQGWLFD
>2603880219_14113.0
WVRAQNCMTATLP-ADTVTRS-VEP-TITQPWPSEGGQ-EE--TGCLHH-RGRALTWGDI
RQLLTDVREAAPLIQRLV-VIPKQMKQFI-LDKANLEIGNPAYRDVPRLVAQAL-SAQ-Y
YYAMLAFIER-LPIVMRVVIEAEVYAA-NARLTC-P-AHPVKISYTIPIFDGMVARPLNP
SLTCQLEVLQKM-ALQKL-FK-SDWAWLMSRISAYPKPDIGQPQGL-VELRDMKYRRDSR
RLPSQ--LSVNYWDVAQLSETEAQSFADAAGTQAELELSGYGT---FDIAEVRHGQGKTV
QGMAPGVV-VKPGCMA-VRVPGPIWVRPGMAYASLYPEADDEVMLAFLSDDPRFPVIVSA
VHNP-KQKGLVLA-QFQWLFD
>2606217182_14138.0
WIRAKQAVLAQLP-AESISKL-ISR-GASQPYNSFDGK-ES--DDRLRH-KNRAITLWDY
EHLIMRVKCLNPGDVTLV-AIPNKIQNFI-NQLNEAVVMNPQYEQVLKQLNEDL-VKF-L
RSTLIDYVEK-LFYVDYLVKTISIKEV-NAKLII-P-GAEIEITAGETIFKGIVIKHNIK
ISYLIVECAVKL-TIEEI-VG-SDWDYIVSRAQANGKPDFSSPVET-VTILDLDAEIDAR
HQIDK--VTSYGWNYSDLTTEELQDWSDASKVRGRLELQGVGD-R-FNITGVSHGNWTVI
CGLQVGIV-SQLERIL-VQIPIGIWCRVASLDAGFRPEIEDEVIVGFINDDPNDAIVLGM
LHSSAKEKGFVTR-KVLFDDD
>2606217184_14140.0
WIKATNAVNATLP-AESISNL-LNR-KVEQPLKSVDGF-EP--TPRLRH-KNRSIQLWDY
ERMILKVKCLAAGSVTLI-VVSDEIKSFV-ELYIKVNIELPIYESILNLLNEEL-KQF-L
KSSILQFIES-KNYVDYVVLTVMVKEV-NAKMVI-P-GNEIEVLVGDVIFKGVIVKQGIK
ISTLKLDCVFKT-TIEEI-LG-TDWKFILSRSEINGKPNFDQPVLT-ATILEFDGEIDAR
QQFAK--VKASSWDHTNLAEDELQTWADASKIKGRITLKGLGD-R-FNVSGIRHGTWHTI
TGLQVGVV-TQLQRIL-VKLPIGVWARIATLDAGFLPEIGDEVIIGFLNNDSRDPIVLGM
LHSSTKEKGYVSK-KLVFDDE
>2606217184_14141.0
WIKICQVLSATLP-IDTITEV-LNP-KITQPFTSSKGK-EN--GDRLRH-KNRALTMWDY
EHVILKTKCLPTGGVDVI-VVPFQIEKYA-QMHADIVVTNPLYLQVSDKLIEEI-KRF-M
ASVIINFIAE-RPYIDYVLMSLDTKEF-NAELKL-P-GSLIEIFMREKIFEGIVINQEIE
RSELTIELCVKM-TIKDL-IS-SDWDFMISRAEANGTPNINNPDLT-LDLAHFDLKLSSQ
GQYEK--IHTFGLDTKSANPFELQSWSDASAVQGTIKIENVS--R-FNITGVRNSGWYTV
NGLQVGTV-ICHIRLQ-VHIPAEVLAMFTSLDAGFPPEKGDRVVIGFLNDDPRQAIVLGA
MHSN--YQGIFTK-QLLFDKE
>2606217186_14145.0
WIKAQQAVETSLP-SGTIKKM-VTR-SVSQPYSSFGGS-ES--DDRLRH-KNRAITLWDY
EHLILKVKCLNAGHVTLV-VVPNSVTRYI-NALNNAEVINPNYEEVSEQLKTDI-TKF-L
KSVLIDYLEK-LPYVDYLVKSITVKEV-NAQLVL-P-GKEIEITAGETIFKGIVIKHNLR
IAQLIVECAVKM-TFEEI-IG-SDWDFVVSRAQANGKPNMSQEIET-VSLLDFDAEIDAR
HQVKK--VAAYSWNHADVTDTELQDWADAAKVRGRLKLEGVGD-R-FNVTGVQHGNWVAI
QGLQVGIV-SQLERIL-VQIPIGIWCRVASPDAGFRPEIGDEVIVGFINDDPNDAIVLGM
LHSSAKEKGIITR-KVLFDDD
>2606217188_14146.0
WLRARQAVLAELP-NGSISKL-ITR-SITQPYNSFDGQ-ES--DDRLRH-KNRAITLWDY
ENLVLQVKCLNPGNVTLV-VIPNKVKTFV-NRLNETEVINPTYEEVEKQLSEDI-TQF-L
RSVLIDYLEK-LFYVDYLVKSISVKEI-NARLII-P-GQEIEITAGATIFKGVVIKHNLR
INQLTIECAVKL-TFEEI-IG-SDWDFIVSRAQANGEPDLGQEIET-VNLLDFDAEIDAR
HQINK--VSSYSWNYADVTDSELQNWADAAKIRGRLNLEGVGE-R-FNVSGVRHGNWTVI
HGLQIGIV-SQLQRIL-VQIPIGIWCRVASLDAGFRPEIEDEVIVGFINKDPNDAVVLGM
LHSSAKEKGFVTR-KVLFDDD
>2606217189_14147.0
WLRCR-DGFTRVA-RSTLRVL-RSA-RVENRRPALGGV-ESVDSATLRT-LHRAVVPHDY
ELLARRVHCIREGGVRLL-VVPGLIAGHL-DARRRLVVEPPFYQGVTETALAAL-YGY-F
SGEAFAVLQR-VPGVDLVLVEGYVDSR-TFLLRF-I-GSEARLLARKPLLDGVVTALEVE
LTFTVVRGSHRL-FCGQV-AR-TDWEFVRGLAEEAGRPAEASDPLV-LNLLRCRAGVSAA
EQVSE--VEVRGWDVQAGAQAQVDQAAKASFAELEVALNAVGA-P-FEVTSSRHRGYETC
AGLVSGTV-TDTQRVK-VRFPWSDWARTAQSGGTFIPEVGDEVLVGFEHGHLDRPYVLAG
LYNG-KRRTFASK-QLELLDA
>2608642109_14757.0
WLRAKQVITATLP-AETISKL-TER-SVLQPYNSFGGK-ES--DERIRH-RDRAISLWDY
EHLILKVKCLNPGNVMVV-VIPNEIQNYI-NELNFAEIINPDYEEVEKQIEEDV-KKY-L
KNKLISYLEN-QPYVDFLVKNISVKEI-NAQIVF-P-GKNIEIKAGETIFKGIIIKQSIK
ISVLIVECAVKM-TIEEI-IG-SDWDFIMTRAQINGKPDLSQAIET-VTLLDFDAEMDAR
NQFNT--ITVYGWNPSEYNSTQLKDWSDASKTRGHLKLEGVGE-R-FNISAVRHGNWTVV
SGLQIGVV-SQLERIL-VKIPIGIWTRIATLDAGFLPEIGDEVIVGFVNDDPNHVVILGM
LHSSAKEKGFVTR-KLIFNDE
>2608642202_14768.0
WIRASQAIRVTLP-SDSISKL-VSG-KISQPFGSFGGK-EQ--PERLRH-KQRAITRWDY
EHLVLQVKVLNPRHVTLV-IIAASVREFL-EKINFLHVANPIYEELQKKLEDEI-KTF-L
SSQILHFIEK-RSYVDFLVAMLAVYAI-NAKLVL-P-GRKIEIKAGEQIFEGIIIKHGLD
ISKLVLELVIRM-TIETL-IG-SDWDFMLTRAESAGKPDTGSPVLE-LNVISFEAEMDAR
RQYSS--SKAVSWDASLKKDEELQSWADTSKIQGRVSLQGFGD-R-FNVSSVYHQKWFTI
KGLQVGKV-TMLQRVK-VVIPMGIWARLAQIDAGFYPEIEDEVIVGFINEDPRDAVVLGK
LYSSAKEKGIFTR-RILFNDE
>2609459610_14859.0
WIRCRDGEFEPVG-EGTITVL-QSS-SVTNFEAAKGGT-ETIESAIIKA-NTRAVTAEDY
EFLALRAKCISPGVVQLL-LVTEKVQLYL-DERRRLDIASPEYIPVAADVERRL-YQY-I
LPEIYAALQG-IEKVDYILDSVVVMSL-VFAICL-V-GAEVQISAKKSLIEGEITAIEPE
FCRFTVRGSHRL-HAQKI-AN-TNMEFLQERAGRVGKEPE-NRKVD-LNLIDFQARLTTA
EQVSE--VAARGWDPASRTVDEANLQAQSAFFAAEVEIRGIGM-R-FSVSRSMHSGYNTG
RGVVVGQV-TNLNRVK-VKYPTSNWARLVTPMAGFIPEINDEVLVAFENNDVNHPYILGS
LWNA-QQRIIKSR-TIIIDDT
>2609459642_14870.0
WFCASQATEVQLP-AGTISKL-SVA-KVQQPFASFDGK-EV--GKRLRH-KGRAVTSWDY
EHLVLKVKCVTTGNVLIV-PVPIEIVNYL-SGLTKVHARNPVYEQVIKKLNDEI-VQY-L
ASAIINFIEQ-RPYVDFILLTILVKTF-NAKLVF-P-GSQVEVQLGNTVFKGIIVKHAIK
ASMLIVEASIKL-TISTL-AG-TDWDFIVTRAEANGKPTA-GSVLT-ATIFEFEAEMDAR
RQLSG--VSGISWDYTQLTQPQLQDWADASKNVGRITLGGVGD-R-FNVSGVQHGTWLTI
NGLLIGTV-LDVDRVK-VQVPTGMWARVATLDAGFRPQASDEVVLGFLNDDPREPIILGY
LHSSSSQYGFVTK-KLIFDDT
>2609459644_14872.0
WIRLSNAALAVLP-PVSIKSL-QQE-RIWQLFPSFGGR-ET--SERLRH-KKRPTSSIDL
IQLVLIVKCVKFSDVQLV-IVPYRINEFV-KALL---MHHPEYERLKIKLQDDI-RHY-M
TADILNYIKK-LPYIAYVVVSVNIHEI-NAEIVF-P-GNNISITAGQSVFKGVIIKQALR
IFQVVVTCAVKM-TIQKI-VG-TDWDFILARAAYNGKPQFTNAVLA-VGMISFDAELNAE
KQPPT--LEAAAWDPQTLPQADLKSWADSNAMKGTLELSGVGE-R-FNIVAVRHGLWTTI
HGLQLAKV-VKISRIQ-VKPASGIWARLASYYATFCPEVGDEVVLGFLESDPRYPVVLGS
LFSK-SVKALYTR-QLNFDDD
>2609459644_14873.0
WLRITQAAEAVLA-AQTISGL-VVP-KITQPYSSFGGR-ET--ADRLRH-KGRAINVFDY
ERIILKIKCIPPGWVTLA-VIPERVSEYL-RTRTKVQVINPVYQQISKKLVSEV-QAY-L
MSSVLQFIEN-REYVDYVLRSVTVKEA-NARIQY-P-GNKVEIQVGVSVFKGIIVKHGIK
AACLYLDCAVSL-TLQKV-LG-TDWDFALSRAEMNSKPAL-GPAIT-LTIEEFDAEIDAR
TQWQE--VNASSWSYKDVSEPELKAWTESSKIRGRIELKGLGN-R-FNVSGVRHGIWQTV
HGLQIGVV-VQLERIL-VKMPLGTWARVASLDAGFRPEIGDEVIVGFVNGDPRFAVVLGM
LHSSNKIKGLVTR-KTMFDDE
>2609459737_14919.0
WLRVSQAVEVRLP-AATINRS-RKP-GIAQPVASTGGR-ET--RARLRH-KDRAVSATDY
EALILKVKCFAPGHALVV-PLPQEIRQFL-QELARISVENPVYEKIQNQLNREI-SDF-L
QHDVEAFIGD-LPYVDSLIISVEVKAV-NARISI-P-GKAIVISAGAMVFQGIVVKHGIK
IARLQIECAVAL-TIRKL-VS-SDWDFVVSRAEANGPPQTSAAVLK-VDLMTFQADIDAR
TQLQS--VVGAAWDPATLESGEIKTWTAAAKIRGKIELVGVGK-R-FSVSAVHHGNWVTA
GGLQIGVV-QKLDKIQ-VTIPVGVWARLASFYGSFIPEIGDEVVIGYFNNDPSHPVVLGS
LYSS-QTKALWTK-KVVFDDE
>2609459743_14924.0
WLRLSHAVHATLP-PGSIDRP-ERS-AVVQVGPSEGWR-DR--PERLRH-KARAVTRWDY
ERLVLKAKCFPPGQVLIV-VVPDAMQRHL-QSCAAVRVRNAAYERAQRQLNRAI-VEY-L
AEAVEAFLRG-QPGVAAVVVSVTVRAF-NAEIVI-P-GSGVTISAGAQIFSGVVIRHGVR
ISRLVIECAVKM-TLSTL-IG-SDWDFLLARAEFNGTPQAGGVAFG-VDLYEFDADIDAR
LQYQS--VQATAWDPAAQSPQMLTSWAKGARIRGHVQVSGVGQ-R-FSVTAVEHGFWHTI
GGLQIGVV-LKLDRIQ-ISLPVGVWARLIQGYASFLPEVGDEVIVGFLNDDPCHPVVIGA
VYSA-NTKAIVTR-VIAFDEK
>2609459761_14934.0
WLLMTLAARVQLP-AGSIVAP-LIT-GVIQPFDSIGGG-ED--PVRLRT-KDRLSSQWDS
LTLTRYTRMLPPGDLCVG-VIPQLIQQYL-SRRLQVSVCNLQYEPVQHALNQGI-TLF-L
HAAVLSFLAS-FDGVTAVILRIQVQRI-NATLEI-P-GAEIVISLGKSVFSGIVTRQSVQ
VPILSIECAIKM-SISAL-IS-SDWDFMLSRADINGSPTQNTSVLT-VNLYQFSADMDAV
TQLSE--VKASAWDYATLNNGALTQWSQAAKITGELTLAGVGD-R-FDVSGVEHGNWFTV
EGLFNATV-QKIDRIL-VTLPLGVWARMANFYSSFLPEVGDEVIVGFLNLDPCFPVILGS
VYSG-KKKAIVTH-RIVFDDK
>2609459762_14935.0
WIQASQAGTAILP-AQTITAL-RFR-KVDQPFQSFDGR-ETFSPLRLRH-KRRAVTLWDY
ERMTLLAKCITPGYVTLG-VVPEAIERFL-NRHNGLLVRNAIFEPVRKQLDTDL-KIF-L
TVELLRVLEN-LDYVDVILLSMSVKEL-NANIVW-P-GKMVDIQLGENVFKGLIVRHRIK
ASALELECAIHL-TFQEI-IG-TDWDFLVMRAEANGKPAKAAADFE-VDLLDLEAEMDVR
THYAD--ISTSSWDAVNMDTKALGAWAKGSQVRGRLALKKVAG-R-FNISGVLHGTWEVI
QGLHVGIVTKIEGRIK-VKIPFGIWARQATISAGFRPEIKDEVILGFINNDPNDAIILGM
LHSK-TQQGYFAK-SLLFDDE
>2609460032_15282.0
WISVVNGFSVQIN-SGTITKP-QNA-TLIQPFASFGGK-EN--ETTIKT-KNRVITSSDY
YTLIAYSKIVN--TVYLVKKMDSDVEDFL-KENANITVSNFNMEYVSKNVNDAL-KLY-L
NAKVTSFIQN-IEGVALAVLSVHIKKV-NAKIMI-P-GASVSIEAGTVIFSGLIMGQSIR
ISALEIECAIKM-IISSI-IG-TDWDYILALAEANGTPDSNTSVLT-VTLLEFNAKLNAT
TQLGN--VTSNSWDYKNLETADLTNWSKASKIIGEMTFDGVGD-R-FNISGVVHGNWVSA
RGLFNATV-KKMYRIL-VDVPLGIWARLSNFYSTFLPEVGDEVILGFLNEDPRYPVILGS
LYSGTKIKAIVSK-SIEFDDE
>2609460118_15413.0
-----NAMTATLP-AETIQRS-VEP-TITQPWASWNGR-ES--DGRLSH-RNRALTWGNM
VTLLKDVKYPGPETQQLT-VIPAEMANWL-EQRDSITVANPTYIDVHQQLQQSL-SEV-Y
YFQLLATIQQ-HPLVERVAVDVDTHQV-NATIKL-V-GKTLKLELNSVLFNGVITRQTLR
ILLLTLVILQRM-VLSAL-LN-SDWYFLLCRLSATGAGIQSAKIHI-LVVKDAYWQFDNQ
RNPAS--LEVSSWDISKLTTQESGYLAQGAGVRGEVQLVGFGS-Q-IDITGIRQIDWETA
SELHIATV-AKYQRIP-IILSTILWARLGKPYASFYPEQGDEVIVGFFENDPRYPVILGA
MHNP-KEKTLIVKIQQQLLIN
>2609460149_15465.0
WLRCRDG-WQQVA-REVLEVQ-RDP-SVVNRRPAIGGV-ESVQDALLRT-RDRAVTAEDY
EQLARRVRCIPTGAIRVL-VVPGRIERHL-GERRLVSVEPPFYQGVTARASQAL-YDY-F
SGEVFAVLQR-LPGVELVLGYAYVDSR-NFVLRF-V-GAKIKLKVQQDLLSGEVTAVAVD
LTFTEVRGAHRL-FVRKV-AR-SDWEFLSRLADVVGLPEKPSDPLV-LTLLSLRASVTAA
EQVPE--VRVNGWDYENRTQGEADATAKAACTELDVTLTGVGQ-P-FSLTSTRHVGYTTW
PGVVPAQV-TDLKRVK-LTFPWSTWARTVQPGAGVLPEVGDEVLVGFEHGDFEAPYVLGG
LYNS-KLRGFVSR-KLEFAED
>2609460217_15521.0
WLRVSHVIQANTT-PFAKWQH-QPK-TIAQLTPIAQWQ-ET--ERSLKH-KGKAENPWDY
EHIVLAVDCFSPGHVLLT-VLPLAIQNYL-ASVSRIAVRNPGYEKIQRQLEYSI-TQA-L
LSNSPHLLIS-SQTSHM-VISINVYQV-NAELEI-P-GTTISISAGQTIYEGVITSHAIR
ITTLNITCAVAM-TINAI-IG-TDWDFLLTRAEANGAPSTSDATLV-VDLFNLSAEIDAR
TQLSQ--VTSAGWDPSEYPQEMLTSWAKGSKVRGTIELAGVGD-R-FNVGAVHHGQWLTA
DGLQIGIV-KKLDRIQ-IEVPALVWARIANYYATFIPEIGDEVILGYVNQDPGQPIVLGS
LYSS-KTKAIVTK-KIEFDDE
>2609460291_15564.0
-----NAMTATLP-AETIQRS-VEP-TITQPWASWNGR-ES--DGRLSH-RNRALTWGNM
VTLLKDVKYPGPETQQLT-VIPAEMANWL-EQRDSITVANPTYIDVHQQLQQSL-SEV-Y
YFQLLATIQQ-HPLVERVAVDVDTHQV-NATIKL-V-GKTLKLELNSVLFNGVITRQTLR
ILLLTLVILQRM-VLSAL-LN-SDWYFLLCRLSATGAGIQSAKIHI-LVVKDAYWQFDNQ
RNPAS--LEVSSWDISKLTTQESGYLAQGAGVRGEVQLVGFGS-Q-IDITGIRQIDWETA
SELHIATV-AKYQRIP-IILSTILWARLGKPYASFYPEQGDEVIVGFFENDPRYPVILGA
MHNP-KEKTLIVKIQQQLLIN
>2615840505_15617.0
WIRAAQAVSATLP-AKTITGL-VEA-AICQPYTSGGGK-EE--DNRLRH-KQRALTLWDY
ERIVLKVKCLPPGGVEII-VIPADIRTYL-ADKVKVTVKNPHYIPVKKQLNDDL-NRF-L
ANVIIDFLER-RPYVDYILLSVDIREV-NAQLVL-P-GKEIEIRLRRTVFKGLVIHHQVE
ASQLVVELAIGL-TIGDL-IK-ADWDFILSRAGVHGPMTVGGEKHS-FEIHDFEMRADAA
HQHAE--VQGAAWDMKNLDPKELQAWANGSLLRGRMKVAGVGK-R-FNVTGIRHRGWQTV
NGLQIGVV-DKFERVK-VILPGAVRARLASPDAGFRPEKGDEVVVGFFNDDPRQAVILGS
LFGS-RDKGLVAK-MLKFGDG
>2615840506_15618.0
WIRAAQAVSATLP-AKTITGL-VEA-AICQPYTSGGGK-EE--DNRLRH-KQRALTLWDY
ERIVLKVKCLPPGGVEII-VIPADIRTYL-ADKVKVTVKNPHYIPVKKQLNDDL-NRF-L
ANVIIDFLER-RPYVDYILLSVDIREV-NAQLVL-P-GKEIEIRLRRTVFKGLVIHHQVE
ASQLVVELAIGL-TIGDL-IK-ADWDFILSRAGVHGPMTVGGEKHS-FEIHDFEMRADAA
HQHAE--VQGAAWDMKNLDPKELQAWANGSLLRGRMKVAGVGK-R-FNVTGIRHRGWQTV
NGLQIGVV-DKFERVK-VILPGAVRARLASPDAGFRPEKGDEVVVGFFNDDPRQAVILGS
LFGS-RDKGLVAK-MLKFGDG
>2615840507_15619.0
WIRAAQAVSATLP-AKTITGL-VEA-AICQPYTSGGGK-EE--DNRLRH-KQRALTLWDY
ERIVLKVKCLPPGGVEII-VIPADIRTYL-ADKVKVTVKNPHYIPVKKQLNDDL-NRF-L
ANVIIDFLER-RPYVDYILLSVDIREV-NAQLVL-P-GKEIEIRLRRTVFKGLVIHHQVE
ASQLVVELAIGL-TIGDL-IK-ADWDFILSRAGVHGPMTVGGEKHS-FEIHDFEMRADAA
HQHAE--VQGAAWDMKNLDPKELQAWANGSLLRGRMKVAGVGK-R-FNVTGIRHRGWQTV
NGLQIGVV-DKFERVK-VILPGAVRARLASPDAGFRPEKGDEVVVGFFNDDPRQAVILGS
LFGS-RDKGLVAK-MLKFGDG
>2615840509_15620.0
WLRAAQAVSATLP-AKTITGL-VEA-AICQPYTSGGGK-EK--DNRLRH-KQRALTLWDY
ERIILKVKCLPPGGVEII-VIPADIRTYL-ADKVKVTVKNPHYIPVKKQLNDDL-NRF-L
ANVIIDFLER-RPYVDYILLSVDVREV-NAQLIL-P-GKEIEIRLRQTVFKGLVVRHGVE
ASQLIVDLAIKL-AIKEL-IG-TDWDFMVSRAELHGPMTVGGEKHS-FEIHDFEVKADAA
HQYAA--VQSTAWDHKNLDPKELQAWADGSLLRGRMKVAGIGK-R-FNVTGIRHRGWQTV
NGLQIGIV-DKFERVK-VILPGAVWARLASPDAGFRPEKGDEVIVGFFNDDPRQAVVLGS
LFGS-KKKGIVTK-TFRFTDD
>2615840595_15655.0
WLKAKQAVLAALQ-AGTISKL-LQR-SVTQPYNSFDYK-EA--NKRLRH-KNRAVTMWDY
EHIVLKVKCLNPGNVTLV-VIPNKVKNHI-DQLNTTYVINPKYEEVKQELNADI-IKF-L
SSVLINYIEK-LGYVDYLVKSVVVNEV-NAQIVL-P-GKKIEISAGETIYKGIIIKHSIK
ISLLIIECAVKL-TFEEI-ID-SDWDFIVSRAQANGKPNVSSPVET-VSLLDFDAEIDAR
NQFAK--VSSYSWNYTDITEVELQDWADSSKIRGRITLEGVGD-R-FNITGVFHGNWTII
KGLHVGIV-TQLERIL-VKIPIGIWCRVASPDAGFRPEIEDEVIIGFVNEDPNNAIVLGM
LHSSGKQKGIVTR-KVLFDDE
>2615840602_15661.0
WLRLSHAVHATLP-PGSIDRP-ERS-AVVQVGPSEGWR-DR--PERLRH-KARAVTRWDY
ERLVLKAKCFPPGQVLIV-VVPDAMQRHL-QSCAAVRVRNAAYERAQRQLNRAI-VEY-L
AEAVEAFLRG-QPGVAAVVVSVTVRAF-NAEIVI-P-GSGVTISAGAQIFSGVVIRHGVR
ISRLVIECAVKM-TLSTL-IG-SDWDFLLARAEFNGTPQAGGVAFG-VDLYEFDADIDAR
LQYQS--VQATAWDPAAQSPQMLTSWAKGARIRGHVQVSGVGQ-R-FSVTAVEHGFWHTI
GGLQIGVV-LKLDRIQ-ISLPVGVWARLIQGYASFLPEVGDEVIVGFLNDDPCHPVVIGA
VYSA-NTKAIVTR-VIAFDEK
>2615840604_15664.0
WLRALTRVWIRVP-ARAIRGL-LQP-SVGNPSAAVGGG-ESLARAHARH-RGRAVSASDM
EWIVRQVRCLPPGKVVVV-ALPKKIEAAL-RDKARLTIMPPALLEISAACLKAL-DRY-L
ASALYGLLQS-ERTVLEVVQGLRVSRT-GFSFRISV-GKSITIKMGETVFEGLVTGVGVD
YPVVSVKGSMLM-MARQI-AS-SDFHFLHSLAFDNEKRNPSAEVLT-LSLLSYSAEVDIS
NQVTQ--VVVRGIDPDTTTVAAAQKLADSELVTGSIKLQNVGR-L-FNLNNVVHNGYVT-
------------------------------------------------------------
---------------------
>2615840637_15686.0
WLRISQALRAVLE-AGRINRA-IHT-TVAQVGSSVGLR-ED--ARRLQH-KNRASTTWDM
ERLLLKARCLTPGTVVVV-AVPRRMALAL-KALANIEVRNPMYEQLQQRMNQAL-VEM-L
AEDIEARLRN-MPGVAFILVSLRIRAA-NARLEF-P-GAKLAIEAGEPLFEGVVVRHRLK
VARLVVECAVKM-TLPAL-AQ-SDWDFMLSRADANGRPTADGPVLT-VDLIEFDADIDAR
HQYTS--AQAHAWDLKSQAQPGLTRWAEAARMRGRIELVGVGA-R-FSVTGVRHGNWFTV
HGLQVGVV-LKLDRVQ-VKVPVGVWARLLQSHASFLPEVGDEVVLGYFANDPSHPVVLGS
LYSS-TTKAFVTR-RIEINEA
>2615840648_15698.0
WLRVR-LTRTTVP-AGGIDTL-LSA-SVTNSRAAAGGT-EPLDELLLRR-QGRAVTAADY
ASLARDAIALPAGAVTVV-VVAAAVCRYL-DQY-ELYVSGPVFVPVSALADQAL-RDF-L
PTSLYAVLLA-VPGVLAVVISVSYDDI-TFQLTV-P-GKQLELWMGRRLITGEITSLQPN
FPTLTVSALHRF-RARQV-AA-YDIVFLMERARRIGPSE--NVTYQ-LSLVQFQPTLTTA
NQVGQ--VTVRAWNRSAADEAEAKRVAADEMVTGTMSIDGLGA-R-FNVTGTTHSGYVTR
NGLLVGVV-HSLDRVQ-VAFPESDWAGQATLMAGFRPEVGDEVVVGFLQGDMRAPYVLGG
SWSK-QWRSLTSR-IIRFDDT
>2615840648_15699.0
WLRCRGEGWERVA-RSTISVL-RSS-RVDNREAARGGV-ETVENALLRL-QERAVTAGDF
EMIARRIKCVSAGAVRVL-VVPAAIAQAL-DERRRLVVQPPNYQGVTEAALEAL-FRY-L
YGEMFGVLQR-VPGVAVVLVSCEIQSV-GVVLSY-I-GAQLQVSVVVKLFSGEVTALELD
VSYTVVRATHRL-MVQQV-AA-SDWEFLQYLAQESGKPEPASSPMV-LNLMALRGVLTGA
GGANT--VEVRGWNVATRTQAETTSTAESGFGELEVALGNVGP-A-FSATAVHHRGYRTM
PGLAIAVV-TDVRWVK-LKFPWSDWVRTVQWGGQFSPEVNDEVLVGFEQGSLDSPYVLGG
LYNG-VRRSLVSR-RLELLDV
>2615840662_15703.0
WLRCRQD-WQDLA-AGALTVL-RSS-SVVNRAAAAGGV-ETVAEAQLRT-QDRAVTAADF
EQIARRVRCLSLGGVRVL-VVPAVITRRL-DERRRLIVEPPRYQGLTRAALRAL-HRH-L
FGEVFSVLQR-VTGVNLVLVRCVVESV-NAELSY-I-GTRLTVSVSTTLFAGEVTALELD
SSFTVVRAVHRL-FIRKV-AR-SDWDFLQDLAREHGRLDPAADPLV-LNLVALRAAVTSA
DQVTG--VEVRGWDVKTRTQAETGAAARAGFGELEVALGNVGP-A-FSVTAAQHGGYRTI
NGLAVGIV-TDTKEVR-LRLPWTDWVRTAQLG--CSPEVDDEVLVGFEQGCLDRPYVLGT
LYNG-VRRSLVSR-RLELLDK
>2615840680_15704.0
WLRCRGRDWQDLA-AGALTVL-RSS-SVVNRAAAAGGV-ETVAEAQLRT-QDRAVTAADF
EQIARVRCLSALGGVRVL-VVPAVITRRL-DERRRLIVEPPRYQGLTRAALRAL-HRH-L
FGEVFSVLQR-VPGVNLVLVRCVVESV-NAELSY-I-GTRLTVSVSTTLFAGEVTALELD
SSFTVVRAVHRL-FIRKV-AR-SDWDFLQDLAREHGRLDPAADPLV-LNLVALRAAVTSA
DQVTG--VEVRGWDVKTRTQAETGAAVRAGFGELEVALGNVGP-A-FSVTAAQHGGYRTI
NGLAVGIV-TDTKEVR-LRLPWTDWVRTAQLG--CSPEVDDEVLVGFEQGCLDRPYVLGT
LYNG-VRRSLVSR-RLELLDK
>2616644807_15726.0
WIRACHAVGVTLG-PGSINQP-LSN-SITQPIPAFNGR-ET--EHRLKH-KNRAVTPWDY
ERLILKVKCFPPGHLLVT-VIPNRIKSYV-KRLASIEVQNPVYEKIQSRLNKAI-SDF-I
RSELMSHIRE-QACVDFVIISLTVKRV-NARIVL-P-GSEIVIDAGETIFKGIVIKHGIR
IAQLIIECSVKM-TIANL-IQ-TDWDFMLSRAEANGSPKTDAAQLK-IDIISFDAQMDAR
TQVSQ--VTGTTWDPSSLDQTGLKTWADAARIRGRLTLDKLGN-R-FNISSATHGNWITV
EGLQIGIV-KQLSKVQ-VSVPVGVWARIAKFYGSFMPEIGDEVVLGYFNNDPCHPVILGS
LYSS-KFKAVVTR-KLEFNDD
>2616644811_15727.0
WLRVW-KVWTDVP-AQAINKF-ATA-TLANPFAAQGGA-ESIAEGELRR-RSRAVTRDDF
SELAMRAECLPAGVVSVV-IWPKQVCQWL-DSKRELYVIPPTYRRIADWTELLL-RQY-L
DRELEGAAMQ-VEGVEYVAQSLEIEDG-CLRLSL-Y-GTEIQVSMGRTVFKGRLSSLALS
APEVRICALMDF-RAEQL-AS-TDLAFLRERAQRIGSRTQRA--LT-LELLALEISADLA
HQRSS--VHASGYDEIAFAGEQAQSWARASFVQVRLELQRVGA-L-FEVTQLRHSGFRTL
-GNAT-------------------------------------------------------
---------------------
>2616644844_15736.0
WLGVEQAAEAELP-AGTISKL-VDR-SITQPYASFGGL-ED--DGRLRH-KHRAITIWDY
EHLVMRVKCLNPGSVRVV-AIPSEITKYL-SGLNDLLAINPDYEEVIIKLNTDV-INY-L
KSVVIRFIEE-LPYVDYIVEAISIKGV-NAKLVI-P-GKNIEILCGYTLFKGVVIKHSIK
LSQLVIECAIAM-TITTV-AG-TDWDFITGRAELNGKPEISGAVVE-LTMLELDAEIDSR
IQFPS--ITGRTWNPASLSQPELQAWATSSKVRGRIKLSNLSD-R-FNVSHIQHGDWQLV
PGLQIGVV-TQLERIL-VRMPVGIWARVATLDAGFLPEVGDEVIVGFLNSDPRKPVVLGM
LNSSNKQKGFVTR-KLIFDDD
>2616644847_15743.0
WIRCRDG-WQEVA-RGMLAVL-RDP-GVTNHRPASGGV-ESVTDATLRT-LDRAVTAQDY
EALTRRVRCATPNGVRVL-VVPDEVERAL-RARRRVVVEPPFYQGITARATQAL-HDY-L
EGEMFAVLQR-LSGVEMVLAVAYVDSR-NFVLRF-V-GAPVELKVQQPLMSGEVTAVGLD
LTFTEVRGAHRL-FVRKV-TT-SDWEFLSRLADAVGLPEQPADPLV-LNLLSLRAGVTAA
EQVPK--VEVRGWDVQAGTQGAATAMAKGACVELDVSLANVGE-P-FALTNTKHVGYTTH
GGLVTGIV-SDVRRVK-VTFPWSGWARMTEWGAGMLPEVGDEVVVGFDHGDFDAPFVLGS
LHNG-KVRGFVSR-KLEFVEA
>2616644847_15744.0
WVRARGDGWQRVA-RGAISVL-RSS-AVENREAARGGV-ETVAEAELRV-QDRAVTASDY
ERLAHRVRCLP-GAARVL-VVPAAVAGHL-DARRRAIVSPPRYQGITAAAQDAL-HGY-L
YGEIFAVLQR-VPGVGMVLVSCVVESV-GAVLTY-I-GTPLRVSVSELLFIGEVTALELD
ATFTVVHAAHRL-FVRKV-AR-SDWDFLSQLAHDHGKPEPASDPLV-LNVTALHATLTSA
EQVSA--VEVRSWDVKTGTQAETAAVARGGYGEIEVALANAGA-A-FSATAVRHLGYRTM
PGLAIAVV-TDIKGVR-LRFPWTDWVRTVQWGGIFSPEVNDEVLVGFEQGSLDRPYVLGG
LYNG-VRRSLVSR-RLELLDG
>2616644941_15749.0
WLRCRADGWQNVA-RGAISVL-RSS-GVDNREAARGGV-ETVENAILRV-QERAVTAGDY
EAVARRVRCLPAGAVRVL-VVPAAVTERL-DERRRLVVEPPAYQGVTGDAVAAL-FRH-I
YGEIFAVLQG-VPGVSLVLVSCVVENV-GAVLTY-I-GTPLKISVVERLFTGEVTAVELD
SSFTVVRAAHRL-QVRKV-AA-SDWEFLQYLAGESGKPKPAAHPMV-LNLLALRAVLTGA
DGADS--VEVRGWNVDTRTQAEATAVAGSGFGEIEVALGNVGP-A-FAATAAHHGGYRTM
PGLAIGVV-TDIRWVR-LKFPWTDWVRTVQWGGQFSPEVNDEVLVGFEQGLLDSPYVLGG
LYNG-VRRSLVSR-RLELLDA
>2616645036_15836.0
WLALRQGTLAKLA-ADSVAEL-VDK-AIAQPYASFGGR-ES--EARLRH-KGRAVTSWDA
SHLILHVAIDEDHDTLVV-LIPREVSDFI-AARQRTKVVNPQFQEVKEELNKEL-RLF-L
RSDVVRFINN-RPSVRLVVVSISVRAI-NATIVM-P-GTDIEILAGNSIFKGIIVSQSVS
ASLLTVECAVKM-TMTDVIKL-TDWDFLVSRAQMNGDPSKGESGFT-ANIFSISAEMDSA
SQLPS--VTTSSWDSKTVPKAALQDWGKGSKIQGFIKLAGMGK-H-FNVSGVFHGDWMSV
SGIVEGTV-KKIVRIL-VDAPIGIWARMLHPYASFLPEIDDEVALGFFNDDPNFPVILGS
LYSNDKAKAIVTK-RVTFEDV
>2617270779_15875.0
WIRIKQAVKVKLP-AGTIGKM-AER-AISQPYNTFGGK-ET--DNRLRH-KNRAVSLWDY
EHLVLKVKCLNPGQVTLI-TVPNQIKVFL-EAKVKLTVMNPLYEEISNLMEEDI-KYH-L
YSGLIYFIEK-LDYVDFIVQSIVVKEV-NAKISI-P-GNEIEILAGESIFKGIIINHKLR
VQELVIECACKM-HMEQL-IS-TDWDFLVTRAQANGEPDLAQSLET-VNILEFDAEIDAR
NQVES--VSAQAWNPADIAEVSLQDWADSSKIRGRIDLSGVGN-R-FSVSGVMHGNWTVV
KGLQIGKV-SQLQRIM-VTLPIGIWCRLAGLDAGFRPEIEDEVIVGFINEDPNQAVVLGS
LHSSKNQKGYVSR-KILIDDE
>2617270825_15895.0
WIRASQAIKVTLP-AETIAKL-KLS-KITQPFASFGGK-EA--SERLRH-KQRAITLWDY
EHLVLQVKVQNPRHVTVV-LVASNVHESL-SKINFLHVVNPVYEELQKKLEDEL-KAF-L
GSVILHFIEK-LSYVDYLIATIIVKAV-NARLVL-P-GKALEIKAGETIFKGIIIRHGLE
VSKLILELAVKM-TIEEI-IG-TDWDFILTRAEINGKPEVSAPIID-LNVVEFQAEMDAR
TQYAA--SKSFSWDQANVDDQELQAWADSSKIQGQVNLDGFGS-R-FNVSSVYHQKWFTI
KGLHIGKV-TELERVR-VFIPVGIWARVSTPDAGFVPEIGDEVIVGFINEDPRDPVILGQ
LYSSAKQKGIVTK-KLVFDDD
>2617270831_15899.0
WIRATQAARATID-AATISRL-VHK-SVLQKYPSFNGR-ER--DARLRH-RNRGVVTWDY
ERLVMKIKCLPPGHIKLV-IVPRTIETFT-EKYLVPHAANPEYETLLAQLQEDI-RRF-L
KSEILAFIEG-RPYVDYVILSIVVKEI-NAMVVI-P-GKEIEILAGSTIFKGIIIQHGIK
ITMLTLECAVKL-TIEDI-ID-TDWDFMVARAEANGAPVLDGPVLD-LTILDFDATMDAR
DQYQA--VKAFAWDPATLSQEESQAWADASKIRGRINLDGLGD-R-MNVSGVRHGTWKTI
QGLQIGVV-SQLKRIL-VKLPIGIWSRVACMDAGFRPEIGDEVVVGFLNEDPRHAIVLGA
LNSSKKEKGYVSR-KLIFNDD
>2617270889_15920.0
WLRVRDEVWVLVT-AQTISQL-KTT-RVINLEAAAGGA-ETLDRLQLRH-RDRAVTLEDI
ADLAYRVKVVTAGQVKLM-ILPEQVETYI-RSRC-LVVTAPKWREVTNIVRQHL-EAF-L
KSDFYAIIQS-ITGVDHVLVSVLVEDL-EFELRL-I-GNKVEIQMGKTIMVGEITGLEPE
YPILVVRGRHRL-LVSQI-AR-TDWDFLKERAKRIGPHQNAKKALT-LDLQEFLPRLSTM
NQVQQ--VEVKGWIYQESSKEEADSMALGAYITGEIEILGIGK-R-FSIKSAEHQGYKT-
------------------------------------------------------------
---------------------
>2617270895_15921.0
WVRARGELWVRVP-ARAVDGL-VSS-GVTNPEPGDGGA-ERVERVALRD-RNRAVAAADY
ERIARRARCLPPGWVTLL-VVPRLLDAAF-ADAAELVVRGPTYVDVDETLTDRL-TAF-L
LSDVYSLLEG-VEGVDHVVSGLTVSKV-GFTFTL-V-GTPVTVHVGTPLVNGQIASVKPS
FPTITVRGLRTL-AVSEL-AT-DDFEFLTELADDIGPVD-SEPMVA-LSLRSFAVEENGT
GQPET--VEVHGFDAKNRTKGEADTAVRAAQRRGSILVAGVA--P-YNVESVTHSGYTTQ
MGVTVGLV-TDNERVR-VTTTCSHWAPIAVPMAGFLPEPDEEVLVAFQDGDVEFPFVVGS
LWNL-EVRLVRSR-ELRFDDG
>2617270906_15931.0
WIRVSHVIQVTLS-DFATWQS-LPM-AITQLTPFAHQN-ET--HKLLRH-KGKAITPWDY
ERLVLSATCFPPGKVLIT-VIPMKIRDYL-AHIARIEVRNAGYETIQRRLEYAV-MEA-L
LTKLSAFIRK-QDNVTNVVLAIDVYQV-NAEISL-P-GSVITIDAGETIFEGVVTGHAIR
ISTLQISCAIAM-TVSSL-IN-SDWDFMLTRAEANGSPSVSDAALV-VDLINLSAEVDAR
SQLSK--VTTTAWDPSQYTQESLTNWAKGSKVRGTIELAGVGD-R-FNVGAVHHGQWLTV
DGLQIGVV-KKLDRVQ-VEVPALLWARLCSYYATFIPEIEDEVVLGYLNQDPSQPIILGS
LFSS-KTKAIVTR-KVEFDDK
>2617270920_15942.0
WIRARTAFWVRVP-AEAVEAL-VTA-GVWNPDTGGGGA-ETTPEATLED-RNRAVTADDF
ERIAARVRCVPAGWVTVL-LVPSVVADAL-RRHARITVRGPNYVEAGTAVTTRL-TAF-F
LSDVYAALER-VGGVDHVVSQLSVTSV-DFSFSLNS-DSPVTVSLGVPMVVGTVESAEPK
FPTVDVSGLHEL-MVRKV-LE-TDYQFVKQRAKRYNEPR---ADFE-LSLRSFSPRLNRA
RDVSR--VNVRWNDRN-ESPAEAETVAASGRLTGRVELDGVTE-T-FNVESADHSGYTT-
------------------------------------------------------------
---------------------
>2617270924_15946.0
WLRASQAAKVKLP-KETIAKM-VNK-SVAQPYASFGGQ-EQ--DDRLRH-KERAVTIWDY
ERLVLKVKCISPGNVAVV-VVPRAIKALL-GKRSRIEVLTPAFEEITDQLAEDI-VRF-L
ASAIVDFIDE-RPYVDSVLISITIHEV-NAKLVF-P-GAEIEIQCGETLFKGLVIRHGLK
SSFLTVVCAVKM-TLEEL-IK-TDWDFLLMRAEMAGKPDPSQAKQA-FTILDFEAELDAE
QQYQA--TSTAGWDQSSITEGELQSWGDSAKIRGRVELQDVGE-R-FGVSAIRHGNWISV
EGLHIGVV-TSIDRIR-VRLPTGIWTRICTLDAGYRPEIDDEVIVGFLYGDPRQAVMLGM
LHSSKNQKGYQSR-QLYFDDG
>2617270928_15947.0
WLRAREAVWVRVA-AGAVTEL-RSD-GVANPEAADGGA-ESVAQVQLRS-RGRAVAPGDV
ERVALRARCLPLGWVTVV-IVPRRVDAAV-SERARLFVRGPSYVTVSSTAIDAV-TSF-L
LSDLYALLEG-VDHVDHVVSGLKVATL-DFSFTLVR-QTPIRIELGVPVLHGQIQSIQPE
FPTLAVSGLHEL-TVASV-VE-DDYEFLRTRANRYNPSADD-GLLT-LSLHSFSLTSNEA
NQLPG--VVLRYTDRRQTSAAEGQLVAEAERVTGNLELGGL-G-R-FDVTGVTHSGYTT-
------------------------------------------------------------
---------------------
>2617271008_16024.0
WMRVEDTIGRTVA-ANTLTLL-RPG-AVTNPSAARGGV-DTPDDILVKA-NGYAVDLDDL
GALATQARAIEDHRIRIP-LLADTVASTV-RAQTRIDFVAPSFVAVDLTLASQL-AAF-L
ALTINRFLRT-LPGVAAVVSSVTVHEI-NFSFTL-P-GDAISISLGTQLVTGEITAIEPH
FSTVTVRGMYRL-KAAQV-AA-TNYDFLMARCAQLNPGA--EPVRT-LDVDDLDLKLRVP
TLGQQ--VSVSSYDIVSVTPEALQSVAAAGFIEGRVRLTGLSQ-R-FNITSSTHDGYQT-
------------------------------------------------------------
---------------------
>2617271069_16120.0
WIRARIGYWVRSAGAQTITKL-RTS-SVTNNESADGGG-ESLDRVTIKH-RDRAVTYEDF
EWLVRRVKCLPPGWITMI-IVPDEIEKHL-FSRSQINLIGPGYIQVGGRIIENL-NRF-F
ISEVYEVIED-TEGVDYVVNGVTVDEL-NFTIRF-V-GDIVKISMGFEMMIGEVTSLDFT
FCFMEIRGLHRL-RASSI-AS-SNYEFLLERAKRIGKSQEDKPELT-LDLESFSAQIKTL
TEGSK--VEVRGWNVKDIDSKDAENIAKAEFLTGEIEIKGIGE-R-LSVESTVHGVYTT-
------------------------------------------------------------
---------------------
>2617271201_16171.0
-----NAITATLL-AGSIQRP-VEP-SINQPWPSWGGR-ES--YNHLSH-RNRALTWGNM
AALLKDVKYPGREVQQLT-IIPQEMAGWL-QQKSEIEISNPQYVDVKRQLRQQL-SEA-Y
YYQLLATIQQ-QPLVERVVVSFSLEGL-SLSLTV-L-GTYASLTVTDRTVKGIVAGAAQG
NTYYTFTVMWRM-SLKKL-LK-SAYDFWCRLAAEEGDSHLGMADLN-LDTTAWQWQYAEY
LCPDE--YIHKDYNYLR----------EVESKLGSVTVNHYGS-Q-PQTNNVTFDDWRSG
EEIFVNEH-GAIKRH---DTPGSCWVRVAQGWNGAIPRIGQEVIVSYLNGDIDRPIVTGC
NYNG-LHKGEG---FNELRFE
>2617271203_16173.0
WLRGRNAAQAELP-AGSITQA-LEA-SVSQPWCSAGGV-ET--AARLRH-RERGLNSIDL
KMLLHELLVLPALQQTIV-VMPVVMAQEL-QAITALTCVNPSYIPVKTRVKAAL-EAA-F
HDAIRDVLYR-MPEIASIVQQVHIHAV-NATLKL-I-GQPASISVTLEMFHGVVAAVTVN
SQVITVKLLQGL-KVRSV-LA-SDWHFLRAILGLQGPPRLGKKHTL--TLLDIEWHHSGL
NLPEA--LATKSWDLTQWDAQWQEATANSMALRVHVVLNDFSA-L-LNVTQVEFQTDRTP
SGLMIGRV-APYQRLP-VKVPGVIWARMGHVYASFYPEAGDEVTLGFVGQD---PVIVAS
LHNP-KQKGMVLR-LIALRFD
>2617271210_16178.0
WIRAKQAVLATLA-AKTITKL-ITR-SVSQPYNSFDGK-ES--DARLRH-KHRAITQWDY
ENLVLKVKCLNPGHVTLM-VVPNKIQNYV-NQLNNAQVVNPNYKEAKKQLDEDI-KKY-I
VNQLINYLEQ-LYYVDYIVKSIVVKEV-NARIVI-P-GKEIEITAGETIFKGVVIKHNIK
ISYLIVECAVKM-TMEEL-IG-SDWDFMLTRAQANGKPDFSGTVET-VSVHEFDGEIDAR
DQFNK--ITAKTWSYTDLTQGELQEWGDAAKTRGRLTLQGVGN-R-FNVTGVRHGNWLVI
SGLHIGVV-SQLERIL-VQIPIGIWARIATLDAGFRPEIGDEVIIGFINDDPNDAVVLGM
LNSSAKEKGFVTR-KMIFNDD
>2617271226_16186.0
-----NAMTATLP-ADSIQRP-VEP-SVNQPWASWGGR-EP--YKHLSH-RNRALTWGNM
ATLLKDVKYPGLEEQQLT-IIPQGMADWL-QQKGEIKVRNPKYVDVNRQLRQQL-SEA-Y
YYQLLATIQQ-QPLVERVVVSFSLEGL-SLSLTV-L-GTYASLTVTDRTVKGIVAGAAQG
NTYYTFTVMWRM-SLKKL-LK-SAYDFWCRLAAEEGDSHLGMADLN-LNTTAWQWQYAEY
LCPDE--YIHKDYNYLR----------EVESKLGSVTVNHYGS-Q-PQTNNVTFDDWRPG
EEIFVNEH-GAIKRH---DAPGSCWVRVAQGWNGAIPRIGQEVIVSYLNGDIDRPIVTGC
NYNG-LHKGEG---FNELRFE
>2617271246_16196.0
-----NAMTATLP-ADSIQRP-VEP-SVNQPWASWGGR-EP--YKHLSH-RNRALTWGNM
ATLLKDVKYPGLEEQQLT-IIPQGMADWL-QQKGEIKVRNPKYVDVNRQLRQQL-SEA-Y
YYQLLATIQQ-QPLVERVVVSFSLEGL-SLSLTV-L-GTYASLTVTDRTVKGIVAGAAQG
NTYYTFTVMWRM-SLKKL-LK-SAYDFWCRLAAEEGDSHLGMADLN-LDTTAWQWQYAEY
LCPDE--YIHKDYNYLR----------EVESKLGSVTVNHYGS-Q-PQTNNVTFDDWRPG
EEIFVNEH-GAIKRH---DAPGSCWVRVAQGWNGAIPRIGQEVIVSYLNGDIDRPIVTGG
TYNG-RHKGEG---FNELRFE
>2617271248_16200.0
-----NAITATLL-AGSIQRP-VEP-SINQPWPSWGGR-ES--YNHLSH-RNRALTWGNM
ATLLKDVKYPGREVQQLT-IIPQEMAGWL-QQKSEIEISNPQYVDVKRQLRQQL-SEA-Y
YYQLLATIQQ-QPLVERVVVSFSLEGL-SLSLTV-L-GTYASLTVTDRTVKGIVAGAAQG
NTYYTFTVMWRM-SLKKL-LK-SAYDFWCRLAAEEGDSHLGMADLN-LDTTAWQWQYAEY
LCPDE--YIHKDYNYLR----------EVESKLGSVTVNHYGS-Q-PQTNNVTFDDWRSD
EEIFVNEH-GAIKRH---DTPGSCWVRVAQGWNGAIPRIGQEVIVSYLNGDIDRPIVTGC
NYNG-LHKGEG---FNELRFE
>2617271262_16207.0
-----NAITATLL-AGSIQRP-VEP-SINQPWPSWGGR-ES--YNHLSH-RNRALTWGNM
ATLLKDVKYPGREVQQLT-IIPQEMAGWL-QQKSEIEISNPQYVDVKRQLRQQL-SEA-Y
YYQLLATIQQ-QPLVERVVVSFSLEGL-SLSLTV-L-GTYASLTVTDRTVKGIVAGAAQG
NTYYTFTVMWRM-SLKKL-LK-SAYDFWCRLAAEEGDSHLGMADLN-LDTTAWQWQYAEY
FCPDE--YIHKDYNYLR----------EVESKLGSVTVNHYGS-Q-PQTNNVTFDDWRSG
EEIFVNEH-GAIKRH---DTPGSCWVRVAQGWNGAIPRIGQEVIVSYLNGDIDRPIVTGC
NYNG-LHKGEG---FNELRFE
>2617271263_16208.0
-----NAITATLL-AGSIQRP-VEP-SINQPWPSWGGR-ES--YNHLSH-RNRALTWGNM
ATLLKDVKYPGREVQQLT-IIPQEMAGWL-QQKSEIEISNPQYVDVKRQLRQQL-SEA-Y
YYQLLATIQQ-QPLVERVVVSFSLEGL-SLSLTV-L-GTYASLTVTDRTVKGIVAGAAQG
NTYYTFTVMWRM-SLKKL-LK-SAYDFWCRLAAEEGDSHLGMADLN-LDTTAWQWQYAEY
FCPDE--YIHKDYNYLR----------EVESKLGSVTVNHYGS-Q-PQTNNVTFDDWRSG
EEIFVNEH-GAIKRH---DTPGSCWVRVAQGWNGAIPRIGQEVIVSYLNGDIDRPIVTGC
NYNG-LHKGEG---FNELRFE
>2619618885_16281.0
WIKASQAARVTLP-AGSITKM-AEP-KTAQPYASFHGL-ES--GNHLRH-KGRAISPFDY
ETLVLKVKCLNPGFVSIA-VVPEEIKAYL-KTKI---IMNPRYEKVNARLKEDL-TNL-L
ESEVIRYIES-LDYVDFIVMSISIKEI-NAKIVI-P-GKKIAIKIGKTLFKGIVVRNSIK
IADLLIECSVKM-TMEEI-IG-TDWDFVLSRAEVNGKPDTRASTLN-LSLLEFEAEMDAR
TQWQS--VEAKSWDYAAALEEEIKTWADAAKICGRVTLQGLGA-R-FNVSGVRHGSWDTI
NGLQVGKV-VQLERIL-VKLPIGLWARVASLDAGFRPEIDDEVIVGFINDDPRDAVVLGM
LHSSAKEKGFTTR-RIHFHDQ
>2619618917_16285.0
WLKAANAVEVALP-PGSIAKL-TAA-KIEQPYASFGGR-ES--DARLRH-RQRCITPWDY
ERLLLRIKCVPPGHVLIV-AVPTRMAELA-QAHATVHVRNPSYVPIRQQLHDAI-LRN-L
RSVLLDFIEE-QPDVDYVLVGVTVAIA-NARLVY-P-GRKVEILAGTSLFIGKVVRVGLR
VSQFVVDCAMKL-TIGAL-LD-TDWDFLLARAAANGKPALGGSVCT-LTLLEFDGEIDAR
RQS-A--IAGTSWDAAGVPEAEIQAWADGDQVCGRVELAGLGQ-R-FNVTGVRHQGWKTA
QGLQIGVV-TDI-RIR-VRLPMGVWARVASLDAGFRPEVGDEVTVGFLGDDPRYPVVLGM
LHSSAKEKMFKSR-TVHFDDD
>2619619049_16416.0
WIRISNAVCATLP-AGILKTF-VNP-NIWQLFPSFGGK-EN--EVRLRH-KNRLLMSKDI
EQAVLIAKCIRSS-LKIV-LVACKVKDFL-QTRL---VENPVYERVKRLLENDI-NEF-I
VSEMYNFIKT-KPYISSVQLSVEIHQV-NAELVF-P-GNDIEILAGASIFSGVIVKQRIE
VFSLVVSCAIGM-TINKI-VK-TDWDFVLSRAEFYGTPEFSSPVLR-LSIISFNAELDAQ
MQPPE--LEAFAWDIKSMEKAEIKAWADSSALKGKVQLEGVGS-R-YSVSSVIHGNWKTV
SGLQIATV-KNLFRIQ-LTLNSGTWARVSNFYATFLPEVGDEVVVGFLDSNPRYPVVLGS
LYST-SIKSIITK-KMSFDDE
>2619619206_16489.0
WLRVSQAVQVQLP-AASISRS-KKP-GIVQPIASGGGR-ET--RARLRH-KNRAISAADY
EALILKVKCFAPGHALVV-PLPQEIRQFL-QELARISVENPVYEQIQNLLNRAI-SDF-L
QHDIEAFIGE-LPYVESIVISVEIKAV-NARISI-P-GKQIVINAGKPIFQGVVVRHGIK
IARLQIECAVSL-TISQL-VS-SDWDFIVARAEANGAPQTSVAVLK-VDLMSFQADIDAR
TQLQS--VMGAAWDPATLETDDIKAWASAAKIRGKIELAGVGK-R-FSVSAVNHGNWITV
AGLQIGVV-KKLDKIQ-VAISVGVWARLASFYGSFIPEIGDEVVIGYFNNDPSHPVVLGS
LYSS-QTKALWTK-KVVFDDD
>2619619295_16553.0
WLRATNYIRLTLP-AETIQGT-IEP-SIAQPLPGFGGR-ET--NNRISN-RHRAITIKDY
ERLVLKVQCLSISEIDLV-VFSAEIRRVI-RQYTSLRVINPVYEQVKRQLVVLA-QNY-L
YNELHARMAN-HEDLMRLLVSASVLEL-NATLKF-P-GTPIRVNAGETLFDGIIIGIRIT
TSYMLVECAYSA-TIKEA-LA-SDWDFALSRADANGKPNVSAPVLT-VDLTAFDLELSAD
DQFTQ--YEAVSWDPNTTKENALKQWADGARYQGSIELKGLGK-R-FNVGSVTHNEWITL
QGIHAAVV-KKLDRIQ-VELPWLLWARLSTLYATFLPEPEDEVVIGFMNEDPGHPVILGS
LYGA-KTKAIVTR-RIEFNEE
>2619619297_16554.0
WLRATNYIRLTLP-AETIQGT-IAP-SIAQPLPGFGGR-ET--NNRISN-RHRAITIKDY
ERLVLKVQCLSISEIDLV-VFSAEIRRVI-RQYTSLRVINPVYEQVKRQLVVLA-QNY-L
YNELHARMAN-HEDLMRLLVSATVLKL-NATLKF-P-GNTIRLDAGEILFDGVIIGLRIV
TSYMLVECAYSA-TIKDV-LA-SDWDFALSRADANGKPNVSAPVLT-VDLTAFDLELSAA
DQFTQ--YEAVSWDPNTTKENALKQWADGARYQGSIELKGLGK-R-FNVGSVTHNEWITL
QGIHAAVV-KKLDRIQ-VELPWLLWARLSTLYATFLPEPEDEVVIGFMNEDPGHPVILGS
LYGA-KTKAIVTR-RIEFNEE
>2619619300_16562.0
WIRCRAGQESRVA-TGRIRVL-KTS-RIENRGPAIGGA-ETLEELLLRS-RGRAVTARDF
EELTRRVHCIPAGVVRVL-LVPQRIRRYL-DERRRLIIEPPVYRGVTSGLLDVL-YRY-L
DGEIAAAISA-VPGFEMSLATAFVSSL-QFALRF-I-GSELRIAVVEPLVTGEVTAVELE
FTFTTVRGSHRL-FAVGV-AR-TDWEFLVGLARRVGPRKPAEDPLV-LDLLRVRSVVTAA
EQVAK--VQVRGWDIAQRTQPEADSAATASFAQVEICLANMGE-P-FDVTAARHGGYTTD
YGVVVAVV-SDARRVR-LTFPWSDWARVVQPGAGVVPEVGDEVLVAFEQNDPNRPYVLAG
LHNG-IRRSFVSR-RIDLLDE
>2619619642_16572.0
WVAVSNGVWAV-------WRF-QLP-PPQETERRAPPP-EA--RPRLRH-RQRAVTPYDI
ERLVLRCKCLPAGTATVV-IVRERVRAFL-HRHA---VVNPAFDRLHHKLQHYV-SKC-L
-AQIA----A-HPDVVDIINGATVLDL-NAILRL-P-GATVEIAAFQTLFKGIITATRLR
IGELELTCAIAL-MMQKI-IA-TDWDFLRLLADRNGAPDPAAATMG-LDILDFDCKIDAS
TLIKD--SAVTGWDPASSGQVALADIAKAGAISGRIELKGVGD-R-LGVSGITHGTWETV
QGLHVGTV-LAIVMMQ-ISLPLELWARYAQPYATFLPEIGDEVVLGFLSADPGAPVVLGS
LHSG-KRKTITSK-HISFDDD
>2622736434_16586.0
WIKAAQAIKATLS-AGSLAKL-NEA-KVSQPFDSFAGR-EE--EGQLRH-KGRGIQKFDY
ERLVLKVKCINPGYVLLA-VIPEDIQEYL-NQRIKVWVKNPRYEKLNEKLKEDL-KTF-L
MSDIIGFLET-RDYLDYIVLSISIKEI-NAKIVL-P-GKEIIIKIGNKAFKGIITKHTIK
VTQLLVECSARM-TFDSL-IG-SNWDFMLLRAEANGKPDTSQPVLQ-VSIIEFEAEMEAR
GQWAN--VSASSWDYTNLLEQELQDWADGGKIRGRLKLSGVGN-R-FNVTAVKQGTWYTI
HGLQIGKV-LQLERIL-VKIPVGTWVRVGCLDAGFRPEIDDEVIVGFINDDPRHAVMLGM
LNSSAKEKGFFTR-RIHFNDN
>2622736499_16621.0
WLRAHQVVKAHLP-AESISKL-NTR-KVMQPYSSFNGR-ES--QARLRH-KDRALNLWDY
EHLVLKVKCLNAGKVTLV-VIPNEIQEFL-IERTTPQIINPQYEPVSNELQEAV-KKW-L
KSMLISHLEQ-LSYVDYLIKSMVIHEV-NASIIL-P-GSELEILAGVSLFTGIVVRHSIK
ISMLVVECAVKL-TIESI-LG-TDWDFIVLRAQINGKPDLSTPIIT-LNIYDFDGEIDAR
NALKT--ITSYTWNSGDLTEEVLQDWADASLNRGRVILKGLGD-R-FNITAVHHGNWFTI
SGLQIGKV-TQLQRVL-VKIPIGIWARIALLDAGFRPEIDDEVILGFINDDPNDAVILGA
LHSSINEKGFFTR-QFLFNDE
>2622736502_16623.0
WLRARQAILAELP-DGSISKL-VTR-GITQPYNSFDGK-ES--DDRLRH-KNRAITLWDY
ESLVLQVKCLNPGDVTLV-VIPNKVSAYI-NKLNKTEVVNPSYEEVRKQLSEDI-TQF-L
RSVLIDYLEK-LFYVDYLVQSIVVKEV-NAKLVI-P-GKEVEITAGATIFKGIIIKHNLR
INQLIIECAVKL-TFEEI-IG-SDWDFIMSRAQANGAPDLGQEIET-ISMLDFDAEIDAR
HQISK--VSSYAWNYADVTDSELQNWADAAKIRGRLKLEGVGD-R-FNVSGVRHGNWTVI
QGLQIGVV-SQLQRIL-VQLPIGIWCRIASLDAGFRPEIEDEVIVGFINQDPNDAVVLGM
LHSSAKEKGFVTR-KVLFDDD
>2622736512_16626.0
WIRAAQAAEAQIG-AGVISKL-KSA-KVTQPYGSFDGK-ES--ANILRH-KRRAITLWDY
EHLILTTKCINPGEVTII-AVPGQIKTYL-AKNNKLHVQNPIFEEIKPQLKIQL-KAL-L
KSTIIYQLEK-LAYVDYIILEIVVNVV-NARVVV-P-GAEITIAAGETLFSGLIISQTIK
ASQMEIECAIKL-TITDL-AG-SNWDFIVTRAELNSQPDASQSTAT-YDIYDFEAQMDAR
TQYPQ--VITKNWSYTNVAEQESAEWASANRVIGNVELQGMGE-R-FSVTGVVHAAWYSV
NGLQIGIV-TQLERIR-VRLPTGIWARLASVDAGWNPEKDDEVIVGFINDDPRDAVILGR
LYSSTFLKGLSTR-QVLFDDD
>2622736518_16629.0
WIRAGNAATATLQ-PGSVKGF-MHK-NVYQDFVSYNGR-ET--NERLRH-KQRMLSPRDI
EQSVLMVKCIQ-GCLRVV-LIPYKVKKFL-TDTV---VENPVYERIKVKLNDDI-KEY-L
IADILNFLKN-KAYISDIINSVNIHEI-NAEIVL-P-GNDIEITAGKSIFKGVIVKQGVQ
IYNLIITCAVSM-TIKAI-ID-TDWDFVLSRAEFNGKPALNGAVLR-VSIISFNAELNAE
KQAPS--LEATAWDIKNMAQDELKAWADGGAQKGQIEIAGVGE-R-FNVSSLTHGEWLTI
HGLQVATV-KKLFRIL-ISLPSGIWARMANFYATFLPEVGDEVIVGFLESNPKYPIILGA
LYSN-AIKSLITK-KLSFDDE
>2622736519_16630.0
WLKASQAISASLP-KETIAKL-VNA-KLEQPYASSEGR-EK--EKRLRH-KNRAIAIWDY
EHLILKVKCINPGHVTLV-IVATEIASFI-DTIKMIHIKNPLYEEIKSKLQGEI-KHF-L
KSVILNFVEE-RSYVDYVVRTLAVKAI-NARIEL-P-GKTMEIKLGEAVFKGLIVKHGIK
TSLLIVEAAVKL-TIQTV-LG-TDWDFMVSRAETNGAPDFGQPVAN-LNILEFDFEMDAR
NQFST--IETRAWDTANLDPEELQSWTNASKITGRVHLEGVGD-R-FNVSGVSHSNWNTI
SGLHVGKV-TAVHRIK-VKLPIGTWARITTLDAGFLPEVDDEVIVGFLNEDPRNPIVIGM
VHSSAREKGYVSR-KLVFDDD
>2622736525_16632.0
WLKIRQVTRAELP-AETIAKL-VER-GISQPHSSFGGV-ET--DARLRH-KQRAITICDY
EHLILKVNCLKPGNVTVL-VIPNEIQVFV-NKLNNALLENPLYQEVKKELQKDI-AKF-L
KSIIIFYIEK-LGYVDYIVKRILVKEI-NATLTL-P-GKLIEVSAGEQIFKGIIIKHSIK
ISLLIVECAVKM-TFESI-ID-SDWDFIVSRAQANGKPDVAQAVET-VTILDFDAEIDAR
NQYHK--VSSYAWTPADLSDIELQDWADAAKIRGRLNLEGVGE-R-FNISGVRHGNWAVV
NGLQIGVV-SQLQRIL-VQLPIGIWCRIASLDAGFRPEIGDEVIVGFINEDPNDAIVLGM
LNSSAKEKGLVTR-KVLFNDD
>2622736580_16648.0
WIKISQVISATLP-IDTITEE-LNQ-KITQPFTSSKGK-EK--GDRLRH-KNRALTMWDY
EHMILKTKCLPIGGVDVI-VVPHRINSYI-ENLAEILVSNPFYLQVSGKLIEEI-KRF-M
ASVIINFIAE-RPYIDYVLLSIDTKEF-NAELKL-P-GAAIEIFLRTKVFEGIVINQEIE
RSVLTIELSIKM-TIKDI-IS-SDWDFIVSRAEANGTPQISSTDHT-LDLAHFDLKISSR
HQYEK--VHSFGLDTKKTDPLELQSWSDAALVQGTLKIENVS--R-FNITGVRHSGWYTI
NGLQVGTV-LGHVRIK-VHIPAEVLAMYTTLDAGFPPEKGDRVVIGFLNDDPRQAVVLGA
MHSH--YKGVFTK-QLLFDEE
>2622736584_16650.0
WLRCRGTGWLEVA-RGALAVL-RSS-RVENRAPATGGV-ETVAEAQLRA-QDRAVTARDY
ELLARRVRCLPAGGVRLL-VVPATIAEHL-DARRRLVVEPPFYQGVTAEATATL-YRY-L
SGEVFGVLQR-LPGVEVVLVSAVVDST-NATLRF-I-GTDVTVRVRLPLFAGEVVTLESE
YTFTTVRASHRL-MAREV-AA-NDWEFLKMLAVDNDRSVRAASPFV-VNLLSVRSTVTSV
GQVAG--VTVRGWDVRARTVAETRAVAGAAFAELELSLQQVGA-P-FEITASRHQLYETI
PGLAVAIV-TNTKWVR-LRFPWTDWVRTVQLGGVFCPEVNDEVLVGFEQGLLDRPYVIGG
LYNG-VRRSLASR-RIEFLES
>2622736592_16655.0
WLRCRGTGWLEVA-RGALAVL-RSS-RVENRAPATGGV-ETVAEAQLRA-QDRAVTARDY
ELLARRVRCLPAGGVRLL-VVPATIAEHL-DARRRLVVEPPFYQGVTAEATATL-YRY-L
SGEVFGVLQR-LPGVEVVLVSAVVDST-NATLRF-I-GTDLTVRVRLPLFAGEVVTLESE
YTFTTVRASHRL-MAREV-AA-DDWEFLKMLAVDNDRSVRAASPFV-VNLLSVRSTVTSV
GQVAG--VTVRGWDVRARTAAETRAVAGAAFAELELSLQQVGA-P-FEITASRHQLYETI
SGLAVAIV-TNTKWVR-LRFPWTDWVRTVQLGGVFCPEVNDEVLVGFEQGLLDRPYVIGG
LYNG-VRRSLASR-RIEFLES
>2622736599_16656.0
WFCASQAVEVVLP-AGSISKL-SVK-KVSQPFASFDGK-EV--GKRLRH-KARAINAWDY
EHLVLKVKCIPPGHVLLV-AIALDIEAYL-KKRSQIRARNPLYEQVLKKLNEEL-VQF-L
ASSIVNFIEE-RPYVDFILAQITVKSF-NARLVF-P-GSEIRVQLGDTVFEGIIIKHAIK
VSLLLIEAAIKL-AITTL-AR-SDWDFMVTRAEANGKPSTTSPVLT-ANLWEFEGEMDAR
RQLQS--VTSQSWDYTTLTQPQLQSWSDASKAIGRITLAGVGD-R-FNVTGVLHGNWQTV
NGLQIGTV-LDLDRVK-VHIPSGIWARVATLDAGFRPQVTDEVVLGFLNDDPREPVIVGY
LHSKDSQYGFVTQ-KLIFDDT
>2622736599_16658.0
WIRISNAVVAEID-PFSIKKF-QTD-QVWQPFPSFGGR-ET--EMRLRH-KQRPVLSFDV
AQILLIVKCLPQPDVSII-VVPYRIQAFV-QKKM---IRNPVYERIKQKLQEDI-KQY-L
RSEMLNFINR-LPYVNYVILSVRVHEI-NAEVVI-P-GATLVITAGTQIFTGIIVKQSIQ
AFSLTVTCAVKM-TMSTL-VG-TDWDFLLARAEFNGPPQVSGAVLM-VSINSFHAELNAE
KQPAS--LSASAWDPQTLTQAELKTWADSQAVRGKIELSGVGT-R-FDVTAVTHGEWETM
QGLQLGEV-MSISRVQ-VKLASGTWARLGNLYATFFPEIGDEVVVGFVENDPRYPIILGS
LYSK-GTKAIYTK-KVTFDDM
>2622736604_16659.0
WLRCREG-WQTVA-ARALSVL-RDP-TVTNRAAATGGV-ESLAETTLRT-RERAVTAEDY
EQLSRRVRCVPSTAVRVL-VVPERIRSFL-DARRRVLVEPPFYQGVTRRALRAL-YDY-L
SGELYAVLQR-VDGVDLVLTYAAVDSR-NFVLRY-I-GVPVRLSVQALLLTGEVTALECE
LTFTEVRGAHRL-LVRKV-AQ-SDWTFLHRLAELVGMPEPPADPLV-LNLIALRAGVTAT
AQVPT--VSARGWDPANGTDAAVRVVAGAGCAEIEVALANIGE-P-FQLTSTRHAGYTTG
HGLVPAVV-SDVKRVR-LTLPWTGWARVVQPGAGLLPEVGDEVLVGFTDGNLDAAYVLGG
LHNG-TARALVSR-RLELLEA
>2622736605_16660.0
WLRCRDG-WRAVL-RGAIRTL-RSQ-RVENRRAAAGGV-EDLDSAFLRT-RDRAVTRADY
EYLARRVRALTPAVIRVV-LVPARVAAHL-DERRRLIVSPPHFQWISRDALATV-HRC-L
SGELLAALQR-VLGVEAPLVRSVVDSR-AFVLRF-I-GSAVSLSVAGPLLVGEVTALEKE
HTFTVVRGAHRL-TATKI-AR-SDWDFLHRLAAEVGRPTRASDPLV-LNLLQLRAVVTSG
EQVPE--VEVRGWDAAAAAQSEVEEAAAAGFAALEITLAGAGA-P-FDVTASRHTGYTTG
HGVVIAQV-SDNRRVR-LTFPWSDWARTVQPGAGVVPEVGDEVLVAFEQGSFDRPYVLGG
LYNG-IRRAFVSR-RLEMVES
>2623620403_16839.0
WLRVGQAALATPR-AGSAAES-LSA-QVTQVGDVFGGR-EQ--RDRLRH-KNRALTHWDF
ERIVLKVKCFASGGVVVV-VVPERIRDFL-VERCQLIVRNPVYERIQQRLNNDI-SHR-L
KEEVEGWIRD-LDYVDSVIISVTVRAV-NARLVM-P-GAEIKISAGTDIFTGIVVRHGIE
VARLLVECAVKM-TFSTL-AG-TDWDFMLSRAEVNGPPNTTAPDLK-VDLIEFQADMDAR
TQLSS--VATVAWDSATIPSGALTEWAKAARIRGRIEVAGVGS-R-FNVTGVQHGNWVTV
TGLQIGVV-MKLDRIQ-VSTPVGVWARLLQFHASFLPEVGDEVILGYLNGDPSNPVVLGS
LYSA-NTKAIVTR-KIEFDDD
>2623620410_16840.0
WLRLTQAVRCTPH-DGAVARP-RVS-SAEQIGASFGGR-ET--ELRVRH-KNRATVHWDY
ERLVLKVKCFAPGGVLVV-VLPERIQAFV-AERADIVVRNATYERIQQRLNADI-IDR-L
KEEVEAWIRE-FDYVASVVVSVEVRTA-NARIVL-P-GATISISAGSVIFEGVVIRHGIK
ISRLVIECAVAM-TVAAL-IG-TDWDFMLARAEANGAPAASSPVLS-VDLIEFHGDIDAR
TQYTA--VGATGWDLKTLTSASLSSWAKAARLQGRIELAGVGT-R-FSVGAVRHGEWITV
GGLQVGIV-KKLDRVQ-VSVPVEVWARLANFYGSFLPEIGDEVVLGYFNDDPSHPVILGS
LYSS-KTKAIVTR-KIEFDDD
>2623620524_16897.0
WLRCRGAGWLEVA-RGALAVL-RSS-GVENRAPATGGV-ETVAEAQLRA-QDRAVTARDY
ELLARRVRCLSAGGVRLL-VVPATIAEHL-DTRRRLVVEPPFYQGVTGEATATL-YRY-L
SGEIFGVLQR-LPGVEVVLVSAEIDST-NATLSF-I-GKDVTVRVRVPLFTGEVVALECE
YTFTTLRASHRL-MAREV-AA-NDWEFLKMLAVDNDRSVRAASRFV-VNLFSVRSTVTSV
GQVAG--VTVRGWDVRRRTTAETRAVAGAAFAELEISLQQVGA-P-FEITASRHLVYETV
PGLATGIV-TNVKWVK-LRFPWTDWVRTVQLGGGFCPEVNDEVLVGFEQGLLDRPYVIGG
LYNG-TRRSFASR-RIEFLES
>2623620542_16901.0
WLRLSPGHWVRIA-PRTSLNL-VTP-AAFAADQSAGGS-ESTERVRLRH-RGRVVTLPDF
EAYALQARAWS-----LL-IAMLAVAAPH-MAV-ALRIEGPVLRRLRDYVKATL-SAF-F
EDDIALALLD-APGLEGLVSQVEVMML-GFSFTVVF-GAEVDVCMGPLVLSGVITEISTN
FPELVVSGAFPL-TYHNL----SDFEFLKKLADANHPPHDK-AVVR-LGLISFKPEANLA
RQVAK--VEIFGWDPKRFSQAEANQLAKAEFLTGEVFLDRLGD-P-FSIQQANHGGYRT-
------------------------------------------------------------
---------------------
>2623620545_16906.0
WLRLSPGHWVRIA-PRTSLNL-VTP-AAFAADQSAGGS-ESTERVRLRH-RGRVLTLPDF
EAYALQARAWS-----LL-IAMLAVAAPH-MTV-ALRIEGPVLRRLRDYVKATL-SAF-F
EDDIALALLD-APGLEGLVSQVEVMML-GFSFTVVF-GAEVDVCMGPLVLSGVITEISTN
FPELVVSGAFPL-TYHNL----SDFEFLKKLADANHPPHDK-AVVR-LGLISFKPEANLA
RQVAK--VEIFGWDPKRFSQAEANQLAKAEFLTGEVFLDRLGD-P-FSIQQANHGGYRT-
------------------------------------------------------------
---------------------
>2626541542_17417.0
WVRCREGEFEPVG-EETITSL-RSA-SVINYEAARGGT-ETLESAILKT-NTRAVTAEDF
EYLALRAKCISPGVVRLL-LVPEQVQQYL-DERRRLDIASPEYVPVAANVERRL-YQY-I
LPEIYAALQG-IKGVDYVIISVEVHSL-HFTIYL-L-GKPVEISVEEELFTGEITAIEPE
FATLMVRGSHRL-HVKTV-AG-TDMEFMQNMARRNGSKPVPSSGPT-LNLREFQARLTTA
EQIEK--AEVHSWDTSKDTMDEPKAIAQSAFFQAEVLIDGVGK-K-FSLTHTVHDGYNTE
YGVVTGQV-TNLNRIK-VKYPGSHWARLVAPMAGFLPEINDEVLIAFEHGDINRPYIVGA
LWSS-KKRMIKSR-TIIIDDT
>2627853572_17548.0
WIRATQAVTASLA-SESIKKL-RTS-SVTQSYPSFNGQ-EE--DDRLRH-KGRSISIWDY
EHIILKVKCLNPGAVTLI--VLNSIKELL-KDITKLFVKNPGYTRIRKELKTDL-MRL-L
KSHIINYIEE-LHYVDFVVASVMVKEV-NARIML-P-GSEVEILAGVTIFKGIITKQRIS
TSYLMIECAAAT-TIEEI-LG-TDWDFILSRTEANGKPDASKPVLV-ANILNFEAETEAR
FQYAA--VTGKSWSAADLPVEELKAMASAGRIIGTITLEGVGN-R-YNITGIRDGNWLSI
SGLHIGIV-VQLQRML-IKVPAGIWARVARPDAGFMPEIDDEVVVGYLNDDPRNPIVLGV
LHSSAKEKGIVTR-KVLFNDD
>2627853574_17549.0
WLRVSNATVAYVP-NGSIHKI-VTK-EVIQPSYSRAGI-ES--NDHLRH-KGRAVSAWDY
EHLILAAKCTNPGKVSII-VLSSDMRQYL-LQRS---VVNPVEEYLLERLNTDL-ISF-L
RSSIVSFVQN-LYYISYVILEIHTQHL-NAEIIL-P-GAEIEIKLGTSVFKGVVVKQTIK
ISRLIVTCALKL-TISSV-VS-TDWDFILSRAEVNGKPGVSEPALQ-LDMIEFDGEIDAT
NQYSE--VDGTSWDFSGLTEDEVKAWANASRFRGNIKLMGLSA-R-FNISGVSHGRWITV
KGLQTGIV-KKINRVQ-VEIPMLVWARHTTMHASFMPEVNDEVVLGFTNEDPRYPVILGS
TYSS-AIKSFLSS-LLKFDEE
>2627853591_17551.0
WLRARQAASAHLP-PKSIGKP-VKP-GANQPYASICGQ-ES--DQRLRH-KQRAVTLWDY
ERLVLRVKCLPPGHVSLV-VIPSRIDQLL-AALNSAKVFNPDYEKIRQALQKAL-QKH-L
KSMLLAFIMD-QPSIDYVVLSVLVSEI-NARITL-P-GQTIEIQLGESVFQGIVVKHSIR
GSNLILECAIRM-TAAEL-LG-TDWDFLLNRLEANGKPALTGPETE-LTLLDFDAEIDAR
EQATE--VTATGWDAAGVSQEELQAFSDAAKIRGRIDLQGLGA-R-FNVSGVRHGSWITV
SGLQIGVV-SQIARIQ-VRLPVGVWARQATLDAGFRPEVDDEVLVGFLNDDPRHPVILGM
LHSSAKLKGYHSR-KLVFDDD
>2627853593_17552.0
WLRARQAASAHLP-PKSIGKP-VKP-GANQPYASICGQ-ES--DQRLRH-KQRAVTLWDY
ERLVLRVKCLPPGHVSLV-VIPSRIDQLL-AALNSAKVFNPDYEKIRQALQKAL-QKH-L
KSMLLAFIMD-QPSIDYVVLSVLVSEI-NARITL-P-GQTIEIQLGESVFQGIVVKHSIR
GSNLILECAIRM-TAAEL-LG-TDWDFLLNRLEANGKPALTGPETE-LTLLDFDAEIDAR
EQATE--VTATGWDAAGVSQEELQAFSDAAKIRGRIDLQGLGA-R-FNVSGVRHGSWITV
SGLQIGVV-SQIARIQ-VRLPVGVWARQATLDAGFRPEVDDEVLVGFLNDDPRHPVILGM
LHSSAKLKGYHSR-KLVFDDD
>2627853604_17560.0
WLRLRGRGYQPLP-ANSLNGI-TAK-KVQQPLPMQGGV-ETLAEALFRH-RDRAVTADDY
QRLAARVEVLPPGVVSVM-VLPESVQSYL-DSRRELYVIGCEYVPIGLAVRKAL-QRF-L
ARELEVVVAR-VPGVLAVILAMEMEQD-GLELKL-L-GATIALYAGQEIFQGAITGLEVD
FPDITVLAFQRA-RARQL-AN-SDLAFLRRLLDRYDPNADV---VE-LQLRRAKVFADLA
HQVTE--VTVNGWNPAQTTDAEAQAVADAQFVCVELTLKGLGD-R-FSVTRACHGGYVT-
------------------------------------------------------------
---------------------
>2627853626_17576.0
WLLMTQGVRVLLA-AGSITAL-ATP-SIVQPFDSTGGR-ED--DIRLKT-KDRMHTCWDV
ALLARFVKNLSPGEVRLG-VVQNQILTYL-SARQQVSVCNLRPEPVQQALTQSI-NLF-L
SAAIASVLTG-FDEVAAIVRRIQIQRI-NATLEI-P-GAEIVISLGKKVFSGIVTRQSLQ
VPLLVVECAIKM-SMSTL-IG-SDWDFILSRAEVNGSPTASTSVLT-VGLYHFSAGLNAV
TQLAQ--VKASAWDDKTLDNDALTQWSKAAKITGELTISGMGS-R-FDVSGIEHGNWFTV
EGLFNATV-KKVDRIL-VELPLGLWARLANFYSSFLPEVGDEVIVGFLNQDPRFPIVLGS
LYST-NKKAIVTK-RIVFDDK
>2627853626_17581.0
WLQVSHVVQARAG-SGSGWQV-LSP-GVSLMLPVQGDA-ES--LRQLRH-KGRALTGWDY
ERLVLQVRCFPPGHVLLL-VRQHRIQSWL-QTVANIAVHSPVYDRVQRALNRDI-CAY-L
LHQIESFIAH-LDYVRFVVLSLHVKRV-NAELVI-P-GNALTIAAGQVLFEGIIIRHGIR
LSRLTIECAIGM-TLRQL-IG-TDWDFLLTRAEANGAPCLSAPVLT-LDLMSLTADIDAR
YQFTS--VTGVGWDIKNLPASALRDWASGSRLRGTIELAGVGA-R-FNVSGVRHGQWLTV
DGLQIGIV-KKLDRVQ-VSLPV-LWARLASYYASFMPEVGDEVILGYFNNNPSDPVILGS
LYSS-KLKTLMTR-TLQFNEE
>2627853636_17594.0
WLRCR-SGWADVA-RGALRVL-RSS-RVENRRPALGGV-ETVESATLRT-LHRAVVPHDY
ELLARRVHCVPAGGVRLL-VVPEQITRHL-DERRRVMVEPPFYQGVTEDALTAL-YGY-F
AGEAFAVLQQ-VPDVDLVLVEGYVDSR-TFVLRF-I-GGEARLLAHTPLLTGVVTALEVE
LTFTVVRGSYRL-FCGQV-AQ-SDWEFVRGLAEDAGRPTEAADSLV-LNLLRCRAGVSAA
EQVSE--VEVRGWDIAAGTQAQVDQAAKASFAELEVALNAVGA-P-FEVTSSRHRGYETC
TGLVNGTV-TDTQRVK-VRFPWSDWARTAQSGGTFIPEVGDEVLVGFEQGHLDHPYVLAG
LYNG-QRRAFASK-QLELLDS
>2627853660_17614.0
WLRCRPEGWQRVA-RGAISVL-RSS-RVGNREAARGGV-ETVENAALRM-QERAVTAEDY
EIISRRVRCLPGGAVRVL-VVPAAITASL-DERRRVVVEPPVYQGVTEAALAAL-YRH-L
YGELFGVLQR-AARDALVLVSCVVENV-GAQLTF-I-GTPLRVSVVERLFDGEVTALEVD
RSFTVVRAAHRL-QVRKV-AA-SDWDFLQYLAAESGRPRKASDPMV-LNLLALRASLSAA
DGAAQ--VEVRGWDVTTRTQAETTAVAGAGFGELEVALGNVGQ-A-FSATAVQHGGYRTM
PGLAIGVV-TDVRAVR-LKFPWTDWVRTVQWGGRVSPEVNDEVLVGFEQGLLDSPYVIGG
LYNG-VRRSVVSR-RVELLDA
>2627853691_17650.0
WIRAVQAVQITLA-AGSISKL-TVT-SIEQPFDSFGAK-ED--DSRLRH-RDRLQTGWDY
EHFTLSVNAYQ-VNITV---IPRKIQDEV-TARC---VEDPTYIEVQVELNDLI-VDT-L
LADVAQALEA-HQAVNMVVREVVTRGL-NLSIVF-P-GKSIEVKAGMTLFVGVITGGKVG
YPYITVFAANKL-CINDL-LK-KPWEVIMNRILTNGDLTTHKAATE-FGCTEFELCMDNS
SYAQK--VDHSAWDIKTIDKVELAAKAKADTSQGRIKVSGAGE-S-NKVTEIHHQGWFCA
TPMLVATV-APFKRIP-ITLNTPIWARLLTTYVGLPPNPDTEVLVDFIGGDARHPVIVGA
CHNP-VVRGLLFK-ALKFTFK
>2627853697_17658.0
WIAIGNGCTLQIK-ANTITGP-KTA-SVEQPFPSFGGK-ET--KIRLKT-KDRLVAKQDY
FNTIRYSKTSY--QIFVAKRVSLEIQNYI-AQRTKIVVENFKLNYVKQEINNGV-NLF-L
TAELAAFINE-YDSVLEIIQSIEIKGV-NAKVTI-P-GNSITIEAGEVIFKGIITKQSIR
VSVLIVECAVKM-IMSTI-IG-TDWDFLLARAETNGPPDTNTSVLE-INLLEFNASLDSI
TQLGS--AKATSWDFSTMESTDLTTWSKASKIQGDITLAGLGD-R-FNISNVHHGNWTTV
QGLFNATV-KKMYRVL-VDIPLGLWARLTNFYSTFMPEVGDEVVVGFLNEDPRYPIIIGS
MYSSSNTKAIVSK-NIQFDDE
>2627853697_17659.0
WIRATQAVEVVMP-AETITKL-EDR-KVMQPYASFGGA-ES--DVRLRH-KNRAITLWDY
EHLVLKIKCLNPGEVVLV-AIPNAIENYV-NKLNEAKVTSPVYEPVKKQLKNDL-AQY-L
ASEVIYYIEN-LNYVDYIVKTITVRTC-NATLVI-P-GEKIHIKTGKTIFKGIITKHAIK
SNYLIIECAFKM-TVDDI-IK-TDWDFIQCRAQINNAPEFGASVLT-ANIFSFDAEIDAR
SQYET--FEASAWNYSNIPDEILTSWVESAKICGTITLAGMSD-R-FNVCAVHHGNWVTI
SGLQIGVV-SALERIQ-VKLPIGVWARVLTMHAGFLPEIGNEVLVGFLNDDPNQAIVLGS
LFSNTNEKVIKTK-KITMNDE
>2627853707_17685.0
WLRAQQVITATLS-AETISKL-TQR-SVTQPYNSFGGK-ES--DERIRH-RDRAISLWDY
EHLILKVKCLNPGNVTLA-VIPNEIQNYI-NGLNSAEIINPDYEEVEKQIEEDI-KKY-L
KNKLISYLEN-LAYVDFLVKNISVKEI-NAQIVF-P-GKNIEIKAGETIFKGIIIKHSIK
ISVLIVECAVKM-TIEEI-IG-SDWDFIMTRAQINGKPNLSQAIET-VTLLDFDAEMDAR
NQFNT--ITAYGWNPSEYNSASLQNWSDASKTRGRLKLEGVGD-R-FNISAIRHGNWTVV
SGLQIGIV-SQLERIL-VKIPIGIWTRIATLDAGFLPEIGDEVIVGFVNDDPNHAVILGM
LHSSAKEKGFVTR-KLIFNDE
>2627853711_17689.0
WFAASQAVETKLP-AGSIGGL-VTK-TVSQPFASFDGK-ES--GRRLRH-KARAVTPWDY
EHLVLKVKAIPPGHVLVI-PIAIAIRKYL-EKRTKVHVRNPLYEQVQKKLNDEI-VRF-L
ASAIINFIEE-RSYVDFILVQIVVRTF-NAKIVF-P-GSKMKVQLGDTVFEGVIVKQSVK
VSLLTIEASISL-TIESI-AS-TDWDFIITRAEANGSPGTDSPVLK-ANILEFEAEMDAR
RQMKD--ITAYAWNFTELAQKQLEAWSMASKAAGRITLSGVGD-C-YNVTGVLHGYWQTV
NGLQIGTV-LDTDRVK-VHIPIGIWARVATLDAGFRPKKGDEVVLGFLNDDPRDAVILGC
LHSKQEEFGFVTE-KLVFNDD
>2627853788_17780.0
WLRCRPDGWQRVS-RGAISVL-RSS-RVTNREAARGGV-ETIDNAALRM-QERAVTAEDF
EIIARRVRCLPAGSVRVL-VVPAAITTAL-DERRSLVVEPPVYQGVTDAALAAL-FRH-L
YGEVFGVLQR-AVGDVLVLVSCVVENV-GAVLTY-I-GTPLRVSVAERLFNGEVTALEID
RSFTVVRAAHRL-QVRKV-AA-SDWDFLQYLAGESGRPVKASDPMV-LNLLALRAALSAA
DGASK--VQVRGWDVTTRTQAETTAVAKAGFGELEVALGNVGQ-A-FSATAVQHGGFRTI
PGLAIGVV-TDVRAVR-LKFPWTDWVRSVQWGGKVSPEVNDEVLVGFEQGLLDSPYVIGG
LYNG-VRRSIVSR-RVELLDA
>2627853829_17839.0
WLRCRGEGWQRVA-RGAISVL-LSS-QVTNREAARGGV-ETVENAALRM-QDRAVTAEDY
EIISHRVRCLPPGAVRVL-VVPSAITASL-DERRRLVVEPPVYQGITEAALDAL-FRH-L
YGEIFGVLQS-ATGNALVLVSCVVENV-GAVLTF-I-GTPLRVSVVERLFDGEVTALEVD
RSFTVVRAAHRL-QVRKV-AA-SDWDFLQFLAAESGKPQKASNPMV-LNLLALRASLSAA
DGAQQ--VEVRGWDVTTRTQAETKAVADAGFGELEIALGNVGQ-A-FSATAVQHGGYRTM
PGLAIGVV-TDVRAVK-LKFPWTDWVRTVQWGGKVSPEVNDEVLVGFEQGLLDSPYVIGG
LYNG-VRRSIVSR-RVELLDA
>2627853858_17876.0
----TIEMWVRVA-ENEIKTL-MSS-HITNHEPAEGGS-ELLSEILIKH-RDRAVTKEDF
ERLAKRTKCLVNNKLTVI-VIPEIVRKSL-LERSSLVVTGPTYGEIKKTILNLL-KEY-L
ISEIYAMLEG-IKGVDHVIIDVTVEKL-DFELTF-V-GNKITIKIGHTMLMGRITSLEPS
FPTLKIRGSYDYMKVRTI-AQ-TYYEFLDDIRNKVGKSGN--EILK-LDIISFNPVMNTT
GLLAE--VEVRGHNPQDNSKEHAVAIAKATLFGGKVKLEKIGK-L-FSVTETTHRGYVTL
NGVACGIV-TNNKRLK-VKFPWTDWVRMTTFMAGFLPEVGDEVLVAFENGNINRPYIIGA
LWNG-VIRKIKSR-ELIFNDE
>2627853871_17892.0
WLRATNAVEVVLP-PGSIAKA-RTP-SIAQPYASFGGA-ED--DARLRH-RNRAVNRWDC
ERLVLRAKCIPAGHLTMV-VVPARIREHL-AARCRVHVRNPGYRPVQPQIDRAI-VQA-L
RSELLDFVEA-LPWVDFVLHSVSVATA-NAQLAY-P-GGTIEILAGTLVFKGLIVGQRLR
ISMLVIDCATRL-AIESL-LG-TDWDFIVTRAAANGEPAIG-SAVQ-LTLLEFDAGIDAR
IQAQA--VKTVSWNPVDLDAPEGVALASADLASGRVKLGGVGD-R-FSVTGVRQKGWKTA
AGLQLGVV-TDN-RVR-VRMPLGVWARVAAADAGFRPEIGDEVLVGFLDDDPRHPVVLGM
LHSSAKVKGYTSR-TLAFDDE
>2627853915_17932.0
CLRLTNCLTATLP-QSTITKL-VES-SIEQPYPSFGGK-ES--DTQLRH-KNRASSTWDY
ERLVLFALCLAPGDVLLL-VSPNEIKGFF-NHISNICVSNFRYKPIRDKLNTDL-IRF-I
VADIYFFLEN-LEYIDYVVIAIGVKQF-CAEVVL-I-GNEIEIVDNLSIFKGVIVKKSVS
VSLLKLTAAYKM-TIEDI-IK-SDWDFINIKAERNSQPKVSSATL--ASIIDFDAQLDGR
TAFTD--YKATSWNYNSADNELIAKKANASRIIGKVEFSGIGD-S-FNVTEVAYGAWSTV
NGLQVGKV-VALERIK-VALPCEVWARVASPDAGFFPEIDDEVVIGFIDQNPNNPIILGA
LFSN--VKGLYLK-KMEFNEE
>2627854040_18107.0
WMRVEDTIGRTVP-ANTLTLL-RPG-AVTNPSAARGGV-DTPDDILVKA-NGYAVDLDDL
GALATQARAIEDHRIRIP-LLADTVASTV-RAQTRIDFVAPSFVAVDLTLASQL-AAF-L
ALTINRFLRT-LPGVAAVVSSVTVHEI-NFSFTL-P-GDAISISLGTQLVTGEITAIEPH
FSTVTVRGMYRL-KAAQV-AA-TNYDFLMARCAQLNPGA--EPVRT-LDVDDLDLKLRVP
TLGQQ--VSVSSYDIVSVTPEALQSVAAAGFIEGRVRLTGLSQ-R-FNITSSTHDGYQT-
------------------------------------------------------------
---------------------
>2627854088_18206.0
WLLLTQGMRVQLT-AGSITAL-ATA-GIVQPFDSTGGF-ED--DTRLKT-KDRMHNQWDG
ALLARFVKNLSPGEVRLG-VVQNQILAYL-SSRQQASVCNLRPEPVQQALTQSI-NLF-L
SAAMASVLTR-FDDVAAIVRRIQIQRI-NATLEI-P-GAEIVINLGKKVFSGIVTRQSLQ
VPLLVVECAIKM-SMGTL-IG-SDWDFMLSRAEVNGSPTANTSVLT-VGLYHFSAGLNAV
TQLAQ--VKASAWDDKTLDNDALTQWSKAAKITGELTISGMGN-R-FDVSGIEHGNWFTV
EGLYNATV-KKTDRIL-VELPLGLWARLANFYSSFLPEVGDEVIVGFLNQDPRFPIILGS
VYSA-NKKAIVTK-RIVFDDK
>2627854088_18208.0
WLRVSHVVRAVA--AASGWRA-LNP-AISLMMPSTGGA-ES--PRQLRH-KGRALTGWDY
ERLVLQARCFPPGQVLLL-VRQHRIQTWL-QTIAVITVRSPVYERVQRRLNRDI-SAY-L
LRQIEAFIAH-LDYVRFVLLSIHVKRV-NAELVI-P-GNSLTIAAGQVLFDGIIIRHGIS
ISRLVIECAIAM-TLSRL-IS-TDWDFLLTRAEANGAPCLSAPVLT-VDLISLTADIDAR
HQFTS--VTGVGWDIKNLANTALRDWARGSRLRGTIELAGVGA-R-FNVSGVRHGQWLTV
DGLQIGIV-KKLDRVQ-VSVPV-VWARLASYYASFMPEVGDEVVLGYFNNNPSDPVILGS
LYSS-KIKTLVTR-TLQFNEE
>2627854107_18245.0
WLRADNAAMAELT-PGRITRP-VSP-SVDQPLPSTGGA-LA--GKRLRH-KDRGIQDWDY
ATLTLQVAVVPPGHVWIV-PVPDAIHAYL-VARIRLHVTNPPYLRLRARLEDEL-IRF-L
TREIAHFIRN-RPYVRAIIASIDITGV-NARLVI-P-GKPLTISLGTQIFSGIIYRQGLE
VSRLVVEAAMAM-TIKKL-IA-SDWDLMLIRAQLNGPPDTSKPVLT-LSILDFRAAMDAS
TQYAASAIHSYAWDPAALQTADLTDWSSAAKIRGTVTLAGLGD-R-FNVSAVHHGLWLTV
AELQTGIV-LKIDRVQ-VQLPLGVWARLGSFYASFYPEIGDEVVVAFMNADPRFPVILGS
LYSK-KQKTIVTR-RIDFYED
>2627854123_18252.0
WLRCRADGWQRVA-RGAISVL-RSS-RVVNREAARGGV-ETVENAALRM-QERAVTAEDY
EIISRRTRCLPGGAVRVL-VVPEAITASL-DERRRVVVEPPVYQGVTEAALAAL-FRH-L
YGELFGVLQQ-ATGNALVLVSCVVENV-GAQLTF-I-GTPLRVSVVERLFDGEVTALEAD
RSFTVVRAAHRL-QVRKV-AA-SDWDFLQYLAAESGRPRKASNPMV-LNLLALRASLSAA
DGASQ--VEVRGWDVTTRTQAETTAVADAGFGELEVALGNVGH-A-FSATAVRHGGYRTM
PGLAIGVV-TDVRAVR-LKFPWTDWVRTVQWGGRVSPEVNDEVLVGFEQGLLDSPYVIGG
LYNG-VRRSVVSR-RVELLDA
>2627854146_18289.0
-----SAVTATLA-ANSISQL-VLP-SVSQPLQSWNGV-ES--EDRLAH-RHRAVTWGDM
RTLLIDVKTPSPERQQLV-IIPAEMEQWL-SQIASPQIINPVYIDVISQLAQLL-EKK-F
YYQLLATLQN-SPLVGRVVTSLSVQQI-NARLTL-P-GHALAITV-HLLFSGSVIRQKIN
LVFINLEALQNL-LLRRL-CS-TSWHFLRCRMVANNTTMGAAPSAR-VDINDISLEFDNR
FSLDT--LSVQGWDINE-SEMSTSTLALAASVRGTLTLSDFNA-G-LDITGIRHQGWRTV
QELHIGIV-ADFQRIP-LNVPAVLFARLGKPYASFYPEAGDEVIVGFFESDPRYPVILGA
MHNP-KRKALVVNKVEQLVID
>2627854152_18294.0
WLRIIAEAWTRRP-AGTITRL-HTT-SVFNPEAATGGQ-ENPDSLQIRH-RDRAVCIDDY
ADLARYARCVAPGVVSVV-IVPKNVKAFL-DVRQ-LIVLGPEYVAINVECEKRL-TDF-L
ASDLYPLLGA-VEGLDYILISLNVDDV-DFAITL-E-GNPVKIEMGKTLFSGEITGLEPE
FPTFTVRGRHKL-MASQL-AR-TDLEFLLARARRIEPRKIEKAAVD-LELLEFRPRMTTM
GQVKE--FTVRGWNPKDQSQEEADQMAKQGYIRAEVKVEGIGE-R-FSLCSTEHKGYRT-
------------------------------------------------------------
---------------------
>2627854166_18301.0
WLRISDGSAQRVA-EAAI--D-NAP-AVANPVRTWGGA-ESTDSGYLQH-RDRMVSVDDF
ESIACRIEVLPPGVVTVL-AIPNALCRHL-DPRRELVVRGADYKGVWDDVKRRL-RDA-L
SRVLLAEVAR-VSGVTSVLMSLDIESE-ACELVF-F-GKPLTIKLGAKLFEGRISAISAS
YPQIGVCALQDL-RARSI-AG-SDLAFLRDLARHEDQRARRN--LE-LPLREFEVRADLA
HQRTQ--LTGAGWSVTDLSDGEARVLAESRFVVGHLTIKGIGP-L-FEVTQVQILGMRT-
------------------------------------------------------------
---------------------
>2627854198_18332.0
-----NAMTATLP-AETIQRS-VEP-TITQPWASWNGR-ES--DGRLSH-RNRALTWGNM
VTLLKDVKYPGPETQQLT-VIPAEMANWL-EQRDSITVANPTYIDVHQQLQQSL-SEV-Y
YFQLLATIQQ-HPLVERVAVDVDTHQV-NATIKL-V-GKTLKLELNSVLFNGVITRQTLR
ILLLTLVILQRM-VLSAL-LN-SDWYFLLCRLSATGAGIQSAKIHI-LVVKDAYWQFDNQ
RNPAS--LEVSSWDISKLTTQESGYLAQGAGVRGEVQLVGFGS-Q-IDITGIRQIDWETA
SELHIATV-AKYQRIP-IILSTILWARLGKPYASFYPEQGDEVIVGFFENDPRYPVILGA
MHNP-KEKTLIVKIQQQLLIN
>2627854242_18412.0
WLLMTQGMRVQLA-AGSITAL-ATA-AIVQPFDSTGGR-ED--DTRLKT-KDRLHSQWDG
ALLARFVKNLSPGEVRFG-VVQNQILAYL-SARQQASVCNLRPEPVQQALTQSI-NLF-L
SAAVASVLTR-FDEVAAIVCRIQIQRI-NATLDI-P-GAEIVINLGNKVFSGIVTRQSLQ
VPLLVVECAIKM-SMSTL-IG-SDWDFMLSRAEVNGSPTANTSALT-VGLYHFSAGLNAV
TQLAQ--VKASAWDDKSLDNDALTQWSNAAKITGELTISGMGD-R-FDVSGIEHGNWFTV
EGLYNATV-KQIDRIL-VELPLGLWARLANFYSSFLPEVGDEVIVGFLNQDPRFPIILGS
LYSA-NQKAIVTK-RIVFDDK
>2627854242_18415.0
WLRASHVVRAVA--AASGWRA-LSP-AISLMMPADGGA-ES--TRQLRH-KGRALTGWDY
ERLVLQARCFPPGQVLLL-VRQHRIQTWL-QTVAAITVRSPVYEKVQRRLNRDI-SAY-L
LRQIEAFIAH-LDYVRFVLLSLQVKRV-NAELVM-P-GNSLTIAAGQLLFDGIIIRHGIS
ISRLVIECAIGM-TLSRL-IS-TDWDFLLARAEANGAPTLNAPVLT-VDLISLTADIDAR
HQFTS--VTGVGWDIKNLAGTALRDWARGSRLRGTITLAGVGA-R-FNVSGVRHGQWLTV
DGLQIGIV-KKLDRVQ-VSVPV-VWARLASYYASFMPEVGDEVVLGYFNNNPSDPVILGS
LYSS-KLKTLMTR-TLQFNEE
>2627854269_18440.0
WIRAFKKLWVRIE-AMKISKI-MRS-RVYNPVPSKGGT-EQTDALALKH-RNRAMAVSDY
EWLLRRVKVLPTGWVTVV-IVPRGVKQYL-ETRCSLKVISPFYIRVDKRAVEKI-TAF-L
ISEIYSILEG-IEAVDYVITGIEIEDL-EFRIYFNP-GTMLVTSFGESRITGRIRALSPG
FPTLTVEGSHDL-K-RGI-AE-KDYAFLKRLAEDIGKPADE-GSTD-FNIISFSPRMSAA
NLVNE--VRVTAWNEKNRSREEAKAIALSGFITGTVNITKVGE-R-FSVMKSKHAGYKT-
------------------------------------------------------------
---------------------
>2627854273_18441.0
WLKARQAVEAKLT-SNTISKM-VVR-SLSQPYNSFGGQ-ES--DSRLRH-KYRAITLWDY
EHLVLKVKCLNPGNVVLV-VIPNRIENFI-RKLNSTKVINPEYEEVRSVLKEDL-TRL-L
KSIVIDYVEK-LKYVDFVVLSITVKEI-NAKIVL-P-GKEIEIKSGETIFKGIVIRHNLK
IAQLEIECAVKM-SLEGI-IG-SDWDFSITRAQANGAPDYSQEKMT-LTILDFDAEMDAR
NQFAN--VSSFGWDVANSTDAGLQEWANASKTRGRVVLSGVGD-R-FNVSAVRHGNWTIV
SGLHVAKV-TQIHRVM-VRMPIGVWARVATLDAGFRPEPDDEVIVGFLNDDPNDPVILGM
LHSSALEKGFVTR-KFLFNDE
>2627854288_18450.0
WLRCRGEGWEDVA-RGAISVL-RSS-DVENREAAAGGV-ETVDEAQLRV-QERAVTAEDY
ELIARRIHCLPPGAARVL-VVPAAIAARL-DERRRLIVEPPFYQGITRGTLDAL-YGY-L
LGEVYAVLQR-VEGVELILTGCVVENV-GATLTF-I-GAPLAVSVVEELFAGEVTALELD
SSFTVVRAAHRL-MVRKV-VT-SDWEFLQDLAQEHGALDPASSPFV-LNLMALRAALTAA
DQVDS--VEVRGWNVATGTQAEAAAAARSGFGEFEVALGNVGS-A-FSATAVHHQGYRTM
PGLATGIV-TDIKRVR-LKFPWTDWVRTVQLGGQFSPDVNDEVLVGFEQGSLDRPYVLGG
LYNG-RRRSLVSR-RLELIDS
>2630968261_18467.0
WLRCRGEGWEDVA-RGAISVL-RSS-DVENREAAAGGV-ETVDEAQLRV-QERAVTAEDY
ELIARRIHCLPPGAARVL-VVPAAIAARL-DERRRLIVEPPFYQGITRDTLDAL-YGY-L
LGEVYAVLQR-VEGVELILTGCVVENV-GATLTF-I-GAPLAVSVVEELFAGEVTALELD
SSFTVVRAAHRL-MVRKV-VA-SDWEFLQDLAQEHGALDAASSPFV-LNLMALRAALTAA
DQVDS--VEVRGWNVATGTQAEAAAAARSGFGEFEVALGNVGS-A-FSATAVHHQGYRTM
PGLATGIV-TDIKRVR-LKFPWTDWVRTVQLGGQFGPDVNDEVLVGFEQGSLDRPYVLGG
LYNG-RRRSLVSR-RLELVDS
>2630968263_18469.0
WLKVDQAVLAQIP-AGTISKL-VER-GAVQNFGSSDGK-ET--DKRSRH-KQRATTQWDY
EHLILKVNCLNPGNVTLI-VIPNEIQSFI-NQLNTAEVINPIYEEVQTQLQKDI-AQL-L
ESVVIDYIEK-LEYVDYIVKTITVKEV-NATIVL-P-GTEIEVTAGETIFKGIVIKHNIK
VSYLILECAVKL-TIEEI-ID-SDWDFMVSRAQANGKPDFSSEIET-VTMLNFDAEIDAR
HQIDK--VTSYSWNYADLSTTELQDWSDASKIRGRLNLQGVGD-R-FNITGISHGNWTVI
CGLQVGIV-SQLERIL-VQLPIGIWCRVASLDAGFRPEITDEVIVGFINDDPNDAVVLGM
LHSSAKEKGFITR-KILFDDD
>2630968265_18473.0
WLRVQQEIWVRKP-AGAIVQL-KTT-KVINHQAAAGGA-ETIDSLEIRH-RQRAVTKEDY
EDLAKRAKCVPAGAVSVI-IVPKRVQNYL-QAYT-ISVVGALYVRVDQTVEQTL-AGF-L
KSDLYRLLER-VPGVDHVVISLTVHDV-KFTLEL-I-GNVVEVKLGETLIVGEITGIDPE
FPRLTVRGRHRL-QAAKI-AR-TDIEFLQQRAKRINPVGNAEEILT-LDLMEFYPHLSSM
GQISE--LTVRGWNPKELTQAEADQFAKATLVTGEIKIEGLAK-R-FNVTTTVHWGYRT-
------------------------------------------------------------
---------------------
>2630968265_18476.0
WLRIREEVWVVKP-AETITEL-KTT-SVTNLEAASGGA-ESLEWVTLRH-RYKAVTAQDI
EDLVYRAWAITFGRVELI-VLPDLVETYI-QNRC-LQVTGPYWVDVTMGVNDAL-NNF-L
KSDLYRLIES-VPGVNYVVMAVIVENV-SFTIKL-L-GNEVTIFMGQKLMVGQITGLEPE
FPLLTVRGSHRL-LARDI-AK-TDMEFLKTRAQRLGPHQDKSSVLT-LDLLSFSSRLTSL
TQVGQ--VEVRGWNPKDFSREEAEQIAQGEYIRGEITIQGVGK-Q-FSVTCTTHRGYRT-
------------------------------------------------------------
---------------------
>2630968268_18478.0
WLRVKQEIWVRKP-AGAIVQL-KTT-KVINHQAAAGGA-ESLDSLEIRH-RQRAVTREDY
EDLAKRAKCVPSGTVSVI-IVPKRVQNYL-QAYT-ISVVGALYVRVNQTVEQTL-ANF-L
KSDLYRLLER-VPGVDHVVISLTVHDV-KFTLEL-I-GNVVEVKLGETLIIGEITGIDPE
FPRLTVRGRHRL-QAAKI-AR-TDIEFLQQRAKRINPVGNAEEILT-LDLMEFYPHLSSM
GQISE--LTVRGWNPKELTQAEADQFAKATLVTGEIKIEGLAK-R-FNVTATVNSGYRT-
------------------------------------------------------------
---------------------
>2630968268_18481.0
WLRIREEVWVVKP-AETITEL-KTT-SVTNLEAASGGS-ESLEWVTLRH-RYKAVTAEDI
EDLVYRAWAITVGQVELI-ILPDLVEEYI-LARC-LRVTGPYWVEVTIGVNDAL-NHF-L
KSDLYRLIES-VPGVNYVVMAVIVENV-SFTIKL-L-GNEVTIFMGQKLMMGQITGLEPE
FPLLTVRGSHRL-LARDI-AK-TDMEFLQTRAQRLGPHQDKSSVLT-LDLLSFSSRLTSL
TQVGQ--VEVRGWNPKDFSREEAEQIAQGEYISGEITIQGVGK-Q-FSVTSTTHRGYRT-
------------------------------------------------------------
---------------------
>2630968268_18482.0
WLRASQAVRATLA-ANSIQGF-VTR-TVQQPYSSFGGK-ED--NRRLRH-KQRAITAWDY
ERLVLKVKCITDAKVTVV-VIPKEIQAYL-QNYTQIVVKNPRYKPIQKQLNEDI-KRF-L
NSSVIHFIDK-RPYVDYVVMSIDIKEV-NAQIIL-P-GQEIEIKLRATVFKGIIVRHCVQ
ASLLTVDLAYKL-TIGKV-IN-TDWDFILSRGDVNGEPNLTKAKHT-FEIYQFEMEADIC
DQKAS--VESTAWDIKTLDDQEVKAWADASLFKGRIKIDGIGK-R-FNVTAIRHQGWQTI
HGLQIGIV-DKYERVK-VRIPSIVWARLASVEAGFRPETGDEVILGFINDDPRQAIILGA
VHSG-KKKGIVTK-KLIFDDE
>2630968269_18485.0
WLRVRESVWVLVT-SQTISQL-KTT-RVINLEAAAGGA-ETLDRLQLRH-RDRAVTFEDI
ADLAYRVKVVPAGQVKLI-VLPERVETYI-RSRC-LIVTAPKWQEVTNNVNQRL-EAF-L
KSDLYAIIQS-ISGVDYVLVSALVEDL-EFELRL-V-GNEVEIQMGKTIMVGEITGLEPE
YPVLVVRGRHRL-LVSQI-AR-TDWEFLKERAKRIGPHENATKVLT-LDLQEFLPRLSTM
NQVQQ--LEVKGWIAKESSKEEADNMALGAYITGEIEILGLGK-R-FSIKSTEHQGYKT-
------------------------------------------------------------
---------------------
>2630968271_18489.0
WLRATQAVRATLP-SNSIQGF-VTR-TVQQPHTSFGGK-ED--NRRLRH-KQRAITPWDY
ERLVLKAKCITAAKVTVV-VVPKEIEAYL-QKYTQIVVKNPRYERIKNQLNEDI-KRF-L
SSSLIYFIEN-RPYVDYVVISIDVKEV-NAQIIL-P-GNKVAIKLRATVFEGVVVRHSLQ
VSFLTVDLAITL-TIEKI-IK-TDWDFIVSRADVNGEPNLKGPKHT-FDIYEFEMSADIC
HQYAS--VESTAWDVKTLDSQEIQAWADASMFKGRMEVAGISK-R-FNVTAIRHQGWQTI
NGLQIGII-DKYERVK-VRIPSIIWARLASVEAGFRPELGDEVILGFINDDPRQAIILGA
LHSE-KKKGIVTK-KILFDDQ
>2630968333_18519.0
WLRISQALKAVTP-KGTISKT-YTA-KILQPYSSFGGR-EA--DERLRH-KNRAITVWDY
EHIVLRVKTLNAGYTTVI-PVALLIKEHL-SKKARINVKAPKTEMIKSQLKETI-NKY-L
FSSIIQLVDN-QEFVDYILKEATIFEL-NAKFTF-P-PIAIEVKVNETIFKGIIKSLDKR
IITAKVECALQL-TLILF-TR-TSWDYLIGFLDSIGDILNT-PSYK-ANVFTFNGRIDPE
RRRSS--VTIERWDIESLQESTLERIANAAAIQGRITFSKVNN-D-IDISQEVHGCWKTL
NGLQIGVV-TQIERIK-VRIPIGIWARLATLNASFIPDVDDEVIVGCIGNNPDTPVVLGC
LYSS-NKKGFVTK-RIVIDGE
>2630968405_18615.0
WLKAQNATTATLT-ANNIKQP-VNS-EVVQPWASWNGR-ED--EQRLSH-RNRALNWGDI
VTLLKDVKYPSPEKRQLI-VIPTEMVEWI-DRLSTIEIQNPTYVDVPHQLQQEL-SRI-Y
YYQLLATIQQ-SLYVERVVISLTTHHI-NANITL-P-NHEVIVQM-TVLFKGVIVRQTLG
LSIITLTALQKL-TIKKL-FN-NDWAFLKSRLTATNPKALNKTVHT-LVLFEADLQWNNQ
HNPKT--VSIRAWDVTQLDNEQAKHLAQGHNISGSLALNGFGQ-G-MDITGVNQQGWRTV
KELHIGIV-EKYQRIP-VRIPAVLFARLGKPYASFYPEPGDEVIIGFFECDPRFPVILGS
MHNP-KVKTLVIKKQQALIFD
>2630968405_18617.0
-----NATTATLA-ANSIQQL-TKT-GVTQPWASWNGH-ET--EQRLSN-RNRVLSWDNM
VTLLKDVKYPSPETQQLI-VIPAEMVNWI-SQLSTLKIDNPKYVDVLHQLQQEL-SRK-Y
YYQLLATIQQ-SPLVERVVISLTVHQI-NAKITL-P-NQELIVRV-TVLFKGIIVRQALK
FSLVTLTALQKL-TIRKL-FS-HDWKFLKSRLAATNPESLNQTVHT-IVLFEADLQWDNR
HNPKT--VSVQSWNIAQQDNEQAKYLAQGDNVSGNLALSGFDQ-G-MDITGVSQQGWRTV
KELHVGIV-EKYQRIP-VRIPAVLFARLGKPYASFYPEPGDEVIIGFFECDPRFPVILGA
MHNP-KIKTLVIKNQQELIFN
>2630968423_18644.0
WIRARQGEWVLVA-AGTITKI-WDS-SVTNPVAADGGF-EEAEQATLKS-WNRGVTAEDM
EWLVRKVKCLSPGTATII-VVPSEIESYL-CERTGIEVTGPDYVRIGGRIIDNL-KRF-F
VSEVYAVIKN-TPGVDYVVEGVTLDEI-NFSIQM-P-GDQLKLSLGEPMISGEITSLDLN
FSVLDIRGLHRL-RASEI-AK-SNYEFLLERAAMLDKSRSVKPALPEMDFERLNLELRAL
TRGST--VKVKGWDVKELDMNEAKRLASADFIAGEVKLMGMGE-R-FSVVSTVHKGYTT-
------------------------------------------------------------
---------------------
>2630968456_18669.0
WIRAAQAAEAQIG-AGVISKL-KSA-KVTQPYSSFDGK-ES--ANILRH-KRRAITLWDY
EHLILTTKCINPGEVTII-AVPGQIKTYL-SKNNKLNVQNPIFEEIKPQLKTQL-KAL-L
KSTIIYQLEK-LAYVDYIILEIVVNVV-NARVVV-P-GAEITIAAGETLFSGLIISQTIK
ASQMEIECAIKL-TITDL-AG-SNWDFIVTRAELNSQPDASQSTAT-YDIYDFEAQMDAR
TQYPQ--VITKNWSYTNVAEQESAEWASANRVIGNVELQGMGE-R-FSITGVVHAAWYSV
NGLQIGIV-TQLERIR-VRLPTGIWARLASVDAGWNPEKDDEVIVGFINDDPRDAVIIGR
LYSSTFLKGLSTR-QVLFDDE
>2630968512_18714.0
WIRAAQAVQVTLE-AGTINKL-TVT-SIEQPFDSFGAK-ED--DSRLRH-RDRLQTGWDY
EHFTLSVNAYQ-VNITV---IPRKIQDEV-EARC---VEDPTYIEVQVELNDLI-VDT-L
LADVAQALEV-HQAVNMVVREVVTRGL-NLSIIF-P-GKSIEIKAGMTLFVGVITGGKVG
YPYLAVFAANKL-CINDL-LK-KPWEVIMNRILTNGDLTTHKAVTE-FGCTEFELIMDNS
SYAQK--VDHSAWDIKTIDKVELAAKAKADTSQGRIKVSGAGE-S-NKVTEIHHQGWFCA
TPMLVATV-APFKRIP-ITLNTPIWARLLTTYVGLPPNPDTEVLIDFIGGDARHPVIVGA
CHNP-VVRGLLFK-ALKFTFK
>2630968591_18844.0
WLRLVTRDWVRRP-PHAIAQL-RTT-SVTNCDPATGGQ-ESELSLRLRH-RDRAVCADDY
ADLALRAMCRGRGAVSVV-IVPARVKTYL-EARA-LILLGPAYLRVAAACEARV-NAF-L
ASDLLAALDE-IDGIDHVLIDVCVEDV-DFTFSL-E-GNPVEIELGTTVFSGEITGLEPA
FPTLTVRGRHRL-MASQL-AA-TDLEFLLARARRIGPRRIDAAALT-LELLDFRPRLTTM
GQVEE--MLVKGWDANDQSQADADAVARQGYIRGEVKIEGLGE-R-FSVTSTEQKGYQT-
------------------------------------------------------------
---------------------
>2630968601_18862.0
WLRAAQAGEASLP-ADTISKL-KVK-GISQPYAGVEGK-EN--DTRLRH-KDRAITLWDY
EHLVLKVKCINPGYVTVV-VIADKIKSFL-QQRMKLRVLNPTYEAIQETLNRDL-MEF-L
RSVLVNFIEQ-REYVDYLVANIIIKEY-NATLVV-P-GKEVEVLAGSQVFKGIIISQGLK
VAQLIVECAIHM-TMDEL-AG-TDWDFILTRAEANSGADLGQPVLS-LTLMEFEASMDAR
NQIPA--SKSESWDYASVADQELKSWSDAAKTLGRVEFSGVGD-R-FNITAIRHDNWTSV
RGLQIGIC-KQIGRIL-ITLPIGVWARISTLDAGFRPEIDDEVLVGFLNDDPRDPIVLGM
LNSSSKEKGLVTR-KMIFNDD
>2630968772_19062.0
WLRCRGTGWLEVA-RGALAVL-RSS-RVENRAPATGGV-ETVAEAQLRA-QDRAVTARDY
ELLARRVRCLPAGGVRLL-VVPATIAEHL-EARRRLVVEPPFYQGVTAEATATL-YRY-L
SGEVFGVLQR-LPGVEVVLVSAVVDST-NATLRF-I-GTDVTVRVRLPLFAGEVVTLESE
YTFTTVRASHRL-MAREV-AA-NDWEFLKMLAVDNDRSVRAASPFV-VNLLSVRSTVTSV
GQVAG--VTVRGWDVRARTVAETRAVAGAAFAELELSLQQVGA-P-FEITASRHQLYETI
PGLAVAIV-TNTKWVR-LRFPWTDWVRTVQLGGVFCPEVNDEVLVGFEQGLLDRPYVIGG
LYNG-VRRSLASR-RIEFLES
>2630968792_19071.0
WLRVSHVVRARA--AEPGWLA-LSP-PISLMLPLNDGA-ES--TRRLRH-KGRALTGWDY
ERLVLQVRCFPPGQVLLL-VRQHRIQSWL-QTIADIAVRSPVYDRVQRRLNRDI-SAY-L
LHQIESFIAH-LDYVRFVVLSIHIKQV-NAELTI-P-GNTLTIAAGQVLFEGIIIRHGIS
LSRLRIECAIGM-TLSRL-IR-TDWDFLLTRAEANGAPPLSAPVLT-LDLMSLTADIDAR
HQFSA--VTGVGWDIKNLPATALRAWASGSRLRGTIELAGVGT-R-FNVGGVRHGQWHTV
DGLQIGIV-KKLDRVQ-VSVPV-VWARLASYYASFMPEVGDEVILGYFNNNPSDPVILGS
LYSS-KLKTLMTR-TLQFNEE
>2630968886_19189.0
WLRAAQAGEASLP-ANTISKL-KVK-GISQPYSAVEGK-EN--NNRLRH-KDRAITLWDY
ERLVLKAKCINPGYVTVI-VIADKIKSFL-QQRMKLRVLNPMYEAIQETLNQDL-IAF-L
RSVLVNFIEQ-REYVDYLVANIIIKEY-NATLVV-P-GKEVEVLAGAQVFKGLIISQGLK
VAQLIVECAIHM-TIEEL-SG-TDWDFILTRAEANSGADLGQPVLS-LTLMEFEASMDAR
NQIPA--SKSESWDYASVADQELKSWSDAAKTLGRVEFSGVGD-R-FNITAIRHDNWTSV
RGLQIGIC-KQIGRIL-ITLPIGVWARISTLDAGFRPEIDDEVLVGFLNDDPRDPIVLGM
LNSSSKEKGWVTR-KMIFDDD
>2630968971_19270.0
WLRCRGSDVTHVA-RSTLRVL-RSA-RVENRRPALGGV-ETVDSATLRT-LHRAVVPHDY
ELLARRVHCIRGGGVRLL-VVPALIAGHL-DARRRLVVEPPFYQGVTTSALAAL-YGY-F
SGEAFAVLQR-VPGVDLVLVEGYVDSR-TFLLRF-I-GTEARLLARKPLLEGVVTALEVE
LTFTVVRGSHRL-FCGQV-AQ-TDWEFVRGLAEEAGKPAEAGDPLV-LNLLRCRAGVSAA
EQVSE--VEVRGWDVRAGEQAQVDQAAKASFAELEVALNAVGA-P-FEVTTSRHRGYETC
AGLVSGTV-TDTQRVK-VRFPWSDWARTAQSGGTFIPEVGDEVLVGFEHGHLDRPYVLAG
LYNG-QRRAFASK-QLELLDA
>2630968971_19271.0
WLRCRDEGWQVVA-RGAISVL-RSS-GVNNREAATGGV-ETVENAILRV-QERAVTAEDY
EVIARRVRCLPAGAVRVL-VVPAAVTERL-DERRRLVVEPPAYQGVTAEALEAL-FRH-I
YGEVFAVLQG-VEGAGLVLVSCVVENV-GAVLMY-M-GTPLKISVVERLFTGEVTAVELD
TSFTVVRAAHRL-QVRKV-AA-SDWEFLQHLAAESGKPDPASDPMV-LNLLALRAVLTGA
DGADS--VEVRGWNVDTRTQAETRAVAGAGFGEVEVALGNVGP-A-FSATAAHHTGYRTM
PGLAIGVV-TDIRWVR-LKFPWTDWVRTVQWGGQFSPEVNDEVLVGFEQGLLDSPYVLGG
LYNG-VRRSLVSR-RLELLDA
>2630968981_19292.0
WLRATNAVEVALP-AGRITRL-KSP-ALSQPYPSFGGA-ED--DARLRH-RGRAITPWDH
ERLVLRVKCIPPGCVMLV-VVPQRIEAFV-LQRSAVTVRNPRYQSVKAQLNQAV-VQT-L
RAALVDAIEA-LDYVDYILLAASVNTA-NARLVY-P-GAEVEVQAGDTLFKGIVVRQRLK
VSQLIVECATRL-SITAL-LG-TDWDFLVTRAQANGKLALQGPVIT-LTLIELDAEIDAR
EQTKA--VKTLTWNAADLSDDEATTAADACKATGRVELAGVGD-R-FNVTGVRHQGWKTV
HGLQIGVV-TDN-RIR-VQLPLGVWARLASLDAGVRPEIGDEVVVGFLDDDPRTPVVLGM
LHSSAKEKGYTSR-KLHFNDD
>2630969006_19326.0
WLRVKQEIWVRKP-AGAIVQL-KTT-KVINHQAAAGGA-ETIDSLEIRH-RQRAVTREDY
EDLAKRAKCVPSGTVSVI-IVPKRVQNYL-QAYT-ISVVGALYVRVNQTVEQTL-ASF-L
KSDLYRLLER-VPGVDHVITGLTVEEI-NFTLEL-I-GNTLEVKLGTTLMVGEITAIEPE
FPKVMIRGSHRL-HAAQI-SQ-THMEFLQERAGKINPTANQDEILT-LDLLEFYPCMSSA
SQVNE--VKVQGWNPKEITQAEADQLAQAELISGEVQIDGVGK-R-FSLTSVLHSQYHT-
------------------------------------------------------------
---------------------
>2630969006_19327.0
WLRIREEVWLVKA-AETITEL-KTT-SVTNLEAASGGA-ESLEWVTLRH-RYKAVTAEDI
EDLVYRAWAITVGQVELI-ILPDLVEEYI-LARC-LRVTGPYWVEVTIGVNDAL-NHF-L
KSDLYRLIES-VPGVNYVVMAVIVENV-SFTIKL-L-GNEVTIFMGQKLMMGQITGLEPE
FPLLTVRGSHRL-LARDI-AK-TDMEFLQTRAQRLGPHQDKSSVLT-LDLLSFSSRLTSL
TQVGQ--VEVRGWNPKDFSREEAEQIAQGEYISGEITIQGVGK-Q-FSVTSTTHRGYRT-
------------------------------------------------------------
---------------------
>2630969007_19330.0
WLRVKQEIWVRKP-AGAIVQL-KTT-KVINHQAAAGGA-ESLESLEIRH-RQRAVTREDY
EDLAKRAKCVPSGTVSVI-IVPKRVQNYL-QAYT-ISVVGALYVRVNQTVEQTL-ASF-L
KSDLYRLLER-VPGVDHVVISLTVHDV-KFTLEL-I-GNVVEVKLGETLIIGEITGIDPE
FPRLTVRGRHRL-QAAKI-AR-TDIEFLQQRAKRINPVGNAEEILT-LDLMEFYPHLSSM
GQISE--LTVRGWNPKELTQAEADQFAKATLVTGEIKIEGLAK-R-FNVTATVNSGYRT-
------------------------------------------------------------
---------------------
>2630969009_19335.0
WLRATQAVRATLA-ANSIQGF-VTR-TVQQPYTSYGGK-EN--NRRLRH-KQRAITPWDY
ERLVLKVKCITAAKVTVV-VVPKEIEAYL-QKYTQIVVKNPRYERIKNQLNEDI-KRF-L
SSSLIYFIEN-RPYVDYVVMSIDIKEV-NAQIIL-P-GNNIEIKLRATVFAGIVVRHSLQ
ASLLTVDLAFKL-TINKI-IE-TDWDFIVSRADVNGEPNLNGPKNS-FDIYEFEMSADIR
HQYAA--VESTAWDVKTLNEEETQIWADASMLNGRMEIAGISK-R-FNVTAIRHQGWQTI
HGLQIGIV-ENYERVK-VRIPSIIWARLASVDAGFRPELGDEVILGFINDDPRQAIILGA
MHSE-KKKGIVTK-KILFDDE
>2630969032_19341.0
WIRCV--GIQDVQ-AGKITMV-KNS-SVINYHPAYGGT-ESLDEALLRT-RESAVTPEDF
ERVAKRAHSLTAGIVRLL-IVPTEILDYM-SDR-QVKLEEPEYVGVSSQLLSAL-YSF-L
PSDIFAVCRQ-IPGVRYLILQISIESL-HFTLVI-I-GKSVKIGFKNEIIQGEITAIDTH
FAPIIVQGSHRL-HVKKI-IQ-TNMEFLRERAARIGKPKADK-SLT-LDLHSFRIRVTSA
EQVKE--VEVRGWDYGTFNVKEADTMAQAQFIYADVNLTEMG--P-HDITETRHRIYITG
QTFLVGIV-TDNERVK-VKFPTSNWARIVAPGAGWLPEINDEVLVGFEHGDIHRPYIIGG
VWNG-RLRQEKTR-TVKFVDD
>2634166199_19366.0
WLRCR--PARRVP-AGAVMTL-LA--HVTNHRPATGGA-QSLEELMLRS-QRRAVTAEDY
ASFARIAR--PPGVVTVV-IAAATVCRSL-ERVRELHVTQPELVEFAQDVIKAV-KRF-M
FADLWRELLS-VTGFQNAVLDVTYDGI-DFSITV-P-GKKLELWVGSRLMTGEITAMRPS
FPTLVVTVLHRL-RAKQV-AD-YDVLFLMRLAARAGPSA--AVDYR-LSLIEFEPTLNTA
RQVNE--VVVRAWDRRRASEQEAHRIAKDSMVQATMRIDGLGR-R-FDVTGTRHSGYRTG
QGLLVGLV-IDLNRVK-VSYPESDWARLVTPMAGFRPETGDEVLVGFLQGDSRAPYVLGS
VWNA-AWRFITSR-VIRFDDT
>2634166249_19378.0
WIKAAQGLTATLA-AGSIRKL-AIP-SIHQPFPGFGGK-EQ--ADRLRH-KDRAIALWDY
EHLILQAKCLNPGHVTVI-TVPEEIKTFL-QKRLQLHVKNPQFEEVESRLNQAI-TRF-L
RSVLLNFVEE-LPYVDYVVLSIYVREL-NATILL-P-GKAIEIQLGETVFKGIIIKHSIK
ISQLSIDCAVKM-TMEEV-ID-SDWDFLLCRAEANGPPAASASVLS-VSLLELDAEIDVR
WQSPG--ISAQSWNAADLSQPELQAWADGAKVRGRIEITGIGE-R-FEVSGVRHGNWETI
SGLQIGIV-TVLERIK-LRVPTGIWARIATLDAGFRPEIGDEVVVGFLDDDPRHPVVLGM
CHSSAKRKGYVSR-KLTFDDE
>2634166265_19382.0
WIKIAQALKAVTP-KETILKF-HEP-KVTQPYASFLGK-ED--DLRLRH-KKRAITSWDY
ERLILRVKCLNAGYITLI-PIANKIQQHI-AKIARISVKTPTLEKIETELIKII-NAY-L
TSALIQLIDN-QIFVDYILKEAHVFEL-NAKFTF----DEITFNVTKTLFKGIIKATEKV
QINIKIECSYEM-TLKLF-TK-LPWDFVLGYLDSVGDLLKT-EKYY-ANVFSFTGKSDET
KKLKK--AIIEHWDAATIGDATVKRMLLAQTINGKIKCGNVNE-K-IDISALEHGCWKTV
SGLQIGVV-VQIDRVK-VRIPAGIWARLATLNASFIPSVDDEVILGCLGNNPDTPIILGS
LYSS-ATKGFVTK-KIILDDE
>2634166274_19385.0
WLRAKQATIATLT-AETISKL-VTR-GVQQPFNSFGGK-ET--DLRLRH-KNRAINLWDY
EHLILRVKCLNPGNVLVI-VIPNEIEKYV-NTLNEAFVDNAQYERVHDKLQEDI-TKL-L
NSSVIDYVEK-LPYVDYLVKSILVKEV-NAQIVL-P-GKKIEITAGETIFKGIIIKHNLK
ITHLIIECAVKM-TFEEI-IG-SDWDFIVSRAQANGKPDVSQEIET-ITLLDFDAEIDAR
HQVQK--VASYGWNYADVTDTSLQDWADAAKVRGRLKLEGVGD-R-FNITGISHGNWVVI
AGLQVGIV-SQLERIL-VQIPIGIWCRLALLDAGFRPEIGDEVIVGFINQDPNNGVVLGM
LHSSAKEKGIVTR-KVVFDDD
>2634166275_19386.0
WIRCRDG-WQEVA-REVLEVQ-RDP-SVVNRRPATGGV-ESVRDALLRT-RDRAVTAEDY
EQLARRVRCVPTGAIRVL-VVPTRIERYL-DERRLVSVEAPFYHGVTPRATQAL-YDY-F
SGEVFAVLQR-LPGVEMVLSYAYVDSR-NFVLRF-V-GAPIKLKVQQELLSGEVTAVAID
LTFTEVRGAHRL-FVTKV-TQ-SDWDFLSRLAESVGLAEKPSDPLV-LTLVSLRASVTAA
EQVPE--VEARGWDITRRTQAETKAAAVAACTELDVTLTGVGK-P-FALTSTRHVGYTTW
PGVVPAVV-SDAKRVK-LTFPWSNWARTVQPGAGVMSEVGDEVLVGFEQGDFEAPYVLGG
LYNG-VVRGFVSR-KLEFAEQ
>2634166296_19390.0
WLRITQAAVAVLA-ASAISGL-VVP-KISQPYPSFGGR-EA--ADRLRH-KGRAINVFDY
ERIILKIKCIPPGWVTLA-VIPERVSEYL-RTRTKVQVINPVYQPISKKLNSEV-LAY-L
MSSVLQFIEN-REYVDYVLRSVSVKEA-NARIQY-P-GNKVEIQVGVSVFKGIIVKHGIK
AACLYLDCAVSL-TLQKV-LG-TDWDFALSRAEMNSKPAL-GPTLT-LTIEEFDAEIDAR
TQWQE--VSASSWSYKDVSEPELKAWTESSKIRGRIELKGLGK-R-FDVSGVRHGIWQTV
HGLQIGVV-VQLERIL-VKMPLGTWARVASLDAGFRPEIGDEVIVGFVNGDPRFAVVLGM
LHSSNKIKGLVTR-KTMFDDE
>2634166296_19392.0
WIRLSNAGLAVLA-PMSIKSL-QQE-RVWQLFPSFGGR-ET--TERLRH-KKRPTSSIDL
IQLVLIVKCVKSSDVQLV-IVPYRINQFV-TALL---MHHPEYERLKIKLQEDI-RHY-M
TADILNYIKK-LPYIAYVVVSINIHEI-NAEIVF-P-GNTISITAGQSVFKGVIVKQAVR
IFQVVVTCAVKM-TIQKI-VG-TDWDFVLARAAYNGKPKFTEAVLA-VGMISFDAELNAE
KQPPT--LEAAAWDPQTLAQADLKSWADSNAMKGTMELSGVGQ-R-FDIVAVRHGLWTTI
HGLQLAKV-VKISRIQ-VKPASGIWARLASYYATFCPEVGDEVVVGFLESDPRFPVVLGS
LFSK-SIKALYTR-QLNFDDD
>2634166300_19393.0
WIRASQCVSASLP-PGSIREF-KRK-QVWQPYPSFGGR-ET--EDRLRH-KQRPVTTTDI
AQLILKVHCYGGYDIQVV-VIPYKIKKLI-SENI---VANPVYERVKSRLNEDI-CRF-I
LSEILNFIKN-CSYVSHVLVSVNVHAI-NAEVVL-P-GKELEISAGQTIFKGLIVKHAAE
LFKIKVFCAVTM-TITKI-TG-TDWDFVLSRADFNGKPKLSEAVQR-VSMISFEAELNAE
NQPTA--INASGWDTKTMATDELKVWADANACRGKIELAGVGK-K-FNVSSVNHGSWNTV
HGLQVGTV-KKLSRIQ-VTLPSDIWARYANFYATFWPEVGDEVIVGFLDNDPRYPVVLGS
VYSD-KIKSLTTK-KLSFDDE
>2634166301_19394.0
WIKAGQAIKATLP-AGSISKM-KDA-SVSQPYDSFAGR-EA--EGLLKH-KNRAIQKFDY
ERLVLKVKCVNPGYIIMA-VIPESIQEYL-QERSKIRIMNPRYEGVNEKLKQDL-REF-L
ESDIVGFLES-RDYLDYIILSISIKEV-NAKILL-P-GKEIVIKLGKQAFNGIITKHQVK
VTQLLIECAVRM-TMDSI-IS-SDWDFIALRAEANGSPKTGTPVLQ-VSVMEFEAELDLR
SQLTK--VEANSWDYKNLLEQELKAWADGAKVRGRVKVAGVGD-R-FNVTAVRQGTWYTI
QGLQIGKV-LQLERIL-VKIPIGTWVRVACLDAGFRPEIDDEIIVGFINNDPRHAIMLGM
LNSSAKEKGVFTR-RVHFNDA
>2634166306_19397.0
WVKATQAVSATLP-AGTIAKL-ATP-TVTQPFSSFGGT-ES--DTQLRH-KGRSVSKWDY
EHLVLRAKCIPPGHVTVI-TIPQRVKEYL-QKLVHLHVCNPDYEQVRHQLREEI-TRF-L
NAMIVNFMEK-RYYVDYVIASVMVKEV-NATLIY-P-GKEIEIKTGETIFKGVVIRNSIK
VSLLTIECVFAA-SMEDI-LS-SDWDFLLERAAANGAPDLSQPAET-VSLLELDLEMDAR
TQPPG--LKSYLWDYSGINSAELQPAADGSRITGRVALKGVGK-R-FEVSGVRHGNWTTI
TALQVGIV-TQLERIK-VTLPFGVWARVSTLDAGFRPEKNDEVLVSFIDGDPNYPVVLGG
LNSSALEKGFVTR-KMIFNDE
>2634166314_19402.0
WIKAAHAVLCTLP-EETISKL-AVP-KVTQNYDSFGGR-EQ--SDRLRH-KDRAVTVWDY
ENLILKVKCLNPRHVTIV-TLPSEIDKFL-TKRTKLHVKNPIFEEVKITLQKEI-TQF-L
KSVLINFIEE-REYVDYLVVSINIGEI-NATIIF-P-GKNIEIKAGDSVFKGVIIKHGIK
VTFLVIECAVGM-TMEDL-IG-TDWDFLLSRAKENGKPDFSDSTVK-LSVLELDAEIDAR
LQPSA--YKASSWDFSEIPEPALQAMADAAKIMGRVEIGGIGN-R-FKISGVRHGNWETI
NGLHVGIV-TQLQRIK-VRLPIGIWARVASLDAGFRPEIDDEVVVGFLNNDPNHSIVLGM
CHSSAKEKGYVSR-KILFDDD
>2634166319_19405.0
WLKASQAIKTKIS-KETISKL-KIG-KIQQPFSSFGGK-EA--SSRIRH-KQRAITSWDY
EHLVLQVKCLNPRNVTLV-IISGAIREFI-TRIYFLHVVNPVFEEIQRKLEDDL-KAF-L
GSVVLHFVEK-LDYVDYLVAMIAVKSV-NAKLVL-P-GVSLRIDAGEPIFEGIIIKHGLE
ISRLVIELVIKM-TMEEL-IG-TDWDFILSRADANGKPQTTAPVIE-LNVVEFEAEMDAR
QQFAA--TKGFSWDFIKLADEELQAWTDASKIQGRVELKGFGN-R-FNVSGVYHQKWFTI
KGLHIGIV-TVLERIK-VKLPLGIWARFASPDAGFRPEIEDEVIVAFINEDPRDPVILGM
LHSSSKEKGIITR-KLLFDDD
>2634166319_19406.0
WLRISNAVKVRSF-PKIISAD-VLG-SVSGPYGLKVFT-QN--PITLRH-RNRPSIGWDI
ERIILRAMVYGGSNIQVV-VVPQDIKEYL-KQFI---VCNPVFEKIKDRLEKEL-IEF-L
KSEILNFIES-KPYVESVIISIQIQEL-NAMIRI-P-GNDIEISLGKSVFKGIVLSQRLM
VSYLQILCAFLL-TFKSL-AS-TDWDYLVIRSEISNKFDFSEAVAN-LVAIEVDLDLNGE
NLYSD--FEFNAWDSSSLVQSELVAYTNSSKIQGKIELSNFSK-R-FNVSKIINGSWLTA
RGMQIGKV-KKIDRVQ-VELPTTIWARIAFPYASFFPEIGDEVLISFLGNDPRFPVITGS
LYSP-KFKSIFSK-SITFDDD
>2634166339_19410.0
WIRCRDG-RQEVA-REVLEVQ-RDP-GVVNRRPATGGV-EPVEDALLRT-RDRAVTAEDY
EQLARRVRCVPTGAIRVL-VVPTRIERYL-DERRLVSVEAPFYHGVTSRATQAL-YAY-F
SGEVFAVLQR-LPGVELVLSYAYVDSR-NFVLRF-V-GAEIKLKVQQELLSGEVTAVAID
LTFTEVRGAHRL-FVTKV-TQ-SDWEFLSRLAESVGLAEKPSDPLV-LTLVSLRASVTAA
EQVPE--VEARGWDIETRTQAEAKAAAIAACTELDVTLTGVGK-P-FALTSTRHVGYTTW
SGVVPAVV-SDAKRVK-LIFPWSNWARTVHPGAGVMSEVGDEVLVGFEHGDFEAPYVLGG
LYNG-AVRGFVSR-KLEFAEQ
>2634166340_19411.0
WLRCREEGWQVVA-RGAISVL-RSS-GVNNREAATGGV-ETVENAILRV-QERAVTAEDY
EVIARRVRCLPAGAVRVL-VVPAAVTGRL-DERRRLVVEPPAYQGVTAEALEAL-FRH-L
YGEVFAVLQG-VEGAGLVLVSCVVENV-GAVLMY-M-GTPLKISVVERLFTGEVTAVELD
TSFTVVRAAHRL-QVRKV-AA-SDWEFLQHLAAESGKPDPASDPMV-LNLLALRAVLTGA
DGADS--VEVRGWNVDTRTQAETRAVAGAGFGEIEVALGNVGP-A-FSATAAHHTGYRTM
PGLAIGVV-TDIRWVR-LKFPWTDWVRTVQWGGQFSPEVNDEVLVGFEQGLLDSPYVLGG
LYNG-VRRSLVSR-RLELLDA
>2634166373_19424.0
WLRCRADGWQRVA-RGAISVL-RSS-RVVNREAARGGV-ETVENAALRM-QERAVTAEDH
EIIARRVRCLPAGAVRVL-VVPAAITGSL-DERRRLVVEPPVYQGVTDAALAAL-FRY-L
YGEVFGVLQR-ATGNALVLVSCLVENV-GAVLTY-L-GTPLRVSVMETLFDGEVTAVEID
RSFTVVRGAHRL-QVRKV-AA-SDWDFLQYLAGESGRPEPASNPMV-LNLLALRAALSGA
DGASS--VEVRGWDVTTRTQAETTAAAAAGFAELEVALGNVGP-A-FSATAVQHEGYRTI
PGLAIGVV-TDVRAVR-LKFPWTDWVRTVQWGGKVSPEVNDEVLVGFEQGLLDCPYVIGG
LYNG-VRRSVVSR-RVELLDA
>2634166399_19432.0
WLRCRGSDVTHVA-RSTLRVL-RSA-RVENRRPALGGV-ESVDSATLRT-LHRAVVPHDY
ELLARRVHCIRAGGVRLL-VVPALIAGHL-DARRRLVVEPPFYQGVTESALAAL-YGY-F
SGEAFAVLQR-VPGVDLVLVEGYVDSR-TFLLRF-I-GTEARLLARKPLLEGVVTALEVE
LTFTVVRGSHRL-FCGQV-AQ-TDWEFVRGLAEEAGKPAEAGDPLV-LNLLRCRAGVSAA
EQVSE--VEVRGWDVQAGAQAQVDQAAKASFAELEVALNAVGA-P-FEVTTSRHRGYETC
AGLVSGTV-TDTQRVK-VRFPWSDWARTAQSGGTFIPEVGDEVLVGFEHGHLDRPYVLAG
LYNG-VRRAFASK-QLELLDA
>2634166399_19433.0
WLRCRDEGWQVVA-RGAISVL-RSS-GVNNREAATGGV-ETVENAILRV-QERAVTAEDY
EVIARRVRCLPAGAVRVL-VVPAAVTERL-DERRRLVVEPPAYQGVTAEALEAL-FRH-I
YGEVFAVLQG-VEGAGLVLVSCVVENV-GAVLMY-M-GTPLKISVVERLFTGEVTAVELD
TSFTVVRAAHRL-QVRKV-AA-SDWEFLQHLAAESGKPDPASNPMV-LNLLALRAVLTGA
DGADS--VEVRGWNVETRTQAETRAVAGAGFGEVEVALGNVGP-A-FSATAAHHTGYRTM
PGLAIGVV-TDIRWVR-LKFPWTDWVRTVQWGGQFSPEVNDEVLVGFEQGLLDSPYVLGG
LYNG-VRRSLVSR-RLELLDA
>2634166411_19455.0
WLRIR-GIQDDVA-AGAVKTI-ET--KVMNPRAATGGS-QSLDDFQLLS-GGRVVTARDF
EVQAVRAL--GPGAITVF-IVARSVCQSL-DKVREIYVAAPKFVEVRENTRKRL-DAF-L
TAALYASLIG-ARQVRSVILSVSYDSL-QFEITI-P-GKRVELSMGRTMLKGEITSLRPA
FSTLAVSGLHRF-RAQQI-AG-YDIIFMMERARRAGPSTTV-PTYR-LSLVEFQPELTTA
NQVGK--VTVRGWDRVKESQAEAQQLAKQEMVKANLEIDGLGE-R-FSVVSTTHSGYTT-
------------------------------------------------------------
---------------------
>2634166428_19472.0
WLKAQNATTATLA-VNIIKQP-VNS-EVAQPWASWNGR-ED--GQRLSH-RNRALNWSDV
VTLLKDIKYPSPEKRQLI-VIPTEMVEWL-DQLSTIEINNPTYVDVPHQLQQEL-SRI-Y
YYQLLATIQQ-SPYVERVVISLTTHHI-NANITL-P-NHEVIVQM-TVLFKGVIVRQTLG
LSIITLTALQKL-TIKKL-FN-NDWAFLKSRLTATNPKALNKTVHT-LVLFEADLQWNNQ
HNPKT--VSIRAWDVTQLNNEQAKHLAQGHNISGSLALNGFGQ-G-MDITGVNQQGWRTV
KELHIGIV-EKYQRIP-VRIPAVLFARLGKPYASFYPEPGDEVIIGFFECDPRFPVILGS
MHNP-KVKTLVIKKQQALIFD
>2634166428_19473.0
-----NAATVTLA-ADSIKQT-VSA-RVTQPWASWNGH-ET--ESRLSH-RNRALSWDNI
VTLLKDVKYPSPETQQLT-VIPAEMADWI-SQLSTLKIDNPKYVDVLHQLQQEL-SRK-Y
YYPLLATIQQ-SPLVERVVISLTVHQI-NANITL-P-NQELIVRV-TVLFKGIIVRQALK
FSLVTLTALQKL-TIRKL-FS-HDWKFLKSRLAATNPESLNQTVHT-IVLFEADLQWDNR
HNPKT--VSVQSWNIAQQDNEQAKYLAQGDNVSGNLALSGFGQ-G-MDITGVSQQGWRTV
KELHVGIV-EKYQRIP-VRIPAVLFARLGKPYASFYPEPGDEVIIGFFECDPRFPVILGA
MHNP-KIKTLVIKNQQELIFN
>2634166428_19474.0
-----NAATATLA-ADSIKQP-VNA-GVTQPWASWDGH-ET--EQRLSH-RNRALSWGNI
VTLLKDVKYPSPEKQQLI-VIPAEMAEWI-KQLSTIEINNPTYIDVNHQLQQQL-SRK-Y
YYQLLATIQQ-SPLVERVVISLTVHHI-NANITL-P-NHQLSVQI-TVVFKGIIVRQTLG
LSIITLIALQKL-TIKKL-FS-NDWAFLKNRLLATHPESLNRTIHT-IVLFEANLQWDNQ
RSPKT--VNVQSWDIAQLDNEQAKQLAQGHNVSGNLALSGFGQ-G-MDITGVSHQGWRTT
KELHVGIV-EKYQRIP-VNIPAALFARLGKPYASFYPEPGDEVIIGFFECDPRFPVILGS
MHNP-KMKTLVIKNQQALIFD
>2634166428_19477.0
-----NATIATLA-ADSIKQP-VAT-SVTQPWASWNGR-ET--EQRLSH-RNRVLSWGNM
VTLLKDVRYHSPEKQQLI-VIPKEMISWL-SQLSAIEINNPTYIDVSHQLQQQL-SRI-Y
YYQLLATIQQ-SPLVERVVISLSVYPI-NANVTL-P-NHEIIVQM-NVLFKGIIVQQTLK
ISLMILTALQKL-TIKKL-FS-NDWTFLKSRLSATNPESLNRTVHT-IVLFEANLQWDNQ
RSPKA--VSVQSWDINQLDNEQTKQFTQSRNISGSLALTGFGQ-G-MDITGVSQQGWRTV
KELHIGIV-EKYQRIP-VKIPATLFARLGKPYASFYPEPGDEVIIGFFECDPRFPVILGA
MHNP-KVKTLVIKHQQALIFD
>2634166464_19516.0
GKVIGREVWVRVP-AHAINQL-LAG-SVNNPIAATGGA-ETLDSVVLRH-RYRALSTADF
EQLARAARVAAPGWVTVI-VVPRNVRQYI-AARARISIIQPTYFTVDALALDAI-RAF-L
LADLALALVS-APSIESV------------------------------------------
------------------------------------------------------------
-----------------------------------------------------------I
SSVAVATV-INNIRVQ-IELPWQAWARVATMSAGFIPQIGDEVLVAFHHGDVAEPFVIGC
LWNT-LKRIIRSP-EIEFDEL
>2634166491_19579.0
-----NAMTATLP-AGTIQRP-VEP-SINQPWASWNGR-ES--NSHLSH-RNRALTWGNM
ATLLKDVKYPGLEKQQLT-IIPQGMAEWL-QQKGEIEISNPQYIDVNRQLRQQL-REI-Y
YYQLLATIQQ-QPLVERVAVDADTYRV-NATLKL-V-GKTLRLEMISVLFNGLITRNTLK
ILLLTLVVLQLM-VLNTL-LN-SDWRFLLCRLSATGPDSLKSPIHT-LIVKDASWQFDNH
LNPAS--LEVSGWDISKLTTQESGYLAQGSGVTGEIQLTGFGA-Q-LDITAVRHIDWETA
TELHIATV-AKYQRIP-IILPVFLWARLGKPYASFYPEPGDEVIVGFFENDPRYPVILGA
MHNP-KEKMLVVKIQQQIRIN
>2634166899_19615.0
WLRCRDG-WQQVA-REVLEVQ-RDP-SVVNRRPAIGGV-ESVRDALLRT-RDRAVTAEDY
EQLARRVRCIPTGAIRVL-VVPARIERYL-GERRLVSVEPPFYQGVTARASQAL-YDY-F
SGEVFAVLQR-LPGVELVLSYAYVDSR-NFVLRF-V-GAKVKLKVQQDLLFGEVTAVAID
LTFTEVRGAHRL-FVRKV-TQ-SDWEFLSRLAEAVGLPEKPSDPLV-LTLIGLRASVTAA
EQVPE--VRVNGWDYENRTQGEADATAKAACTELDVTLTGVGK-P-FSLTSTRHVGYTTW
PGVVPAVV-SDLKRVK-LTFPWSTWARTVQPGAGVLPEVGDEVLVGFEHGDFEAPYVLGG
LYNN-KVRGFVSR-KLEFAED
>2634166900_19616.0
WIKAQQAVLATLA-GDTIKKM-VTR-SISQPYNTFGGS-ES--DDRLRH-KNRAITLWDY
EHLILKVKCLNAGHVTLV-VIPNSITNYI-NSLNNAVVMNPIYEEVSEQLKLDI-TKF-L
KSVLIDYIEK-LSYVDYLVKSITVKEV-NAQIIL-P-GKEIELTAGETIFKGIVIKHNLR
IAQLVIECAVKM-TFEEI-IG-SDWDFLVSRAQANGKPNIGQEIET-VSLLDFDAEIDAR
HQVKK--VAAYSWNHTDITDTELQDWADAAKVRGRLKLEGVGD-R-FNVTGVQHGNWVSI
QGLQIGVV-SQLERIL-VQIPIGIWCRVASPDAGFRPEIGDEVIVGFINQDPNDAIVLGM
LHSSAKEKGIITR-KVLFDDD
>2634166900_19617.0
WIKIYNGIKLQIE-ANVIEST-YEA-TIMQPFVSFGGR-ET--EERLKT-KDRVVTSQDY
YRVIKYIKVFF--EVYLAQAIKQNVTSFL-KPIANIKVNNFHFTYIKKLVNNGI-NIF-L
IAQISEFIMSTYNCIDSIVENVVIKSV-NATIVI-P-GNKVSIELGELVFEGIITKQSVK
VPTLEVECAIRM-IINSI-IS-TDWDFIMARAESNGPPDKDKSVLK-INLLEFNADLDSI
TQLAS--VKGNSWGYPTLEATDLTNWSKASKIRGELTLDGLGD-R-FNMSNVKHGNWVTV
QGLFNATV-KKMYRIL-IDIPLGIWARLANFYSTFLPEVGDEVVVGFLNEDPRYPIILGS
LYSSTKKKAIVSK-FIEFDDE
>2636415489_19738.0
WLRCRAEGWQRVA-RGAISVL-LSS-QVTNREAARGGV-ETVENAVLRM-QERAVTAEDY
EIISRRVRCLPPGAVRVL-VVPEAITASL-DERRRLVVEPPVYQGVTDAALDAL-FRH-L
YGEIFGVLQR-ATGNALVLVSCVVENV-GAVLTF-I-GTPLKVSVMERLFNGEVTALEVD
RSFTVVRAAHRL-QVRKV-AA-SDWDFLQYLAAESGTPQKASNPMV-LNLLALRASLSAA
DGAQQ--VEVRGWNVTTRTQAEVKAVAEAGFAELEVTLGNVGQ-A-FSATAVQHGGYRTM
PGLAIGVV-TDVRGVK-LKFPWTDWVRTVQWGGKVSPEVNDEVLVGFEQGLLDSPYVIGG
LYNG-VRRSIVSR-RMELLDA
>2636415561_19841.0
WLRVSQAIKVVLP-AESIAKM-IER-GVFQPFNSFGGK-EQ--DKRLRH-KNRSVSLWDI
EHLVLKVKCLNPGHVMVL-VIPNEITSFL-EEKSKIKAVNPLYEEIRNKLDADI-ISY-L
KSSLVYFFEK-LGYVDFIVMNVTVREL-NAKITI-P-GNEVEILAGATIFKGIIVNHQLK
ISVMLIDCAFKM-AMEEL-IT-TDWDFLVTRAQANGKPDPEQSVQT-VSIFEFDAEMDGR
NQVPG--VSSFGWNPTDIPDVLLQDWADSSKTRGRITLEGVGD-R-FSVSAVMHGNWTLI
RGLQVGVV-SQLERIM-VKLPVGIWCRLSSLDAGFRPEIDDEVIVGFINEDPNQAVVLGM
LPSSSHLKGYVSR-KVLIDDE
>2636415633_19933.0
WIRATQAVEVKMP-AETISKL-KDR-KVTQPYASFDGF-ES--DLRLRH-KNRAITLWDY
EHLILKIKCLNPGEVLLV-AVPNAIETYI-NKLNNAKVISPVYEEVRKQLQQDI-AQY-L
ASEVIFYIEN-LNYVDYIIKTITVRTC-NATIVL-P-GEKIVIEAGKTIFEGIITKHAIK
ASYLLIECAFKM-TIDEI-IS-TDWDFIQCRAQINNAPELSGSIFT-ANVFSFEAEIDAR
NQYDT--FEASAWNYSDIPDEILTSWAEGAKICGTITLAGMSD-R-FNVSGVHHGNWTTI
GGLQIGVV-AALERIQ-VKLPIGVWARVLTMHAGFLPEIGHEVLVGFLNDDPNQAVVLGS
LFSNTNEKVIMTK-KITMNDE
>2636415633_19934.0
WIAIGNGITLKLI-ANVISSP-EKA-ATVQPFPSFGGK-ET--NQRLKT-KDRLVTSEDY
FNMIRYSKTNH--MTYLVKRVSLAIETYI-QNRVNIAVSNFELKYVKKEINDGI-NIF-L
TAQIASFINS-FDAVIELVQSIHVKGV-NATIVI-P-GNKIIIEAGESIFEGIVTKQSIR
ISVLIVECAVKM-VMSTI-IG-TDWDFLLARAETNGKPDDDTSVIN-INLLEFNASLDAV
TQLGS--AKATSWDFTQIQSADLTNWSKASKIQGDITLAGLGD-R-FNISNVHHGNWTTA
QGLFNATV-KKMYRIL-VDIPLGLWARLTNFYSTFMPEVGDEVVVGFLNEDPRYPIILGS
MYSSSKIKAFVSK-NIQFDDE
>2636415654_19975.0
WLRCRGETWTRVA-RRALSVL-RST-VVENRGPALGGV-ETVTEAQLRA-QDRAVTAADY
ELLARRVRCLPAGGVRLL-VVPAAIAADL-DRRRRLVVEPPYYQGVTVQAEGAL-YRY-L
SGEVFGVLQR-LPGVEVVLVSATVDSS-NAELRF-I-GTKVTIRVRILLFQGEIVTLESQ
HTFSVVRASHRL-MARKL-AG-SDWDFLKMLAVDNEASERAASPKV-VNVLSVRSTVTSV
GQVPA--VTVRGWDPVRETEAETRVVAQAALAELEMSLQKVGP-E-FDITSSRHAVYETV
PGMAIGIV-TDTKWVR-LRFPWTDWVRTVQLGGVFCPEINDEVLVGFEQGLLDRPYVIGG
LYNG-KRRSFASR-RVELLDA
>2636415682_20007.0
WLRLSNAISATLP-PGVIQAP-ARS-SVLQVGPSEGGR-DL--PERLRH-KARAITAWDY
ERLLLKVKCFAPGHVLLV-VVPDAMRRYI-QDCASVLVRNAAYERVQRRLNQAI-VEY-L
GDALEAFLRA-QPSVAAVLMTVTVRAF-NAELVI-P-GAVVTISAGAQIFSGVVVRYGVR
ISRLVVECATKM-TLTAL-IG-NDWDFLLARAEVNGPPKADGAVLT-VNLYEFDAEIDAR
LQFKS--AQAVAWNPAQQEQSALTTWAKAARIRGRVAVSGVGL-R-FQVSAVEHGQWFAV
GGLQIGVV-KKLDRIQ-VALPVGIWARLVQGYASFLPEVGDEVIVGYLNDDPSHPVVLGS
LYSA-GTKAIVTR-KIEFNEK
>2636415718_20054.0
WLSAKNPVKARES-FTGLVSF-EKS-DIYQIIPAKGGR-ET--PEEMSH-RNRAVLPRDY
EQITLKVLCLPSPIVTLV-VMQMRIEDYI-GDKTTVDAITPVYEEVTRQTEARI-NNC-I
STDLYNSIRE-CEAIVDIVINAKIRAC-NATISI-P-GTELKFQAGSTLFEGCVTTHQLK
ITLFVLECAYPA-TIKKI-LG-TDWDFVLTRAQNNGKPNVSAPVLT-INLIAFDGSISAS
EQYTD--TKACAWDVSRIGDASLHAWADAARFQGSIKLEGLSK-H-YSVQSVEHGEWKTI
RGLQIGIV-KKIGFIL-VDIPLEIWARPVSPYASFLPEVDDEVVLQFINEDPCHPVIIGS
LYSR-KLKTIVTK-KITLDDD
>2636415958_20333.0
-----RVDGERVA-AAAIASM-PRA-RSFNPVPASGGA-ESPAVARVRT-LDRAASLADH
ADLALARAD----RAIVV-TCAAFLSTR-----SRLRVRGHRAWPVRRALMAAF-GSQ--
LSEVYLAAES-VAGVDHVIRSVTVEDL-DCAVEL-V-WNRVTVYAAELVFDGYISHINAR
-MTVQILGSYHM-NASEI--I-TDHRFLRELARRRGPAVLSGPQKL-I---GLQFDADGT
-APTE--AQVSYFDAMEGTQAAEYAAGMLITARGTVTVKGAGA-R-YNVRKVQHRSYEM-
MSMPLAAG-AGAD----IEVVAVLPA----------------------------------
---------------------
>2636415978_20349.0
WLRCRGAGWLEVA-RGALAVL-RSS-GVENRGPATGGV-ETVAEAQLRA-QDRAVTARDY
ELLARRVRCLPAGGVRLL-VVPATIAEHL-DARRRLMVEPPFYQGVTAEATATL-YRY-L
SGEIFGVLQR-LPGVEVVLVSAVVDST-NATLRF-I-GTDLTVRVRLPLFSGEVVTLESE
YTFTTVRASHRL-MAREV-AA-NDWEFLKMLAVDNDRSVRASSPFV-VNLLSVRSTVTSV
GQVAG--VTVRGWDVRARTAAETRAVAGAAFAELELSLQRVGS-P-FETTASRHQFYETV
PGLAVGIV-TNTKWVR-LRFPWTDWVRTVQLGGVFCPEVNDEVLVGFEQGLLDRPYVIGG
LYNG-VRRSFASR-RIEFLES
>2636416005_20358.0
WLRCRDEGVATVA-AGKVAVL-KTS-SVVNRSAAVGGA-ETIGDALLRS-RSRAVTADDF
VQLALRVQCVAAGGVRIL-LVPDRVTNHL-AERKRLLVTPPRYEWLTRQVLQAL-YRL-F
AHEVNAALAR-VRGVDLSLVSAVVDSR-LFLLRF-I-GAKVKISVETGLLDGEITAVETD
FTFTVIRGSHRL-FAAAV-AK-TDWEFLQSLAREVGKPTSASDPLV-LDLLRFRAVVTSA
EQVSQ--VQVRGWDLATRSQAEVDAAATASFAEFDISVANIGE-P-FDITTSRHTGYTTL
AGPMVALV-SDNHRVR-LSMPWSDWARTVQAGAGVVPEVGDEVLVLFEQNDIRRPYVVGG
LFNG-VRRSTVSR-RIDLFDD
>2636416022_20370.0
WIRGQQAVKATLA-AGTISKL-SDK-KVEQPYGSDNGQ-EN--NVRLRH-KQRAVMAWDY
ERMVLKVKCLQPGHVAII-VVPVSIQDYL-QAHTTLHVENPHYEKVIKLLNEEI-KQF-L
KSVLLNFIDG-RDYVDFVVTGISVREA-NAVIQV-P-GNEIDIQAGETIFKGLIVKHSLK
IPVLTIECAAKL-TIEEL-AS-TDWDFIVTRAESNGKPDMSQPALD-LTIMELDAEMDAR
HQVTG--VETVGWDPAEMPEDELQAWADAAKIRGRAQLGGVGE-R-FNVTGVRHGAWNMI
KGLHTGIV-TDL-RVK-VKLPEGTWARMASFYAGFRPEIEDEVIVGFLHEDPNFPVILGS
LHSAKNRKIIFTA-KMTFDDE
>2636416040_20373.0
WLKAAQAVLATLK-AGGITKL-ADA-TVTQPYDGFNGR-EA--DGHLRH-KGRAIQSFDY
ERLTLKAKCVNGGYIVVA-VIPEKIHTYL-KQRSRLKVTNPRYEKVKDKLKTDL-QEF-F
QADVVRFVEQ-LDYVDYVVLSLTLQVV-NAKIVL-P-GTKLSIKIGKVLFKGIIVHQGIK
FPVLTVECSVKM-AIEQL-VR-TDWDFLLLRAEVNGKPDTSAAVLQ-LSLMELEAEMDAR
HQWSN--VHASAWDYTGRPAEELQQLVGAAKIRGRVTLQGIGN-R-YNVTGVRHGTWDTI
HGLQIGKV-VQLQRIL-VKIPVGIWVRVASLDAGFRPEIDDEVIVGFINDDPRDAVVLGM
LNSSAKEKGFVTR-RIHFNDS
>2636416058_20384.0
LTSVHSQVWVRVL-RGKVNQL-LSG-SVTNIRAALGGA-ETNAKVSVAA-RVQAVTVADY
EVLARFARAMPPGAVRVI-VVPRAVQNYV-RRRTHVWVVAPDYQPIGDRVTLAV-RAF-L
LSDLANVIGG-VTGVDHVVTSIKYDGR-NVEIAL-V-QNSLTLAVGHHVFGGEITGITAT
FPMLTVVALHRL-GAMLL-SA-SDLELLADIAKDYDRFIKE-PSST-LSLLDFTPRLTTV
GQVAG--VSMKFTLREIDLAGS-ALRIVSKRMTGSVRLDGMGP-D-FSISSATHSGYQT-
------------------------------------------------------------
---------------------
>2636416073_20402.0
WLRCRDG-WQTVA-ARTLTVL-RDP-TVTNRAAAIGGV-ESLAETTLRT-RERAVTTEDY
EQLSRRVRCVPSAAVRVL-VVPERIQAFL-DARRRVLVEPPFYQGVTRRAVQAL-YDY-L
SGELHAVLQR-VAGVDLVLTYAAVDSR-NFVLRY-I-GAPVRLSVQALLLTGEVTALECE
LTFTEVRGAHRL-LVRKV-AQ-SDWTFLQRLAELVGTPEPPADPLV-LNLIALRAGVTAT
AQVPE--VGARGWDPATGSDAAVRAVAGGGCAEIEVALANIGE-P-FQLTSTRHAGYTTA
DGLVPAVV-SDVKRVR-LTLPWTGWARVVQPGAGLLPEVGDEVLVGFTGGNLDAAYVLGG
LHNG-SARALVSR-RLELLEA
>2636416088_20419.0
-----NAITATLP-AGTIQRP-VEP-SISQPWASWNGR-ET--DSHLSH-RNRALTWGNM
ATLLKDVKYPSLEKQQLT-IIPQGMAEWL-QQKGEIEISNPQYVDVNRQLRQQL-SET-Y
YYQLLATIQQ-QPLVERVVVDADTYRV-NATLKL-A-GKTLRLELISVLFNGLITRNTVK
ILLLTLVVLQLM-VLNTL-LN-SDWRFLLCRLSATGPGSLKSPTHP-LIVKDASWQFDNH
LNPAS--LEVSGWDISKLTTQESGYLAQGSGVTGEIQLTGFGA-Q-LDITAVRHIDWETA
SELHIATV-AKYQRIP-IILPVFLWARLGKPYASFYPEPGDEVIVGFFENDPRYPVILGA
MHNP-KEKVLVVKSQQQIRID
>2636416090_20425.0
WLRASQAVEAVLP-AHSIQRT-YLP-GVSQPYGSFGGQ-ES--LGRLRH-KNRAVNIWDY
ERLVLKAKCLPPGEVRLI-VVPQAIEGYL-KQRMNVTVRNPVYHELKEILHQVL-QEY-L
PNLIVDFVER-LEYVDYIHPDVDIHEV-NACLSF-P-GKTLEIKIGTTIFKGIIVKHALE
ASLLSLELCVKM-TLAQV-IE-SDWDFLLTRADLYGN-----AKYE-VGIFNLHLEINAE
HQAAT--INTLAWDAENLSVEEQKGWADGAMLRGSVSVTGFNA-Q-FDISGVRHDGWYTI
QGLQVGVV-DAFERVR-VKIPAIVWARLTSPDAGFRPDEGDEVVVGFMNNDPRQAIILGS
VFGA-KIKGIFSK-QLKMDDE
>2636416090_20427.0
WLKVSQVTTAKLP-AFTIDRP-YGS-DIIQPLESFGGQ-EK--EERLNH-KQRAITAWDY
ERLILKATCLPPGSVLLV-VVPYDIKAYL-QKFIQLEIRNPAYERLKQKLNEEL-NKY-L
ISDVLSFMRT-LPYVDFILTSVEIKSI-NAILTF-Q-WNKVV--IKTPLFEGYIFDQDLK
LNKFTVTCAKYL-TVDFV-LK-NCWKYILDNLSNY-APDFAQPSDF-QNLRSFEVKE-AS
TSLRA--IEIKGYDEKSHTKADMENILETGFKSGKVEVEGLPT-E-YSVGGIEH-DWVTS
GNLTLGVV-HSIHKIK-VNIHKIVEARMVQPYAGFFPNVGSEVILTPIEGDENYWVILGC
LYSP-VHKSIVTK-VLDFFDD
>2636416141_20453.0
WLRLVTRDWVRRP-PHAIAQL-RTT-SVTNCDPATGGQ-ESELSLRLRH-RDRAVCADDY
ADLALRAMCRGRGAVSVV-IVPARVKTYL-EARA-LILLGPAYLRVAAACEARV-NAF-L
ASDLLAALDE-IDGIDHVLIDVCVEDV-DFTFSL-E-GNPVEIELGTTVFSGEITGLEPA
FPTLTVRGRHRL-MASQL-AA-TDLEFLLARARRIGPRRIDAAALT-LELLDFRPRLTTM
GQVEE--MLVKGWDANDQSQADADAVARQGYIRGEVKIEGLGE-R-FSVTSTEQKGYQT-
------------------------------------------------------------
---------------------
>2639762564_20555.0
WIKASQAVKASIS-AETISKL-KIG-KIQQPFSSFGGK-ES--SERLRH-KQRAITLWDY
EHLVLQVKCLNPRNVTLV-IISEAIREFI-TAIYYLHVVNPVFEEIQRKLEDDL-KAF-L
SSVVLHFVEK-LDYVDYLVAMIAVKAV-NAKLVL-P-GVKLKIDAGETIFEGIIIKHGLE
ISRLILELVIKM-TMEEL-IG-TDWDFIMSRADANGKPQTSAPVLG-LNVVEFEADMDAR
QQYSA--TKGLSWDFIKLEDEELQAWTDAAKIQGRVELKGFGS-R-FNVSSVYHQKWFTV
KGLHIGIV-TALERIQ-VKLPMGIWARYASPDAGFRPELDDEVIVAFINEDPRDPVVLGM
LHSSSKEKGIVTR-KVVFNDE
>2639762741_20664.0
WLKAW-GVWVPVG-AGALTRC-DN--TVLNPEPARGGR-EALEAAEVTR-RDRAVTADDF
RALAERAEVLPTGAVSVI-VWPTAVCAWL-DARRELFVLAPSYRRIASLAAQIL-RRY-V
DRELTAAVLQ-VDGIEYVLVRLELATT-ALRAWL-L-GSELAVVVAVPLFDGRVSCIGGS
YPLAQLQALWDL-RARAI-AA-TDLALLRTRSALVGPREAR---LS-LELLALDIDADLA
HQRSR--VAISGFDAADLNREQARARARARFVRARLTLERLGP-L-FDVTELTHHGLRT-
------------------------------------------------------------
---------------------
>2639762749_20677.0
-----NAMTATLP-ADTIQRP-VEP-SISQPWPSWNGR-ES--YSHLSH-RNRALTWGNM
ATLLKDVKYPGLEKQQLT-IIPQGMAEWL-QQKGEIEISNPQYIDVKRQLRQQL-SET-Y
YYQLLATIQQ-QPLVERVAVDVDTCRV-NATLKL-A-GKTLRLELTSVLFNGLITRNSLK
ILLLTLVVLQLM-ALNTL-LN-SDWRFLLCRLSATGPNTLKSPTHT-LIVKDANWQFDNH
LNPAS--LEVSGWDISKLTTQESGYLAQGSGVTGEIQLTGFGS-Q-LDITAVRHIDWETA
TGLHIATV-AKYQRIP-IILPVFLWARLGKPYASFYPEPGDEVIVGFFENDPRYPVILGA
MHNP-KEKVLVVKIQQQIMIN
>2639762767_20707.0
WLKAQNATTTTLA-VNSIKQP-VNS-EAAQPWASWNGR-ED--EQRLSH-RNRALNWGDI
VTLLKDVKYPSPEKRQLI-VIPTEMVEWL-DQLSTIEINNPTYVDVPHQLQQEL-RRK-Y
YYQLLATIQQ-SPYVERVVISLTTYHI-NANITL-P-NHEVIVQM-TVLFKGVIVRQTLG
LSIITLTALQKL-TIKKL-FN-NDWVFLKSRLTATNPKALNKTVHT-LVLFEADLQWNNQ
HNPKT--VSVRAWDVTQLDNEQAKHLAQGHNISGSLALNGFGQ-G-MDITGVNQQGWRTV
KELHIGIV-EKYQRIP-VRIPAVLFARLGKPYASFYPEPGDEVIIGFFECDPRFPVILGS
MHNP-KVKTLVIKKQQALIFD
>2639762767_20708.0
-----NAIIATLA-ADNIKQP-VAT-SVTQPWVSWNGR-ET--EQRLSH-RNRVLSWGNM
VTLLKDVRYHSPEKQQLI-VIPKEMISWL-SQLSAIEINNPTYIDVSHQLQQQL-SRI-Y
YYQLLATIQQ-SPLVERVVISLSVYPI-NANVTL-P-NHEIIVQM-NVLFKGIIVQQTLK
ISLMILTALQKL-TIKKL-FS-NDWTFLKSRLSATNPESLNRTVHT-IVLFEANLQWDNQ
RSPKA--VSVQSWDINQLDNEQTRQFTQSHNISGSLALTGFGQ-G-MDITGVSQQGWRTV
KELHVGIV-EKYQRIP-VKIPATLFARLGKPYASFYPEPGDEVIIGFFECDPRFPVILGA
MHNP-KVKTLVIKHQQALIFD
>2639762767_20709.0
-----NATTATLA-ADSIKQL-VNT-GATQPWASWNGR-ET--ESRLSH-RNRALNWGNI
VILLKDIKYPSPETQQLI-VIPAEMVEWL-KQLSNIKIDNPTYINVLYQLKQAL-IRK-Y
YYQLLATIQQ-SPLVERVVMSLTVHQI-NANITL-P-NQALIVQL-TVLFKGIIVRQALK
LSLITLTALQKL-TIRKL-FS-NDWTFLKNRFVATNPKSLNQAIHT-LVLFEADLQWDNQ
RSPKT--VSIQSWDITQLDNEQAKQLAQGDNVSGSLALKGFGQ-G-MDITGVSQQGWRTV
KELHVGIV-EKYQRIP-VKIPAVLFARLGKPYASFYPEPGDEVIIGFFERDPRFPVILGS
MHNP-KRKTLVIKNQQALEFN
>2639762785_20714.0
WLRSVPG-WQTVA-ARAVSIL-RTS-RVENRRPASGGT-ETLEELDLRT-RDRAVTALDV
EMLARRVRCVADLGARLL-VVPEAIAGYL-DERRRLVIEPPSYQGVTAAALAAL-YHH-F
AGEVYAVLQG-LPGTELVLTSATVDSL-GLVLRF-I-GTPVTLAVQTKLFSGEVTAMEVE
LTRTVVRGSHRL-YVRAK-AG-SDWALLQRLAVRTGRATSASDPLV-LNLVSLRACVSAA
DQVPS--VEVRSWDVKQPDQQGCTTMATATHAELEVSLAGVGK-P-FNLTSTRHRGYLTM
HGVAVGVV-SDVKRVR-VTFPASTWARTLQPGAGILPEVGDEVLVAFGLGDFEEPYVLGG
LYNG-KRRAFVSR-LLELLEE
>2639762790_20717.0
WLRAVSEVWVRLG-WGAIARM-RTG-KVVNPGPCGGGV-EDISALSLRR-RDRAVTVEDY
EGLIRLVKCLPTGWLTVI-IVPRRVEEFV-AGHGHAVVTRPSYVRVSTAALAAL-GRF-L
HSDLYRLLEE-IEGVDRVIVSVEVETL-DVSLAF-P-GAEVKVFLGKPLFEGRLHTLTPA
FPSLMVQGSHGL-QASEI-AR-VDLEFLRRLARDLGTPA--DELLT-FNLVSFTPRLSTS
AQVSE--VRVRGWNPATFSREEADALARAGFITGTVAIQGIGT-R-FSVKGARHSGYRT-
------------------------------------------------------------
---------------------
>2639762814_20759.0
-----NATTATLV-ADSIKQT-VST-RVTQPWASWNGR-ET--EPRLSH-RNRALSWNNI
VTLLKDVKYPSPETQQLI-VIPAEMVHWI-SQLSTLKIDNPTYVDVLHQLQQEL-SRK-Y
YYPLLATIQQ-SPLVERVVISLTVHQI-NANITL-P-NQELIVQL-TVLFKGIIVRQALK
FSLVTLTALQKL-TIRKL-FS-HDWKFLKNRLAATNPESLNQTVHT-IVLFEADLQWDNR
HSPKT--VSIQSWDIAQQDNEQAKYLAQGHNVSGNLMLSGFGQ-A-MDITGVSQQGWRTV
KELHVGIV-EKYQRIP-VRIPAVLFARLGKPYASFYPEPGDEVIIGFFECDPRFPVILGA
MHNP-KIKTLVIKNQQALVFN
>2639762814_20761.0
-----NATTATLA-AGSIKQP-VNT-NVTQPWPSWNGH-ET--EQQLSH-RNRVLSWGNM
VTLLKDVRHHSPVKQQLI-VIPAEMVKWL-SRLSTIEINNPTYVNVLHQLQQEL-SRN-Y
YYQLLATIQQ-FSLVERVVISLSVYPI-NANITL-P-NHELIVQI-NVLFKGIIVRQTLG
LSLMILTALQKL-TIKQL-FS-NDWSFLKSRLSATNPESLNKTVHT-LVLFEANLQWDNQ
RSPKT--ISVQSWDITQLDNEQTKQFAQSHNISGNLALTGFGQ-G-MDITGVKQQGWRTV
KELHIGIV-EKYHRIP-VKIPATLLARLGKPYASFYPEPGDEVIIGFFECDPRFPVILGS
MHNP-KVKTLVIKNQQALIFD
>2639762814_20762.0
-----NATTATLA-ADNIKQP-VNT-EVTQPWASWNGR-ET--EQRLSH-RNRVLSWSDI
VTLLKDVKHPSPEKRQLI-VIPTEMAEWI-DRLSTIEITNPTYVNVKHQLQQEL-SQK-Y
YYQLLATIQQ-SPLIERVVISLTTHHI-NANITL-P-SHELIVQL-AVLFKGVIVRQTLG
LSVVTLTALQKL-TIKKL-FN-NDWAFLKSRLVATNPKALNHTVHT-IVLFEADLQWNNQ
HSPKT--VNIRAWDIAQLDNEQTKYLAQGHNVSGSLALNGFGQ-G-MDITGVSQQGWRTV
KELHIGIV-EKYQRIP-VRIPAVLFARLGKPYASFYPEPGDEVIIGFFECDPRFPVILGS
MHNP-KMKTLVIKNKQELIFD
>2639762875_20842.0
WIRVR--GPVALP-VGAVAQL-QSP-SVGNLLPAEGGA-ETIDEAELRT-RDRAVTASDF
ELLAERAIALAPGSVTVI-VIPRTVCAHL-DVH-DVHVTGPRYRQVRRAVEDAL-TAF-F
FSLVYRAVLVADPGVAVVVSRVTYDSV-NFEFTV-P-GAWVRLWMGAAMLTGRVASVSVA
YVTLAVRALDAF-RAEKV-IA-TDIAFLARRAKERGPSNLM-RPYR-LSLTEFRPTVNLS
TTLHE--VTLSLWDRQAQTAGQARQMVRSQVVTGDAEIAKVGV-P-FDLTGSTHNGYRT-
------------------------------------------------------------
---------------------
>2639762904_20878.0
WLRARNVSVATLA-AGSVTHA-VKA-QVIQPWASVGGS-ES--RQRLRH-RERALDTWDL
VRLLREVSVWATLPQVLV-VMPRGLEHWL-QARTKVTCQNPSYRSVRQLVRATL-DRV-L
RRAVRECIMQ-VTEVEDLIRNVSTFAL-NAVVRL-V-SARSLVQVRITLFEGGVEQLD-W
ENLVELKILVRL-QLKEL-LG-SAWEFTKALLGRNGPAGWSKVIIL--QIERLTWKHSAL
RSPKS--LWVDQHDVQKSGGATSKGRANGQAARGTLKIEQLEK-G-LCVTAIEHEGCITP
VGMLVGRV-RAYEEVW-VDVAGHVRARYSGPYASLYPQLGDEVVLNTMAGDPCSLVMVGA
MNNP-IKRGLVFH-SLGLKVD
>2639762910_20896.0
-----NAATATLA-ADSIKQP-VNA-GVTQPWASWDGH-ET--EQRLSH-RNRALSWGNI
VTLLKDVKYPSPEKQQLI-VIPAEMAEWI-KQLSTIEINNPTYIDVNHQLQQQL-SRK-Y
YYQLLATIQQ-SPLVERVVISLTVHHI-NANITL-P-NHQLSVQI-TVVFKGIIVRQTLG
LSIITLIALQKL-TIKKL-FS-NDWAFLKNRLLATHPESLNRTIHT-IVLFEANLQWDNQ
RSPKT--VNVQSWDIAQLDNEQAKQLAQGHNVSGNLALSGFGQ-G-MDITGVSHQGWRTT
KELHVGIV-EKYQRIP-VNIPAALFARLGKPYASFYPEPGDEVIIGFFECDPRFPVILGS
MHNP-KMKTLVIKNQQALIFD
>2639762910_20897.0
-----NATIATLA-ADSIKQP-VAT-SVTQPWASWNGR-ET--EQRLSH-RNRVLSWGNM
VTLLKDVRYHSPEKQQLI-VIPKEMISWL-SQLSAIEINNPTYIDVSHQLQQQL-SRI-Y
YYQLLATIQQ-SPLVERVVISLSVYPI-NANVTL-P-NHEIIVQM-NVLFKGIIVQQTLK
ISLMILTALQKL-TIKKL-FS-NDWTFLKSRLSATNPESLNRTVHT-IVLFEANLQWDNQ
RSPKA--VSVQSWDINQLDNEQTKQFTQSRNISGSLALTGFGQ-G-MDITGVSQQGWRTV
KELHIGIV-EKYQRIP-VKIPATLFARLGKPYASFYPEPGDEVIIGFFECDPRFPVILGA
MHNP-KVKTLVIKHQQALIFD
>2639762910_20898.0
WLKAQNATTATLA-VNIIKQP-VNS-EVAQPWASWNGR-ED--GQRLSH-RNRALNWSDV
VTLLKDIKYPSPEKRQLI-VIPTEMVEWL-DQLSTIEINNPTYVDVPHQLQQEL-SRI-Y
YYQLLATIQQ-SPYVERVVISLTTHHI-NANITL-P-NHEVIVQM-TVLFKGVIVRQTLG
LSIITLTALQKL-TIKKL-FN-NDWAFLKSRLTATNPKALNKTVHT-LVLFEADLQWNNQ
HNPKT--VSIRAWDVTQLNNEQAKHLAQGHNISGSLALNGFGQ-G-MDITGVNQQGWRTV
KELHIGIV-EKYQRIP-VRIPAVLFARLGKPYASFYPEPGDEVIIGFFECDPRFPVILGS
MHNP-KVKTLVIKKQQALIFD
>2639762983_20993.0
WMRVEDTIGRTVA-ANTLTLL-RPG-AVTNPSAARGGV-DTPDDILVKA-NGYAVDLDDL
GALATQARAIEDHRIRIP-LLADTVASTV-RAQTRIDFVAPSFVAVDLTLASQL-AAF-L
ALTINRFLRT-LPGVAAVVSSVTVHEI-NFSFTL-P-GDAISISLGTQLVTGEITAIEPH
FSTVTVRGMYRL-KAAQV-AA-TNYDFLMARCAQLNPGA--EPVRT-LDVDDLDLKLRVP
TLGQQ--VSVSSYDIVSVTPEALQSVAAAGFIEGRVRLTGLSQ-R-FNITSSTHDGYQT-
------------------------------------------------------------
---------------------
>2639763086_21057.0
-----NAMTATLP-AETIQRS-VEP-TITQPWASWDGR-ES--SGRLSH-RNRALTWGNM
VTLLKDVKYPGPEIQQLT-VIPAEMADWL-EQRDSIIVVNPTYIDVHQQLQQSL-SEV-Y
YFQLLATIQQ-HPLVERVAVDVDTHRV-NATIKL-V-GKTLKLELNSVLFNGVITRQTLR
ILLLTLVILQRM-VLSAL-LN-SDWYFLLCRLSATGAGIQSAKIHI-LVVKDAYWQFDNQ
RNPAS--LEVSSWDISKLTTQESGYLAQGAGVRGEVQLVGFGS-Q-IDITGIRQIDWETA
PELHIATV-AKYQRIP-ITLSTILWARLGKPYASFYPEQGDEVIVGFFENDPRYPVILGA
MHNP-KEKTLIVKIQQQLLIN
>2639763142_21112.0
WLRCRDEGWEIVA-RGAISVL-RSS-GVNNREAATGGV-ETVENAILRV-QERAVTAEDY
ELIARRVRCLPAGAVRVL-VVPTAVTERL-DERRRLLVEPPAYQGVTAEALEAL-FRH-I
YGEVFAVLQS-VEGAGLVLVSCVVENV-GAVLMY-M-GTPLKISVVERLFTGEVTAVELD
TSFTVVRAAHRL-QVRKV-AA-SDWEFLQHLAAESGRPDPASDPMV-LNLLALRAVLTGA
DGSDS--VEVRGWNVDTRTQAETRAVAGAGFGEVEVALGNVGP-A-FSATAAHHTGYRTM
PGLAIGVV-TDIRWVR-LKFPWTDWVRTVQWGGQFSPEVNDEVLVGFEQGLLDSPYVLGG
LYNG-VRRSLVSR-RLELLDA
>2643221440_21272.0
-----DAVSATVP-AGTV-----TR-HVVQPLDTSGGQ-EA--PARVRH-RGRALSAWDI
ERLVLLVRVFPAANVTIV-AMPEAVADRL-AQISRIAVIDPIHVPIHAAIEAEL-AAF-L
RARIAEFLLR-LPQVCAIIASVEIWQA-NARIVI-P-GTRIVLSAGAVIHQGIVVRHGLR
IAQLVVDTLLKM-TISAL-VS-SDWDLMLLRAEASGTPTAPTPVLT-LSILSFDAQIDAV
PRLGDGVVNSRAWSYADRSEDELGKWSAASQFTGTVTLAGLGE-R-FNISGVHHGDWHTL
KGLHVGQV-KAVARVQ-VTLPLAIWARLAQPYASFFPEVGDEVVLGFMNEDPASAVILAS
VYSN-QIKALVTR-EVNFNDK
>2643221441_21273.0
-----DAVSATVP-AGTV-----TR-HVVQPLDTSGGQ-EA--PARVRH-RGRALSAWDI
ERLVLLVRVFPAANVTIV-AMPEAVADRL-AQISRIAVIDPIHVPIHAAIEAEL-AAF-L
RARIAEFLLR-LPQVCAIIASVEIWQA-NARIVI-P-GTRIVLSAGAVIHQGIVVRHGLR
IAQLVVDTLLKM-TISAL-VS-SDWDLMLLRAEASGTPTAPTPVLT-LSILSFDAQIDAV
PRLGDGVVNSRAWSYADRSEDELGKWSAASQFTGTVTLAGLGE-R-FNISGVHHGDWHTL
KGLHVGQV-KAVARVQ-VTLPLAIWARLAQPYASFFPEVGDEVVLGFMNEDPASAVILAS
VYSN-QIKALVTR-EVNFNDK
>2643221569_21345.0
-----RVDGLLVA-PGQLSVL-LTR-AVVNPAPATGGV-EAGDAARVRT-LDRIVSLRDF
EDFAASQAV----V--HL-TV-RNLLAAI-DGARPLRVAPCRYLDFGQAAGA--------
GAEVLSVLQG-VPGVQWVLERVEVSSA-DFQLTF-P-WLRVILIATTVLMDGLVTRQEIT
-SRLTVTGTVAM-DVAAI--I-TDLAYVRQLAREVGPEIRLGVQPA-L---SLSFAVNQS
-DAAL--PVIFIQNPLTGTT---------VTADGSVGVRGAGL-A-FDVKRVDSGEFRQ-
------------------------------------------------------------
---------------------
>2643221576_21354.0
WLRCRAG-WDQLA-AGAIKIL-RST-RVENRRAAVGGV-ETVDEAALRT-RDRAVTCEDY
EQLAKRVKAVPESGVRVL-LVPQTVTSFI-DPRRRVVVEPPFYQGVTKSSRIAL-NRY-F
AGEVYAVLQQ-VSGTELVMVAGFIEST-RFVLRF-I-GAKVELTLQEPLHVGEVTALEVE
ILHTVVRGAHRL-YVKKV-AG-CDWDFLARLATEHDKRPVAGEALV-LNLVELRATITAS
GQVKE--VQVRGWDPKASDNLVAASSATSGFAEVEVKLAGVGD-P-FVLTSTRHTGYRTI
VGVVPAIV-TNAQRVK-VKIPWSGWCRTVHAGAGVLPEVNDEVLISFAHGDLGHPYVLGG
VFNG-KNRAWVSR-QILFLEK
>2643221578_21357.0
WLRCRGSDVTHVA-RSTLRVL-RSA-RVENRRPALGGV-ESVDSATLRT-LHRAVVPHDY
ELLARRVHCIRAGGVRLL-VVPALIAGHL-DARRRLVVEPPFYQGVTESALAAL-YGY-F
SGEAFAVLQR-VPGVDLVLVEGYVDSR-TFLLRF-I-GTEARLLARKPLLEGVVTALEVE
LTFTVVRGSHRL-FCGQV-AQ-TDWEFVRGLAEEAGKPAEAGDPLV-LNLLRCRAGVSAA
EQVSE--VEVRGWDVQAGAQAQVDQAAKASFAELEVALNAVGA-P-FEVTTSRHRGYETC
AGLVSGTV-TDTQRVK-VRFPWSDWARTAQSGGTFIPEVGDEVLVGFEHGHLDRPYVLAG
LYNG-VRRAFASK-QLELLDA
>2643221578_21358.0
WLRCRDEGWQVVA-RGAISVL-RSS-GVNNREAATGGV-ETVENAILRV-QERAVTAEDY
EVIARRVRCLPAGAVRVL-VVPAAVTERL-DERRRLVVEPPAYQGVTAEALEAL-FRH-I
YGEVFAVLQG-VEGAGLVLVSCVVENV-GAVLMY-M-GTPLKISVVERLFTGEVTAVELD
TSFTVVRAAHRL-QVRKV-AA-SDWEFLQHLAAESGKPDPASNPMV-LNLLALRAVLTGA
DGADS--VEVRGWNVETRTQAETRAVAGAGFGEVEVALGNVGP-A-FSATAAHHTGYRTM
PGLAIGVV-TDIRWVR-LKFPWTDWVRTVQWGGQFSPEVNDEVLVGFEQGLLDSPYVLGG
LYNG-VRRSLVSR-RLELLDA
>2643221583_21362.0
WLRVRDGVERRVA-AGSI--K-GGP-SATNPIATWGGA-EDTASGYLQH-RDRLVTADDF
VSIAWRIEVLPPGVVTLM-AIPDALCRYL-DPRRELVLRGANYRGLWEAVRKRI-RAY-L
ARAILAEAAR-TPGVVSVLLSLEIDAI-ECSLTL-F-GKALAIKVGETLFEGKISAIAAD
YPKIGILALQDL-RVRSI-AG-SDLAFLNDLARREDK--TRG--IE-LPLREFHVAADLT
HQRTA--LVASGWDVAERDGGEARVLAEARFVTGHLKLSGLGP-L-FDATAVTHKGLRT-
------------------------------------------------------------
---------------------
>2643221584_21364.0
WLRVF-GAWTPAP-AGAISKI---D-KVSNPLAAAGGE-EALEAAELRR-RGRAVTAGDF
RELAQRAECLPAGVVSVV-VWPRAVCENL-DAKRELYVIPPTYRRIARWVELVL-RQY-L
GPELEAAALQ-VEGVDYLLVRLEIENT-ALAARF-F-GKRLAVAIGRTIFEGVISALESD
QPELVVFALMRL-RVRAI-AA-SDLAFLRERARLLQTRDKR---LT-LNLLRLEARADLA
HQRSE--ARVSGYDVDEVGADAAQAWAKARFVTLKISLQRVAK-P-FLVTRVTHDGHRT-
------------------------------------------------------------
---------------------
>2643221590_21371.0
WLRCRAG-WDQLA-AGAIKIL-RST-RVENRRAAVGGV-ETVDEAALRT-RDRAVTCEDY
EQLAKRVKAVPESGVRVL-LVPQTVTSFI-DPRRRVVVEPPFYQGVTKSSRIAL-NRY-F
AGEVYAVLQQ-VSGTELVMVAGFIEST-RFVLRF-I-GAKVELTLQEPLHVGEVTALEVE
ILHTVVRGAHRL-YVKKV-AG-CDWDFLARLATEHDKRPVAGEALV-LNLVELRATITAS
GQVKE--VQVRGWDPKASDNLVAASSATSGFAEVEVKLAGVGD-P-FVLTSTRHTGYRTI
VGVVPAIV-TNAQRVK-VKIPWSGWCRTVHAGAGVLPEVNDEVLISFAHGDLGHPYVLGG
VFNG-KNRAWVSR-QILFLEK
>2643221592_21372.0
WLRLRGRGYQDLP-AGSLAEL-QAL-KVLQPLALAGGE-ETLQLARLRH-GDRAVTEDDY
RRLALRVELLPPGVVSVM-ALPERLHAHL-SARTELYVIGCDYVALGLDVREAL-RRL-L
SRELEVEVAR-VDGVDELMTALRMESE-GLELHL-L-GAEIAVYSGREIFKGLVSALEMV
CPELVVLALTAA-RVKAV-AD-TDLGFLRRLLARFDPRQDA---ID-LQLARVRVCADLA
HQATA--VSIAGWNAREASAAEARAVAEARFVRAEVRLSGISP-Q-FDVVQACHQGYRT-
------------------------------------------------------------
---------------------
>2643221592_21373.0
WLRASHALRARVP-HGRITRS-LAS-GVQQVGPSFGLR-ED--AGRLRH-KQRACVAWDA
ERLLLKVRCLSAGQVVVV-VVPSRMAEHL-RERAKIVVRNPAYDRLQQRINRSV-VET-L
GEDLEARLRA-LDCVDYVVISVSVRGV-NARIEL-P-GVLLSIKAGAVLFEGLIVRHGLQ
VARLIVECAVLM-TIEAL-AG-SDWDFMLSRAEVNGAPEVDAAALK-VELIEFQADLDAR
SQFAS--AQAFSWDIKGQPLAALTSWAKAARLRGRIELSGVGA-R-FSVTGLHHGNWVTV
HGLQVGIV-MKLDRVQ-VKLPMGIWARLVQFHASFLPEVGDEVVLGYFADDPSHPVVLGS
LYSS-KIKAIVTR-KLEFNEA
>2643221593_21376.0
WLRISDGSAQRVA-EAAI--D-NAP-AVANPVRTWGGA-ESTDSGYLQH-RDRMVSVDDF
ESIACRIEVLPPGVVTVL-AIPNALCRHL-DPRRELVVRGADYKGVWDDVKRRL-RDA-L
SRVLLAEVAR-VSGVTSVLMSLDIESE-ACELVF-F-GKPLTIKLGAKLFEGRISAISAS
YPQIGVCALQDL-RARSI-AG-SDLAFLRDLARHEDQRARRN--VE-LPLREFEVRADLA
HQRTQ--LTGAGWSVTDLSDGEARVLAESRFVVGHLTIKGIGP-L-FEVTEVQILGMRT-
------------------------------------------------------------
---------------------
>2643221600_21383.0
WIKAKQVVTAQLP-AKTISKL-ITR-SIEQPFNSFDGK-ES--DPRLRH-KNRAITLWDY
EHLILRVKCLNPGKVTLV-VIPNSIEGFI-NSKNSAKVINPDYEKVIKQLNEDL-IKF-L
RSIVIEYIEN-LYYVDFLVMSIVVNEV-NAQIIL-P-GKKIEIKAGETIYKGIVVKHSIK
ISLLIVECAVKL-TFEDI-IG-SDWDFIVSRAQANGKPDLASAVET-VSMLDFDAEIDAR
NQFAK--VSSYSWNASNVTDTELQDWADASKVRGRITLEGVGD-R-FNITGVFHGNWTVI
KGLHIGIV-TQLQRIL-VKIPIGIWCRVAALDAGFRPEIEDEVIIGFINEDPNDAIVLGM
LHSSAKQKGIFTR-KVLFDDD
>2643221615_21392.0
WVRLRGGTWEAVA-IGGI--D-KAV-TVANPVPTWGAS-ESVAEGWLRH-RDRLVTTDDF
RDLTRRVETLPPGMVTVL-VIPDRVCAWL-APRRELHVRGPVYVPVWQAVTQAI-DAF-L
AQDIEAVATR-VPGVRYVLVSLTVEDV-HMEARL-F-GTRVEVSFGTRVFTGRISALEAA
YATFGICALQDL-RAQQL-AS-SDLAFLRQLALADGGRADRD--VS-LGLLHFDVRADLA
HQVTD--VVATGWSVADLTSDDARSRAKARFVTGSVTLSGLGS-S-FNVVRTRHDGYRT-
------------------------------------------------------------
---------------------
>2643221622_21397.0
WLRCR--GFLALP-AGTITAI-QSF-TAANPYPTTGGA-ETTASAEIAA-NGRAVTAADF
ELRALRAKALAPGSVTVI-VVPEAVAKHL-DRT-EVHVVAPTYNTVSAALEARL-NAF-L
FSDLYRLVIE-TPDVARIIVEVKYDAI-EFTLTV-P-GNELLLYMGQLMVTGMVTSVDVQ
FSKLVVSGLQRF-AALDL-AA-YPVLFLMERARARGPTEFD-VTYV-LTLTSFHPTYSNA
RQLFA--VKVCGWDRTAQTVAEAQRRAEAGMVEASVHIRGTGR-H-FDVLTTSHQGYRT-
------------------------------------------------------------
---------------------
>2643221622_21398.0
-----DAVPATVP-AGTV-----TK-RVVQPLDTAGGQ-EP--PARVRH-RGRALAAWDI
ERLVLQVRVFPAANVTVV-VTAEAIADRL-AQISRTSVVDPVAIPIHGPVEAAL-ASF-L
RAGIAEFLLR-LPQVCALIASVEIWEA-NARIVI-P-GAKIVLSAGAVIHKGVVVRHGLR
IAQLVVDTLLKM-TISAL-VS-SDWDLMLLRAEASGAPTASAPVLT-LSILSFDAQIDAV
SQLGDSVVNSRAWSYSDRGEGELGKWSAASQFTGTVTLAGLGE-R-FNVSGIRHGDWHTL
RGLHVGQV-KAVARVQ-VTLPLAIWARLAQPYASFFPEIDDEVVLGFMNEDPASAVILAS
VYSN-QIKALVTR-EVNFNDK
>2643221625_21400.0
WLRLRGRGYQDLP-AGSLAEL-QAL-KVLQPLALAGGE-ETLQLARLRH-GDRAVTEDDY
RRLALRVELLPPGVVSVM-ALPERLHAHL-SARTELYVIGCDYVALGLDVREAL-RRL-L
SRELEVEVAR-VDGVDELMTALRMESE-GLELHL-L-GAEIAVYSGREIFKGLVSALEMV
CPELVVLALTAA-RVKAV-AD-TDLGFLRRLLARFDPRQDA---ID-LQLARVRVCADLA
HQATA--VSIAGWNAREASAAEARAVAEARFVRAEVRLSGISP-Q-FDVVQACHQGYRT-
------------------------------------------------------------
---------------------
>2643221625_21401.0
WLRASHALRARVP-HGRITRS-LAS-GVQQVGPSFGLR-ED--AGRLRH-KQRACVAWDA
ERLLLKVRCLSAGQVVVV-VVPSRMAEHL-RERAKIVVRNPAYDRLQQRINRSV-VET-L
GEDLEARLRA-LDCVDYVVISVSVRGV-NARIEL-P-GVLLSIKAGAVLFEGLIVRHGLQ
VARLIVECAVLM-TIEAL-AG-SDWDFMLSRAEVNGAPEVDAAALK-VELIEFQADLDAR
SQFAS--AQAFSWDIKGQPLAALTSWAKAARLRGRIELSGVGA-R-FSVTGLHHGNWVTV
HGLQVGIV-MKLDRVQ-VKLPMGIWARLVQFHASFLPEVGDEVVLGYFADDPSHPVVLGS
LYSS-KIKAIVTR-KLEFNEA
>2643221644_21415.0
WLRLSQALRASLP-AGSVREP-TVT-AVAQIGASFGMR-ED--RRRLQH-RQRASTPWDY
ERLVLKVKCFSPGEVLVV-VVPARIRSYL-CGLAQIQVRNAVYERIQRRINQAI-TDY-I
CEDVEAHVRS-LECVDFVFMSLTVREV-NARLVI-P-GAAIKINAGETLFEGVVIKHAIQ
IARLVVECVVRM-TIGAL-VA-SDWDFMLSRAEANGAPATDTAVLK-VDLMEFHAELDAR
TQFAT--AQAVSWDMKTTTKEVLTQWARSARVRGHIELEGVGK-R-FSASGVIHGDWVTV
EGLQVGVV-MKLDRVQ-VSLPVGVWARLLQFHGSFVPEVGDEVVLGYFNNDPSHPVILGS
LYSS-KTKAIVTR-KIEFNEE
>2643221646_21419.0
WLRMKGMQYAALA-PGLLKDI-VAT-KLSQPVATQGGE-EDVDAAMLRH-RERAVTADDY
ASLARRVEVLPPGVVAVM-VLPEAVHAWL-EPRRELNVIGCEYLPLSAAVRLVI-RRL-L
DRELEVEAAR-VPGVATVVRTFSVEAE-GLSLGM-L-GARVQLYAGIEIFDGQIHAIEAS
GPSLLVLALYAA-RVQTI-AS-SDLSFLRRVLSRSDSSADM---LD-LQLQEVRVIADLS
SQVTE--VMARGFDPAARNDTEAQALADAQFVRLHVNLHGVGR-R-FDVVEARHSGYVT-
------------------------------------------------------------
---------------------
>2643221648_21420.0
WLRLRGRGYQDLP-AGSLAEL-QAL-KVLQPLALAGGE-ETLQLARLRH-GDRAVTEDDY
RRLALRVELLPPGVVSVM-ALPERLHAHL-SARTELYVIGCDYVALGLDVREAL-RRL-L
SRELEVEVAR-VDGVDELMTALRMESE-GLELHL-L-GAEIAVYSGREIFKGLVSALEMV
CPELVVLALTAA-RVKAV-AD-TDLGFLRRLLARFDPRQDA---ID-LQLARVRVCADLA
HQATA--VSIAGWNAREASAAEARAVAEARFVRAEVRLSGISP-Q-FDVVQACHQGYRT-
------------------------------------------------------------
---------------------
>2643221648_21421.0
WLRASHALRARVP-HGRITRS-LAS-GVQQVGPSFGLR-ED--AGRLRH-KQRACVAWDA
ERLLLKVRCLSAGQVVVV-VVPSRMAEHL-RERAKIVVRNPAYDRLQQRINRSV-VET-L
GEDLEARLRA-LDCVDYVVISVSVRGV-NARIEL-P-GVLLSIKAGAVLFEGLIVRHGLQ
VARLIVECAVLM-TIEAL-AG-SDWDFMLSRAEVNGAPEVDAAALK-VELIEFQADLDAR
SQFAS--AQAFSWDIKGQPLAALTSWAKAARLRGRIELSGVGA-R-FSVTGLHHGNWVTV
HGLQVGIV-MKLDRVQ-VKLPMGIWARLVQFHASFLPEVGDEVVLGYFADDPSHPVVLGS
LYSS-KIKAIVTR-KLEFNEA
>2643221657_21426.0
WVRLRGGTWEAVA-IGGI--D-KAV-TVANPVPTWGAS-ESVAEGWLRH-RDRLVTTDDF
RDLTRRVETLPPGMVTVL-VIPDRVCAWL-APRRELHVRGPVYVPVWQAVTQAI-DAF-L
AQDIEAVATR-VPGVRYVLVSLTVEDV-HMEARL-F-GTRVEVSFGTRVFTGRISALEAA
YATFGICALQDL-RAQQL-AS-SDLAFLRQLALADGGRADRD--VS-LGLLHFDVRADLA
HQVTD--VVATGWSVADLTSDDARSRAKARFVTGSVTLSGLGS-S-FNVVRTRHDGYRT-
------------------------------------------------------------
---------------------
>2643221667_21438.0
WIAVANGFLVQIN-SDTIVNP-QNA-SLLQPFASFGGK-ED--KKSIKT-KNRTITSTDY
YTLIAYSKVVT--TVYLVKKAASEIGQFL-KKNTKIKVSNFTLEYVCANVNQAL-KLY-L
NAKVTHFIKN-IEGVATVVFSVHVKKV-NAKIVI-P-GAIISIEAGKVIFEGIIMSQSLR
VSALEIECAIKM-IISSI-IG-TDWDYILSLAETNGAPNSSPSVLR-VNLLEFNAKLNAA
TQLGN--VTSNTWDYKNLQTSDLNNWSKASKIIGEMTFQGLGT-R-FNIAGVIHGNWVSA
RGLFNGTV-KKMSRIL-VNVPLGIWARLSNFYSTFLPEVGDEVILGFLNEDPRYPVILGS
LYSGNKIKAIVSK-SVEFDDE
>2643221673_21442.0
WLRCRGSDVTHVA-RSTLRVL-RSA-RVENRRPALGGV-ESVDSATLRT-LHRAVVPHDY
ELLARRVHCIRAGGVRLL-VVPALIAGHL-DARRRLVVEPPFYQGVTESALAAL-YGY-F
SGEAFAVLQR-VPGVDLVLVEGYVDSR-TFLLRF-I-GTEARLLARKPLLEGVVTALEVE
LTFTVVRGSHRL-FCGQV-AQ-TDWEFVRGLAEEAGKPAEAGDPLV-LNLLRCRAGVSAA
EQVSE--VEVRGWDVQAGAQAQVDQAAKASFAELEVALNAVGA-P-FEVTTSRHRGYETC
AGLVSGTV-TDTQRVK-VRFPWSDWARTAQSGGTFIPEVGDEVLVGFEHGHLDRPYVLAG
LYNG-VRRAFASK-QLELLDA
>2643221673_21443.0
WLRCRDEGWQVVA-RGAISVL-RSS-GVNNREAATGGV-ETVENAILRV-QERAVTAEDY
EVIARRVRCLPAGAVRVL-VVPAAVTERL-DERRRLVVEPPAYQGVTAEALEAL-FRH-I
YGEVFAVLQG-VEGAGLVLVSCVVENV-GAVLMY-M-GTPLKISVVERLFTGEVTAVELD
TSFTVVRAAHRL-QVRKV-AA-SDWEFLQHLAAESGKPDPASNPMV-LNLLALRAVLTGA
DGADS--VEVRGWNVETRTQAETRAVAGAGFGEVEVALGNVGP-A-FSATAAHHTGYRTM
PGLAIGVV-TDIRWVR-LKFPWTDWVRTVQWGGQFSPEVNDEVLVGFEQGLLDSPYVLGG
LYNG-VRRSLVSR-RLELLDA
>2643221676_21446.0
WIRAVLQLWVRVG-ARQINQM-QDS-EVYNPEPASGGC-EKLESAMLKH-RDRAVSSKDY
EWLARKVTCIPIGAMTLV-VLPKQVERYI-LQRARLQVIEPVYMEISIQALEKL-NRF-L
PSVFYALLKS-IRVISHVIDILRVTSI-DFSFRIAL-GKAIEISLGTAVFSGHITSVVVD
FPGLVVRGSYLM-MVEEI-AK-NDYHFIQNLANLVNKPLTAMALMT-LTLRSLMIDMNLA
EQITG--VTVRAWDNKEYSVEEAKSYANAKLISGNIKLSGVGK-S-FDITGATHEGYTT-
------------------------------------------------------------
---------------------
>2643221702_21463.0
WIRAVLQLWVRVG-ARQINQM-QDS-EVYNPEPSSGGC-EKLESAMLKH-RDRAVSSKDY
EWLARKVTCIPIGAMTLV-VLPKQVERYI-LQRARLQVIEPVYMEISIQALEKL-NRF-L
PSVFYALLKS-IRVISHVIDILRVTSI-DFSFRIAL-GKAIEISLGTAVFSGHITSVVVD
FPGLVVRGSYLM-MVEEI-AK-NDYHFIQNLANLVNKPLTAMALMT-LTLRSLMIDMNLA
EQITG--VTVRAWDNKESSVEEAKSYANAKLISGNIKLSGVGK-S-FDITGATHEGYTT-
------------------------------------------------------------
---------------------
>2643221711_21465.0
WVRIEDAVVAELP-VGAIKGT-LAP-KVTN-LASVRGR-ET--DARVRH-RDRALTPWDL
EQHVAAVLCLPPGHVGLV-VVPGRVVGLV-QPRAVLHVLCPDYRPVTQAITAAL-ERV-L
ASTLIAVLER-QPDVDVVVVELEVEEV-GLTLLV-P-GAGIAVSLGTEVFDGVIASLTTH
FPVLRVEGSVLM-DASAV-AA-SDWDALTRRAGELGRPPSAADLLE-LSLVELHLTEDLT
LAIDT--AVGVGWDVDAGAADEADARAVAGHIHGTLSIAGVGR-R-MSVTAARHQGYVTG
PALGLGVV-EALDRVK-VRLPWGVWARLSNVDAGIVPAVGQEVLVGFVGGDPAYPVVLGS
LYNG-SVRALVSP-TVRLEDG
>2643221716_21469.0
WISIVNGFSVQIN-AGTITKP-QTA-SLLQPFPSFGGK-EN--DNSIKT-KNRAGSTSDY
FTMITYVKVVS--NVYLIKEMASEVQTYL-NQNANIIVSNFNLEYVVKNVNQAL-KIY-L
DAKVSTFIQS-IEGVAVVVYAVHIKKI-NARITI-P-GSSIIIEAGQIIFQGIITGQSIR
VSALEVECAIKM-IITSI-IG-TDWDYILSLAEANGAPDSSTSVLT-VNLFEFNAKLDSL
TQLGS--VTSNSWDYKTLDNTDLTNWSKAAKIIGTMTFGGLGD-R-FNITGVVHGNWFTA
RGLFNATV-KQMYRIL-VEIPLGIWARLSNFYSTFLPEVGDEVVVAFLNEDPRFPVILGS
LYSSSSTKAIVSK-SVEFDDE
>2643221716_21470.0
WIKAKQVVTAELP-AKTISKL-ITR-SIEQPFNSFSGK-ES--DPRLRH-KNRAITLWDY
EHLILRVKCLNPGKVTLV-VIPNSIESFI-NSKNYAKAINPDYEKVIKQLNEDL-IKF-L
RSIVIEYIEN-LYYVDFLVMSIVVNEV-NAQIVL-P-GKKIEIKVGETIYKGIVVKHSIK
ISLLIVECAVKL-TFEDI-IG-SDWDFIVSRAQANGKPDLTSPVET-VSMLDFDAEIDAR
NQFAK--VSSYSWNASNVTDTALQDWADASKVRGRITLEGVGD-R-FNITGVFHGNWTVI
KGLHIGIV-TQLQRIL-VKIPIGIWCRVAALDAGFRPEIEDEVIIGFINEDPNDAVVLGM
LHSSAKQKGIFTR-KVLFDDD
>2643221754_21487.0
WIRTRAE-WEDVA-PGAVSVL-RST-RVANRRSAHDGV-ETVDEATLRT-LDRAVTLEDY
EQLAKRVKAVPEQGVRLL-VVPTVLADDL-EHRRRLAIEPPLYQGITEDAVAAL-YGY-F
AGEVYAVLQA-LPGTELVLVTGRVDAA-NFELEF-I-GKAVLLTVSQRLLDGEVTAIDRE
DLRTRVRGSHRL-SVQEV-AR-SDWVFLKRLADASGPRTMANDPVV-INTIWLTSTVTAA
SQVPD--IEVRGWDPKQVQ-RAQESQAKAGFAEVEVSLKGYGA-P-FDVTEATHAGYTTM
PGVVSALV-SDIDRVK-LTFPYSGWARTVQPGAGVMPEVGDEVLVAFEGGRFDRPYVLGG
LYNG-QKRSFTSR-EVVFTEE
>2643221822_21550.0
WIRISQAVKTKTP-KGTISKS-YKA-KINQPYSSFGGR-EK--DERLKH-KNRAVTSWDY
EHILLRVKTLTAGFVTII-PVALQIKDFL-AEITRIIVKPPQAERVQQELIKTI-NEF-L
FSSLIKLIDN-QYYVEYLLSEGKVFEM-NAKFTF-A-PRSLEVKIAKTLFQGVIRSLDIQ
HVVAKIECAQNL-LLISY-TS-SPWDYLVGFLDSVGDINSG-VKYR-ANIFTFSGKTDPE
VRKSS--VTIQHWDSDNLRPETLQRIADAASVNGKLIFNKVNP-E-IDITGEEHGCWKTI
NGMQIGIV-TDL-RIK-VRIPLGVWARLATLNASFIPDVGDEVIVGCIGNNPDTPVILGS
LFSS-SIKGFTTK-KIRLDDD
>2643221843_21556.0
WIRATLQVWVRVP-ARQINQM-QDS-EVYNPEPASGGC-EKLESAMLKH-RNRAVSSKDY
EWLARKVTCIPIGAMTLV-ILPKQVERFI-LGRARLQVIEPVYMEISIQAIEKL-NRF-L
PSVFYALLKS-IRTISHVLDNLRVTTI-DFSFRVAL-GKAIDIGLGTPVFTGQITSVVVD
FPGLVVRGSYLM-MVEEI-AK-NDYHFIQNLANLVNKPLTAMAVMT-LTLRSLMIDHNLA
EQITG--VTVRAWDNKETSVEEAKSYADAKLVSGSIKLSGVGK-T-FDITGATHEGYTT-
------------------------------------------------------------
---------------------
>2643221846_21557.0
WIRATLQVWVRVA-ARQINQM-QDS-EVYNPEPASGGC-EKLESALLKH-RNRAVSSKDY
EWLARKVTCIPIGAMTLV-ILPKQVERFI-LGRARLQVIEPVYMEISIQAIEKL-NRF-L
PSVFYALLKS-IRAISHVLDNLRVTTI-DFSFRIAL-GKAIDIGLGTPVFTGQITSVVVD
FPGLVVRGSYLM-MVEEI-AK-NDYHFIQNLANLVNKPLTAMAVMT-LTLRSLMIDHNLA
EQITG--VTVRAWDNKETSVEEAKSYADAKLVSGSIKLTGVGK-S-FDITGATHEGYTT-
------------------------------------------------------------
---------------------
>2643221865_21564.0
WLRCRSG-WEEVS-PGALSVL-RST-SVVNRAASHDGT-EGIEEAALRT-RDRAVTADDY
EQLAKRAQCVAAPGVRLL-VVPTAIADDL-DGRRRLIIEPPLYQGVTSQALEAL-YRH-F
AGEVYAVLQA-LPGTELVLEHGRVDAA-NFELEF-I-GAAVKVSVSIVLLDGEVTALDRE
ALRTRVRGSHRL-FVQKV-AQ-SDWVFLKRLADLSGPPTDATDPVV-INTLYLHATVTSS
EQVPE--VEVRGWDVSAVP-KTQEALAKAGFAEVEVSLKGFGE-P-FDVTETIHVGYTTM
SGVLSGLV-TALGLIH-LKFPTSSWARTVQPGAGVMPEVGDEVLVAFEGGSLDRPYVLGG
LYNG-ERRSFTSR-IVELAEK
>2643221875_21567.0
WVRIEDAVVAELP-VGTIKGT-LAP-KVTN-LASVRGW-ET--DARVRH-RDRALTPWDL
EQHVAAVLCLPPGHVGIV-VVPGRVIDLV-QPRATLHVLCPDYRPVTQAVTGAL-ERV-L
ASTLIAFLER-QPDVDVVVVEVEVEEV-GLTLLV-P-GAGIAVSLGTEVFDGVIASLTTH
FPVLRVEGSVLM-DASAL-AA-SDWDALTRRASELGRPPSAADPLE-LSIVELHLTQDLT
RSIEG--ATGVGWDVDAAASDEADARAVAGHIHGTLSLAGVGR-R-MAVSAARHQGYVTG
PSLGIGLV-EALDRVK-VRLPWGVWARLSNVDAGIVPAVGQEVLVGFVGGDPAHPVVLGS
LYNG-SVRALVSP-TVRLEDG
>2643221876_21569.0
WVRIEDAVVAELP-VGAIKGT-LAP-KVTN-LASVRGR-ET--DARVRH-RDRALTPWDL
EQHVAAVLCLPPGHVGLV-VVPGRVVGLV-QPRAMLHVLCPDYRPVTQAITAAL-ERV-L
ASTLIAVLER-QPDVDVVVVELEVEEV-GLTLLV-P-GAGIAVSLGTEVFDGVIASLTTH
FPVLRVEGSVLM-DASAV-AA-SDWDALTRRAGELGRPPSAADPLE-LSLVELHLTEDLT
LAIDT--AVGVGWDVDAGAADEADARAVAGHIHGTLSIAGVGR-R-MSVTAARHQGYVTG
PALGLGVV-EALDRVK-VRLPWGVWARLSNVDAGIVPAVGQEVLVGFVGGDPAHPVVLGS
LYNG-SVRALVSP-TVRLEDG
>2643221900_21587.0
WIRCRPPTWEEVA-ARTVSVL-RSS-AVYNRRAAAGGV-ESVDNAELRG-RGRAVTVEDY
VAVVHRVHCVPAGAVRIL-AIPERVLAAL-DATRRLSVEPPSYVGIRRDALAAL-YRY-F
PGEVHGVLGR-VPGLDYVLRTTVVTDA-DCRLVI-L-AAELTITAGDLLFDGVVYAIGFD
YGYTTVTASYGL-YAQQI-AR-THIEFLERRGREVGPPTPASDRLQ-LNLQRLTVRVTAA
QQVSQ--VEVRGWDTSTGQQAECDAVAAATNVFAEVSLGQTGG-R-FDLTRAKH-SYRTP
GGLVVALV-TNATRVK-VTFPWTDWVRVLQLGAGLLPEVDDEVLVGFEHGDSRRPYVLGG
LYNG-VTRVWRSR-ELLMSDK
>2645727630_21737.0
WIRAVQRFWVRVE-AGQITGM-VLP-GVSNPAPSIGGG-ERIEQVRLKH-RGRAVTAKDV
EWIARKVKCLSPGSMTVV-AFPKAVEREL-MRSAAIRVIEPAYLEISMACTSKL-NAF-L
VSVLHSLLHA-VRSLLYIVEWVDVQTT-DARFSISV-GKKLQIKLGSQVFDGIITGYTVD
FPSIVVTASFLM-MVRQI-AG-SDYHFIRSLAMDNDKPKTSGPLIT-LNLVSFTLTVDAS
SQTSK--VTVRGYDVDKASKDEAQALAKAELVAGSIKIEGLGSEK-LDLTKVTHDGYMI-
------------------------------------------------------------
---------------------
>2645727631_21739.0
WLRVQREVWVQKP-VDSIVQL-KTT-KVTNLQAAVGGA-ETLESLTIRH-RDRAVTLEDY
EDLAKRAKCLPRGTTSII-IVPSRVEKFL-RARA-ILVVGPPYIPVSQAVKATL-EQF-L
KSDFYALLEA-VPGVSYIVISITVDDL-TFTVEL-L-GTEVEVKLGATLIKGEITGLEPE
FPSFIVRGRHRL-QAAQI-AS-TDLEFLQARARQLQPVGNASAVLT-LNLLEFYPRLSSL
GQVNQ--VSVRGWSAKDASQAEADQFAKAGLITGQIEIDGIGQ-R-FSVTAASHRGYFT-
------------------------------------------------------------
---------------------
>2645727674_21795.0
WIGIENGVPVTRP-AQPITRL-EVP-AVRQPIAARGGT-ET--EQRLRH-KARAVQPRDY
AQMVLDARCLRPGRVDVI-VAPLRISRWL-KARAHVIVRNPSYDPVRSRLDRRL-GEI-I
LAAMTALVEA-EPGVDRVVARIEVHAV-NARITV-P-GKRVEIALGTPVFKGVILGQTLR
VSHMIVDCAVIT-TIGKI-LA-SDWDFILSRAEANGPPRFDSPDFE-VTLYSADLSLDAT
DQLGG--VTSTGWDAATPDAASLKDWAEASLYRGTLGLKGMGT-R-FNMGRVRHGRWTTI
SGLQIGTV-LQVHRIK-VALPLGQWLRLAAPYAGFLPEVGDEVVVGYLDGDPDGGIVLGA
LHSP-KQKGITTR-KIGFDDD
>2645727685_21816.0
WVKAKQVVTAQLP-AKTISKL-ITR-SIEQPFNSFDGK-ES--DPRLRH-KNRAITLWDY
EHLILRVKCLNPGKVTLV-VIPNSIESFI-NSKNSAKVINPDYEKVIKQLNEDL-IKF-L
RSIVIEYIEN-LYYVDFLVMSIVVNEV-NAQIIL-P-GKKIEIKAGETIYKGIVVKHSIK
ISLLIVECAVKM-TFEDI-IG-SDWDFIVSRAQANGKPDLASAVET-VSMLDFDAEIDAR
NQFAK--VSSYSWNASNVTDTELQDWADASKVRGRITLEGVGD-R-FNITGVFHGNWTVI
KGLHIGIV-TQLQRIL-VKIPIGIWCRVAALDAGFRPEIEDEVIIGFINEDPNDAIVLGM
LHSSAKQKGIFTR-KVLFDDD
>2645727693_21818.0
WLRVSQAVEVRLP-ATAITRS-LKP-GIGQPVASTGGR-ET--RARLRH-KDRAVSAADY
EALILKVKCFAPGHALVV-PLPQEIRQFL-QELASISVENPVYEKIQNQLNREI-SDF-L
QHDLEAFIGD-LPYVESLIISVEVKAV-NARISI-P-GKAIVISAGAVVFQGVVVRHGIK
IARLQIECAVAL-TISKL-IS-SDWDFLVSRAEANGPPQTSAAVLK-VDLMAFQADIDAR
TQLQS--VVGAAWDPGTLESDEIKAWTAAAKIRGKIELVGVGK-R-FSVSAVNHGNWITA
GGLQIGVV-QKLDKIQ-VAISVGVWARLASFYGSFIPEIGDEVVIGYFNNDPSHPVVLGS
LYSS-QTKALWTK-KVVFDDE
>2645727765_21905.0
-----NAMTATLP-AETIQRS-VEP-TITQPWASWNGR-ES--DGRLSH-RNRALTWGNM
VTLLKDVKYPGPETQQLT-VIPAEMANWL-EQRDSITVANPTYIDVYQQLQQSL-SEE-Y
YFQLLATIQQ-HPLVERVAVDVDTHRV-NATIKL-V-GKTLKLELNSILFKGVITRQTLR
ILLLTLVILQRM-VLSVL-LN-SDWYFLLCRLSATGAGIQSAKIHI-LVVKDAYWQFDNQ
RNPAS--LEVSSWDISKLTTQESGYLAQGAGVRGEVQLVGFGS-Q-IDITGIRQIDWETA
SELHIATV-AKYQRIP-IILSTILWARLGKPYASFYPEQGDEVIVGFFENDPRYPVILGA
MHNP-KEKTLIVKIQQQLLIN
>2645727825_21980.0
WIRAKQAVLATLE-ANTISKL-ITR-SVSQPYNSFDGK-ET--DARLRH-KHRAITQWDY
EHLVLKVKCLNPGHVTLM-VVPNKIENYV-NQLNKAQVINPNYKEAKRQLDEDI-KKY-I
VNQLINYLEQ-LYYVDYIVKSIVVKEV-NARIVI-P-GKEIEITSGETIFKGVVVKHNIK
VSYLIIECAVKM-TIEEL-IG-SDWDFILTRAQANGKPDFSKEVET-VSIHEFDGEIDAR
DQFKK--ITAKTWSYTDLTQNELQDWSDAAKTRGRLTLQGVGN-R-FNVTGVRHGNWLVI
SGLHIGKV-SQLERIL-VQIPIGIWARVATLDAGFRPEIGDEVIIGFINDDPNDAVVLGM
LNSSAKEKGFVTR-KMIFNDD
>2645727981_22168.0
WIVLANGIMVQIA-AGTITQT-KKP-SIQQPFPSFGTQ-ED--AARLKT-KDRAVTAADY
VTLMKDAAVVF--NIYVVKAVDAQLKLYL-QKRTVLQVKNPDFQAVAQRLIQAL-NIY-L
DTAVAAFIKT-IAGVAAVVLSVHIKKV-NARIMI-P-GNVISIEAGTVLFKGIITRQSIQ
ISALEVECAIKM-IISSI-IN-TDWDFILSLSEMNGEPGAKPPVMT-IGLIEFRADMNAV
TQLES--VKSSSWDYKNVAAEELANWAKAAKIQGEITLNGLGS-R-FNISGVNQGNWITV
RGLFNGTV-KKIYRIL-VDVPLGIWARLANFYSTFLPEVGDEVVLGFLNEDPRNPVILGS
MYSNPKIKAIVSK-SIEFDDE
>2645727982_22169.0
WLRISQVLKATLS-AFSIKRS-YSE-SIIQPLESFGGI-ET--KESLKH-KGKAITPWDY
ERIILSVTCLPAGNVLIV-VIPYEIKKYI-GTFTKIEVRNPAYERIRQKLNDEI-NNY-L
ISDITSFIRT-LNYVDFIVLKMEIKEM-FAFLEF-I-GSEIVIKLGVQLFKGVITKQAFK
VSYLQLECTFKM-TIGDI-LS-SDWDTVMMLADSNGD-----PKYN-IDIIDMTLDADIK
RYAAE--VETRASDSKEKTPKESTDIAKAAQFQGSIEVKGLNK-T-FSISGITHKDWKTI
KGLHNAKV-VSIHRVE-VHILHTIWARPAQFYAFFMPEVGSEVIVGFINEDPEQAVILGC
LYNE-SKKAILTK-KIEFNDK
>2645728161_22355.0
WIKAKQVVTAELP-AETISKL-INR-SVSQPFNSFGGK-ES--DDRLRH-KNRAITLWDY
EHLILRVKCLNPGDVTLI-VVPNKIQNYI-SNLNDAVVINPEYEQVVKQLNEDI-AKF-L
RSTVIDYIEK-LYYVDYLVKSIVVNEV-NAQIVL-P-GKKIEITAGETIYKGIVIKHSIK
ISLLIIECAVKL-TFEEI-IG-SDWDFMVSRAQANGKPNVTSSVET-VSLLDFDAEIDAR
NQFAK--VSSYSWDYSNITEAELQDWADASKIRGRITLEGVGD-R-FNITGVFHGNWTII
KGLHTGIV-TQLERIL-VKIPIGIWCRVASPDAGFRPEIEDEVIIGFINEDPNNAIVLGM
LHSSGKQKGIVTR-KVLFDDE
>2645728162_22356.0
WIKAKQVVTAELP-AETISKL-INR-SVSQPFNSFGGK-ES--DDRLRH-KNRAITLWDY
EHLILRVKCLNPGDVTLI-VVPNKIQNYI-SNLNDAVVINPEYEQVVKQLNEDI-AKF-L
RSTVIDYIEK-LYYVDYLVKSIVVNEV-NAQIVL-P-GKKIEITAGETIYKGIVIKHSIK
ISLLIIECAVKL-TFEEI-IG-SDWDFMVSRAQANGKPNVTSSVET-VSLLDFDAEIDAR
NQFAK--VSSYSWDYSNITEAELQDWADASKIRGRITLEGVGD-R-FNITGVFHGNWTII
KGLHTGIV-TQLERIL-VKIPIGIWCRVASPDAGFRPEIEDEVIIGFINEDPNNAIVLGM
LHSSGKQKGIVTR-KVLFDDE
>2648501192_22476.0
WLRIILHFWIKQP-ERAVSQM-TRT-VF--------------------------------
------------------------------------------------------------
-----------------------------------L-GSIVRVELGEPIFTGFIYAVKAE
F-TLSVTARRVM-EFKQV-MN-SDLEFCKRLATEGNRKSK--SALT-LDLISFSKESIYA
D--QK--VTVLGLLKDGDSKDKAAEKAEKKKQSGQVTVAGLES-R-INVKSVSHDGFQT-
------------------------------------------------------------
---------------------
>2648501202_22480.0
WLKITQAVKASLP-ADTIKRT-RQT-GVMQISNSFGGV-ES--NARLRH-KNRALAPLDY
EMLILKAKCFAPGHILIV-VVPLEIKEFI-QALVKIAVENPLYEEIQNLLNQAL-CDY-L
EQEIRSFIQN-LEYIDHVIVSIDICCV-NATLVF-P-GATIKIQLGVEVFSGIIIKHSVK
IARLIVECAIAM-TITAL-IG-SDWDFMLARAEANGPPAVSSAVLT-VDLIEFNAEMDAR
HQFSN--VTSNGWDLATQDSSLLTSWAKAARIRGQIELAAVGD-R-FNISAVHHGDWITI
SGLHVGTV-MKLDRIQ-VSIPEGFWARLANFYSSFLPEIGDEVVLGFFNDDPSHPVILGS
LYSS-KTKALVTR-KVEFNEE
>2648501203_22481.0
WLKVTQAARVSLP-AGTIAKQ-VNP-TIEQLYDSFGGK-EQ--PTHLRH-KGRAVTIFDY
ERLVLKVRCINPGSVTLA-VIPQQIEKYI-ASISAIQVVNPAYEHIQRQLEQAI-TYF-L
RSAIVNFIEK-QEYIDYVLLSLTILVV-NVRLIL-P-GNEITISLGRQVFKGLIVKQALK
VSMLILDCATKL-TIAQI-LG-TDWDFILSRAEMNGPPNTSGSIIT-LNILEFEAEMDAR
SQYPE--VKAQAWSYGDLQAQELQAWADAAKIQGRIELKGIGQ-R-FNVSGIRHGAWFTV
NGLQIGVV-VQLGRIL-VKVPTGIWTRIATLDAGFRPEIGDEVVLGFLNDDPRDAIVLGM
LNSKAKQKGFFTR-KVTFDDE
>2648501203_22482.0
WVRARLEVWVPRL-AQTIIEL-KTT-SVINWEAATGGN-ESLDKLRLRH-RNRAVTAQDF
EDLVYRVKIITGGRVLAI-IVPNRVETYL-RARF-LLVSGPKWQEITVAVSDRL-HSF-L
HSDLYAVIEK-VPGVSYVLISVKVEDI-DFTLEF-I-GNEVEIQMGKTVIVGEITGLEPE
FPILVVRGRHRL-LASQI-AR-TDWDFLQSRAERIGPPQNDSKVLT-LNLSEFLPRLSSM
GQVQE--VEVRGWIPKDASKAEADQIALGAYITAEIEVTGVGK-R-FSVTSTEHQGYNT-
------------------------------------------------------------
---------------------
>2648501341_22644.0
WLRCRAEGWQRVA-RGAISVL-RSS-RVTNREAARGGV-ETVANAALRM-QERAVTAEDY
EILSRRVRCLPPGAVRVL-VVPQAITSCL-DERRRLVVEPPVYQGVTEAALAAL-FGY-L
YGEVFGVVQR-ATGDALVLVSCVVENV-GAVLTF-I-GTPLRVSVVERLFNGEVTALEVD
RSFTVVRAAHRL-QVRKV-AA-SDWEFLQYLAGESGRPEKAADPMV-LNLLALRAALSAA
DGAAS--VEVRGWDVTTRTQAETTAAAGAGFGELEVALGNVGP-A-FSATAVRHGGYRTM
PGLAIGVV-TDVREVR-LRFPWTDWVRTVQWGGKVSPEVNDEVLVGFEQGLLDSPYVIGG
LYNG-VRRSVVSR-RVELLDA
>2648501356_22652.0
WLRCRADGWQRVA-RGAISVL-RSS-RVVNREAARGGV-ETLANAALRM-QERAVTAEDH
EIIARRVRCLPAGAVRVL-VVPTAITESL-DERRRLVVEPPVYQGVTDAALVAL-FRY-L
YGEVFGVLQR-ATGNALVLVSCVVENV-GAQLTY-L-GTPLKVSVVEQLFSGEVTAVEID
RSFTVVRAAHRL-QVRKV-AA-SDWDFLQYLAGESGRPEPASNPMV-LNLLALRAALSGA
DGASQ--VEVRGWDVTTRTQAETTAAATAAFGELEVALGNVGP-A-FSTTAVHHGGYRTI
PGLAIGVV-TDVRAVR-LKFPWSDWVRTVQWGGKVSPEVNDEVLVGFEQGLLDSPYVIGG
LYNG-VRRSIVSR-RVELLDA
>2648501375_22675.0
-----NATIATLA-ANSIKQP-ANT-GVTQSWTSWNGR-ET--EQRLSH-RNRVLSWGNM
VTLLKDVRHHSPEKQQLI-VIPAKMVAWL-SQLSTIEINNPTYVDVNHQLQQQL-SRI-Y
YYQLLAAIQQ-SLLVERVVISLSVYPI-NANVTL-P-NYELIVQM-NVLFKGIIVRQTLG
LSIMILTALQKL-TIKKL-FS-NDWTFLKSRLSATNPESLNRTVHT-IVLFEANLQWDNQ
RSPKT--VSVQSWDINQLDNEQTKQFTQGHNISGSLALTGFGP-G-MDITGVSQQGWRTV
KELHVGIV-EKYQRIP-VKIPAPLFARLGKPYASFYPEPGDEVIIGFFECDPRFPVILGA
MHNP-KVKTLVIKNQQALIFD
>2648501375_22676.0
-----NAITATLA-AGSIKQP-VNS-EVTQPWASWNGR-EN--EQRLSH-RNRALNWDDI
VTLLKDVKYPSPEKRQLI-VIPTEMVEWL-DQLSTIEIKNPKYADVTQQLQQEL-SRI-Y
YYQLLATIQQ-SPWVERVVISLTTHHI-NANITL-P-NHELIVQM-TVLFKGVIVRQTLG
LSIITLTALQKL-TIKKL-FN-NDWAFLKSRLVATNPKALNQTVHT-LVLFEADLQWNNQ
HSPKT--VSVRAWNIAQLDNEQAKHLAQGHNISGSLALNGFGQ-G-MDITGVNQQGWRTV
KELHIGIV-EKYQRIP-VRIPAVLFARLGKPYASFYPEPGDEVIIGFFECDPRFPVILGS
MHNP-KVKTLVIKKQQALIFD
>2648501375_22685.0
-----NAATATLA-ADSIKQT-VSA-RVKQPWASWNGR-ET--ESRLSH-RNRALSWDNI
VTLLKDVKYPSPETQQLI-VIPAEMADWI-SQLSTVKIDNPTYVDVLHQLQQEL-SRK-Y
YYPLLATIQQ-SPLVERVVINLTVHHI-NANITL-P-SHQLIVQI-TVVFKGIIVRQTLG
LSIITLTALQKL-TIKKL-FS-NDWAFLKNRLLATHPESLNRTVHT-IVLFEANLQWDNQ
RSPKT--VSVQSWDVAQLDNEQAKQLAQGHNVSGNLALSGFGQ-G-MDITGVSHQGWRTA
KELHVGVV-EKYQRIP-VKIPATLFARLGKPYASFYPEPGDEVIIGFFECDPRFPVILGS
MHNP-KVKTLVIKNQQALLFN
>2648501453_22785.0
WLRAVSEVWVRLG-GGAIARM-RTG-KVVNPGPCGGGV-EDISALSLRR-RDRAVTVEDY
EGLIRLVKCLPTGWLTVI-IVPRRVEEFV-AGHGHAVVTRPSYVRVSTAALVAL-RRF-L
HSDLYRLLEE-VEGVDRVIVSVEVETL-DVSLAF-P-GAEVKVFLGKPLFEGRLHTLTPA
FPSLMVQGSHCL-QASEI-AR-VDLEFLRRLARDLGTPT--DELLT-FTLVSFTPRLSTS
AQVSE--VRVRGWNPATFSREEADALARAGFITGTVAIQGIGT-R-FSVKGVRHSGYRT-
------------------------------------------------------------
---------------------
>2648501464_22798.0
WIRAKQAVLATLE-AKTIAKL-ITR-SVSQPYNSFDGK-EA--DLRLRH-KHRAITQWDY
EQLVLKVKCLNPGHVTLM-VVPNKIQNYV-NELNKAQVVNPNYKEATQQLDEDI-KKY-I
INHLINYLEQ-LYYIDYIVKSIVVKEV-NARIVI-P-GKEIEITAGETIFKGVVVKHNIK
VSYLIIECAVKM-TIEEL-IG-SDWDFILTRAQANGKPNFSGTVET-VSVHEFDGEIDAR
DQFNK--ITAKTWSYTDLTQGELQEWGDAAKTRGRLTLQGVGN-R-FNVTGVRHGNWLVI
SGLQIGVV-SQLERIL-VQIPIGIWARVATLDAGFRPEIGDEVIIGFINDDPNDAVVLGM
LNSSAKEKGFVTR-KMIFNDD
>2648501563_22870.0
WLRVSQAARGTLD-PETISRF-VVK-KIHQPYRSFGGR-ES--DARLRH-KNRAVVTWDY
ERLLLKLKCLPPGNVWIV-VVPRDIKDFISDRYTAIHVTNPTYETLLAVLEEDV-KRF-L
ASEILAFIEG-REYVDFIVMSIIVNEV-NASICV-P-GNEIEILAGETVFKGIVTRHSLC
VRELNVECAILM-TASTL-LQ-SDWDFLMSRVDSVGKPAVATAVAT-INLIEFDAEIDGC
QQYGS--VKAQSWDPSSLSEEEAQQWADTAFMCGRVSLEGLGT-R-FNVSGIRHGNWLTI
RGLHTGVV-SALERIR-IKIPSGFWARLSTLDAGFLPDIEDEVLVGFLNNDPRQPVVLGG
LHSSAKKKGFTTK-HILFDDE
>2648501726_22973.0
WIRCRDG-RQEVA-REVLEVQ-RDP-GVVNRRPATGGV-EPVEDALLRT-RDRAVTAEDY
EQLARRVRCVPTGAIRVL-VVPTRIERYL-DERRLVSVEAPFYHGVTSRATQAL-YAY-F
SGEVFAVLQR-LPGVELVLSYAYVDSR-NFVLRF-V-GAEIKLKVQQELLSGEVTAVAID
LTFTEVRGAHRL-FVTKV-TQ-SDWEFLSRLAESVGLAEKPSDPLV-LTLVSLRASVTAA
EQVPE--VEARGWDIETRTQAEAKAAAIAACTELDVTLTGVGK-P-FALTSTRHVGYTTW
SGVVPAVV-SDAKRVK-LIFPWSNWARTVHPGAGVMSEVGDEVLVGFEHGDFEAPYVLGG
LYNG-AVRGFVSR-KLEFAEQ
>2648501732_22978.0
WIKAKQVVTAELP-AETISKL-INR-SVSQPFNSFGGT-ES--DNRLRH-KNRAITLWDY
EHLILRVKCLNPGDVTLI-VVPNKIQNYI-SNLNDAVVINPEYEQVVKQLNEDI-AKF-L
RSTVIDYIEK-LYYVDYLVKSIVVNEV-NAQIVL-P-GKKIEITAGETIYKGIVIKHSIK
ISLLIIECAVKL-TFEEI-IG-SDWDFIVSRAQANGKPNVKSSVET-VSLLDFDAEIDAR
NQFAK--VSSYSWDYSNITEAELQDWADASKIRGRITLEGVGD-R-FNITGVFHGNWTII
KGLHTGIV-TQLERIL-VKIPIGIWCRVASPDAGFRPEIEDEVIIGFINEDPNNAIVLGM
LHSSGKQKGIITR-KVLFDDE
>2648501734_22981.0
-----TAVWVRVD-AGVIREL-HSG-AVSNPLPASGGA-ENLRAAQTRH-RDRAVSMEDY
EWLAMRVRALPRGYVGLV-LVPANVARYL-SARMNLQLFPPVYVQVGARLRERL-ASF-L
LSDLAALFEE-TPGVDAVIESVRCTGM-EVEVTL-L-GTRLTLRLGVQVFDGEVVARAAN
FPGFTVTARRTM-RASIV-TL-SDYDFLNRIAGENGSSLDN-PTFT-YSLIDFAPRVSTV
GQIFT--VGGFVWVPAITPTSI-PRKLVSRRLTASLRIEGVGE-E-FGVSSVTHGGFRT-
------------------------------------------------------------
---------------------
>2648501736_22987.0
WLRARQGVWVLVA-AGEVTMV-RNP-RVANLEDAVAGG-ESVAQVTIKH-RGRAVTIEDY
AWMARAAWCLPEGWVTVV-IVPRHVRQYL-EERSHILVTGPRYIEARLAAISRL-QEF-L
LSEVYAELEA-VAGVDHVVLSLSVDCC-NFAFTV-E-GKEVEIELGAMRFVGQITAINPT
FPTLAVRGYCKL-LAREI-AT-TYAAILQERATRIGKPRYLVPQLT-LSLRSFSPTLSTY
RKLTH--VRVRASQTTLASQEEAMAVAVAEFISGRIELKGLGA-N-FSVTSVTHTGYRC-
------------------------------------------------------------
---------------------
>2648501782_23024.0
WIRCRDG-WQEVA-REVLEVQ-RDP-SVVNRRPATGGV-ESVRDALLRT-RDRAVTAEDY
EQLARRVRCVPTGAIRVL-VVPTRIERYL-DERRLVSVEAPFYHGVTPRATQAL-YDY-F
SGEVFAVLQR-LPGVEMVLSYAYVDSR-NFVLRF-V-GAQIKLKVQQELLSGEVTAVAID
LTFTEVRGAHRL-FVTKV-TQ-SDWDFLSRLAESVGLAEKPSDPLV-LTLVSLRASVTAA
EQVPE--VEARGWDVTTRTQAEAKAAAVAACTELDVTLTGVGK-P-FALTSTRHVGYTTW
PGVVPAVV-TDAKRVK-LTFPWSNWARTVQPGAGVMSEVGDEVLVGFEQGDFEAPYVLGG
LYNG-VVRGFVSR-KLEFAEQ
>2648501796_23035.0
WMRVEDTIGRTVA-ANTLTLL-RPG-AVTNPSAARGGV-DTPDDILVKA-NGYAVDLDDL
GALATQARAIEDHRIRIP-LLADTVASTV-RAQTRIDFVAPSFVAVDLTLASQL-AAF-L
ALTINRFLRT-LPGVAAVVSSVTVHEI-NFSFTL-P-GDAISISLGTQLVTGEITAIEPH
FSTVTVRGMYRL-KAAQV-AA-TNYDFLMARCAQLNPGA--EPVRT-LDVDDLDLKLRVP
TLGQQ--VSVSSYDIVSVTPEALQSVAAAGFIEGRVRLTGLSQ-R-FNITSSTHDGYQT-
------------------------------------------------------------
---------------------
>2648501915_23179.0
WLRVSHVVQAVA--AASGWRA-LNP-AISLMMPSTGGA-ES--PRQLRH-KGRALTGWDY
ERLVLQTRCFPPGQVLLL-VRQHRIQTWL-QTIAVVTVRSPVYERVQRRLNRDI-SAY-L
LRQIEAFIAH-LDYVRFVLLSIHVKRV-NAELVI-P-GNSLTIAAGQLLFDGIIIRHGIS
ISRLVIECAIAM-TLSRL-IN-SDWDFLLTRAEANGAPCLSAPVLT-VDLVSLTADIDAR
HQFTS--VTGVGWDIKNLVNSALRDWARGSRLRGTIELAGVGA-R-FNVSGVRHGQWLTV
DGLQIGIV-KKLDRIQ-VSVPV-IWARLASYYASFMPEVGDEVVLGYFNNNPSDPVILGS
LYSS-KIKTLVTR-TLQFNEE
>2648501915_23180.0
WLLLTQGMRVQLA-AGSITAL-TTA-AIVQPFDSTGGF-ED--DTRLKT-KDRMHNQWDG
ALLARFVKNLSPGEVRLG-VVQNQILAYL-SSRQQASVCNLRPEPVQQALTQSI-NLF-L
SAAMASVLTR-FDDVAAIVRRIQIQRI-NATLEI-P-GAEIVINLGKKVFSGIVTRQSLQ
VPLLVVECAIKM-SMSTL-IG-SDWDFMLSRAEVNGSPTANTSVLT-VGLYHFSAGLNAV
TQLAQ--VKASAWDDKSLDNDALTQWSKAAKITGELTISGMGS-R-FDVSGIEHGNWFTV
EGLYNATV-KKTDRIL-VELPLGLWARLANFYSSFLPEVGDEVIVGFLNQDPRFPIILGS
VYSA-NKKAIVTK-RIVFDDK
>2651869765_23345.0
WVRASQAISATLP-AFTVKRS-VEN-SIIQPLESYNGL-EG--NKRLRH-KSRAIMAWDY
ERIILKVACLPPGSVLLV-ISPYQIKNYI-TQFVKLEIRNPNYERIKQKLNEEL-KKY-L
TSDILSFMRT-LPYVDFIVTSINVRAV-NATVTI-P-GKKITIKAGEVIFEGIIVKQGLS
LRRLIVDCAYKM-AISEL-IG-SDWDYMLMRADFNGNPDVSSPVVE-VTLMEIDIEIDAR
NQFPK--VTSVAWDVANLPNNVLQAWATGSMLQGHLTLKGLSD-H-FNVSAVNHGEWYTI
RGLQTAIV-KKIDRIQ-ISYPTGVWARLSTFYATFIPEINDEVVIGFLNEDPEQPIILGS
VYSA-KTKSFVTR-KMTFDEE
>2651869819_23410.0
WLMFAQAVKVQLG-AQQIKAP-QNK-RLSQPFASSAGC-QD--TRRLKS-KHRASDDWDY
CMLARYIKRLS--TLGVVQQYTYQIVDYL-SARVQVVIQNLRHQCVSLLLTKGV-NTY-L
KAGLAAYIAS-FKEVEAIVHSVVVQNI-NASIEI-P-GAEISIAMGSTVFTGIVTKQTVQ
VPMLLVECAIKM-TMSTL-IG-SDWDFLLSRAEVNSSPIDDTSVLT-ASLYHINAQLNSV
TQLSE--VKSTAWDAKSVDNDNLTQWAKGSKITGDITIAGMGD-R-FNISGVEHGNWFTI
GGLYNATV-KQIDRVL-VEMPLGVWARLCNFYSSFYPEIGDEVIVGFLNQDPRFAIIVGS
VYSE-NKKAIVTK-RIVFDDK
>2651869889_23476.0
I----------LT-PAELTDY-SDV-QLDGPYAGLSAG-VIVS----R---------ADL
EGVAA------GGFTTLT-LVG---------------------DTVS-------------
SQAYQQFQLK-QSPLTYVLTSIKVSNT-DFELSF-P-LLRVILIVTQVLMDGVTTMTQVT
-STLTVTGTKVM-AVALI--I-NDLEYVRQLAADVGPEIKIGPQPA-L---SINFNFRTG
-EKVL--PIVFIQNALT-SS---------VTGSGSVGVRGAGL-A-FDVKSVTSGEFKQ-
------------------------------------------------------------
---------------------
>2651870011_23493.0
WLGVEQAAETELP-AGTISKL-VDR-SVTQPYASFGGL-ED--DGRLRH-KHRAITIWDY
EHLVMRVKCLNPGSVRVV-AIPSEITKYL-SGLNDLLAINPDYEEVIARLNTDV-INY-L
KSVVIRFIEE-LSYVDYIVEAMVIKGI-NAKLVI-P-GKNIEILCGYTLFKGVVIKHSIK
LSQLVIECAIAM-TITTI-AG-TDWDFITGRAELNGKPEISGAVVE-LTMLELDAEIDSR
IQFPS--ITGRTWNPASLSQPELQAWATSSKVRGRIKLSNLSD-R-FNVSHIQHGDWQLV
PGLQIGVV-TQLERIL-VRMPVGIWARVATLDAGFLPEVGDEVIVGFLNSDPRKPVVLGM
LNSSNKQKGFVTR-KLIFDDD
>2651870109_23498.0
WLGVEQAAEAQLP-AGTISKL-IDR-SVTQPYASFGGL-ED--DNRLRH-KHRAITIWDY
EHLVMRVKCLNPGSVRVV-AIPSEITKYL-SGLNDLLAINPDYEEVIIKLNTDL-INY-L
KSVVIRFIEE-LPYVDYIVEAIVIKGV-NAKLVI-P-GKNIEILCGYTLFKGVVIKHSIK
LSQLVIECAIAM-TISTV-AG-TDWDFITGRAEINGKPEISGAVVE-LTMLELDAEIDSR
IQFPS--ITGRTWNPASLSQPELQAWATASKVRGRIKLSNLSD-R-FNVSHIQHGDWQLV
PGLQIGVV-TQLERIL-VRMPVGIWARVATLDAGFLPEVGDEVVVGFLNSDPRKPVVLGM
LNSSNKQKGFVTR-KLIFDDD
>2651870114_23499.0
WIKVHQAVKTRLP-AESIGKM-VER-SVYQPFNSVGGK-ES--DRRLRH-KNRAVSLWDY
EQLVLRVKCLNPGKVLLV-VVPAAIASFL-RLKTQLEVINPVYEEIKNEMEKAL-IGF-L
RSGLIYFFEK-LDYVDFIIESVFVREV-NAKITL-P-GNEIEVLAGARLFKGLIVNHRLR
IQQLLIECAYKM-TMEAL-IV-SDWDFLVTRAQANGKPDLSQILET-ANILEFDAEMDGR
NQFSS--VESYAWNTTDISESSLQEWADAAKVRGRIALSGVGD-R-FSVSGVLHGNWTVV
KGLQVGKV-SQLQRIM-VTLPIGIWCRVASLEAGFRPEIGDEVIVGFINEDPNQAVVLGS
LHSSKNQKGYLSR-KLLVDDE
>2651870173_23517.0
WLLMTLAVRVQLP-AGSIVAP-LIT-GVIQPFDSIGGS-ED--TIRLRT-KDRLSSQWDS
LTLTRYTRILPPGDVCVG-VIPQLIRQYL-ARRLQVSVCNFQYEPVQQSLTQGI-TLF-L
HGAVLSFLAS-FDGVTAVILRIQIQRI-NATLEI-P-GAEITISLGKSVFSGIVTRQSVQ
VPILSIECAIKM-SISAL-IT-SDWDFMLSRADMNGSPTKNTSVLT-VNLYQFSADMDAV
NQLAE--VKASAWDYATLNNGALTEWSKAAKITGELTLAGVGD-R-FDVSGVEHGNWFTV
EGLFNATV-QKIDRIL-VTLPLGVWARMANFYSSFLPEVGDEVIVGFLNLDPCFPVILGS
LYSG-KKKAIVTH-RIVFDDK
>2654587516_23583.0
WMRVEDTIGRTVA-ANTLTLL-RPG-AVTNPSAARGGV-DTPDDILVKA-NGYAVDLDDL
GALATQARAIEDHRIRIP-LLADTVASTV-RAQTRIDFVAPSFVAVDLTLASQL-AAF-L
ALTINRFLRT-LPGVAAVVSSVTVHEI-NFSFTL-P-GDAISISLGTQLVTGEITAIEPH
FSTVTVRGMYRL-KAAQV-AA-TNYDFLMARCAQLNPGA--EPVRT-LDVDDLDLKLRVP
TLGQQ--VSVSSYDIVSVTPEALQSVAAAGFIEGRVRLTGLSQ-R-FNITSSTHDGYQT-
------------------------------------------------------------
---------------------
>2654587585_23689.0
WLLLTQGMRVQLA-AGSITAL-ATA-AIVQPFDSTGGF-ED--DTRLKT-KDRMHNQWDG
ALLARFVKNLSPGEVRLG-VVQNQILAYL-SSRQQASVCNLRPEPVQQALTQSI-NLF-L
SAAMASVLTR-FDDVAAIVRRIQIQRI-NATLEI-P-GAEIVISLGKKVFSGIVTRQSLQ
VPLLVVECAIKM-SMSTL-IG-SDWDFMLSRAEVNGSPTANTSVLT-VGLYHFSAGLNAV
TQLAQ--VKASAWDDKSLDNDALTQWSKAAKITGELTISGMGS-R-FDVSGIEHGNWFTV
EGLYNATV-KKTDRIL-VELPLGLWARLANFYSSFLPEVGDEVIVGFLNQDPRFPIILGS
VYSA-NKKAIVTK-RIVFDDK
>2654587585_23690.0
WLRVSHVVQAVA--AASGWRA-LNP-AISLMMPSTGGA-ES--PRQLRH-KGRALTGWDY
ERLVLQARCFPPGQVLLL-VRQHRIQTWL-QTIAVITVRSPVYERVQRRLNRDI-SAY-L
LRQIEAFIAH-LDYVRFVLLSIHVKRV-NAELVI-P-GNSLTIAAGQLLFDGIIIRHGIS
ISRLVIECAIAM-TLSRL-IS-SDWDFLLTRAEANGAPCLSAPVLT-VDLISLTADIDAR
HQFTS--VTGVGWDIKNLANSALRDWARGSRLRGTIELAGVGA-R-FNVSGVRHGQWLTV
DGLQIGIV-KKLDRIQ-VSVPV-IWARLASYYASFMPEVGDEVVLGYFNNNPSDPVILGS
LYSS-KIKTLVTR-TLQFNEE
>2654587594_23695.0
-----NAITATLA-ISSIKQP-VNS-EVTQPWTSWNSR-ED--EQRLSH-RNRALNWGDI
VTLLKDVKYPSPEKRQLI-VIPTEMVEWL-DRLSTIEIKNPTYVDVPHQLQQEL-SRI-Y
YYQLLATIQQ-SPWVERVVINLTTHHI-NANITL-P-NHEIIVQM-TVLFKGIIVRQTLG
LSIITLTALQKL-TIKKL-FN-NDWAFLKSRLTATNPKALNQTVHT-LVLFEADLQWNNQ
YSPKT--VSVRAWDIAQLDNEQAKHLAQGHNISGSLALNGFGQ-G-IDITGVNQQGWRTV
KELHIGIV-EKYQRIP-VRIPAVLFARLGKPYASFYPEPGDEVIIGFFECDPRFPVILGS
MHNP-KVKTLVIKKQQALIFD
>2654587594_23699.0
-----NATIATLA-ADSIKQL-VTA-GITQPWASWNGH-ET--EQRLSH-RNRALSWGNM
VTLLKDVRHHSPEKQQLI-VIPKEMIEWL-GRLSDIEISNPTYVDVLDQLQREL-SRQ-Y
YYQLLATIQR-SPLVERVVISLTIHHI-NANMTL-P-NHELIVQV-KVLFKGVIVRQALG
LSMIMLTALQKL-TIRKL-FS-NDWAFLKSRLNATHPESLNHTVHT-LVLFEANLQWDNQ
RSPKM--VSVQSWDISQLDNEQTQRVAQGHNISGSLALNGFGQ-G-MDITGVSQQGWRTV
KELHIGIV-EKYQRIP-VKIPAVLFARLGKPYASFYPEPGDEVIIGFFECDPRFPVILGS
MHNP-KVKTLVIKNQQALLFD
>2654587594_23700.0
-----NATTATLA-AGSIKQP-TST-NVTQPWASWNGR-ET--EQRLSH-RNRVLSWGNI
VTLLKDVKYPSPEIQRLI-VIPAEMVEWI-KQLSTIEINNPTYVDVNHQLQQQL-SRK-Y
YYQLLANIQQ-SPLVERVVISLTAHHI-NANITL-P-NHELSVQI-TVVFQGIIVRQTLG
LSIITLTALQKL-TIKKL-FS-NDWAFLKSRLFATHPESLNRTVHT-LVLFEANLQWDNQ
RNPKT--VNVQSWDIAQLDNEQAKQLAQGHNVSGNLALNGFGQ-G-MDITGVSHQGWRTV
KELHVGIV-EKYQRIP-VKIPATLFARLSKPYASFYPEPGDEVIISFFEDDPRFPVILGS
MHNP-KIKTLVIKNQQALIFN
>2654587638_23747.0
WLRCRAEGWQIVA-RGAVSVL-RSS-RVDNREAATGGV-ETVENAILRV-QERAVTARDY
EVIAHRVRCLPGGAVRVL-VVPAAVARRL-DERRRLVVEPPAYQGVTAEALEAL-FRL-I
YGEVFAVLQQ-VRGAGLVLVSCVVENI-GAVLTY-L-GTPLKISVVERLFTGEVTAIELD
HTFTVIRAAHRL-QVRKV-AA-SDWEFLQHLAAESGRPKPASHPMV-LNLLALRAVVTGS
DGAGD--VEVRGWNVDTRTQAEAEAVAGAGFGEIEVALGNVGP-A-FSATAAHHGGYRTI
PGLAIGVV-TDIRWVR-LKFPWTDWVRTVQWGGNFSPEVNDEVLVGFEQGLLDSPYVLGG
LYNG-IRRSLVSR-RLELLDT
>2654587638_23748.0
WLRCRGSDTTRVA-RSTLRVL-RSS-RVENRRPALGGV-ESVESATLRT-LHRAVVPHDY
ELLARRVHCIRAGGVRLL-VVPSLIAGHL-DARRRLVVEPPFYQGVTESALAAL-YGY-F
SGEAFAVLQR-VPGVDLVLVEGYVDSR-TFLLRF-I-GTEARLLARVPLLEGVVTALEVE
LTFTVVRGSHRL-FCGQV-AQ-TDWEFVRGLAEEAGRPSEAGDPLV-LNLLRCRAGVSAA
EQVSE--VEVRGWDVQAGAQAQVDQAAKASFAELEVALNAVGA-P-FEVTTSRHRGYETC
AGLVSGTV-TDTQRVK-VRFPWSDWARTAQSGGTFIPEVGDEVLVGFEHGHLDRPYVLAG
LYNG-QRRAFASR-QVELLDA
>2654587650_23757.0
-----TAVWVRVD-AGVIREL-HSG-AVSNPLPASGGA-ENLRAAQIRH-RDRAVSMADY
ECLAMRVRALPRGYVGLV-LVPANVARYL-SARMNLQLFAPVYVQVGARLRERL-ASF-L
LSDLAALFEE-TPGVDAVIESVRCTGM-EVEVTL-L-GTRLTLRLGVQVFDGEVVARAAN
FPGFTVTARRTM-RASIV-TL-SDYDFLNRIAGENGSSLDN-PTFT-YSLIDFAPRVSTV
GQIFT--VGGFVWVPAITPTSI-PRKLVSRRLTASLRIEGVGE-E-FGVSSVTHGGFRT-
------------------------------------------------------------
---------------------
>2654587705_23814.0
WLRVSQAVRVQLP-AASISRS-KKP-GIMQPIASGGGR-ET--RARLRH-KNRAISAADY
EALILKVKCFAPGHALVV-PLPQEIRQFL-QELARISVENPVYEQIQNLLNRAI-SDF-L
QHDIEAFIGE-LPYVESIIISVEIKAV-NARISI-P-GKQIVISAGKPIFQGVVVRHGIK
IARLHVECAVSL-TISQL-VS-SDWDFIVARAEANGAPQTSVAVLK-VDLMSFQADIDAR
TQLQS--VVGAAWDPATLETDDIKAWASAAKIRGKIELVGVGK-R-FSVGAVNHGNWITV
AGLQIGVV-KKLDKIQ-VAISVGVWARLASFYGSFIPEIGDEVVIGYFNNDPSHPVVLGS
LYSS-QTKALWTK-KVIFDDE
>2654587737_23859.0
WIRACQAGIAQLP-AHTINKF-IDS-KLDQPFNSFGGR-EN--DARLRH-KNRAVCIWDY
EHLVLKAKCLNPGFVTMA-VIPDAIRVFL-QKRTYLQVVNPVYEPVRYLLNDDL-KKY-L
KSAILNFIEH-RSYVDVIIISIAVKEV-NAKIVI-P-GNTIEIQAGTTIFKGIIVKHGIR
ISLLEVECVMKL-TIEEV-LT-TDWDFIVTRAEASGKPDFAQPVAL-LNLLELEAMMDAS
GQYAG--VSAAGWSYADANDQELRSWASASKIRGRVELQGVGD-R-FNVSAARHGNWYTV
SGVQIGIV-TQLERIQ-VRVPVGIWARVTCVDAGFRPEVNDEVIVAFINDDPRHAIVLGM
LNSSAKIKGFVTR-KLTFDDD
>2654587789_23905.0
WLKVSQAVKVSLP-PDTIKRT-RST-GISQITHSFGGV-EN--IARLRH-KNRALTPLDY
EMLILKVKCFAPGHLLII-PIALSIKEFI-APLTKISVENPVYEEIQNLLNQAL-CDY-L
EQEVKSFIHN-LEYIEHVVVSIEILAA-NATLIV-P-GSEIKIQLGVDVFSGVIIKHSIR
ISHLIIECALAM-TIAQL-IG-SDWDFMLARAEANGAPEVSGAVLS-LDIIDFSADLDAR
HQFQK--VTGNAWDLATLESAFLSTWAKAARIRGHIELAGVGE-R-FNVSGVNHGNWITV
SGLHIGIV-KKLDRVQ-VSIPEGFWARLANFYSSFIPEIGDEVVLGFFNNDPSYPVILGS
LYSS-KTKAIVTR-KLEFDEE
>2654587880_24113.0
WLRCRGEGWQRVA-RGAIRVL-RSS-RVVNREAARGGV-ETVANAALRM-QERAVTAEDY
EIIGRRVRCLPAGAVRVL-VVPRAITASL-DERRRLVVEPPVYQGVTDAALTAL-FGY-L
YGEVFGVLQR-ATGNALVLVSCVVENV-GAQLTF-I-GTPLRVSVVERLFDGEVTALEVD
RSFTVVRAAHRL-QVRKV-AA-SDWDFLQYLAGESGRPRPASHPMV-LNLLALRASLSAA
DGASS--VEVRGWDVATRTQAEATAVAGAGFAELEVALGNVGQ-A-FSATAVQHGGYRTM
PGLAIGVV-TDVRAVR-LKFPWTDWVRTVQWGGGVSPEVNDEVLVGFEQGLLDSPYVIGG
LYNG-VRRSVVSR-RVELLDA
>2654587882_24116.0
WLRAISLSRCRVP-CGSAFRP-ATP-TVRQLLDSFGGR-ES--AERLRH-KGRAVTSWDV
ERLLLKVKCFPPGRLLVA-VLPGRMAGYL-KGLLEVDVINPVYERIQKRVHRSI-SDF-L
EVEVEAHIAA-HPDVVSVVISAVVKKI-NAQLVL-P-GAEITLEVGVPVFKGVVITHGIN
ISHLVVECAVAL-CLSKL-IK-TDWDFMLTRADANGPPKTDGAVLK-VDLIHFRADMDAR
HQVAA--SRGVSWDPKTMEGDALKAWADAARIRGTVEVEGVGD-R-FNVATVHHGDWYTV
DGLQVGLV-TKLDRIQ-VSLPVGIWARMATLYGTFIPEVGDEVVLGFFNSDPRHPVILGS
LQGS-CTKAIVTR-KITFDEE
>2654587977_24142.0
WLRCT--LPEIVQ-AHTLETP-KTA-KVTNHVPARNGA-ETLDEAILRT-RDRAVTPEDF
ETLALRAYCPPRGVVDLL-IVPTQLLNYL-DER-EVRLQEPEYVGVAQKLQVSL-YHF-L
PSDIISLFQK-TEGVRYLILQISIESL-HFTLLI-I-GKSIEIGFQVTLLQGEITAIEAQ
FAPIIIRGSHRL-HVKRV-IG-TNMEFLRERAARHGKPV--AKTLN-LDISSFHVQVSSA
EQVSS--VEVRGWDYQKFSEKESEAIAQAEFVQADIKLTDMG--K-YSVTETRHRVYTTG
QTMLIGIV-TNNNRVR-LKFPTSDWARVVTTGAGCLPEVNDEVLVGFEHGDIHRPFVIGS
VWNG-KLRTFKTR-TLQFVEE
>2654587977_24143.0
WIKASQAARVTLP-TGSIAKL-AEP-KIEQPYNSFGGK-EQ--PSHLRH-KGRAVTIFDY
ERLVLQVRCINPGAITLV-VIPEKIKEYL-LSVSEIQVVNPIYEYIQRELDRGI-IGF-L
RSAILNFVEQ-QYYVDYVVLSLTVRAV-NATIVL-P-GKQVEIAIGSKIFKGLIVKHAIK
VSILVLDCAAKL-AIAQI-IS-SDWDFILSRAEMNGAPSTSGPIVS-LNLLEFAAEMDAR
NQYQA--VKAQAWDYSNLEQNELKAWADASKIQGKVELNGLGK-R-FNVSGVRHGAWYTV
NGLQIGVV-VQLKRIL-VKTPTGIWSRIATLDAGFRPEIGDEVVVGFLNDDPRDPIVLGM
LNSSAKHKGFFTR-KVTFDDD
>2654588047_24254.0
WLRCRDEGWQVVA-RGAISVL-RSS-GVNNREAATGGV-ETVENAILRV-QERAVTAEDY
EVIARRVRCLPAGAVRVL-VVPAAVTERL-DERRRLVVEPPAYQGVTAEALEAL-FRH-I
YGEVFAVLQG-VEGAGLVLVSCVVENV-GAVLMY-M-GTPLKISVVERLFTGEVTAVELD
TSFTVVRAAHRL-QVRKV-AA-SDWEFLQHLAAESGKPDPASNPMV-LNLLALRAVLTGA
DGADS--VEVRGWNVETRTQAETRAVAGAGFGEVEVALGNVGP-A-FSATAAHHTGYRTM
PGLAIGVV-TDIRWVR-LKFPWTDWVRTVQWGGQFSPEVNDEVLVGFEQGLLDSPYVLGG
LYNG-VRRSLVSR-RLELLDA
>2654588047_24255.0
WLRCRGSDVTHVA-RSTLRVL-RSA-RVENRRPALGGV-ESVDSATLRT-LHRAVVPHDY
ELLARRVHCIRAGGVRLL-VVPALIAGHL-DARRRLVVEPPFYQGVTESALAAL-YGY-F
SGEAFAVLQR-VPGVDLVLVEGYVDSR-TFLLRF-I-GTEARLLARKPLLEGVVTALEVE
LTFTVVRGSHRL-FCGQV-AQ-TDWEFVRGLAEEAGKPAEAGDPLV-LNLLRCRAGVSAA
EQVSE--VEVRGWDVQAGAQAQVDQAAKASFAELEVALNAVGA-P-FEVTTSRHRGYETC
AGLVSGTV-TDTQRVK-VRFPWSDWARTAQSGGTFIPEVGDEVLVGFEHGHLDRPYVLAG
LYNG-VRRAFASK-QLELLDA
>2654588048_24260.0
-----NAITATLL-AGSIQRP-VEP-SINQPWPSWGGR-ES--YNHLSH-RNRALTWGNM
ATLLKDVKYPGREVQQLT-IIPQEMAGWL-QQKSEIEISNPQYVDVKRQLRQQL-SEA-Y
YYQLLATIQQ-QPLVERVAVDVDTYRV-NATLKL-V-GKTLRLELTSVLFNGLITRKTVK
ILLLTLVVLQLL-VLNTL-LN-SDWHFLLCRLSATGPETLKSASHT-LVVKDACWQFDNH
LNPAS--LEVSGWDISKLTTQESGYLAQGSSVTGEIQLTGFGS-Q-LDITAVRHIDWETA
PELHIATV-AKYQRIP-IILPVFLWARLGKPYASFYPEPGDEVIVGFFENDPRYPVILGA
MHNP-KEKVLVVKNQQQLFIN
>2657245328_24628.0
WLRCRGDGWERVA-RATITVL-RSS-RVDNREAARGGV-ETVENALLRL-QERAVTAGDF
ELIARRVRCAPAGAVRVL-VVPSAIASAL-DERRRLVVQPPDYQGVTEAALAAL-FRH-L
YGEVFAVLQQ-VAGVTAVLVSCDIEST-GAVLMF-I-GTRLRVSVMVRLFTGEVTALELD
VSFTVVRATHRL-MVRQV-AA-SDWEFLQYLAQESGKPEQASNPLV-LNLLELRGVLTGG
GGADT--VEVRGWNVLTRTQAETAAAAGSGFGELEVALGNVGA-A-FSATAVRHRGYRTM
PGLAVAVV-TDIRWVR-LKFPWSDWVRTVQWGGQFSPEVNDEVLVGFEQGSLDSPYVLGG
LYNG-VRRSLVSR-RLELLDV
>2657245701_24893.0
WLRCRD--GTEVA-RATLQVL-RSA-RVENRRPALGGV-ETVESATLRT-LHRAVVPHDY
ELLARRVQCIPAGGVRLL-VVPALIAGHL-DERRRLVVERPFYQGVTEEALTAL-YSY-F
SGEAFAVLQQ-VPGVDLVLVEGYVDSR-TFLLRF-I-GSEARLLARKPLLKGVVTALEVE
LTFTVVRGSHRL-FCAQV-AQ-TDWEFIRDLAEEAGRPSEASHPLV-LNLLRCRAGVSSA
EQVSE--VEVRGWDVKAGAQAQVDQAAKASFAELEVALNAVGA-P-FEVTSSRHRGYETC
AGLVSGTV-TDTHRVK-VRFPWSDWARTAQSGGTFIPEVGDEVLVGFEHGHLDRPYVLAG
LYNG-KRRSVASK-QLEILDG
>2657245708_24903.0
WLRCRADGWQTVA-RGAISVL-RSS-GIENREAARGGV-ESVENAVLRV-QERAVTAEDY
EIIAARVRCLPPGAVRVL-VVPSAIAGRL-DERRRLVVEPPAYQGVTEDAQTAL-FRY-L
YGEVFAVLQR-VEGARLVLVSCVVENV-NALLTY-L-GTPLNVSVVERLFTGEVTAVELD
STFTVIRAAHRL-QVRRV-AA-SDWEFLQQLAGESGKPEPASSPVE-LNLLVLRAVLTGA
EGADD--VEVRGWNVTTRTQAETAAVAGAGFGEIELVLATAGA-A-FSATAAHHGGYRTL
PGLAIGVV-TDVRWVR-LTFPWTDWVRTVQWGGQFSPEVNDEVLVGFEQGLLDSPYVLGG
LYNG-VRRSLVSR-RLELLDA
>2657245710_24905.0
WLRCRAEGWQVVA-RGAISVL-RSS-GVDNREAAAGGV-ETVENAILRV-QERAVTARDY
EVIAHRVRCLPAGAVRVL-VVPAAVAERL-DERRRLVVEPPAYQGVTAEALEAL-FRH-I
YGEVFAVLQG-VRGAGLVLVSCVVENV-GAVLMY-L-GTPLKISVVERLFTGEVTAIELD
HTFTVVRAAHRL-QVRKV-AA-SDWEFLQHLAAESGKPKPASNPMV-LNLLSLRAVVTGA
DGAGD--VEVRGWNVDTRTQAETTAVAGAGFGEIEVALGNVGP-T-FSATAAHHGGYRTM
PGLAIGVV-TDIRWVR-LKFPWTDWVRTVQWGGNFSPEVNDEVLVGFEQGLLDSPYVLGG
LYNG-IRRSLVSR-RLELLDT
>2660238664_25680.0
WLAIAQAVKLRIE-AGAIVAT-QQK-GVVQPFASFAGL-ED--QSRLNH-KDRAQSGGHY
ASLAYYATAMPPGGVVIG-LVNNVIEQFL-VRRARIRVQNLQHQTVTQVLNQQL-RVY-L
RTELITFLKA-DANVLAVVQRIHIHAI-NATLTI-P-GNAISLEAGTVLFQGIVTQQALR
IPLLEVTCAVKM-TINQL-VS-TDWDFMLSRAEVNGDPTANTSVRT-LDIMGFNAELNAI
TQLAQ--VTASAWSFQSETDAELMSWAKASKITGQLTLDGLGA-R-FDVSQVEHGNWFTI
QGLYNATV-LGIARVQ-VEVALGLWARLANFYSTFMPEVGDEVILGFLNQDPRFPVILGS
MYSQ-KLKGIVSK-RVMFDDK
>2663762719_25848.0
WLRASQAGIASLP-AETISKL-QRP-RVMQPYASFGGR-EA--DTRLRH-KNRAINLWDY
ERLVLQVKCLNPGHVHLI-VVPDQIRRFV-GRLSELHVSNPFYEEVQKELNREL-VEF-L
KSVLLKFVET-RHYVDFVISSIQLKSV-NASIII-P-GNEIEIQLGHSLFKGVVVKHGLK
TSVLKVECAYQM-TCEEL-IA-SDWDFLLARANACGAPDLTSPVLS-LNILSFEAELDAR
TQWGR--VVGESWDGASLPAEELQSWIDTSKLRGQVELQGLGD-R-FNVSAVRHGNWTTI
QGLQVGIV-SALQRVQ-VRLPLGIWSRIATLDAGFLPEIGDEVIVGFLNNDPRDAIVLGM
LNSSSKEKGYVSR-KVVFNDD
>2663762742_25861.0
WIRAKQAVLATLE-ANTISKL-ITR-SVSQPYNSFDGK-ET--DARLRH-KNRAITQWDY
EHLVLKVKCLNPGHVTLM-VVPNKIENYV-NQLNKAQVINPNYKEAKRQLDEDI-KKY-I
VNQLINYLEQ-LYYVDYIVKSIVVKEV-NARIVI-P-GKEIEITAGETIFKGVVVKHNIK
VSYLIIECAVKM-TIEEL-IA-SDWDFILTRAQANGKPDFSKEVET-VSIHEFDGEIDAR
DQFKK--ITAKTWSYTDLTQNELQDWSDAAKTRGRLTLQGVGN-R-FNVTGVRHGNWLVI
SGLHIGKV-SQLERIL-VQIPIGIWARVATLDAGFRPEIGDEVIIGFINDDPNDAVVLGM
LNSSAKEKGFVTR-KMIFNDD
>2663762755_25865.0
WLRCRAEGWQRVA-RGAIRVL-RSS-RVVNREAARGGV-ETVANAVLRT-QERAVTAEDY
EVVSRRVRCLPAGAVRVL-VVPRAITASL-DERRRLVVEPPVYQGVTDAALAAL-FRY-L
YGEVFGVLQR-ACGDALVLVSCVVENV-GAVLTF-I-GTPLRVSVVERLFDGEVTALEVD
RSFTVVRAAHRL-QVRKV-AA-SDWEFLQFLAAESGRPRKASNPMV-LNLLALRASLSAA
DGASS--VEVRGWDVTTRTQAETTAVADAGFAELEVALGNVGQ-A-FSATAVQHGGYRTM
PGLAIGVV-TDVRGVR-LKFPWTDWVRTVQWGGRVSPEVNDEVLVGFEQGLLDSPYVIGG
LYNG-VRRSVVSR-RVELLDA
>2663762758_25872.0
WLRCRDG-WETVA-RNLVTVQ-RDP-SVTNRKPGRGGV-ESVEDASLRT-RDRAVTAEDY
EVLARRVRCAPEDGVRVL-VVPDRIARHL-DERRRVSVEPPFYQGVTARAMDAL-TGY-L
SGEVYAVLQR-IPGVELVLTYAYVDSR-NFVLRF-I-GAAASLKVQKPLMSGEVTAVGVE
LTFTEVRGAHRL-FVRKV-VQ-SDWEFLSRLARIVGLPKPPANPLV-LSLVALRAGITTA
GQVPE--VQVRGWDFESRTQGEVKAAAEAACAELTVALTNVGE-P-FQLTSTRHTGYTTL
NGLVPAIV-TNAKRVQ-VQFPWSTWARTVQMGAGVLPEVGDEVLVGFEHGDFDAPYVLGG
LHNG-KARGFVSR-RVELVED
>2663762768_25893.0
WIRIAQAARASLP-AASISRL-AAP-KITQPYSSFDGR-EG--ARRLRH-KDRAVTLWDY
EALVLRVKCLGPGAVTVV-TVPAAVDAFL-RKRIRLEVQNPKFEEVQDELNKAL-IGF-L
KSTIIDFVEE-QPQVDYVIVSIEIREV-NATIVL-P-GVEVEILGGSTLFKGIVVRQRIE
VSRLTVELVFRM-TMEQL-IG-SDWDFLVMRAELCGPPTVAGAEIP-AGLLSAELELDAE
TQFTH--VETGAWDMTNLDQAMLDQWAAAAAIRGRIDLGGFGS-R-FNVSGVRHGDWVSV
AGLQIGVV-AALERIQ-LRLATLVWARQALLDAGFRPELDDEVVVGFLDGDPHHPVILGA
LHSSAREKAIVTR-RIHWDDD
>2663763036_26218.0
-----NAMTATLS-AESIQRS-VEP-SVVQPWASWGGR-ES--HGRLSH-RNRALTWGNM
ATLLKDVKYPTLEQQQLT-VIPAEMADWL-EQRDSITVTNPNYIDVYRQLRQSL-SQA-Y
YFQLLATIQQ-HPLVERVTVDVDIHRV-NTTIKL-V-GKNLTMELCSVLFNGVITRQSLR
VLLLTLVILQLM-VLSSL-LN-SDWYFLLCRLSAMGTETLNTPVHT-LVVKDAYWQFDNQ
RNPAS--LEISGWDISKLTTLESGYLAQGSGVTGEIQLLGFGS-Q-IDITGVRQIDWETA
SGLHIATV-GKYQRIP-IILSIYLWARLGKPYASFYPEPGDEVIIGFFENDPRYPVILGA
MHNP-KEKTLIVKIEQQLLID
>2667527377_26811.0
WLRAR--SFEPLP-AGGIATL-RRSGKVANPLPAEGGT-ETLEAAALKA-HDRAVTAEDF
EMLARRAHAMPPGVVTLL-IVPQTVCAHL-DRR-ELYVIGPTYVGVEIEVEDAL-RGY-L
YGELYRRAL--LPGVARLVLELKYDGL-TFEITV-PCEKTVEIRLGVTMMLANFTTMEPH
FPTLTVTGLHQL-RARNI-AT-YDVDFLLNLARQHGPGASA-VNFR-LTLIEFEPTITSH
NQWKS--VTVNGWDRQAFSRDQARDLARSSVVKAKVYIGHLGA-R-LSVTKTGHAGYTV-
------------------------------------------------------------
---------------------
>2667527390_26828.0
WVKATNGILSVLA-PNTIEGT-KDS-AVVQPMPSFGGK-EQ--PARLRH-KNRAITTQDY
EELALKVKCFAPGAVRVV-VVPKEIGDFL-DKHS---VINPHFQKVRDKIQEDI-RMY-L
KSEVLTFLEQ-LDYVAFVVQSIHVNEV-NAKIVL-P-GKEIEIKVGESIFKGIVVNHGIS
LPKLEVEIALKL-TISSI-IS-SDWDFLMTRADINGKPNVSAAVLT-TDLLRFSAEMNSR
TQLSA--VQGTAWDQKNIDSDSLKAWSDANKITGTVEFQGVGE-R-FNVSGVEHGNWVTV
DGLTIGKV-KQLDRIL-ITLPLGVWARLSNFYATFIPEVDDEVVVGFLNGDPRFPIILGS
LYSS-KTKAFLTK-KIEFNDQ
>2667527409_26839.0
WIRARQGEWVLVA-AGAVTKI-WDS-SVTNPVAADGGF-EAAEQATLKS-WDRGVTAGDI
EWLVRKVKCLSPGTATII-VVPSEIEAYL-CERIGIEVIGPDYVRIGGRIIDNL-KQF-F
ISEVYAVIKN-TPGVDYVVEGVTLDEI-NFSIQM-P-GDKVKLSLGQPMISGEITALDLN
FSVLDIRGLHRL-RASEI-AK-SNYEFLLERAAMLDKSRSVKPGLPEMDFERLNLELRAL
TRGSK--VKVKGWDVKELDMSEAKTLASADFIAGEVKLLGLGD-R-FSIVSTVHKGYTT-
------------------------------------------------------------
---------------------
>2667527438_26864.0
WLRCRGEGWEDVA-RGAISVL-RSS-DVENREAAAGGV-ETVDEAQLRV-QERAVTAEDY
ELIARRIHCLPPGAARVL-VVPAAIAARL-DERRRLIVEPPFYQGITRDTLDAL-YGY-L
LGEVYAVLQR-VEGVELILTGCVVENV-GATLTF-I-GAPLAVSVVEELFAGEVTALELD
SSFTVVRAAHRL-MVRKV-VA-SDWEFLQDLAQEHGALDAASSPFV-LNLMALRAALTAA
DQVDS--VEVRGWNVATGTQAEAAAAARSGFGEFEVALGNVGS-A-FSATAVHHQGYRTM
PGLATGIV-TDIKRVR-LKFPWTDWVRTVQLGGQFGPDVNDEVLVGFEQGSLDRPYVLGG
LYNG-RRRSLVSR-RLELVDS
>2667527440_26865.0
WLRCRSG-WDEVS-ARTITDM-RTP-RVENRRPALGGV-ESVAEALLRT-RDRAITAEDY
EQLALRVRCVPSGGVRLL-IVPARITEHL-DRRRRLLVEPPFYQGVTREAVAAL-NSY-F
AGEVYAVLQA-LRGTEMVLAAAYVDSV-HAVLRF-V-GDPVTVAVQVPLFDGDVTALEKE
IAFTTVRARYRL-QVTKV-VQ-SDWELLCRLARTVGTPTTASTAEV-VNLLSFRATLTAS
TQVPE--VEARGWDYTTATQDAAQAAARAGFAEIEVHVVDVGP-E-FSLTTVRHQGYVTG
WKVTTALV-TNVKRVK-VKFPFSWWARPVQLGAGWLPEVNDEVLVAF-GGSFDEPYVLGG
LYNG-KRRALTSR-VVEFLED
>2667527444_26868.0
WLRCRGEGWQDVA-RGAISVL-RSS-AVENREAAIGGV-ETVAEAQLRV-QDRAVTADDH
ELIARRVRCLP-GAARVL-VVPAAVARRL-DERRRLVVEPPRYQGITEDALAAL-YRY-L
FGEVFSVLQA-VPGVLLVLVRCVVENV-GAVLTY-I-GTDLTVSLAEQVFTGEVTALELD
RSYTVIRAAHRL-MVRKV-AT-SDWDFLQMLAQEHDELKPASDPHV-LNTVALRAVLTTA
DQANG--VEVRSWDVATATQAEATRAARSGFGELEVTLTNSGQ-D-FDVTAARHTGYYTM
PGLATGIV-TDIKWVR-LKFPWTDWVRTVQWGGAFSPEVNDEVLVGFEQGSLDRPYVIGG
LYNG-VRRSLVSR-RLELLDG
>2667527504_26978.0
WLRATQGMKVTLP-SESISKL-LLP-KVLQPFASFDAK-EK--TVRLHH-RQRLLSGWDY
EHFVLSVRPVV-LSLVV---VPRQVREQV-NALS---IDDPNYVEVQIDLNEMV-VDS-L
LASIAQVLET-HPAVDMILREATVNGV-NLSLVI-M-GKAIELKAGSVLFSGVITAQGIG
FPFMHIEATIKL-CLSDL-LT-QPWAVFMRRVLCNGDLAKHTTAHE-FGCVDFALHCDVS
SHLKK--LQYSSWDIKEIEKLELAAKAGADMYQGHLTLSGVGK-E-YSVGEIHHDGWFSY
TPMLIGKV-AAFKRIP-VLLPSPLWARLASPFSGLPPDIDTEVMVGFIGGDSRYPVILGA
CHNP-KQRGLFFK-ALQFTLK
>2667527557_27076.0
WLRCRDVGWEIVA-RGAISVL-RSS-GVNNREAATGGV-ETVENAILRV-QERAVTAEDY
ELIARRVRCLPAGAVRVL-VVPTAVTERL-DERRRLIVEPPAYQGVTAEALEAL-FRH-I
YGEVFAVLQS-VEGAGLVLVSCVVENV-GAVLMY-M-GTPLKISVVERLFTGEVTAVELD
TSFTVVRAAHRL-QVRKV-AA-SDWEFLQHLAAESGKPDPASDPMV-LNLLALRAVLTGA
DGSDS--VEVRGWNVDTRTQAETRAVAGAGFGEVEVALGNVGP-A-FSATAAHHTGYRTM
PGLAIGVV-TDIRWVR-LKFPWTDWVRTVQWGGQFSPEVNDEVLVGFEQGLLDSPYVLGG
LYNG-VRRSLVSR-RLELLDA
>2667527874_27406.0
WLRCRDGDATDVR-KGAIHVL-KTS-TVENRRSAAGGA-ETIDDALIRS-RGRAVTAEDF
EELARRVHCLTAGIVRLL-VVPARIKAHL-DERKQVRVKEPAYQGLTDDVLRAL-NRL-L
RHELAAALAW-TPGVDMALTSAYVFSL-RFMLRF-M-GTKVTISVAEPLLSGEVTAVEAV
LSFTAIRGTHRL-FVTQV-AQ-TDWEFLDTVARRVGARQPAENPLV-LDLLRFRGVVTAA
EQVAK--VEVRGWDVAQRTQSEADSAAGASFAEVDIMIENAGA-P-FDITTARHGGYTTG
FGVVIAQV-SDVNRVR-LTFPWSDWARTVQLGAGILPEVGDEVLVAFEQGDPQRPYVLGG
LHNG-ARRSLVSR-RIDLFDD
>2667528136_27690.0
WLKAGQGAVALIQ-PNTITKL-YNK-EISQPAASFGGT-EN--EERLRH-KDRGVTIWDY
ERLVLKVKCLNAGHVMIA-IIPMDVYHFL-RERIFLRIENPIYEPIKKKLHQQL-QEF-L
KSVILKFIED-QEYVDFVVVGLSVNRV-NARLEL-P-GESITIELG-EVFTGYITKQHIV
AVFLYIDCTHKM-TLKNI-IE-SDWDFLIMRAEATAHPKVAETDNE-LHIFEYEAEYDET
KIAQD--ITIANWGVKDLEANEVKTWAENAKIMGTITISGFNA-I-WDVSGVKHGSWYTS
DGLLYGKV-LRYKLIE-VEIPSSIYARLMSTAAGFRPYPDDEVVIGFINNDPRFPVILGA
LFNS-KEIGFSFN-DWKISIH
>2667528136_27691.0
WIKISQAAKISLA-SGSINKL-SEG-KIEQLYPSSGGK-EA--TGHLKH-KGRALMLNDY
EKIVLKTKCISPGYIVLA-VVPAKIGAHL-KKKT---VMNPRYEYVDQKLQEDI-TNF-L
FSDIVGFVER-LEYIDFIILSISIKEI-NTKIIL-P-GKSIVTKIGNQLFKGIIVKHSIK
ITQLILDCAVKM-TMEEV-IG-TDWDFLLMRAEANATPETNEAAIA-VTLIDFEAEMDAR
NQWQS--IEAKSWDYSGAIVEELQEWTKSSKIRGRIDLQGLGT-R-FTVSAVRHGAWYTI
NGLQIGKV-VQLERIL-VRLPIGLWARVATLDAGFLPEIEDEVIIGFINDDPRDAVVLGM
VHSSAKEKGFVTR-RLHFHDE
>2667528136_27694.0
WIRAEQVIEAVIE-SGSISSL-SGN-KVKQLYPSFGGK-EE--NQRIRH-KDRAITIWDY
ERLILKVKCLISGNTLLA-VIPTKIKEFL-SKRTKLHITNPTYEPISRKLYEEI-QQF-L
KSTLLKFIEN-IEYVDFVLMNLTVRAV-EAYLEF-L-HLGSTIEVKTSIFKGVITH-LRS
KFFLEVECAYRM-SFQRL-GK-TDWDFLVIRAQATGVPQPDENEVE-TNVIEFNTEMDGR
LHANK--IAITSWDIDELLKSESKTFGYASKIRGTVKIEGLGK-N-WNVGGVRHEEWFTI
CGLVYGKV-VGYAMIE-VAIFSTLFARISTIFAGFRPDINDEVVLGFIGNDPRFPVVLGS
LHNT-KKKGLHIK-SWNLLFD
>2667528181_27756.0
WLSATQAVATVLP-PGSIKKA-QQD-KLNQPYPSEHGR-EQ--DNRIRH-KNRALTLWDY
ERLVLKVKCIPSGAVDIV-VVPQRITAWL-ERRTEIKVRNAVYVKIRQQLNTDL-KKL-F
QNVVVYFIAK-LPYIDHVLLAVDIREV-NAELLL-L-GKEVEVSLGRTAFKGIVMKQALR
QCVLSVELVIRM-TISKL-IE-TNWDMMLTRAEANGKPDFTKAVME-FL-LDFEIELDAG
SQYTG--FKSSIWNPDEMPETEASAWAESAMLKGSFSLKGVGK-K-FTVSGIRHDGWLTI
GGLQTGIV-EALEMVK-VAVAGSVHARMATLDGGFWPETGDEVVLGFLNEDPRFPIILGS
LFGK-KEKGVVTR-KMIFNDE
>2667528181_27757.0
WIKAVNAAKAQLP-PNTISKP-AVA-QTQQPYNSFDGR-ET--DDRLRH-KQRAITTWDY
ERIVLKVKCLNAGHVMVI-TIPTKIQTYL-ATLTQLDVTNPQFEEVQTQLNNDI-EQF-L
KSVVLNFVEE-RTYVDHVVASMSFNEI-NAKIII-P-GSTIDVTVGSPIFSGIILRHSIK
IPILVLDCAVQM-TASEI-IG-TDWDFIVSRMEANGKPDFTTTVLD-ATMVEFDADLDAR
NQYQS--IVAKTWDYTTVTSDELQSLADSSRCRGRINIGGVGD-R-FNISAVRHGKWNTI
QGLQIGVV-TDLERIR-VRLPIGVWSRIASLDAGFRPEIGDEVIVGFLNNDPRHPVVLGM
LNSSVKQKGYTSR-TMMFNDS
>2667528185_27771.0
WIRASQAIKVTLP-AETIAKL-KLS-KITQPFASFGGK-EA--SERLRH-KQRAITLWDY
EHLVLQVKVQNPRHVTVV-LVASNVHESL-SKINFLHVVNPVYEELQKKLEDEL-KAF-L
GSVILHFIEK-LSYVDYLIATIIVKAV-NARLVL-P-GKALEIKAGETIFKGIIIRHGLE
VSKLILELAVKM-TIEEI-IG-TDWDFILTRAEINGKPEVSAPIID-LNVVEFQAEMDAR
TQYAA--SKSFSWDQANVDDQELQAWADSSKIQGQVNLDGFGS-R-FNVSSVYHQKWFTI
KGLHIGKV-TELERVR-VFIPVGIWARVSTPDAGFVPEIGDEVIVGFINEDPRDPVILGQ
LYSSAKQKGIVTK-KLVFDDD
>2671180042_27794.0
WLRLVNEAWVRRP-AGAITRL-HTT-SVTNHEPAAGGQ-EDVISLRLRH-RDRAVCIDDY
ADLARYAKCITTGAVSLI-VVPKNVKAFL-DARR-LIVLGPEYVSIDAECENRL-SRF-L
ASDIYSLLGA-IEGLDHIIISLSIEDV-DFAITL-E-GNPAKIEMGRPLFSGEITGLEPD
FPSLTVRGRHRL-MASQL-AN-TDLEFLLTRARRIDPREIKNAALT-LELLEFRPRMTTM
GQVQE--FMVYGWNAKDQSQEEADHMASQGYIRAEIKVEGIGE-R-FSVCSVEHKGYRT-
------------------------------------------------------------
---------------------
>2671180068_27797.0
WLRCRDDGWQDVA-RGAISVL-RSS-DVENREAAGGGV-ETVAEAQLRV-QERAVTAADY
EQIAWRIRCLPPGAARVL-VVPAAIATRL-DEHRRLVVEPPFYQGITRDALAAL-YRY-L
VGEIFAVLQQ-VEGVELILTSCVVENV-GALLTF-I-GSPLTVSVAKRLFTGEVTGLELD
TSFTVVRAAHRL-MVRKV-AT-SDWEFLQGLAQEHGALKPAASPFV-LNLMALRAALTAV
DQVDK--VEVRGWNVATGTQAEATAAARAGLGEIEIALGNVGP-K-FSATAVHHNGYRTI
PGLATGIV-TDIKWVK-LKFPWTDWVRTVQLGGQFSPDVNDEVLVGFEQGCLDRPYVLGG
LYNG-RRRSLVSR-RLELIDS
>2671180071_27800.0
WLRIVNEEWISRP-VATVTQL-HTT-SVINHEPAASGQ-EDFDSLFLRH-RDRAVGIDDY
ADLANRAKCVPLGSVCVI-VVPKNVKEFL-DHRR-LTMLGPEYVSIGAECEKRL-NRF-L
ASDFYPLLGG-IEGLGYIMISINVEDL-DCTVTL-E-GNPIKIEMGQLVFSGEITGLEPD
FAIFTVRARHRL-MAGQL-GH-TDLEFLLWRAQRIDPRKIEKAKLT-LELLEFRPRMTTM
GQVEE--FTVRGWNAKEQSQEEADRIAKQGYVRAEVKIEGVGE-R-FSVRAVEHKGYRT-
------------------------------------------------------------
---------------------
>2671180082_27805.0
WLRVSQAIQVNLP-VDSIQQT-KQS-RVWQLQSSVNGR-ES--KTRLRH-KNRALLPKDY
EQLILKVKCFAAGHLTIV-ALPNEMKRFI-QQYVSIHYVNPVYETIQAKLNEAI-SDY-I
KNDMQSYIQQ-LEYIDRVIVSVEIYCV-NARIVI-P-GAVVELACGTRIFKGIVIRHSIK
ISRLIVYCAVAM-TMTQM-IN-TDWDFLLTRAEVNGAPQVTGAQLT-LDLMAFDADLDAF
AQYGT--VKATAWDPATLDNTALSDWANGARIQGSIEIKGIND-R-FNVTQVRHGNWVSV
RGLQVGVV-KKLDRIQ-VSIPVGVWARLAGYYSSFIPEIGDEVILGYLNNDPAYPVILGS
MYSS-NIKAVVTR-KIEFDEE
>2671180089_27811.0
WLRCREPEFTRVA-RSTLRML-RSA-RVENRRPALGGV-ESVDSATLRT-LHRAVVPHDY
ELLARRVHCIRAQGVRLL-VVPRLIAGHL-DERRRLVVEPPFYQGVTDTALAAL-YGY-F
SGEAFAVLQR-VPGVDLVLVEGYVDSR-TFLLRF-I-GSEARLLARRPLLEGAVTALEVE
LTFTLVRGSHRL-LCGQV-AQ-TDWEFVRGLAEEAGRPAEASDPLV-LNLLRCRAGVSAA
EQVSE--VEVRGWDIGAGTQAQVDQAAKASFAELEVALNAVGA-P-FEVTTSRHRGYETW
SGLVSGTV-TDTQRVK-VRFPWSDWARTAQSGGTFIPEVGDEVLVGFEQGHLDRPYVLAG
LYNG-KRRAFASK-QLELLDA
>2671180089_27812.0
WLRCRDGGWQTVA-RGAIRVL-RSS-GVANREAARGGV-ETVENAILRV-QERAVTAEDH
EAIARRVRCLPGGAVRVL-VVPAAVAGRL-DERRRLVVEPPSYQGVTAAALDAL-FRH-I
YGEVFAVLQS-VPGVRLVLVSCAVENV-GAVLTY-I-GTELKISVVERLFTGEVTALELD
SSFTVVRAAHRL-RVRKV-AA-SDWDFLQYLAGECGKPKPASHPMV-LNLLALRAVLTGA
DGADS--VEVRGWDVENRTQAEVRAVAGAGFGEIEVALGNVGP-A-FAATAAHHDGYRTM
PGLAIGVV-TDIRSVK-LKFPWTDWVRTVQWGGQFSPEVNDEVLVGFEQGLIDSPYVLGG
LYNG-VRRSLVSR-RIELLDT
>2671180113_27821.0
WLGVEQAELAQLP-PATISKL-VDR-SVAQPYSSFGGS-ED--DARLRH-KHRAITIWDY
EHLVMRVKCLNPGSVRVV-VIPSEVTKYL-SALNDLLTINPDYEEVILQLNTDL-ITY-L
KSVLIRFIEE-LPYVDYIVEAIVIKGV-NAKLVI-P-GKNIEILCGYTLFKGVIIKHSLK
LAQLVVECAIAL-TINTL-VS-TDWDFITGRAELNGAPDISQAVVE-LTILELDAEIDTR
IQFPS--VTGRTWNPSSLSQPELQAWATSSKVRGRIKLANLSD-R-FNVSHIQHGDWQLV
PGLQIGVV-TQLERVL-VRLPVGIWARVSTLDAGFLPEVGDEVVVGFLNSDPRKPIVLGM
LNSSAKQKGFVTR-KLIFDDD
>2671180131_27847.0
WLRVSQALRASLP-AGAVSRA-RKS-AVKQIQPSFGGR-ED--RARLRH-KKRALLPADY
ELLILKVKCFPPGHVLMV-VVPTEIQDFI-NQYVTAHILNPVYEVIQERLNQAI-TDF-L
KHDVESFIQS-LDYVDRVVVSVEIYGV-NAKIVL-P-GAVITINAGSTVFKGIVVKHGIK
LSRLIVQCSVAM-TISKL-IG-SDWDYLLARAEVNGAPQVDGAVLT-VDLMAFSAEVDAA
AQFSV--VKGIAWSLTDLENASLTGWAKGARIRGYVELKGVGN-R-FNVTAVKHGNWVTV
NGLHIGVV-KKLDKIQ-VSVPVGVWARLASFYGSFIPEIGDEVVLGYFNDDPSHPVILGS
LYSS-KIKAVVTR-KLEFDDD
>2671180132_27848.0
WLRVSQALRASLP-AGAVSRA-RKS-AVKQIQPSFGGR-ED--RARLRH-KKRALLPADY
ELLILKVKCFPPGHVLMV-VVPTEIQDFI-NQYVTAHILNPVYEVIQERLNQAI-TDF-L
KHDVESFIQS-LDYVDRVVVSVEIYGV-NAKIVL-P-GAVITINAGSTVFKGIVVKHGIK
LSRLIVQCSVAM-TISKL-IG-SDWDYLLARAEVNGAPQVDGAVLT-VDLMAFSAEVDAA
AQFSV--VKGIAWSLTDLENASLTGWAKGARIRGYVELKGVGN-R-FNVTAVKHGNWVTV
NGLHIGVV-KKLDKIQ-VSVPVGVWARLASFYGSFIPEIGDEVVLGYFNDDPSHPVILGS
LYSS-KIKAVVTR-KLEFDDD
>2671180135_27850.0
WLRVSQAIQVNLP-VDSIQQT-KQS-RVWQLQSSVNGR-ES--KTRLRH-KNRALLPKDY
EQLILKVKCFAAGHLTIV-ALPNEMKRFI-QQYVSIHYVNPVYETIQAKLNEAI-SDY-I
KNDMQSYIQQ-LEYIDRVIVSVEIYCV-NARIVI-P-GAVVELACGTRIFKGIVIRHSIK
ISRLIVYCAVAM-TMTQM-IN-TDWDFLLTRAEVNGAPQVTGAQLT-LDLMAFDADLDAF
AQYGT--VKATAWDPATLDNTALSDWVNGARIRGSIEIKGIND-R-FNVTQVRHGNWVSV
RGLQIGVV-KKLDRIQ-VSIPVGVWARLAGYYSSFIPEIGDEVILGYLNNDPAYPVILGS
MYSS-NIKAVVTR-KIEFDEE
>2671180137_27853.0
WLCVSQAIQVSLP-AGSIKQT-KQS-NIWQVQSSVGGR-EN--KIRLRH-KNRALLPLDY
EQLLLKAKCFASGHVTIA-VLPNAARDFI-NRYTTVHFVNPVYETIQGKLNDAI-SAY-I
KFDVQSYIQQ-LDFVDRVIVSVEIYCV-NAKIII-P-GAMIQIKAGTSLFTGIVIRHNIK
ISRLIIHCAVAM-TMMQL-VG-TDWDFLLTRADVNGKPQVTGAQLM-VDLMAFDADLDAF
AQFSS--VKATSWDPSTLDNAALSDWATAARIRGSIELKGVGD-R-FNVTEAKHGNWITA
RDLQIGVV-KKLDKIQ-VSIPVGVWARLISFYGSFMPEIGDEVILGYLNGDPSCPVILGS
LYSS-KIKAVVTR-KVEFDEE
>2671180173_27874.0
WLRCRPDGWQRVS-RGAVSVL-RSS-RVVNREAARGGV-ETVDNATLRM-QERAVTAEDH
EIIARRVRCLPAGAVRVL-VVPARITAAL-DERRRLLVEPPFYQGVTDAALDAL-YRH-L
YGEVFGVLQR-AVGEVVVLVSCVVENV-SAVLTY-I-GSPLRVSVTERLFDGEVTALEID
RSFTVVRAAHRL-QVRKV-AA-SDWDFLQFLAGESGRPAKASDPMV-LNLLALRAALSAA
DGASK--VQVRGWDVATRTQAETAAVARAGFGDLEVALGNVGP-A-FSATAVQHGGYRTI
PGLAIGVV-TDVRAVR-LTFPWTDWVRTVQWGGKVSPEVNDEVLVGFEQGLLDRPYVIGG
LYNG-VRRSVASR-RVELLDA
>2671180231_27898.0
WLKVAQAGQVERP-KGSIAKL-LVS-GINQPADSFGGR-EP--GARLRH-KQRAITLWDY
EHLVLKAKCINPGHVTLV-TIPVDITNYL-KKISTLHVRNPQFEEIQNQLNDDI-EHF-L
KSTLVDFIDE-RPYVHAVVVEIHISAL-NATLTI-P-GKFIEIKVGATIFKGIVVANSHQ
ISLLMVTCTVRM-TAEQL-LA-SDWDFMMTRLDVNGKAGTDGSVLT-LNIVSLEAIVDAR
TQSTA--VLGYAWDQSVMSVQELQQLANAAKIKGKVTLTGLGD-Q-FNVSGVQHGNWMTT
QGLHVGVV-TDLIRIR-VRLPIGIYARLATLDAGFLPEINDEVIVGFLGDDPNYPVVLGM
LHSGANEKGYVSR-KVLFHDG
>2671180295_27930.0
-----NAMTATLS-AESIQRT-VEP-SVVQPWASWGGR-ES--HGRLSH-RNRALTWGNM
ATLLKDVKYPTSEQQQLT-VIPAEMADWL-EQRDSITVTNPSYIDVYRQLRQSL-SET-Y
------------------TVDVDTHRV-NTTIKL-V-GKNLTMELCSVLFNGVITRQSLR
VLLLTLVILQLM-VLSSL-LN-SDWYFLLCRLSAMGAETLNTPVHI-LVVKDAYWQFDNQ
RNPAS--LEISGWDISKLTTLESGYLAQGSGVTGAIQLLGFGS-Q-VDITGVRQVDWETA
SGLHIATV-GKYQRIP-IILSTYLWARLGKPYASFYPEPGDEVIIGFFENDPRYPVILGA
MHNP-KEKTLIVKIEQQLLID
>2671180377_28023.0
-----NAMTATLP-AETIQRS-VEP-TITQPWASWNGR-ES--DGRLSH-RNRALTWGNM
VTLLKDVKYPGPETQQLT-VIPAEMANWL-EQRDSITVANPTYIDVHQQLQQSL-SEV-Y
YFQLLATIQQ-HPLVERVAVDVDTHRV-NATIKL-V-GKTLKLELNSVLFNGVITRQTLR
ILLLTLVILQRM-VLSAL-LN-SDWYFLLCRLSATGAGIQSAKIHI-LVVKDAYWQFDNQ
RNPAS--LEVSSWDISKLTTQESGYLAQGAGVRGEVQLVGFGS-Q-IDITGIRQIDWETA
SELHIATV-AKYQRIP-IILSTILWARLGKPYASFYPEQGDEVIVGFFENDPRYPVILGA
MHNP-KEKTLIVKIQQQLLIN
>2671180579_28181.0
WLRVSHVVQAVA--AASGWRV-LGP-AISLMMPAAGGA-ES--TRQLRH-KGRALTGWDY
ERLVLQARCFPPGQVLLL-VRQHRIQTWL-QTIAVITVRSPVYERVQRRLNRDI-SAY-L
LRQIEAFIAH-LDYVRFVLLSLHVKRV-NAELVI-P-GNSLTIAAGQVLFDGIIIRHGIN
LSRLVIECAIGM-TLSRL-IG-TDWDFLLARAEANGAPKLNAPVLT-VDLISLTADIDAR
HQFTS--VTGVGWDIKNLVNTALRDWARGSRLRGTIELAGVGA-R-FNVSGVRHGQWLTV
DGLQIGIV-KKLDRVQ-VSVPV-VWARLASYYASFMPEVGDEVVLGYFNNNPSDPVILGS
LYSS-KLKTLMTR-TLQFNEE
>2671180641_28222.0
WLRVSHVVQAVA--AASGWRV-LGP-AINLMMPAAGGA-ES--TRQLRH-KGRALTGWDY
ERLVLQARCFPPGQVLLL-VRQHRIQTWL-QTVAVITVRSPVYERVQRRLNRDI-SAY-L
LRQIEAFIAH-LDYVRFVLLSLHVKRV-NAELVI-P-GNSLTIAAGQVLFDGIIIRHGIN
LSRLVIECAIGM-TLSRL-IG-TDWDFLLARAEANGAPKLNAPVLT-VDLISLTADIDAR
HQFTS--VTGVGWDIKNLVNTALRDWARGSRLRGTIELAGVGA-R-FNVSGVRHGQWLTV
DGLQIGIV-KKLDRVQ-VSVPV-VWARLASYYASFMPEVGDEVVLGYFNNNPSDPVILGS
LYSS-KLKTLMTR-TLQFNEE
>2671180707_28283.0
WLRCR--LPQTVQ-SGSIQFL-KSA-SVINYPPAINGA-ESLEQAILRT-RDRAVTAEDF
EVLAQRVRCLPAGTVGLL-IVPEQVLKYL-DER-QVQLQEPEYIGVSRNLRKAL-YKY-L
ISEIMVLLQQ-TPGVRHLLLQITVESL-HFTLVI-I-GNQIKIGFIDFLIEGEITGIEVH
FAPVIIRGSHRL-HVKQI-AG-TNMEFLRERAARIGQPQ--SNSLD-LEISKFSVRVTNA
EQVNA--VEVRSWDLSQATENEAKKMAQAEFVYADINLQGMGD-R-YSVTETRHRVYTTG
QTFLVGIV-TNNKRVK-VKFPTSYWARVVAIGAGCLPEVNDEVLVGFEHGDIHRPYVLGG
VWNG-KLRTFKTR-TLQYIEE
>2671181073_28593.0
ELRCLANNEHLVG-AKQIKIG-S---SGTNPFPAIDGS-EQTERLRLRS-RDRAVTCADF
EELALRAI--APGVITVF-VVGGNVKEIL-DRRRELFVRAAMIVPVKGAIRRSL-NDW-L
AADLWSCAAQ-TRVIDQVVLDVSFDSI-DFSLTL-P-GQRLDIRMGSWMIRGIITDLIPS
FPTLSVSGLQDL-LARQI-EL-FDLVFLKRRASQLGNSLQC-EPLK-LPLLEFQPRFSTA
RQPEA--LELNSWNPREQDEAEGRRRATDNTMTATLQIEGVGE-R-FRVTSSDHGGYTT-
------------------------------------------------------------
---------------------
>2671181191_28707.0
WIRAANCIRLILP-AGTIQGI-KEP-SVTQPLSGFGGK-ET--ATRISN-RHRALMIKDY
EHLVLKIQCISASKICLV-VFSAEIQQLV-RQYASLRVINPVYERVNRQLVVLA-QNY-I
YKELHARMVN-HEDLMRLLVSAMVQEL-NATLKF-P-GNTIRLDAGDTLFDGVIIGLRII
TSYMLVECAYSA-TIKEV-LL-SDWDFALSRADANGKPDVSAPVLT-VDLTAFDLELSAD
DQFTQ--YEAMSWDPATTDEKALKQWADGARYQGSIELKGLGK-R-FNVGSVTHNEWMTL
QGLHAAVV-RKLDRIQ-IELPWLLWARLSTMYATFLPEPDDEVVVGFMNEDPGHPVILSG
VYGE-KTKAIVTR-RIEFNEE
>2675903012_28809.0
WIRAVHRVWVRLP-AGSITGL-LQS-RVANPAPAGGGC-ERIDAARLKH-QGRAVTASDF
EWLARKVKCLPAGAITLV-VLARQIEAYL-IARATIQVTEPAFLEVSEGCLAKL-RAF-L
ASLFYSLLKS-VRTVKNIISSISVTIT-KVSFTVEI-GKYITVKMGETVFYGIITTVDLD
FPTVQVQASFFM-TVKAV-GA-TDFLFLSELAQMNHKPKQSKPIMT-LNLRSFSTTIDLS
GQVSQ--VVVRGYDKKTGTLQEAQHLADADLIKGQLKLDGLGS-K-FNLTQVTHSGYLT-
------------------------------------------------------------
---------------------
>2675903037_28816.0
WLCVSQAIEVNLP-AGSIKQS-KQS-RVWQIQPSVNGR-ES--KFRLRH-KNRALLPMDY
EQLILKVKCFAAGHLTIV-ALPNEVKQFV-KQNISVHCVNPVYETIQAKLNEAI-SDY-I
KHDMQAYIQQ-LAYIDRVIVSVEIYCV-NARIVI-P-GAVIELSCGTSLFKGIVIRHSIK
ISRLIVYCAVAM-TMTQL-IN-TDWDFLLTRAEVNGAPQVTGAQLT-VDLMAFDADLDAF
AQYGT--VKATAWDPSTLDNTALSDWVNGARIRGSIEIKGIND-R-FNVTQVRHGNWVSI
RGLQIGVV-KKLDRIQ-VSIPVGVWARLAGFYASFIPEVGDEVIIGYLNSDPAYPIILGS
LYSS-NTKAIVTR-KVEFDEE
>2675903039_28818.0
WIRLRTNTMTLIS-IGGISIS-RDP-KISNPIPTSGGD-ETIEEGVLRN-HDRLVTMADF
KDIATRVEVLPPGIVTLM-VVPRRVCDHL-DSRREIYVRGPEYVPVYETVRIRL-SGY-L
QKDLEAVVTR-VAGVEFVLQSLLVETT-LCEANF-F-GKVFSVEFGGPVFAGRITGIEAH
YPEIQILALQDL-RINQI-AS-SDLAFLRERTTAIDNRSRRS--VT-LELLEFTVLADLA
HQRTS--VRVSGWNVKDISQQEAQKMAEAGFVRGQLVLKDLGL-F-FDVVLARHDGFHT-
------------------------------------------------------------
---------------------
>2675903047_28821.0
WLRCRPEGWQRVS-RGAISVL-RSS-RVINREAARGGV-ETIENATLRM-QERAVTAEDY
EIIARRVRCLPAGAVRVL-VVPASITGTL-DERRRLVVEPPVYQGVTEAALAAL-FRH-L
YGEVFGVLQR-AVGDVLVLVSCVVENV-GAVLTY-I-GSPLRVSVAERLFNGEVTALEID
RSFTVVRAAHRL-QVRKV-AA-SDWDFLQYLAGESGRPVKASDPMV-LNLLALRAALSAA
DGSST--VQVRGWDVTTRTQAETTAVAKAAFGELEVALGNVGQ-A-FSATAVQHGGYRTI
PGLAIGVV-TDVRAVR-LKFPWSDWVRTVQWGGKVSPEVNDEVLVGFEQGLLDSPYVIGG
LYNG-VRRSVVSR-RVELLDA
>2675903055_28825.0
WLRCRAEGWQTVA-RGAISVL-RSS-GVDNREAARGGV-ETVENAMLRM-QERAVTAEDY
ERIARRARCLPPGAVRVL-VVPSAIAARL-DERRRLLVEPPAYQGVTEAATTAL-FRH-L
YGEVFAVLQR-VAGVVLVLVGCVVENV-AAVLTY-L-GTAVRISVVERLFTGEVTAVELD
SSFTVVRAAHRL-QVRKV-AA-SDWEFLQYLAGECGRPRPAASPFV-LNLLALRAVLTGS
EGAGS--VEVRGWNVDTRSQAEAAAAASSGFGEVEVALGNVGP-H-FSATAAQHGGYRTM
PGLAIGVV-TDIRWVR-LKFPWTDWVRTLQWGGQFSPEVNDEVLVGFEQGLLDSPYVLGG
LYNG-VRRSLASR-RLELLDT
>2675903057_28827.0
WLRCRGEGWEDVA-RGAISVL-RSS-DVENREAAAGGV-ETVDEAQLRV-QERAVTAEDY
ELIARRIHCLPPGAARVL-VVPAAIAARL-DERRRLIVEPPFYQGITRGTLDAL-YGY-L
LGEVYAVLQR-VEGVELILTGCVVENV-GATLTF-I-GAPLAVSVVEELFAGEVTALELD
SSFTVVRAAHRL-MVRKV-VT-SDWEFLQDLAQEHGALDPASSPFV-LNLMALRAALTAA
DQVDS--VEVRGWNVATGTQAEAAAAARSGFGEFEVALGNVGS-A-FSATAVHHQGYRTM
PGLATGIV-TDIKRVR-LKFPWTDWVRTVQLGGQFSPDVNDEVLVGFEQGSLDRPYVLGG
LYNG-RRRSLVSR-RLELIDS
>2675903132_28854.0
WLRCRGEGWEDVA-RGAISVL-RSS-AVENREAAIGGV-ETVAEAQLRV-QDRAVTAEDH
ELIARRVRCLP-GAARVL-VVPAAVARRL-DERRRLVVEPPRYQGITEDALAAL-YRY-L
FGEVFSVLQA-VPGVLLVLVRCVVENV-GAVLTY-I-GTDLTVSLAEQVFTGEVTALELD
RSYTVIRAAHRL-MVRKV-AT-SDWDFLQMLAQEHDKLKPASDPHV-LNTVALRAVLTTA
DQANG--VEVRSWDVATATQAEATRAARSGFGELEVTLTNSGQ-D-FDVTAARHTGYHTM
PGLATGIV-TDIKWVR-LKFPWTDWVRTVQWGGAFSPEVNDEVLVGFEQGSLDRPYVIGG
LYNG-VRRSLVSR-RLELLDG
>2675903139_28856.0
WLRCRGTRWREVA-RGALRVL-RSS-RVTNRAPALGGV-ETVENATLRT-LHRAVVPRDY
EQLARRVHCVRGEPLRLL-VVPAAISDHL-DERRRLLVQPPLYQGLTETALTAL-YSY-F
SGEVFAVLQR-VSGVDLVLVDGYVDSR-MFVLRF-V-GTPVRLLASRPLLTGSVTALEIE
ITFTVVRGSYRL-LCAQV-AR-TDWEFLRMLAADAGRPAEAGSALV-LNLLRCRAGVSAA
EQVSA--VEVRGWDVRTGTQAQVDQVARASFAELEVTLTGVGA-P-FEVTSSRHRGYETG
GGLVSGTV-TDTKRVK-VCFPWSDWARTAQTGGTFIPEVGDEVLVGFEQGRLDRPYVLGA
LFNG-QKRSFGSK-KLELLDV
>2675903150_28864.0
WIRATQAVLATLP-ANTISKL-ITR-SVGQPYNSFDGK-EA--DSRLRH-KHRAITQWDY
ESLVLKVKCLNPGHVTLM-VVPNKIQNYV-NELNTAQVINPNYKEAKKQLDEDI-KKY-I
VNQLITYLEQ-LYYVDYIVKSIVVKEV-NARIVI-P-GKEIEITAGETIFKGVVVKHNIK
VSYLIIECAVKM-TIEEL-IG-SDWDFMLTRAQANGKPDFSGTVET-VSVHEFDGEIDAR
DQFSK--ITAKTWSYTDLTQSELQDWGDAAKTRGRLTLQGVGN-R-FNVTGVRHGNWLVI
SGLHVGIV-SQLERIL-VQIPIGIWSRIATLDAGFRPEIGDEVIIGFINDDPNDAVVLGM
LNSSTKEKGFVTR-KMIFNDD
>2675903153_28865.0
WLRLQ-ENSSRVA-AGAVNSV-VTA-GVTNPFPATGGT-EPDADVELRS-RGRAVAPADY
GLLALRAHGVPPGVVGVL-VVPRAVAEYL-TREVTVVTGPVAFRRIAARAADAV-TTY-L
HTPLVRRLLA-VDGVLAVILDIKVRDL-DFDLEL-I-GTRVSVRLGLTVGTGTISSLAPK
FPTVSITCMLALKDAEQI-AR-SDAQFLMERAKRIDKPTDG---FR-LNLLDFTPTMTVS
NQVSK--LTVHGWDPVKLSQEEAKELAIAEFITATLEIFGLGK-R-FSVKRVEHSGFFT-
------------------------------------------------------------
---------------------
>2675903153_28866.0
WLRCRDG-WQQVA-REVLEVQ-RDP-SVVNRRPAIGGV-ESVQDALLRT-RDRAVTAEDY
EQLARRVRCIPTGAIRVL-VVPARIERHL-DERRLVSVEPPFYQGVTARATQAL-YGY-F
SGEVFAVLQR-LPGVELVLSYAYVDSR-NFVLRF-V-GAKIKLKVQQDLLSGEVTAVAID
LTFTEVRGAHRL-FVRKV-AQ-SDWEFLSRLADAVGLPEKPADPLV-LTLLSLRASVTAA
EQVPE--VRVTGWDYENRSQGEADATAKAACTELDVTLTGVGR-P-FSLTSTRHVGYTTW
PGVVPAQV-TDLKRVK-LTFPWSTWARTVQPGAGVLPEVGDEVLVGFEHGDFEAPYVLGG
LYNT-KLRGFVSR-KLEFAED
>2675903154_28868.0
WIRAKQAVLATLE-ANTISKL-ITR-SVSQPYNSFDGK-EA--DTRLRH-KHRAITQWDY
ESLVLKVKCLNPGYVTLM-VVPNKIQNYV-NELNTAQVINPNYKEAKQQLDEDI-KKY-I
VNQLINYLEQ-LYYVDYIVKSIVVKEV-NARIVI-P-GKEIEITAGETIFKGVVVKHNIR
VSYLIIECAVKM-TIEEL-IG-SDWDFMLTRAQANGKPDFSGTVET-VSVHEFDGEIDAR
DQFSK--ITAKTWNYTDLTQGELQEWGDAAKTRGRLTLQGVGN-R-FNVTGVRHGNWLVI
SGLHVGIV-SQLERIL-VQIPIGIWARIATLDAGFRPEIGDEVIIGFINDDPNDAVVLGM
LNSSTKEKGFVTR-KMIFNDD
>2675903200_28873.0
WLRCRPGAWVLVA-AWSEAKV-TSA-TVVLPVDAAGGF-AVRASLLLRH-AGHGLSPADI
EALAVRARCARP--ITVT-LSVDGVAAYL-RDVGGIVVTARPT----ISS----------
PRCSTRSTAA-RTAPAGRVSQVSVLKE-KFSFTI-F-GKKVEIAVGTPMLTGVVTEITTD
FPALSISGLYPL-TVKDL-VE-SDMSFIGKLAYRNGPRQ--SVVVE-LGLLGFSPEANLS
RQITE--VQVHGRSADKRTQAEADARAKADFVTGSIGLRGLGR-A-FSVAEATHGGYRT-
------------------------------------------------------------
---------------------
>2675903215_28876.0
WLRAKQVVTATLP-SETISKL-TQR-SISQPYGTFGGS-ES--DSRIRH-RDRAINLWDY
EHLILKVKCLTPGNVALV-VIPNEIQSYI-NQLNTAQIINPQYEEIKTKLEEDI-KEY-L
KSKLIAYIEQ-LPYVDFLVKSIAVKEV-NAQLVF-P-GNDIEIKAGATIFKGLIIKQSLK
IAVLIVECAVAT-TIEEI-LN-SDWDFMITRAQANGKPNLSEPIQT-ITLLSFDAEMDAR
NQYNK--ITSYGWNPSDYNTAVLQEWSDASKTRGNLKLEGVGD-R-FNISAIRHGNWTIV
NGLQIGIV-SQLERIL-VQIPIGIWTRVASLDAGFRPEIGDEVIVGFINDDPNHAVVLGM
LNSSAKEKGFVTR-KLLFNDD
>2675903222_28879.0
WIAIVNGISVQIA-ANTITKT-KGP-AVQQPFPSFGGN-EN--ATRIKT-KNRATSISDY
VRLIKDAAVIY--NIYVVQAVDENIQLYL-QQKTAIKVSNPDFQSITQTLTQAL-NIY-L
DVQVASFIKN-INGVAAVVLSVRVKRI-NAIITI-P-GNIISIEAGTVIFRGIITRQSIL
ISALEVECAIKM-TISSI-IS-SDWDFMLSLAEMNGAPGANPPVIT-IGLMEFRADMNAI
TQLAR--VKSSTWDYKQMETEELNSWAKAAKIQGEMTLNGLGG-R-FNISGVIHGNWITV
RGIFNGTV-KKMYRIL-VDVPLGIWARLANFYSTFLPEVGDEVVLGFLNEDPRSPVILGS
MYSSPKIKAIVSK-NIEFDDE
>2675903287_28915.0
-----NAMTATLS-AESIQRS-VEP-SVVQPWASWGGR-ES--HGRLSH-RNRALTWGNM
ATLLKDVRYPTLEQQQLT-VIPAEMADWL-EQRDSITITNPNYINVNRQLRESL-SEA-Y
YFQLLATIQQ-HPLVERVTVDVDTHRV-NTTIKL-V-GKNLTIELCSVLFSGVITRQSLR
VLLLTLAILQLM-VLSRL-LN-SDWYFLLCRLSAMGAETLNTPVHI-LVVKDAYWQFDNQ
RNPAS--LEISGWDISKLTTLESGYLAQGSGVTGEIQLLGFGS-Q-VDITGVRQIDWETA
SGLHIATV-GKYQRIP-IILSTYLWARLGKPYASFYPEPGDEVIIGFFENDPRYPVILGA
MHNP-KEKTLIVKIEQQLLID
>2675903461_29033.0
WIRAAQAIKVTLP-AQSIKKL-VIT-SVEQPFDSFGAR-ED--DSRLRH-RDRLLTGWDF
EHHTLTVRAYK-VNMMV---IPRQIQDEV-ELRS---VVDPIYVEVQIELNDLV-VDT-L
LADVAQALEM-HQAVKMVVKEIVARGV-NLSIVF-P-GKSIEVKAGITVFSGVITGGKIG
YPFVQVIAANKL-CLNDL-LA-KPWEVLMNRILTNGDLTKHTSATE-FGCTEFELCLDNS
SYAKK--VDHSAWDIKTIDKVELAAKAKADTQQGRITVSGAGE-S-NKISEIHHQGWFCP
TPVVVGKV-AEFKRIP-LTLHSPIWARLLTPYVGLPPDQDTEVIVDFIGGDARFPVIVGA
VHNP-VVRGLVFK-GLKFTFK
>2675903510_29064.0
-----NAMTATLS-AESIQRT-VEP-SVVQPWASWGGR-ES--HGRLSH-RNRALTWGNM
ATLLKDVKYPTSEQQQLT-VIPAEMADWL-EQRDSITVTNPSYIDVYRQLRQSL-SET-Y
YFQLLATIQQ-HPLVERVTVDVDTHRV-NTTIKL-V-GKNLTMELCSVLFNGVITRQSLR
VLLLTLVILQLM-VLSSL-LN-SDWYFLLCRLSAMGAETLNTPVHI-LVVKDAYWQFDNQ
RNPAS--LEISGWDISKLTTLESGYLAQGSGVTGAIQLLGFGS-Q-VDITGVRQVDWETA
SGLHIATV-GKYQRIP-IILSTYLWARLGKPYASFYPEPGDEVIIGFFENDPRYPVILGA
MHNP-KEKTLIVKIEQQLLID
>2675903641_29161.0
WFRISQALQATLP-PGTIGKL-LRP-GFEQPFAGFGGR-ET--SERLRH-KDRAVTMWDH
EHLALRAKCLNPGAVTFV-AVPRDLQAHL-SHRCRLETANPKFEEIHKEIENAL-IGH-L
KSTVIDFVEE-LPFVDYLLLSLEVQVC-GAHLIF-P-GAEIEIDLGNLVFKGLATRLRVE
ASRLHVEVAFRM-HLSDL-AA-SDWDFSVLRGERIGAPDSNAPSVT-LTLFSLDLELNAE
AQAAE--ISVGAWSPADRDQAELDDWARASAVTGMVDLKGLGP-R-FDVSGLRHGDWRCI
SGLQIGIV-DEVHRVA-VRLATPIWARPMSVGGGMLPDPGSECLLGFLDSDPRDPVLIGG
LHSSAALKGLVSR-RIVFDDS
>2675903693_29196.0
WIKAAQAVRATLP-SGALAKL-NEA-KLSQPFDSFGGR-EG--EGLLRH-KGRAIQKFDY
ERLALKVKCINPGYVLLA-VIPEEIQSYL-KQRNRLRVMNPRYEKVNEKLKQDL-RTF-L
QSDMVGFLET-RDYLDYLVLSISIKEI-NARILL-P-GKQIIIKMGTQAFKGIITKHTIK
VTQLLIECALRM-TFDRL-IG-SNWDFMLLRAEANGRPDTTAPVLQ-VSIIEFEAEMDAR
TQWAN--VEAVSWDYKTLMEQELQNWAEGAKIRGRLRLSGVGE-R-FNVTAVKQGSWYTI
KGLQIAKV-LQLERIL-VKIPVGTWVRIACLDAGFRPEIDDEVIVGFINDDPRHAVMLGM
LNSSAKEKGFFTR-RIHFNDD
>2681812809_29216.0
WIKAGNAAKAQLS-PNIISKP-AIA-KTQQPYTSFGGR-ET--DDRLRH-KNRAITTWDY
ERLILKVKCIDAGHVTII-TIPTEIEKYI-VTLTKLHLSNPLFEEVQNQLNDEI-EQF-L
KSVVLNFIEE-RPYVDFIVASMNFKEI-NAKLLI-P-GAEIEIAVGATLFNGIILKHSLK
IPMLILDCAIKM-TITGI-IG-TDWDFMVSRMEANGKPDFSSTVLD-ATMLEFDADLDAR
NQYQS--LTAKTWDYTTLTSDELQSLADGSRCRGRINIGGVGD-R-FNVSGVRHGSWTTI
QGLQIGIV-TDLERIR-VRLPIGIWTRIACLDAGFRPEIGDEVVVGFLNNDPRHPVVLGM
LNSSTKEKGYTSR-KMIFNDD
>2681813509_29576.0
WIRAKQAVVATLA-AKTISKL-ITR-SVDQPYNSFDGK-ET--DPRLRH-KHRAITQWDY
EQLILKVKCLNPGHVTLM-VVPNKIQNYI-NELNKAQVVNPNYKEAKKQLDEDI-KKY-I
VNQLINYLEQ-LYYVDYIVKSIVVKEV-NARIVI-P-GKEIEITAGETIFKGVVVKHNIK
VSYLIIECAVKM-TIEEL-IS-SDWDFMLTRAQANGKPDFSGAVET-VSVHEFDGEIDAR
DQFNK--ITAKTWSYTDLTQSELQEWGDAAKTRGRLTLQGVGN-R-FNVTGARHGNWLVI
SGLHVGKV-SQLERIL-VQIPIGIWARVATLDAGFRPEIGDEVIIGFINDDPNDAVVLGM
LNSSTKEKGFVTR-KMIFNDD
>2681813551_29602.0
WIRAKQAILATLA-ANTISKL-ITR-SVSQPYNSFDGK-ET--DTRLRH-KHRAITQWDY
EHLVLKVKCLNPGYVTLM-VVPNRIQNYV-NELNTAQVINPNYKEVKKQLDEDI-KKY-I
VNQLVTYLEQ-LHYVDYIVKSIVVKEV-NARIVI-P-GKEIEITAGETIFKGVVVKHNIK
VSYLIIECAVKM-TIEEL-IG-SDWDFMLTRAQANGKPDFSGEVET-VSVHEFDGEIDAR
DQFNK--ITAKTWSYTDLTQNELQDWSDAARTRGRLTLEGVGN-R-FNVTGVRHGNWLVI
SGLHIGLV-SQLERIL-VQIPIGIWARVATLDAGFRPEIGDEVIIGFINDDPNDAVVLGM
LNSSAKEKGFVTR-KMIFNDD
>2681813554_29605.0
WIKASQAVSATIP-PGSIKGF-KRK-QTWQLFPSFGGR-ES--KQRLRH-KQRPRTSLDI
AQVILMVKCIGAINLQII-VIPLRIKQFI-SRQL---VGNPVYEKIKKMLNEDI-NRF-V
VQDILDDIKR-KPYVRYVVSFIRVHEV-NAEITL-P-GNPIVITAGTSLFTGVIVKHGLE
AYNLKLVCAVSM-TISAI-LS-TDWDLVLSRAEFNGKPKVSAPVIT-VGLMSFQAELSAE
KQAPS--VKATGWDIKNMATDELQSWADGAAIRGEIALTGVGK-K-FNISAVTHGKWRTI
QGLQVGTV-KQLTRIL-VTLATDVWARYANFYGTFWPEIGDEVVVGFLENDPRYPVVLGA
LYSS-VIKSITTK-VVKFDDE
>2681813561_29608.0
WLKISQALKAVTP-KETVSKL-YQP-KVKQPYPSFGGK-EE--DTRLRH-KQRAITSWDY
ERLILRVKCLNAGYVTLI-PVAQRIKNRI-MGLCRLCIKPPVLEKIQKMLAETI-NRY-I
LSSLIQLIDN-QSFVDYILKEAQVFEL-NAKFTF----QKIELKVTQTLFKGFIKSIENS
ITTVKIECAYQL-TLDRF-FS-IPWDYLVGFLDSIGDILEAVEKYA-ANVFMFSGREDES
KKLSK--ASIEYWDSSSFLTSTMTRMANTAVIQGELICNKVNK-E-IDIRKEYHASWKTV
SGLQIGVV-TQIERIK-VRIPTGVWARLANVFSGFIPNVNDEVIVGCLGNNPDTPIILGS
LYSS-QTKAFVTK-KIQLDDE
>2681813561_29610.0
WVRARQAVLATLE-ANTISRL-ITR-SVSQPYNSFDGK-ET--DTRLRH-KNRAVTQWDY
EHLVLKVKCLNPGYVTLM-VVPNRIQKYI-NEWNNAQVINPNYKEAKKQLDEDI-KKY-I
VNQLINYLEQ-LHYVDYVVKSIVVKEV-NARIVI-P-GKEIEITAGESIFKGVVVKHNIK
VSYLIIECAVKM-TIGEL-IS-SDWDFMLTRAQANGKPDFSKEVET-VSVHEFDGEIDAR
DQFKK--ISAKTWSYTDLTQSELQDWSDAAKTRGRLMLQGVGN-R-FNVTGVRHGNWLVI
SGLHIGKV-SQLERIL-VQIPIGIWARVATLDAGFRPEIGDEVIIGFINDDPNDAVVLGM
LNSSAKEKGFVTR-KMIFNDD
>2684622548_29640.0
WLRVSHVVQAVA--AASGWRV-LGP-AISLMMPAAGGA-ES--TRQLRH-KGRALTGWDY
ERLVLQARCFPPGQVLLL-VRQHRIQTWL-QTIAVITVRSPVYERVQRRLNRDI-SAY-L
LRQIEAFIAH-LDYVRFVLLSLHVKRV-NAELVI-P-GNSLTIAAGQVLFDGIIIRHGIN
LSRLVIECAIGM-TLSRL-IG-TDWDFLLARAEANGAPKLNAPVLT-VDLISLTADIDAR
HQFTS--VTGVGWDIKNLVNTALRDWARGSRLRGTIELAGVGA-R-FNVSGVRHGQWLTV
DGLQIGIV-KKLDRVQ-VSVPV-VWARLASYYASFMPEVGDEVVLGYFNNNPSDPVILGS
LYSS-KLKTLMTR-TLQFNEE
>2684622845_29921.0
-----NALTATLP-AGSIQRP-VEP-SVNQPWASWNGR-ET--DSRLSH-RNRALTWGNM
ATLLKDVKYPGLDKQKLT-IIPQEMAAWL-QQKAAIEIKNPEYINVNRQLRQQL-SAT-Y
YYQLLATIQQ-HPLVERVAVDVDTYRV-NATLKF-V-GKTLRLEVTSVLFNGLITRNTLK
ILLLTLLVLQLM-VLNTL-LN-SDWRFLLCRLSATGPESLKSSTYT-LVVKDASWQFDNH
LNPAS--LVVSGWDISKLTTQESGSLAQGSGITGEIQLTGFGS-Q-LDITAVRHIDWETA
PELHIATV-AKYQRIP-IILPVSLWARLGKPYASFYPEPGDEVIVGFFENDPRYPVILGA
MHNP-KEKVLVVKNQQQIVIN
>2684622849_29927.0
-----NSTTATLA-ANSIKQQ-VNA-NIIQPWAPWNGR-ET--ESRLSH-RNRVLSWGNM
ATLLKDVQTPSPEVQQLV-VIPTEMGEWL-MQLSTIDIKNPAYVDVYYQLQQEL-SRQ-Y
YYQLLATIQQ-SPFVERVVISIAVCHI-NASITL-P-NNELTVQI-DVIFKGLIVRQRLA
LNLVTLTALQKL-TIRRL-FN-NDWRFIKKRLNATNPESLNQKVHT-LVLFEANLQWDNQ
YSPKS--VSIQSWDITQLDNEQARSLAQSHNVTGHLALSGFGQ-G-MDITGINQQGWRTA
KELHIGVV-GKYQRLP-VVIPASLFARLGKPYASFYPEPGDEVIIGFFEADPRFPVILGS
MHNP-KIKTLVIQNQQSFIFD
>2684622849_29928.0
-----NAMTATLP-AGTIQRP-VAP-SINQPWASWNGR-ES--YTHLSH-RNRALTWGNM
AALLKDVKYPGLEKQQLT-IIPQEMATWL-QQKSEIEISNPKYVDVKRQLRQRL-SET-Y
YYQLLATIQQ-QPLVERVAVDVDTFRV-NATLKL-T-GKTLLLELISVLFNGQITRNSLK
ILLLTLVVLQLM-ALNTL-LN-SDWRFLLCRLSATGPDTLKSPIHI-LLVKDASWQFDNH
LNPAS--LEVSSWDINKLTTQESGYLAQGSGVTGEVQLTGFGS-Q-LDITAVRHIDWETA
TELHIATV-AKYQRIP-IILPVFLWARLGKPYASFYPEPGDEVIVGFFENDPRYPVILGA
MHNP-KEKVLVVKNQQQIMIH
>2684622890_29951.0
WVKISQALKVVTP-KETISKL-FSN-KVSQPYDSFGGK-EK--DERLRH-KARAITSWDY
ERIILRVKTLNAGFVTLI-PFATLIKKFL-SKITQINVKPPKLEKVVAELTDTI-NRY-L
FSSIIQLIDN-LPYVDYLLNEASIFEL-NAKFTF-S-PRKIEVKVSVTFFKGFIKSLENQ
NIVAKIECGYIL-TLEKY-VS-VPWDYLEGYLDSVGDVT-N-EKFV-ANIFSFSGKKNTE
IIKSS--VVIETWDADNYEESTLQRMADAASMHGKIGFSHLNN-D-VDITAEVHGSWKTI
NGLQIGIV-TDIERIK-VRLPLGVWARLATLNASFIPDVGDEVIVGCLGNNPDSPIILGS
LYSS-NFKGFVTK-KILMDDD
>2684622891_29952.0
WIRATQAFPVILP-AGTIAKL-IDP-KVEQPYATFGGS-EG--SITLRH-KARAITQWDF
ERIVLKIKCLNPGHVTLI-SVATAMHEYL-SCRTEIHVRNPQFEPVKKQLNEDM-VRH-L
KSVLINFIEE-RVYVDYLVMSVLVRSV-NATLVI-P-GKPIEIRAGDTIYKGIVVSHSIK
VSVLRIDCAYKM-TIEDM-VS-TDWDFILTRTDAMGKPDLEQASLD-LTILNFDAEIDSR
NQFEA--IESMAWNPADLLEEELKDWSVAARIRGRIKLAGVGE-R-FNVAAVRHGNWLTA
TGLQIGIV-TQLARVM-IRLPIGVWARIATLDAGFRPGIGDEVVVHFLNNDPRYPIILGA
LNSSAKEKGFVTE-QLLFNDE
>2684623001_30020.0
WLRIGQGFCVRLP-AGSIGHS-RAL-KVSQIIASRGGR-ED--RARLRH-KGRAVTPADY
ESLILKVKCFPPGRVLIV-VLPAQVKAFV-QTLAVVDVRHPVYEQIQTRLNDDL-ARF-L
EHDVESFIIG-LDYIADVVISLVIKGV-NARLIV-P-GAKIEIEAGTLIFAGVVVRHGLQ
VSRLVIECAFPL-TIGAI-LA-SDWDFVLARAEANGAPSTATPVLT-LDLQSFEADIDAR
TQYAE--VTGVCWDPATLATGALKAWAGAARVRGTMSVAGVGT-R-FSVSAVEHGNWYTA
SGLHIGVV-SKLDRVQ-VVMPVGVWARLASAYGSFIPEIGDEVLVGYFNNDPGNPVVLAS
LYSS-KIKAIVTK-KVEFDDD
>2684623006_30029.0
WIKASQAAQVTLP-GNTISKL-ANA-KITQPYPSFEGK-ED--NTRLRH-KDRAITIWDY
ERLVLRVKCLNPGYVTVI-TIPTQIQAYL-QQRVNLNVNNPIFEEVQKLLKDSI-TRY-L
KSVLINFIEA-QYYVDYIVLSITVKEV-NATVII-P-GKEIEIKAGDTIFKGIVIKHGIK
VSVLVIECAVKM-TIEQL-ID-TDWDFLMCRVDVNGKPDFSASVLT-VTVHDLDAEIDAR
FQFSG--VKATGWSQSDMAEQELQQWANAAKIRGRIKIDGVGE-R-FTVTAVRQGTWQTI
QGLQIGIV-TKLERIQ-VKVPVGIWSRVCTLDAGYLPEIGDEVIVGFINNDPRHAVILGM
LNSSKNEKGYTSR-KMIFNDD
>2684623061_30090.0
WLRVRAAAPRRVA-EGKI--D-NAP-AVLNPVQTWGGA-ESVDTGHLQH-RDRMVSIDDF
ESVAYRIEVLPPGVVTLM-AIPNALCRHL-DPRRELVVRGADYKGIWDDVKRRL-REV-L
SRVLLAEVAR-VAGVTSVLMSLDIESE-ACELVF-F-GKSLTIKLGGKLFEGRISALSAK
FPQIGVCALQDL-RLRSI-AG-SDLAFLRDLARREDQRAQRN--LE-LPLREFEVCADLA
HQRTR--LVGAGWSVADSSDGEARALAEARFITGHLTIKGVGP-L-FEVTEVQILGVRT-
------------------------------------------------------------
---------------------
>2684623111_30160.0
WLRISDGSAQRVA-EAAI--D-NAP-AVANPVRTWGGA-ESTDSGYLQH-RDRMVSVDDF
ESIACRIEVLPPGVVTVL-AIPNALCRHL-DPRRELVVRGADYKGVWDDVKRRL-RDV-L
SRVLLAEVAR-VSGVTSVLMSLDIESE-ACELVF-F-GKPLTIKLGAKLFEGRISAISAS
YPQIGVCALQDL-RARSI-AG-SDLAFLRDLARHEDQRARRN--LE-LPLREFEVRADLA
HQRTQ--LTGAGWSVTDLSDGEARVLAESRFVVGHLTIKGIGP-L-FEVTQVQILGMRT-
------------------------------------------------------------
---------------------
>2684623126_30172.0
WLRVSQAVQVRLP-AGSIVRG-RRP-GIVQPLPSCGGR-ET--RERLRH-KQRAISPADY
ESVILKVKCFAPGHALVV-PLPQEIAAFV-NTLSHVSVENPVYERIQAMLNAAI-SHY-L
QHDLEAFIGS-LPYVQNVVISVEIRAV-GARIVL-P-GSAIVIKAGAQIFDGIVVRHGIK
IARLIVECAVAM-TLSQL-IS-TDWDFMALRAEANGPPQTSAAVLK-VDMMSFSADVDAR
TQLQS--VVAAAWDPATLQSDELKSWSEAACIRGRIELVGVGK-R-FSVSAVQHGNWISV
GGLQIGVV-TKLDRIQ-VAVQVGVWARLASFYGSFIPEIGDEVILGYLNGDPSHPVVLGS
LYSS-QTKALWTK-KIIFDDD
>2684623130_30181.0
WLRLGQGLWAQLP-PGSIKAS-HAP-SIQQPLASFGAR-ED--LSRLRH-RGRASTPWDV
ERLVLKLRCQPAGCIVVT-VVPTRIQQFL-AQRCRIIVRNASYERIQRQLNQIL-RDY-L
SDEVEAHLRA-QDAVDTVLISLSVHAL-NARLVL-P-GTAIQISCGASIFSGIVVRHGLK
ICRLVVECACKM-SLQSL-IS-SDWDFMLARADALGPPDTSSPVLS-LDLMELDADIDAR
RQWSA--VQCSAWDPKARSQDELNAWSKAARICGQITLAGVGA-R-FNVSAVQHGNWISV
SGLQTGVV-LKLDKIQ-VKLPTGVWARLLQFHASFLPEVGDEVVLAHFNNDPSHPVVLGS
LYSS-KTKALVTR-KFEFNEE
>2684623157_30215.0
WLRVGQALRAVLE-AGRIQRA-ITT-RIAQVGTSVGLR-ED--VRRLMH-KNRASTAWDL
ERLLLKARCLTPGSVVVV-AVPRRMAATL-RALAHIEVRNPMYEQLQQRLNRSL-VEM-L
AEDIEARLRM-QPGVAFILVSIQIRAA-NARLEF-P-GATLSIAAGEPLFTGVVMRHRVR
VARLIIECAVKM-TLSDL-VA-TDWDFVLSRADANGTPTADGPVLT-VDLIEFDADIDAR
HQYGS--AQAFTWDPKNLQQSALESWAKAARVRGRIELVGVGS-R-FSATGVRHGNWFTV
QGLQIGVV-AKLERVQ-VKVPVGVWARLMQPHASLLPEVGDEVVLGYFANDPSHPVVLGS
LYSS-STKAWVTR-RIEINDK
>2684623163_30221.0
WLSLCQALAATLP-SGTIKAS-LET-ELQQVGASFGMR-EN--EARLRH-KNRAVTAWDV
ERMVLEVKCLPAGHILVV-VLPERIREHL-QRACRIAVRNATYERIQQAINTSL-ERY-L
CKDVEAHLRT-LPFVKSVLISVHIRAV-NAKIVI-P-GAKIKISAGTAIFEGVVVKHAVK
ISRLVVECAVKM-TISSM-IG-SDWDFMLSRAEVNGAPNTSAASLE-VDLMEFHAEMDAR
WQYAS--AEAVSWDSSTQTQDALSKWATAARIRGRLTLNGVGA-R-YNVGAVHHGNWITV
EGLQIGVV-MKLDRIQ-VSTPVGVWARLTKFYASFIPEVGDEVILGYLNNDPSHPVILGS
LYSS-KLKAIVTR-KIEFNEE
>2684623203_30265.0
WLRCRAEGWQRVA-RGAISVL-RSS-RVTNREAARGGV-ETVANAALRM-QERAVTAEDY
EILSRRVRCLPPGAVRVL-VVPQAITSCL-DERRRLVVEPPVYQGVTEAALAAL-FGY-L
YGEVFGVVQR-ATGDALVLVSCVVENV-GAVLTF-I-GTPLRVSVVERLFNGEVTALEVD
RSFTVVRAAHRL-QVRKV-AA-SDWEFLQYLAGESGRPEKAADPMV-LNLLALRAALSAA
DGAAS--VEVRGWDVTTRTQAETTAAAGAGFGELEVALGNVGP-A-FSATAVRHGGYRTM
PGLAIGVV-TDVREVR-LRFPWTDWVRTVQWGGKVSPEVNDEVLVGFEQGLLDSPYVIGG
LYNG-VRRSVVSR-RVELLDA
>2687453132_30373.0
-----NSMTATLP-AGTIARP-VAP-GVEQPWPSIGGQ-ET--PIRLLH-RERALTWQDM
ASLLKGVAIPPPTAQTLL-VIPNDMATYL-QTLASIVLVNPTYRDVPRKLQELL-AQH-Y
YYGIIAWIQQ-QSFVIRVPIWADTHKV-NGTVVL-P-GRSIAILLVSCIFRGVIVQQT-L
KVELTLSLLQAL-VAGRL-LL-SDWNFLRCRLNANGRPVLSGPSHT-LLIEEGSWSFSEQ
YQPSA--LTVTTWDDKALRFDAATSLATGAGVQGELAIEDYGR-S-VDITGIRHEGWRTV
TGLHIGVV-APFERLR-VRMPVVLWARFSSPYASFYPETGDEVVVGFFDEDPGCPVILGA
MHNP-VNKALVTN-QFQLSFD
>2687453203_30478.0
WICAGNVAEAA-P-G-------LLS-LL------DTTA-ES--ETRIAH-RQRPLLPCEY
EQLVLKVKCLRRTTVVTL-VAICGIEAFL-RPYT---AINPVYEEVTSDINRNL-CRC-I
-SCIRENPA-----VEALFKNIEVREV-NAVLKI-P-GRKIKIELGKPVFEGIVVAQRIY
IALLIIECAVKA-TIVTV-LS-TDWDFALSRADACGKPKVSEPVLK-VDLLSFDGELYVE
DQFSK--VESVGWDPITSAKDVLQNWADASRFRGTIELTGMGA-R-FNVGSVTHGSWITI
EGLHIGKV-SKLTRIQ-VEVPLTVWARLSQFAASFVPSVGDEVVLGFINNDPNQAVILGC
MYSS-KKRAIITP-TVELDDE
>2687453248_30563.0
WLRVRAAAPRRVA-EGKI--D-NAP-AVLNPVQTWGGA-ESVDTGHLQH-RDRMVSIDDF
ESVAYRIEVLPPGVVTLM-AIPNALCRHL-DPRRELVVRGADYKGIWDDVKRRL-REV-L
SRVLLAEVAR-VAGVTSVLMSLDIESE-ACELVF-F-GKPLTIKLGGKLFEGRISALSAK
FPQIGVCALQDL-RLRSI-AG-SDLAFLRDLARREDQRAQRN--LE-LPLREFEVCADLA
HQRTR--LVGAGWSVADSSDGEARALAEARFITGHLTIKGVGP-L-FEVTEVQILGVRT-
------------------------------------------------------------
---------------------
>2687453315_30634.0
WLKGVNAMTATLP-AGTISQL-ASP-SVNQLLPSEGGK-ET--TVRIAT-RHRAITWQDM
RHMLLDIHFLDLTVQELV-IIPDEMAAWL-RPFTNPKLTNPNYVDITQQLSDWL-QQR-Y
YYQLLATIQQ-HPLVQNVIRWLRVQQL-NARLEL-P-GVSVTIALDVALFSGALTQKKVQ
LRVIKIEALQKL-ALTTL-FN-SDWSFICRRLKATNALNMPAAKHT-FALYEVDINFDNR
FILDS--LALQGWDVNEFPENDLSKLSRSSEAQGFIALADFGA-G-LDVSGVEQHGWRTT
GTLHIGIV-ADFTRIP-VEIPAYLFARLGKPYASFYPEPGDEVVLGFIEGAYSYPVILGS
MHNP-KQKAVVVN-Q-QLLID
>2687453321_30650.0
WIRGRNAGLARLS-AGSITQG-QDM-SVTQRWRSFGGC-ET--HVRLRH-RERGLNNLDL
MMLLQELVVLPSLSQTIV-VMPDEMAMRL-KAVSTLSCVNPQYIPVSQRVQAAL-EAA-F
HGAIHDILRQ-LPEVTVIVTEAQTHAV-NATLVL-V-GSSGVLK--STVFDGIVGAVKVT
SIKVRIQLLQIL-KLREV-LQ-SDWHFLRAILGMHGRPRLGGTHAI--MPLEAEWHYSGL
TQPRK--LMMRSWDMSKWPGPLQQAAVDAQAIKVRVSLKGFGG-H-LDVTQIEHRAGRTP
SGLVIGQV-APYQRVP-VKVSVVLWARMGHVYASFYPEVGDEVVLGFEGSG---PVILNA
LHNP-KKKGVVLR-RIELSFD
>2687453499_30915.0
WLRAVNEVWVRLG-GGAIARM-RTG-KVVNPGPCGGGV-EDISALACGA-ATGPLP---L
R-----------------------------------------------------------
------------------IVSVEVETL-DVSLAF-P-GAEVKVFLGKPLFEGRLHTLTPA
FPSLMVQGSHGL-QASEI-AR-VDLEFLRRLARDLGTPT--DELLT-FTLVSFTPRLSTS
AQVSE--VRVRGWNPATFSREEADALARAGFITGTVAIQGIGT-R-FSVKGARHSGYRT-
------------------------------------------------------------
---------------------
>2687453548_30998.0
WVRILNSMTATLP-ASTITQA-AQP-SVVQPWASTGGR-ES--SAQLAH-RGRGQTWRDM
RALLLDVYTPTADLQTIM-VIPDTMRRFL-QERTKLSLVNPVYIDVASQLNQLL-LQH-Y
YYEMLAFIQQ-QPFVEQVAVWLDTLTV-NAKVVL-P-GTPVVIKITVVVFSGVVQQQS-Y
SSEVTLKLLQKL-VLQQL-LQ-SDWQFVKSRLNANGEPMVASVAPH-TLITEAYWQFNGL
EQPGT--LAATSWDIEQLMPSELKALADSQGVQARLALKGFGQ-A-FDISSVQHGIWQTV
TGLHVGLV-DDFERLR-VKVPASLWARFSMPYASLYPEPGDEVVLGFFAQDPRYPVILGS
MHNP-QKKGLVFV-TRQLLFD
>2687453570_31020.0
WLRCRPEGWQRVA-RGAISVL-RSS-RVGNREAARGGV-ETVENAALRM-QERAVTAEDY
EIISRRVRCLPGGAVRVL-VVPAAITASL-DERRRVVVEPPAYQGVTEAALAAL-YRH-L
YGELFGVLQR-AARDALVLVSCVVENV-GAQLTF-I-GTPLRVSVVERLFDGEVTALEVD
RSFTVVRAAHRL-QVRKV-AA-SDWDFLQYLAAESGRPRKASNPMV-LNLLALRASLSAA
DGAAQ--VEVRGWDVTTRTQAETTAVADAGFGELEVALGNVGQ-A-FSATAVQHGGYRTM
PGLAIGVV-TDVRAVK-LKFPWTDWVRTVQWGGRVSPEVNDEVLVGFEQGLLDSPYVLGG
LYNG-VRRSVVSR-RVELLDA
>2687453613_31070.0
WIRARQGEWVPVA-AGAVTKI-WDS-SVTNPVAADGGF-EAAEQATLKS-WDRGVTAEDI
EWLVRKVKCLSPGTATII-VVPSEIEAYL-CERTGIEVIGPDYVRIGGRIIDNL-KQF-F
VSEVYAVIKN-TPGVDYVVEGVTLDEI-NFSIQM-P-GDKVKLSLGQPMISGEITALDLN
FSVLDIRGLHRL-RASEI-AK-SNYEFLVERAAMLDKSRSVKPGLPELDFERLNLELRAL
TRGSK--VKVKGWDVKELDMSEAKTLASADFIAGEVKLLGLGE-R-FSIVSTVHKGYTT-
------------------------------------------------------------
---------------------
>2687453617_31088.0
WLRAAQAALARLP-VATIKAL-VQR-SITQPRASFDGR-DS--DERLRH-RHRAVTPWDI
ERLALKAKCLPAGHAALV-VIPARIAEYG-GL-ANLHVIRPVFERIRGVLNEDL-RRF-L
RSEILAFIEG-REYVDHLLQGVEVSQA-NARLRV-P-GNQIEVSAGEVIFGGVILTQRIV
SSWLELECVFVM-TASKL-LG-SDWDFLVSRVEAAGKPALDDPAMD-LTVLEFDAEIDAR
TQSGA--IRAVAWDPAELAHEELQKWADGAAARGRLQLSRFSE-R-FNVTAVRHGKWTTV
HGLQVGVV-TEQDRVR-VKVPLGVWARVATLDAGFRPEKGDEVVLGFFHDDPSQPVILGM
LHSSKKQKAYVSR-TLEFDDD
>2687453677_31142.0
WLRVSQASRAVLP-GQTISSL-VVP-KLSQPFPSFGGR-ET--EGRLRH-KGRAINVFDY
ERIVLKIKCIPPGWVTLA-VIPENVSLYL-DSRTNVQVINPVYQPISKKLVKEV-QAY-L
MSSVLQFIEQ-RDYVDYVLRTVSIKEA-NARLCF-P-GNIIEIIIGNKVFKGVIVKHAIR
AGQLHLDCSISL-TLKQV-LG-TNWDFALSRAEMNGKPRLS-SVIT-LTIEEFDAEIDAR
TQWQS--VNASSWDYKDVSVPELKEWATSAKIRGRIELKGLGN-R-FNVSGVRHGIWSTV
HGLQIGVV-VHLERIL-VRMPVGTWARIASLDAGFRPEIGDEVIVGFVNDDPRFAVVLGM
LHSSAKIKGLVTR-KTMFDDE
>2687453699_31180.0
WLRLRGRGYQPLP-AASLSEL-ASG-KVLQPLATEGGE-ESLARALLRH-RERAVTADDY
RRLAQRVEVLPPGVVSVM-VLPERVHAHL-SVRTELYVIGCEYVPLGFELREAL-RRL-L
ERELEVEVSR-VAGVAEVLIALRIESE-GAELRF-L-GTAIEVYAGREIFRGVVSGLEAE
FPELVVLALGRA-RVDAV-AN-SDLAFLRRLLGRFDPRGDV---LS-LQLARARVVADLA
QQVSS--ITAAGWDAVAATDGEARAVAAARFVRLDVAVSGLSG-R-WDVVEARHAGYRT-
------------------------------------------------------------
---------------------
>2690315603_31304.0
WLAAVQGALATQP-ANSLQGF-VSK-GLRQALPTAGGV-ES--AQRLRH-KQRVVRALDI
EQLTLQAKCITPGTLGVV-VVPLAIRQLL-LAHSDIRVFSPQYEDIKNQLNRQI-SAW-L
MNDLYVYLAN-QPGVARVLVSVTTREV-NARVVL-P-GAKVEIQFGATVFKGLIVKHSIR
VAQLILECAVKM-TIQQL-IG-SDWDYLLSRADLNGAPAVSDCGLV-VALRALDADIDAR
PQVSE--VSTMAWDISSLEQADLKHWANAARIRGTLELAGLGA-R-FNIASVGHGNWLTI
SGLHTGTV-MKIDRVQ-VKLALGVWARLGSPYASFMPEINDEVVVGFINNDPRFPVILGS
LYSS-QLKSLVTR-KLTFDDE
>2690315607_31311.0
-----DAVSATVA-AGTV-----TR-RVLQPLDTAGGQ-EA--PARVRH-RGRAVTGWDV
ERLVLRVRVLTSAEIRVV-VIPAGITDRL-VQLANIAVIDPVYAPVDEGVEAAL-VAL-L
RAAIARFLLQ-QPQVRAIIASVEIWEA-NARIVI-P-GAKIVLSAGAVIHKGVVVRHGLR
IAQLVVDTLLKM-TISAL-VS-SDWDLMLLRAEASGSPTATTPVLT-LSILAFEAQIDAV
SQLGDSAVNSRAWSYADRSEDELGKWSAASQFTGTVTLAGLGE-R-FNVSGVRHGDWHSL
RGLHIGQV-KAIARVQ-VTLPLAIWARLAQPFASFFPEIGDEVVLGFMNEDPASAVILAS
VYSN-QIKALVTR-EVNFNDK
>2690315623_31331.0
WLRATQGLSVVLK-PMSITSA-MDR-TLAQPFASMYGK-ET--VPRLRH-KNRALTMWDY
ERLVLKVKCLPTGGVDVI-VIPLRISNYL-DARITVTVKNPTYVQLREKLDEEL-KKF-L
HNVIVNFIAE-KPYIDHVLLSISVNEV-NAEMVL-P-GKKISISIRKVIFKGLVITQSLR
YSLLTVEMAIRM-TIAKL-IF-TNWDMLLSRADVNGAPKLSTSVKT-FVIYDLDLKLDIS
NQYAG--IQTNTWNDTNLSAEEENAWGEASMLKGSINLEGMGL-K-FAITGIRHNGWFTI
NGLQTAIV-EAIERVK-VRMFGVVWARMATLDAGFWPEKDDEVVLGFINDDPRYPVILGS
LYGS-KRKGFLSK-MLLFNDD
>2690315623_31332.0
WITIVNGISVQIA-ANTITKT-KSP-TVQQPFPSFGGK-EN--ALRIKT-KDRATTASDY
IRLIKDAAVIY--QIYVVKAVDENIQRYL-KQKTEVKVSNPDFQSVTQTLTHAL-NIY-L
DVQVAAFIKN-LNGVAAVVLSVRVKRI-NAIITI-P-GNIISIEAGTVIFKGIITRQSIL
ISALEVECAIKM-TISSI-IS-SDWDFMLSLAEMNGAPGANPPVIT-IGLMEFRADMNAI
TQLES--VKSSTWDYKQMETEELNNWAKAAKIQGEMTLNGLGD-R-FNISGVIHGNWLTV
RGIFNGTV-KKMYRIL-VDVPLGIWARLANFYSTFLPEVGDEVVLGFLNEDPRNPVILGS
MYSSPKIKAIVSK-NIEFDDE
>2690315624_31334.0
WLRILQALKAVTS-KETVSKL-YQP-KVKQPYHSFGGK-EE--DTRLKH-KQRAITSWDY
ERLILRVKCLNAGYVTLI-PIAQHIKNTI-MRLCRLSIKPHVLEKIQDLLKETI-NRY-I
LSSLIQLIDN-QPFVDYILKEAQVFEL-NSKFTF----QKIEVKVTQTLFKGFIKSIEKS
ITTVRIECIYQL-TLDDF-LT-IPWDYLVGFLDSVGNILEAVEKYA-ANVFTFSGREDES
KKLSK--ASIEYWDPSSFQTSTMTRMADTAVIQGELSCNKVNK-E-IDISKEYHACWKTV
SGLQIGVV-TQIERIK-VRIPAGVWARLSNIFSGFIPNVNDEVIVGCLGNNPDTPIILGS
LYSA-KTKAFVTK-KIQLDDE
>2690315624_31335.0
WVRARQAVLATLG-AETISKL-ITR-SVDQPYNSFGGK-ET--DPRLRH-KHRAITQWDY
EHLVLKVKCLNPGNVTLM-VVPNKIQNYV-NELNDAQVINPNYKEAKKQLDEDI-KKY-I
VNQLVTYLEQ-LHYVDYIIKSIVVKEI-NARIVI-P-GKEIEITAGETIFKGVVVKHNVK
VSYLIIECAVKM-TIEEL-IG-SDWDFMLTRAQANGKPDFSAEIET-VSIHEFDGEIDAR
DQFNK--ITAKTWSYTDLTQNELQDWSDAAKTRGRLALQGVGN-R-FNVTGVRHGNWLVI
SGLHIGVV-SQLERIL-VKIPIGIWARVATLDAGFRPEIGDEVIIGFINDDPNDAVVLGM
LNSSTKEKGFVTR-KMIFNDD
>2690315638_31344.0
WIKAGNSAKAQLS-PNIISKP-AIA-KTQQPYTSFGGR-ET--DDRLRH-KNRAITTWDY
ERLILKVKCIDAGHVTII-TIPTEIEKYI-KTLTKLHLSNPSFEEVQNQLNNEI-EQF-L
KSVVLNFIEE-RPYVDFVMVSINFKEI-NAKLVI-P-GAEIEIAVGAPLFNGIILRHSLK
IPLLILDCAVKM-TITEI-IG-TDWDFMVSRMEANGKPDFSSTVLD-ATILEFDADLDAR
NQYQS--LTAKTWDYTTLTTDELQSLADGSRCRGRINIGGVGD-R-FNVSGVRHGSWTTI
QGLQIGIV-TDLERIR-VRLPIGVWTRIACLDAGFRPEIGDEVVVGFLNNDPRHPVVLGM
LNSSTKEKGYTSR-KMIFNDD
>2690315653_31371.0
WINLSNAGIADIA-PLTIKSA-QTE-KIWQLFPSFGGR-ET--MERLRH-KKRPVLGIDI
IQLVLIAKCMGETDLQLV-VVPYRIKEYL-EELL---VHNPVYERVKSLLQEDI-RKY-L
KSEMLNFIKK-LPYVTYVIVSVDIHEV-NAEIVF-P-GNTIAITAGVSVFKGVIVKQAVR
IFQLVVTCAVKM-TITKI-IG-TDWDFILARAAFNGKPLFSSAVLR-VSIISFNAELSAE
KQPPS--IEAAAWDPQTLPQDQLKAWADSSAMKGRIELAGVGA-R-FNVSAVNHGEWTTI
QGLQIAKV-VKISRIQ-VKPASGIWARLASYYATFCPEVGDEVILGFLENDPRFPIVLGS
LFSK-SIKAIYTR-QINFDDD
>2690315655_31374.0
-----TEAWVLVP-ARAIAQL-LGV-AVFNPRAAEGGA-EAPSAVTVRH-RGRALTPSDY
ETLAVMVRAIAPGWVTVL-IVPEQVRRHI-EARARIHVTGPTYLPVGRAVRETL-ERF-L
VSDVAAELER-TPGVDHIIVSLSHDGM-EVELSI-V-NNEFRLSLGEEVFVGEITGVEPS
FPMIRLTALQRL-TAALV-AG-NDFQFLSEVAKENGFLIQD-PSLT-LSLTDFTPRITTV
GEIEG--VAAKVWVDSISYATA-PSKILTNRLTGSVNLEGLGD-Q-FGITSATHSGYRT-
------------------------------------------------------------
---------------------
>2690315655_31375.0
WLRLSQGLRLRLV-DGVITRP-TAT-SVAQVGRSFGLR-ED--ERRLQH-KGRASLGWDV
ERLLLKVRCLPSGVVTAV-VLPARMASAL-REIGRFQVRNPAYDRLQRRVNQEI-VEF-L
SEDLEARLRG-LEGVSFVLMSVTIRAA-NARLVF-P-GARLTIRAGDTIFEGLVVRHGLR
VARLIVDCAVKM-TMSTL-AG-SDWDFLLTRADANGAPAAEGPALA-VDLIDFEGDVDAR
HQYGS--AMAVSWDPKAQSKDMLSQWAKAARMRGHIALQGVGA-R-FSVTGLRHGAWTTV
PGLQVGVV-LKLDRIQ-VKVPVGVWARLLQGHASFLPEVGDEVVLGYFAGDPSHPVVLGS
LYSS-GTKAFVTR-KLEFDEK
>2690315656_31377.0
WLRAVQRVWVKVG-AGEITGL-LQS-GATNPSAAGGGC-ENLDAARLKH-QGRAVTAEDF
EWLARKVKCLPLGSITLV-ALSRQIEAYL-IERASVQVIAPAFLYVSSACQTRL-AQF-L
ESLFYSLLKS-VRTIKNIISSVKVTTV-NFHFTVQV-GKYVEIKMGETVFYGIITSVDLE
YPTVSVSGSFLM-MVKVI-GA-TDYQFLKQLAKSNDESKNAKPVIT-LNLRSYSTSVDIS
NQVSQ--VIVRGFDPKTTTMQEAQDLADADLVTGSIKLDGLGA-K-FNLTEVSHSGYTT-
------------------------------------------------------------
---------------------
>2690315657_31380.0
WIRAAQALEAVLP-PGTVTQL-AAP-GITQPYPSFGGR-ES--GARLRH-KDRAIDLWDY
ERLVLKVKCLNPGHVTLI-ALPGEIQTYL-AQRCQLHVKNPQFEEVRTQLQQAI-TRF-L
KSALIHFVET-QACVDYVVQSVTVREL-NAVLLI-P-GKSIEIQFGTKVFKGTVVKQRLK
VSTLSVDCAVKM-TAGAL-LD-SDWDFLLCRAEANGKPKFDGPVLK-LTVLELDVEMDAR
WQSKG--IKALSWKAADLDEAQLQAWADAARLRGRVQIDGIGQ-R-FQVSAVRQGNWETV
AGLQIGVV-TQLERIK-CRLPLGIWARLATLDAGFRPEIGDEVIVGFLGDDPRYAVVLGQ
CHSSAHHKGYVSR-KLTFDDE
>2690315658_31381.0
WIRTRAA-WAEVA-PGAVSVL-RST-RVENRRAAHDGV-ETVDEATLRT-LDRAVTLEDY
EQLAKRVKAVSEQGVRLL-VVPTLLADDL-DRRRRLAIEPPLYQGITDDAVAAL-YGY-F
AGEVYAVLQS-LPGTELVLLAGRIDAA-NFELEF-I-GKPVVLTVSQRLIDGEVTAIDRE
DLRTRVRGSHRL-SVRKV-AS-SDWVFLKRLADASGPRTPANDPVV-INTIWLTSTVTAA
SQVSG--VEVRGWDPKQVP-NTQDVRAKAGFAEVEVTLKGYGV-P-FDVSEAVHAGYTTM
PGVVSALV-SDIDRVK-LAFPYSGWARTVQFGAGFMPEVGDEVLVAFEGGRFDRPYVIGG
LYNG-RRRSFTSR-EVVFVEQ
>2690315763_31515.0
WVRIEDAVVAELP-VGTIKGT-LAP-KVTN-LASVRGR-ET--DARVRH-RDRALTPWDL
EQHVAAVLCLPPGHVGIV-VVPGRVIDLV-QPRATLHVLCPDYRPVTQAVTGAL-ERV-L
ASTLIAFLER-QPDVDVVVVEVEVEEV-GLTLLV-P-GAGIAVSLGTEVFDGVIASLTTH
FPVLRVEGSVLM-DASAL-AA-SDWDALTRRASELGRPPSVADPLE-LSIVELHLTQDLT
RSIEG--ATGVGWDVDAAASDEADARAVAGHIHGTLSLAGVGR-R-MAVSAARHQGYVTG
PSLGIGLV-EALDRVK-VRLPWGVWARLSNVDAGIVPAVGQEVLVGFVGGDPAHPVVLGS
LYNG-SVRALVSP-TVRLEDG
>2690315804_31536.0
WIRISRGAVSTVP-KAAI--K-AGT-KAENPIATWGGA-ETLKDGTLQH-RDRLVTAADF
EAITLRVEVLPPGVVTLM-LIPDAVCRYL-DDRRELVLRGPRYRDLWEAVAKRL-REH-L
DKELLAEVAR-VPGVLAVLFGLTIETT-ECEALL-F-GKRLRVKLGDVLFDGRITGLEAR
FPQLVVLALQDL-RFGAI-AG-SDLAFLRDRARAIGTRDKRR--AT-LRLREFSVIADIA
GQATE--VAATGWDIEAATEAEARAMAEGRFVVGRADLRGLGP-L-FELAQTRHHGFRT-
------------------------------------------------------------
---------------------
>2690315857_31590.0
WLRLCNAVQLLSH-SALQWAL-QSK-VSGYLPVLQQTP-ES--SVRLSH-KQRASTAWDF
ERLVLKVKCFPSGRLLLI-VVARQIKHYV-AALASIEVANPGFEQLQQRLQQAL-SDY-L
PQLVQSFIQQ-QPYVDYVIISVDIKAL-NAVLTF-P-GAKLVVSAGQQIFSGVVVKHSLA
IAQLIVECVFAA-TWQQL-AG-TDWDFMLLRAEVNGPPDTTAAVLC-VDLLSFNASLDAS
QQFSS--VKTVSWNPANLTDASLTSWAKAARIRGEITVSGVGE-R-FNVSQVRHGDWISV
SGLQIGVV-QQLDRIQ-VKVPLGIWARLLSFYASCLPEVGDEVILGYLNNDPGYPVILGS
VYSS-NIKAFVSR-TLEYDEE
>2690315873_31608.0
WLRVGHALQIRLP-AASIERS-RTV-KITQVAASSGGA-ES--RTRLRH-KGRAVTPADY
EALILKVKCFPPGHLLIV-ALPDDIARFI-RTVATIAVKPPVYEQIQTRLNQDM-SSY-L
MHDIESFIIG-LDYIADVIIAVEVRSV-NARVYV-P-GSLIDIEAGAPIFSGIVIKHGIR
IVRVCIECAFAL-TITAL-LT-SDWDFLLARAEANGPPDTSAAVLS-LDIMRFEAEIDAR
SQYAK--VTGVSWDPATLDTAALTAWTKAARVRGSIDLKGVGE-R-FSVSSVEHGNWITA
TGLHIGKV-AKLDRIQ-VTLPVGVWARLASAYGSFIPEIGDEVVVAYLNNDPSNPVVIAS
LYSS-MTKAIVTK-KVEFDDE
>2690315873_31613.0
WLRLR-ALEADVM-AGAVKTM-VD--KVANPRAATGGA-QDLDDFQLRS-ERGAVTANDF
ELHASRAL--GPGAVTVF-IVARSVCRVL-DKKREVYVAAPLFLEVRLAAIERI-DLL-L
PAALYAALLR-PQTVRSVILSVSYDSL-QFDITI-P-GKRLDLSMGRTMLKGEITSLRPS
FSTLTISGLHRF-RAEEI-GQ-YDIVFLMERARQAGPSTSV-STYR-LSLIEFQPELTTA
NQVSK--VTVRGWDNARASQAEAQSLALQEMVKATLEIDGVGE-R-FSVVGTTHSGYTT-
------------------------------------------------------------
---------------------
>2690315885_31624.0
WLRASQAAKVKLP-KETIAKM-VNK-SVAQPYASFGGQ-EQ--DDRLRH-KERAVTIWDY
ERLVLKVKCISPGNVAVV-VVPRAIKALL-GKRSRIEVLTPAFEEITDQLAEDI-VRF-L
ASAIVDFIDE-RPYVDSVLISITIHEV-NAKLVF-P-GAEIEIQCGETLFKGLVIRHGLK
SSFLTVVCAVKM-TLEEL-IK-TDWDFLLMRAEMAGKPDPSQAKQA-FTILDFEAELDAE
QQYQA--TSTAGWDQSSITEGELQSWGDSAKIRGRVELQDVGE-R-FGVSAIRHGNWISV
EGLHIGVV-TSIDRIR-VRLPTGIWTRICTLDAGYRPEIDDEVIVGFLYGDPRQAVMLGM
LHSSKNQKGYQSR-QLYFDDG
>2693429755_32301.0
WLAIAQAVKLRIE-AGAIVAT-QQK-GVVQPFASFAGL-ED--QSRLNH-KDRAQSGGHY
ASLAYYATAMPPGGVVIG-LVNNVIEQFL-VRRARIRVQNLQHQTVTQVLNQQL-RVY-L
RTELITFLKA-DANVLAVVQRIHIHAI-NATLTI-P-GNAISLEAGTVLFQGIVTQQALR
IPLLEVTCAVKM-TINQL-VS-TDWDFMLSRAEVNGDPTANTSVRT-LDIMGFNAELNAI
TQLAQ--VTASAWSFQSETDAELMSWAKASKITGQLTLDGLGA-R-FDVSQVEHGNWFTI
QGLYNATV-LGIARVQ-VEVALGLWARLANFYSTFMPEVGDEVILGFLNQDPRFPVILGS
MYSQ-KLKGIVSK-RVMFDDK
>2693429788_32342.0
WLRISQAAKATLA-AQTISGL-VVP-KISQPYPSFGGR-ET--ADRLRH-KGRAINVFDY
ERIVLKIKCIPPGWVTLA-VIPERVSEYL-SSRTKVQVINPVYQQVSKKLVSEV-QAY-L
MSSVLQFIEQ-REYVDYVLRSVSIKEV-NARLQY-P-GNKIELKVGTTVFKGIIVKHGIR
AAVLQLDCAVSL-TLKKV-LG-TDWDFALSRAEMNSKPELAGPTLT-LTIDEFEAEIDAR
TQWQE--VNTSSWSYKDISEPELKAWAESAKIRGRVELKGLGN-R-FNVSGVRHGIWTTV
HGLQIAVV-VQLERIL-VKMPLGTWARMASLDAGFRPEIGDEVIVGFVNDDPRFAVVLGM
LHSSKNIKGLVTR-KTMYDDE
>2693429788_32344.0
WLRLSNAAIACLP-SMSIKAL-QHE-RVWQLFPSFGGR-ET--TERLRH-KNRPMYAMDI
IQLILIVKCATASDVQLV-IVPYRIHGFI-ANLL---VHHPVYEKVKTQLQNDI-SRY-L
TADVLSYIKK-LPYISYVISSIQVHEI-NAEIVF-P-GGKIAVTAGQSIFKGIIVKQALR
IFELVLTCAVKM-TMTKV-MG-TDWDFVLARAAFNGKPNFSAPVLN-ISIISFNAEINAE
KQAPS--LEAYAWDPQTLAQTDLKIWADSNAIKGNIKLEGVGP-Q-FDVNKVRHGQWTTI
HGLQLATV-AKISRIQ-VKPASGIWARLASFYATFCPEVGDEVILGFLESDPRFPVVLGS
LFSK-STKAFYSR-EINFDDD
>2693429823_32408.0
WLKAKQAVLAALQ-AGTISKL-LQR-SVTQPYNSFDYK-EA--NKRLRH-KNRAVTMWDY
EHIVLKVKCLNPGNVTLV-VIPNKVKNHI-DQLNTTYVINPKYEEVKQELNADI-IKF-L
SSVLINYIEK-LGYVDYLVKSVVVNEV-NAQIVL-P-GKKIEISAGETIYKGIIIKHSIK
ISLLIIECAVKL-TFEEI-ID-SDWDFIVSRAQANGKPNVSSPVET-VSLLDFDAEIDAR
NQFAK--VSSYSWNYTDITEVELQDWADSSKIRGRITLEGVGD-R-FNITGVFHGNWTII
KGLHVGIV-TQLERIL-VKIPIGIWCRVASPDAGFRPEIEDEVIIGFVNEDPNNAIVLGM
LHSSGKQKGIVTR-KVLFDDE
>2693429856_32421.0
WIRVR----EVVG-IGAI--S-RG--KVSNPAPTWGGA-ETVAQAFLAH-RDRLVTEPDF
RAIAERVEILPPGVVTVL-VIPDAVVRHL-CPRRELHVLGPDYVDVMEAVKAAI-ETF-L
AAELLVVAAR-VEGVQRVLISLAVETA-EAELCF-F-GKAVGVEIGGAVFSGRITALEGR
FPEIIALAFQDL-RAQAI-AS-SDLAFLRDRAREAGARARRG--AT-LNLQELSVTADVA
GQCTA--LIVSGWDVAAITQVEADAFAAARFVQGEVTLKGCGP-L-FDITRARHTGLLS-
------------------------------------------------------------
---------------------
>2693429860_32423.0
WLRCRDG-WQTVA-ARALTVL-RDP-TVSNRAAATGGV-ESLAETTLRT-RERAVTTEDY
EQLARRVRCVPSTAVRVL-VVPERIRSFL-DARRRVLVEPPFYQGVTRRALRAL-YDY-L
SGELHAVLQR-VDGVDLVLTYAAVDSR-NFLLRY-I-GAPVRLTVQAPLLTGEVTALECE
LTFTEVRGAHRL-LVRKV-AQ-SDWVFLHRLAELVGMPEPPADPLV-LNLIALRAGVTAT
AQVPE--VGARGWDPATGTDAAVRAVSGAGCTEIEVALANIGE-P-FQLTSTRHAGYTTA
DGLVPAVV-SDVKRVR-LTLPWTGWARVVQPGAGLLPEVGDEVLVGFTGGNLDAAYVLGG
LHNG-TARALVSR-RLELLEA
>2693429868_32427.0
WFAAVNGVWAR-------WSF-TPA-SIAEIPTPGTSR-EP--RDRLRH-RRRGVTPWDM
ERLVLMAKCLPPGHMTLV-VARNTIQKWL-ADYT---VVNPTFERLQQLLRRDL-RRF-L
-AHIA----E-KDYIEKIIQAMYIHEL-NATVIV-L-GAEIEIRAGQQLFKGIVTSQRAR
LARLEVLCALKL-TMKAI-IT-TDWDFLRLLADRNGKPDSSVPALL-VDIIDFDISLETN
RTIKN--AVQDAWDEASVDASDLKEMANAAAVSGSLEISNTGK-R-FGVTAVSHGKWTSI
HGLQIGKV-VQLARIL-ISLPMDVWARYAQPYASFLPEVGDEVIVAFLNADPNAPIIVGS
LHNE-KIKTIVTR-KVIFDEE
>2693429880_32434.0
WLKASQAAAVSLP-ANTISKL-KDP-KISQPYPSFGGK-ET--STRLRH-KDRAITIWDY
ERLVLRVKCLNPGHVTVI-TIPDQVKEFL-QKRIQLNVCNPVFEDVLNLLKESI-TAL-L
KSVLINFIES-QYYVDYIVMAIAVKEI-NATIIL-P-GKEIEIKAGKTIFKGIIIKHGIK
VSVLVIECAVKM-TMEQL-IG-TDWDFIMCRADANGKPNFSGAVLT-VTVHDLDAEIDAR
FQLKG--VKATAWDPSQLVDQELQQWANAAKIRGRIQVNGAGD-R-FNVTGVRHGNWLTV
QGLQLGVV-TKLERIM-VRLPLGIWSRVCSLDAGFRPEIGDEVIVGFINNDPRHAVILGM
CNSSKKEKGYVSR-KMIFNDD
>2693429887_32435.0
WIKAVNAAKATLA-PSIISKP-AVA-KTNQPYASFDGK-ET--NDRLRH-KQRAVTGWDY
ERLVLKVKCINPGHVTVV-TIPTEIQQYL-EKLNRLHVINPQFEEVQNQLSIDI-EQF-L
KSVVLNFIEE-RDYVDYVVASISVKEV-NAKLVI-P-GTEIEITAGTSIYKGIILKHSLK
IPVLMLECAVAM-TVETI-AG-TDWDFIVSRMEANGKPDFTSTVLD-ATMFEFDADLDAR
NQYQS--LKAKTWDYSNITETELQSLADGSRLRGRINIGGVGE-R-FNVSGVRQGVWTTI
QGLQIGVV-TDLERIR-VRLPIGVWSRVACLDAGFRPEIGDEVIVGFLNNDPRNPVVLGM
VNSSSKEKGYVSR-KMIFNDD
>2693429890_32436.0
WLRIFNALIVRPP-IRVEKTA-ILH-LSFGPFHLDIGQ-EN--EDLLRH-KNRASSTWDF
ERLVLTILVYGGTKVQVL-VTPLKIKDYL-SSKV---VSNPVFEKLKDLLVKEL-IDF-L
KSEILNFMEA-RNYVAFVVVSIRIQEI-NANIRI-P-GNQIDISLGNKVYSGIVLSQKMV
VSFIEVECAFKL-TFKKI-LN-SYWDYILIRAEVNNLFDLSVPDFK-ILALDVDLELSAE
NIHKN--FTTVSWDEDSLEKTELENFAKSSKIKGRLELSGFGD-R-FSVSKVNHGNWITA
KGMYIGIV-KAIHRVK-ISLPSFLWARISFNYASFFPEIDDEVLVSFVNNDPRFPVVVGG
LYSK-KFKSIITK-SIRFDDE
>2693429898_32439.0
WLRAVESFWVRVE-AGAVTHL-KTP-SVDNPFPADGGA-ESMDAVEIRT-RGKAVTAADF
EQVAAAVECKPPG-ITLL-IVPGRVQHAV-SEAAQITVRGPSYTPVSTEIESTL-AAH-L
ADSLASLLNS-VPGVDTVIADLVVTTL-SFSFTLNI-GTDVEIAMGTSLLTGSIRSIHSE
FPVVTISGLKGL-MVKDI-LS-SDYRFLEALADHYGPQTGR-PVAE-LALHDFYAEITDT
KSNHR--VEVRSWDAEAMSRNEAKQIADKGRIDGHVTLEELGG-R-FSVTNATHSGYRT-
------------------------------------------------------------
---------------------
>2693429902_32442.0
WLRARQAVLAKLP-AETISKM-VNR-GLTQPYNSFGGK-ES--DERLRH-KNRAVSIWDY
EHLVLKAKCLSPGSVVVV-VIPSKIQQFL-KRHNQTLVINPEYEEVRSVLNDDL-TRF-L
KSVIINYTEQ-LDYVDFILLSITVKEI-NAKIVL-P-GKEVEIKAGETIFKGIVIRHNLK
IAVLIIECAVKL-SVEQI-ID-SDWDFCVTRAQANGSPDFNQEKLN-LTIFDFDAEIDAR
NQFDT--ITSYGWDAANISDAGLQDWANASKIRGKITLSGVGN-R-FNVSAVRHGNWTCV
NGLQIAKV-TQLERVL-VRMPLGVWARVATLDAGFRPEIADEVIVGFLNGNPNDPIILGM
LNSSAKEKGFVTR-KFIFNDE
>2693429903_32443.0
WLRLRGAGYRELP-PGSLKDI-SAF-RVQQPEPTLGGR-ETLAEALLRH-VDRAVTEEDY
RRLAARVEVLPPGVVSVM-VLPEAVHAYL-DARRELYVIGCEYVPLGQAVRQAV-RRF-I
DRELYVAVAQ-VPGVASIVSSMRLEAE-GLELRF-L-GAPIGIYTGQEIFRGVITGIEAV
FPEFVVLALQKA-RAEKL-AR-SDLAFVRRLLATRDARSAV---LE-LELRRVRVTADLA
HQATQ--VTCTGWNAIQSTSDEATAIARARFVRIDVRLRGLSA-R-FDVVRASHHGYET-
------------------------------------------------------------
---------------------
>2695420547_32765.0
WIRAANCIRLILP-AGTIQGI-KEP-SVTQPLSGFGGK-ET--ATRISN-RHRALMIKDY
EHLVLKIQCIPASKICLV-VFSAEIQQLV-RQYASLRVINPVYERVNRQLVVLA-QNY-I
YKELHARMVN-HEDLMRLLVSAMVQEL-NATLKF-P-GNTIRLDAGDTLFDGVIIGLRII
TSYMLVECAYSA-TIKEV-LL-SDWDFALSRADANGKPDVSAPVLT-VDLTAFDLELSAD
DQFTQ--YEAMSWDPATTDEKALKQWADGARYQGSIELKGLGK-R-FNVGSVTHNEWMTL
QGLHAAVV-RKLDRIQ-IELPWLLWARLSTMYATFLPEPDDEVVVGFMNEDPGHPVILGG
VYGE-KTKAIVTR-RIEFNEE
>2695420933_33099.0
WLVARNGVAVEVA-PGTVEQL-FPK-TVTQETPSFNGR-ET--EARLRH-KRRGINQWDL
EQLVLKVRCLNPAHTVIS-VIPKAIEDWL-RQKS---VVNAFWDVVSQQLNTDL-QWF-F
LATLVDYIDE-LPYVHHIYACTVLNGQ-PFQLIS-S-GQPLTIQAKLILFEGTIVRHKFK
HSRLQLTAAVNL-SIETI-VR-SNWDFINLRAEANGKPREQVKVLT-ANVFELEVEQDER
KYRLE--DELISFNPATFHQAEARDRVAASKHNGLLAVEGFNE-I-ADITSVMHGGFSTP
LVLNALVT-ALEGRVQ-VKIAGPLWARLLTPYAGLLPEIGDEVLVAFTGTDYDVPLVLGS
SFSP-KPKVLVTK-KWAWNDE
>2695420936_33100.0
WIKASQAVLARLE-AESIDKL-LRS-SVIQPYASFGGK-EQ--QSRLRH-KQRAITIWDY
EHIILKVKCVNPGHVTCI-VVSDEIDRYL-QTIIELHVKNPIYEEIQQKLQEDL-KEY-L
KSMILNFVEE-RPYVDYVIDSLSIKSV-NARLVL-P-GAEIEIQMGEPVFSGIVIKHGIK
SSQLIVELAVKM-TIEEI-IQ-TDWDFMVTRAEANGAPSLSSPVAE-LNIKEFDAEMDAR
DQFGS--VTGKSWDFAQLDSEEMQHWANAAKIKGRVQLGGLGD-R-FNVSSVAHSSWYTI
HGLQVGVV-TAIHRVQ-VRVPVGIWARVASLDAGFRPEVDDEVIVGFINDDPRDPVILGM
MNSSAKEKGIITR-KVLFDDD
>2695420942_33106.0
WLRCR-TSPAPVP-AGAITTL-LSE-AATNLRPATGGA-QSLADLLLRH-QNRAVTAADY
AALARDAVALPPGAVTVV-VVAAAVCAEL-EPR-ELYVRAPGFVEVARRAESTV-DSF-L
PARLSGLLAS-VPGVLTVVIDVSYDGL-GFSFTV-P-GQKLELWMGTRLMTGEITSLRPS
FPTLAVTALHRF-RAKQI-GD-YDIVFLLERARRTGPSASL-VAHR-LSLLEFEPSLSTA
RQVSE--VVVQAWDRRLANEQEANRIAQDDMIQASLRIDGLGR-R-FDVTGTRHAGYRT-
------------------------------------------------------------
---------------------
>2695420944_33107.0
WIRARQAVLATLP-ADTISKL-ITR-SVSQPYNSFDGK-EA--DTRLRH-KHRAITQWDY
ENLVLKVKCLNPGHVTLM-VVPNKIQKYV-NELNNAQVINPNYIEAKKQLDEDI-KKY-I
INHLINYLEQ-LYYVDYIVKSIVVKEV-NARIVI-P-GKEIEITAGETIFKGVVVKHNIK
VSYLIIECAVKM-TIEEL-IG-SDWDFMLTRAQANGKPDFGGAVET-VSVHEFDGEIDAR
DQFSK--ITAKTWSYTDLTQDELQQWGDAAKTRGRLTLQGVGN-R-FNVTGIRHGNWLVI
SGLHVGIV-SQLERIL-VQIPIGIWARVATLDAGFRPEIGDEVIIGFINDDPNDAVVLGM
LNSSTKEKGFVTR-KMIFNDD
>2695420951_33109.0
WIRAQQAVLATLP-CETIKKM-VTR-SVSQPYNAFGGS-ES--DARLRH-KNRAITLWDY
EHLILKVKCLNAGHVTLI-VVPNSVTNYI-NSLNNAEVINPNYEEITEQLKTDI-TKF-L
KSILIDYLEK-LTYVDYLVKNITVKEV-NAQIIL-P-GKEIEITAGETIFKGIVIKHNLR
IAQLIVECAVKM-TFEEI-IG-SDWDFVVSRAQANGKPNVSQEIET-VSLLDFDAEIDAR
HQVKK--VAAYSWNHADVADTELQDWADAAKVRGRLKLEGVGD-R-FNVTGVQHGNWVAI
QGLQVGIV-SQLERIL-VQIPIGIWCRIASPDAGFRPEIGDEVIVGFINDDPNDAIVLGM
LHSSAKEKGIITR-KVLFDDD
>2695420958_33115.0
WLKAKQAVLASLQ-AGTISKL-LQR-SVTQPYNSFDYK-ES--DPRLRH-KNRAVTMWDY
EHIILKVKCLNPGNVTLV-VIPNKVKNHI-DKLNTTYVINPNYEEVKQQLNSDI-IKF-L
LSQIINYIEK-LGYVDFLVKSIVVNEV-NAQIVL-P-GKKIEITAGETIYKGIIIKHSIK
ISLLIIECAVKL-TFEEI-ID-SDWDFVVSRAQANGKPDVSSPVET-VTLLDFDAEIDAR
NQFAK--ISSYSWNYTDITEVELQDWADASKIRGRITLEGVGD-R-FNITGVFHGNWTII
KGLHVGIV-TQLERIL-VKIPIGIWCRVASPDAGFRPEIEDEVIVGFINEDPNNAIVLGM
LHSSGKQKGIVTR-KVMFDDD
>2695420982_33125.0
WIRASQAAKVVLP-GKTISKM-LVA-KIDQPFTSFGGK-EA--SNRLRH-KNRSITIWDY
ERIILKVKCLNPRHVSLI-VVSSDIDELI-GSLRRVHVHNPIFEEVKVKLEEAI-IKY-L
KSVILNFVEE-QSYVDYIIESIWVKSV-NARVVL-P-GNEIEIKAGDTIFKGIITKHSIQ
AGYLILELAIKM-TIEEL-IS-TDWDFMMTRAEVNGAPDLAAPIVE-LNVYEFEAGLDAR
DQFAA--VKSSAWDLANVKDAELKAWSDAAKIRGTIQLAGFGD-R-MNVSSVSHSDWFTV
NGLQIGVV-TNIHRIK-VRLPIGVWARLATLNAAFRPEIEDEVIVGFLNDDPRDPVILGS
LFSSAKQKGVVTR-KFLFDDD
>2695421014_33136.0
WVRCRGSDWSLVA-AGTLRML-RTS-RAENRRAAVGGV-ESVESATLST-LYRAVVPRDY
EVLARRVACVPEGGVRLL-LVPRALADYL-DQRRRLVVEPPYYQGVTTAALAAL-YGY-F
AGEVYAVLQR-VPGVDLVLVEGYVDSR-TFVLRF-I-GSEARLLVSKPLLKGEVTALELD
FTFTVVRGAHRL-FCRRV-AQ-SDWEFLRDLAEDAGGPTAASDPLV-LNLVRCRAGVTAA
EQVSQ--VQVRGWDTKTGAQARVEQVAKASFAEMEVALSGVGS-P-FDVTASRHRGYETV
DGVVIGLV-SDTKRVK-VKFPWSDWARCAQTSGGFVPEVGDEVLVGFEQGRLDRPYVLGC
LFNG-QRRTFSSR-QLELLDT
>2695421017_33141.0
WLRVSQAFTVSLD-AGMIKTT-ART-EVRQPYPSFNGR-ES--LERLHH-KQRPITTTDI
AEIVLKVHCLGESDVKIV-VIPFQIRKLV-ASKL---VVNPVYERVKSRLNRDI-RRF-I
TSEILNFIKK-CPYVVHVLSSANIHTI-NAELIL-P-GKEIEITAGKSLFKGFIVKHSLE
VFRVKLVCAVSM-TITSI-IG-TDWDFILSRADFNGKPKLDAAVMK-ISMMAFEAELNAE
DQPTA--LNASGWDNKTMTTAELKVWADAAAFKGRIELEGVGK-K-FNVSSVNHGTWNTV
HGLQIATV-KKLSRIQ-VELASQLWARYLNFYATFLPEINDEVIIGFLDNDPRYPVVLGS
VYSD-KLKSIITK-KISFDDE
>2698536700_33389.0
WVKAKQVVTAQLP-AKTISKL-ITR-SVEQPFNSFDGK-ES--DPRLRH-KNRAITLWDY
EHLILRVKCLNPGKVTLV-VIPNSIESFI-NSKNSAKVINPDYEKVIKQLNEDL-IKF-L
RSIVIEYIEN-LYYVDFLVMSIVVNEV-NAQIVL-P-GKKIEIKAGETIYKGIVVKHSIK
ISLLIVECAVKL-TFEDI-IG-SDWDFIVSRAQANGKPDLTSPVET-VSMLDFDAEIDAR
NQFAK--VSSYSWNASNVTDTELQDWADASKVRGRITLEGVGD-R-FNITGVFHGNWTVI
KGLHIGIV-TQLQRIL-VKIPIGIWCRIAVLDAGFRPEIEDEVIIGFINEDPNDAIVLGM
LHSSAKQKGIFTR-KVLFDDD
>2698536714_33405.0
WLRISNACKIQ---REVTKIA-IPS-KVSGPFGLRFLS-LI--EDLLRH-RNRAIDGWDM
ERLILRVMVYGGSNVQVV-VVPQDIKSYL-KGFL---VCNPVFEKLKDLLEKEL-IAF-L
ISEIQRFIEN-RPYVEFVVISITVQEI-NAVIKI-P-GKEIEINLGSLAFKGVVVSQRLI
VSYIQVLCSFLL-TFSAM-AS-TDWDFLVIRSEVSNKFDFGTSDIT-IVVIEVDLDLNGE
NLFSE--FEFTGWDQSTVGSEEFKTYSDSSKIQGKVELSNFSD-R-FNVSKVFQGQWSTA
AGYQIGVV-TKIDRVE-LQLPAKIWARLAFPYASFFPEIGDEVLVNFLGNDPRFPVITGS
LYSS-IIKSIYSK-SITFEDE
>2698536714_33406.0
WIKASQAIKAEIP-TETISKL-KIG-KIQQPFSSFGGK-EA--PERLRH-KQRAITLWDY
EHLVLQVKCLNPRHVTLL-VISESIREFV-TKIYLLHVVNPVYEEIQRKLEDDL-KQF-L
SSVVLHFVEK-LDYVDYLVAMIAVKAV-NAKVVL-P-GVTLKIDAGETIFEGIIIKHGLE
ISKLTLELVIKM-TMEEL-IG-TDWDFILSRADVNGKPNTTAPLLE-LNVVEFEAEMDAR
RQFAA--TKASSWDFIKMADEELQAWTDASKIQGRVELKGFGS-R-FNVSAVYQQKWFTI
QGLHIGIV-TALQRIQ-VRLPLGVWARYASPDAGFRPEIGDEVIVAFINEDPRDPVILGM
LHSSSKEKGIITR-KVMFNDE
>2698536748_33418.0
WIKAKQVVTAELP-AETISKL-INR-SVSQPFNSFGGT-ES--DDRLRH-KNRAITLWDY
EHLILRVKCLNPGDVTLI-VVPNKIQNYI-SNLNDVAVINPEYEQVVKQLNEDI-AKF-L
RSTVIDYIEK-LYYVDYLVKSIVVNEV-NAQIVL-P-GKKIEITAGETIYKGIVIKHSIK
ISLLIIECAVKL-TFEEI-IG-SDWDFMVSRAQANGKPNVKSSVET-VSLLDFDAEIDAR
NQFAK--VSSYSWDYSNITEAELQDWADASKIRGRITLEGVGD-R-FNITGVFHGNWTII
KGLHTGIV-TQLERIL-VKIPIGIWCRVASPDAGFRPEIEDEVIIGFINEDPNNAIVLGM
LHSSGKQKGIVTR-KVLFDDE
>2698536803_33425.0
WIKVAQAIRATLP-SGALSKL-NEA-KLSQPFDSFAGR-EG--EGLLRH-KGRAIQKFDY
ERLALKVKCINPGYVLLA-VIPEEIQAYL-KQRNRLRVMNPRYEKVNEKLRQDL-RTF-L
QSDLVGFLET-RDYLDYIVLSISIKEI-NARILL-P-GKEIIIKIGTQAFKGIITKHTIK
VTQLLIECALRM-TFDRL-IG-SNWDFMLLRAEANGQPDTTAPVLQ-VSIIEFEAEMDAR
TQWAN--VEAVSWDYKTLMEQELQNWADGAKIRGRLKLNGVGD-R-FNVTAVKQGSWYTI
KGLQIAKV-LQLERIL-VKIPVGTWVRIACLDAGFRPEIDDEVIVGFINDDPRHAVMLGM
LNSSAKEKGFFTR-RIHFNDD
>2700988679_33505.0
WIRLRNAVEVK-K-PKTITEL-AQS-EVFQITESFGGR-ED--KEFLYH-RGRALSPKDY
ERIILMVKCFAPGYVTIV-PVSYDIKNFL-KEKI---VLNPYFERMQLDLNNQI-NRF-I
ENDLKTFIEN-LEYVKFIVISADIYRI-NAVVVV-P-GNEITIKAGNEVFTGIIVKLGIF
ASYTKIECAIAM-TVGDI-FK-TDWDFVMARAEANGKIATNGPSLS-LDIIEFDAYADAT
HQVKK--TEARAWDVSKVEKSELDTWAEASRICGSVKLNYLGD-R-FNVSGIQHGRWCTV
SGLLTGVV-IQINRVK-VKIPLGVWARLGGPYASVFPEVGDEVILGFFNADPSSAVILGS
LYSA-NIKMLLTR-SVEFNEE
>2700988680_33506.0
WIRLEQAVEVV-K-PGCINEL-AQS-AVYQLEESFGGE-ED--REYLYH-RNRILTARDC
ERMILLVKCFALGHMLIV-PVSEDIKQFV-KQNS---VMNPQFEKIQQDLNQQI-NNY-L
KEHLQKFIQN-LPYVEEIIISADVYRI-NATITI-P-GEEIELKAGNSVFKGVITRLGIS
VSCTKIECAIAL-TIGTL-AS-TDWDFIMTRAEANAPISSKGSELS-LDIIEFNATVNSE
HQVKN--VEARAWDITKVDKGILDTWAKASRISGSIKLDYLGA-R-FNVSGIHHGSWTTI
TGLLTGIV-LQIHRVK-VKIPIGVWARLGTPYASFFPEVNDEVILGFFNGDPSSPVILGS
LYSS-KIKQLLTR-SVTFDEE
>2700988683_33507.0
WIRISQSLEVK-K-PKSIKEL-TKS-SVYQFEESFGGK-ET--DNYLYH-RNRGVCTEDY
ERLILKVKCFPPGHLLVV-PVSLNIRDYL-QSKV---VVNPFFDKLQLDLNEKI-NRY-L
KMELKSYIES-LDYVDQVIVSVDVYGI-NAVVVI-P-GSEVTIKAGSPIFKGVVVRHGVS
ISCVKIECAIAM-TVKKL-AG-TDWDFIMTRAEANGKIAAKGAEVE-LDIIEFKAEANAL
FQVKN--VEAKSWDITKVSKGMLTSWAEASRICGSVGLKNVGD-R-FKVSGIHHGLWTTV
HGLMTGVV-MQIHRVK-VKIPLDVWARLGGVYASFFPEVGDEVILGFFGGDPSSPVILGS
LYSG-KIKQILTR-SVEFNEE
>2700988694_33518.0
WVKVKQAVQAELP-AESVTKM-VKR-GVSQPFSSFGGM-ES--DTRLRH-KNRAVTVWDY
EHLVLKVKCLNPGNVVLI-VIPNEISQFI-NRHNKAVIANPDYEEVKKKLNEDI-TRL-L
RSLVVNYIEK-LSYVDYVVMNIAVKEI-NAKIVL-P-GKKIEIKAGETVFKGMVIKHNLK
ISFLIVECAVKM-TISEI-IE-TDWDFCITRAQANGKPDVSQETET-VTLLDFDAEIDAR
NQFQK--VTSFGWNAADANNTALQEWADAAKIRGRIKLQGVGE-R-FSISAVRHGNWTVV
NGLQIGIV-TQLERIL-VRLPVGIWARIASLDAGFRPEIDDEVIVGFINEDPNDAVVLGM
MNSSAKEKGFVTR-KFIFNDD
>2700988700_33520.0
WIRALQAVRVHAP-AGTIQKL-ITP-KITQPTASTGGK-EK--PARLRH-KSRAVTIWDY
EHLVLRVKCLNPGNVVII-PIPTSVESYL-KQIANIKVCNPVFEEVVLRLLKDF-RAF-L
KSTLVNMLEG-LPYVEYIIFKITIKEV-NAILTI-P-GNKVEIQLGESVFKGIVTAHGSR
ISQLVVTCAIQM-TASQL-IG-TDWDFVLGRFDVLGKPDLKQRKFD-VTLIDYQANIDAR
TQATA--AEASSWDYSAWTEAELKALADAAAIKGNITIGGIGE-R-FSVSAVKHGDWITT
QGLYNGVV-TDIERIR-VKIPVGIWARIATLDAGFRPELNDEVVVGFMGTDMRDAVVLGM
LHSSSLQKGYVSK-KLIFDDE
>2700988700_33521.0
WFCASQATEVTLP-AGSISKL-AVK-KVEQPFASYDGK-EV--GKRLRH-KGRAITSWDY
EHLVLKVKTIPPGHVLLV-PLALEIEQYL-QQRTKVRARNPLYEQVMKKLNDEI-VRF-L
ASAIINFIEE-RPYVDFIVTQIIVKSF-NAKVVL-P-GNEISIELGETVFEGIIVKHGIK
AAVLMLEAAVKL-TIEEL-AG-TDWDFMLTRAEANGKPATSSPVLT-ANIYEFEAEMDAR
RQITA--VTSQSWDFTKLSQDQLQDWSDASKITGRITLDGVGD-R-FNVTGVLHGNWHSV
NGLQIGVV-LDIDRVK-VHVPLGIWARVATLDAGFRPQPQDEVILGFLNDDPRDAVILGC
LHSKDSQYGIVTK-KLIFDDT
>2700988709_33530.0
WIKATNGVVATIP-PYSIKGF-EKT-ALWQLFSSINGE-ES--TDRLRH-KQRPVQNRDI
EQVVLMVKSFNGTNLHLV-LIPFDVKSFL-DKII---VGNPIYERVKRKLTKDI-NNY-I
KSDLLLFIKT-RPYIEYVVESVNIHEL-NAEISL-P-GNTIEITAGISIFKGVIVKQAIR
IFALIITCAVTM-CMNVI-AG-TDWDFILARADFNGKPKVDGAVLR-ISMFSFDAELSAE
KQPTS--LQVSSWDIKQLTNEDLTVWGNAAAIRGMIELAGVGD-R-FNVTMVNHGTWTTI
NGLQTATV-KKIFRIL-ITLPSGIWARMANFHATFLPEVGDEVIIGFLENDPRYPVILGS
LYST-AIKTIITK-KMTFDDE
>2703719299_34498.0
WLRVAQAVAASLP-ANSLKGL-VEP-GIKQPFTSFGAK-EL--DSRLRH-KQRAVGLWDY
ERLVLKAKCIPLGQVTVV-VIPNDIGDFL-NTHAHIVVKNACYLPVKQKLNEDV-NHF-L
ANAIIDFIER-CAYVDYVLLSVHVMEV-NAELVY-P-GKKITIKLRKTVFTGLVARQEIN
ASTLTVIIAVAM-TIKKI-IG-SDWDFVLARAESNGSIKAPSAAVT-LEIYNIDIEANGV
GQYKK--VSASAWDVKNLSQAELTAWITGSLIRGCIEIKGLGK-R-FDVTGIGHGSWITI
SGLHIGQV-LDLSKVK-IKWPTTLWARLASPDAGFRPEVGDEVVMGFVNGDPRQAIILGS
LYGS-KGRGIVSK-VIGFDDE
>2706794495_34578.0
WLQVSHVVQARAG-SGSGWQV-LSP-GVSLMLPVQGDA-ES--LRQLRH-KGRALTGWDY
ERLVLQVRCFPPGHVLLL-VRQHRIQSWL-QTVANIAVHSPVYDRVQRALNRDI-CAY-L
LHQIESFIAH-LDYVRFVVLSLHVKRV-NAELVI-P-GNALTIAAGQVLFEGIIIRHGIR
LSRLTIECAIGM-TLRQL-IG-TDWDFLLTRAEANGAPCLSAPVLT-LDLMSLTADIDAR
YQFTS--VTGVGWDIKNLPASALRDWASGSRLRGTIELAGVGA-R-FNVSGVRHGQWLTV
DGLQIGIV-KKLDRVQ-VSLPV-LWARLASYYASFMPEVGDEVILGYFNNNPSDPVILGS
LYSS-KLKTLMTR-TLQFNEE
>2706794495_34581.0
WLLMTQGVRVLLA-AGSITAL-ATP-SIVQPFDSTGGR-ED--DIRLKT-KDRMHTCWDV
ALLARFVKNLSPGEVRLG-VVQNQILTYL-SARQQVSVCNLRPEPVQQALTQSI-NLF-L
SAAIASVLTG-FDEVAAIVRRIQIQRI-NATLEI-P-GAEIVISLGKKVFSGIVTRQSLQ
VPLLVVECAIKM-SMSTL-IG-SDWDFILSRAEVNGSPTASTSVLT-VGLYHFSAGLNAV
TQLAQ--VKASAWDDKTLDNDALTQWSKAAKITGELTISGMGS-R-FDVSGIEHGNWFTV
EGLFNATV-KKVDRIL-VELPLGLWARLANFYSSFLPEVGDEVIVGFLNQDPRFPIVLGS
LYST-NKKAIVTK-RIVFDDK
>2706794595_34635.0
-----NAMTATLS-AESIQRT-VEP-SVVQPWASWGGR-ES--HGRLSH-RNRALTWGNM
ATLLKDVKYPTSEQQQLT-VIPAEMADWL-EQRDSITVTNPSYIDVYRQLRQSL-SET-Y
YFQLLATIQQ-HPLVERVTVDVDTHRV-NTTIKL-V-GKNLTMELCSVLFNGVITRQSLR
VLLLTLVILQLM-VLSSL-LN-SDWYFLLCRLSAMGAETLNTPVHI-LVVKDAYWQFDNQ
RNPAS--LEISGWDISKLTTLESGYLAQGSGVTGAIQLLGFGS-Q-VDITGVRQVDWETA
SGLHIATV-GKYQRIP-IILSTYLWARLGKPYASFYPEPGDEVIIGFFENDPRYPVILGA
MHNP-KEKTLIVKIEQQLLID
>2706794884_34839.0
WLRAAQALKATLE-SGTISKL-DQP-KITQPFATFGGR-ED--SKRLRH-KDRGITLWDY
ERLILKVKCLNPGHVTII-TIPEEIGAFL-SKRLTLHVRNPEFEEVLEKLQEAI-TRF-L
[truncated: 173,667 more chars]
