# Supplementary material for: The extracellular contractile injection system is enriched in environmental microbes and associates with numerous toxins
Source: Nat Commun. 2021 Jun 18;12:3743. doi: 10.1038/s41467-021-23777-7 (PMC8213781; doi:10.1038/s41467-021-23777-7)
Supplement: Supplementary file 10 — Supplementary Data 7 [file 41467_2021_23777_MOESM10_ESM.xlsx]

## Sheet: Sheet1
genome_id	Phylum	Genus	Species	Strain	eCIS operons in genome
2630968265	Acidobacteria	unclassified	Acidobacteria bacterium Mor1	Mor1	2
2734482175	Actinobacteria	Actinokineospora	Actinokineospora cianjurensis	DSM 45657	2
2596583538	Actinobacteria	Actinokineospora	Actinokineospora diospyrosa	DSM 44255	2
2596583621	Actinobacteria	Actinokineospora	Actinokineospora globicatena	DSM 44256	2
2528768220	Actinobacteria	Actinokineospora	Actinokineospora inagensis	DSM 44258	2
2616644847	Actinobacteria	Actinokineospora	Actinokineospora terrae	DSM 44260	2
644736323	Actinobacteria	Actinosynnema	Actinosynnema mirum	101, DSM 43827	2
2596583522	Actinobacteria	Actinosynnema	Actinosynnema pretiosum	DSM 44132	2
2675903153	Actinobacteria	Amycolatopsis	Amycolatopsis pretoriensis	DSM 44654	2
2772190728	Actinobacteria	Amycolatopsis	Amycolatopsis vancoresmycina	NRRL B-24208	2
2718217663	Actinobacteria	Saccharothrix	Saccharothrix carnea	CGMCC 4.7097	2
2540341184	Actinobacteria	Saccharothrix	Saccharothrix espanaensis	DSM 44229	2
2751185734	Actinobacteria	Saccharothrix	Saccharothrix sp. NRRL B-16314	NRRL B-16314	2
2596583539	Actinobacteria	Streptoalloteichus	Streptoalloteichus tenebrarius	DSM 40477	2
2654588047	Actinobacteria	Streptomyces	Streptomyces anulatus	ATCC 11523	2
2634166399	Actinobacteria	Streptomyces	Streptomyces europaeiscabiei	NCPPB 4064	2
2671180089	Actinobacteria	Streptomyces	Streptomyces sp. 2131.1	2131.1	2
2515154149	Actinobacteria	Streptomyces	Streptomyces sp. ATexAB-D23	ATexAB-D23	2
2515154096	Actinobacteria	Streptomyces	Streptomyces sp. CcalMP-8W	CcalMP-8W	2
2654587638	Actinobacteria	Streptomyces	Streptomyces sp. CFMR 7	CFMR 7	2
2518285535	Actinobacteria	Streptomyces	Streptomyces sp. CNB091	CNB091	2
2615840648	Actinobacteria	Streptomyces	Streptomyces sp. GP55	GP55	2
2515154097	Actinobacteria	Streptomyces	Streptomyces sp. LaPpAH-165	LaPpAH-165	2
2515154171	Actinobacteria	Streptomyces	Streptomyces sp. LaPpAH-95	LaPpAH-95	2
2630968971	Actinobacteria	Streptomyces	Streptomyces sp. MNU77	MNU77	2
2643221673	Actinobacteria	Streptomyces	Streptomyces sp. Root1295	Root1295	2
2643221578	Actinobacteria	Streptomyces	Streptomyces sp. Root63	Root63	2
2634166319	Bacteroidetes	Algoriphagus	Algoriphagus aquimarinus	DSM 23399	2
2698536714	Bacteroidetes	Algoriphagus	Algoriphagus halophilus	DSM 15292	2
2523533625	Bacteroidetes	Algoriphagus	Algoriphagus marincola	DSM 16067	2
2747842515	Bacteroidetes	Algoriphagus	Algoriphagus sp. ARW1R1	ARW1R1	2
2523231064	Bacteroidetes	Algoriphagus	Algoriphagus terrigena	DSM 22685	2
2506520046	Bacteroidetes	Aquiflexum	Aquiflexum balticum	BA160, DSM 16537	2
2523533620	Bacteroidetes	Aquimarina	Aquimarina latercula	DSM 2041	2
2667528136	Bacteroidetes	Aquimarina	Aquimarina longa	SW024	3
2585427800	Bacteroidetes	Aquimarina	Aquimarina macrocephali	JAMB N27	2
2606217184	Bacteroidetes	Aquimarina	unclassified	AU119	2
2773858105	Bacteroidetes	Chitinophaga	Chitinophaga arvensicola	10_5 24_1	2
2634166296	Bacteroidetes	Chitinophaga	Chitinophaga filiformis	DSM 527	2
2773857783	Bacteroidetes	Chitinophaga	Chitinophaga ginsengisegetis	28_1	2
2595698247	Bacteroidetes	Chitinophaga	Chitinophaga ginsengisegetis	DSM 18108	2
2728369473	Bacteroidetes	Chitinophaga	Chitinophaga ginsengisoli	DSM 18107	2
2596583629	Bacteroidetes	Chitinophaga	Chitinophaga japonensis	DSM 13484	2
2700988700	Bacteroidetes	Chitinophaga	Chitinophaga jiangningensis	DSM 27406	2
2728369470	Bacteroidetes	Chitinophaga	Chitinophaga niastensis	DSM 24859	2
644736340	Bacteroidetes	Chitinophaga	Chitinophaga pinensis	UQM 2034, DSM 2588	2
2622736599	Bacteroidetes	Chitinophaga	Chitinophaga rupis	DSM 21039	2
2758568846	Bacteroidetes	Chitinophaga	Chitinophaga sp. S165	S165	2
2693429788	Bacteroidetes	Chitinophaga	Chitinophaga sp. YR627	YR627	2
2609459644	Bacteroidetes	Chitinophaga	unclassified	CF418	2
2681813561	Bacteroidetes	Chryseobacterium	Chryseobacterium gambrini	DSM 18014	2
2690315624	Bacteroidetes	Chryseobacterium	Chryseobacterium scophthalmum	DSM 16779	2
2724679821	Bacteroidetes	Dokdonia	Dokdonia pacifica	DSM 25597	3
2596583647	Bacteroidetes	Flavobacterium	Flavobacterium anhuiense	CGMCC 1.6859	2
2775506741	Bacteroidetes	Flavobacterium	Flavobacterium johnsoniae	379	2
2754412712	Bacteroidetes	Flavobacterium	Flavobacterium sp. 81	81	2
2724679776	Bacteroidetes	Flavobacterium	Flavobacterium sp. 9	9	2
2757320516	Bacteroidetes	Flavobacterium	Flavobacterium sp. 90	90	2
2519899754	Bacteroidetes	Flavobacterium	Flavobacterium sp. F52	F52	2
2643221716	Bacteroidetes	Flavobacterium	Flavobacterium sp. Root901	Root901	2
2710264670	Bacteroidetes	Fluviicola	Candidatus Fluviicola riflensis	RIFCSPHIGHO2_02_FULL_43_260	2
2784132036	Bacteroidetes	Fluviicola	Candidatus Fluviicola riflensis		2
2708742962	Bacteroidetes	Fluviicola	Fluviicola sp. RIFCSPHIGHO2_01_FULL_43_53	RIFCSPHIGHO2_01_FULL_43_53	2
2531839228	Bacteroidetes	Fulvivirga	Fulvivirga imtechensis	AK7	2
641380434	Bacteroidetes	Kordia	Kordia algicida	OT-1	2
2636415633	Bacteroidetes	Kordia	Kordia jejudonensis	SSK3-3	2
2734482288	Bacteroidetes	Kordia	Kordia periserrulae	DSM 25731	2
2627853697	Bacteroidetes	Kordia	Kordia zhangzhouensis	MCCC 1A00726	2
2734482073	Bacteroidetes	Lewinella	Lewinella xylanilytica	DSM 29526	2
640196209	Bacteroidetes	Microscilla	Microscilla marina	ATCC 23134	2
2636416090	Bacteroidetes	Microscilla	Microscilla marina	ATCC 23134	2
2731639260	Bacteroidetes	Mongoliibacter	Mongoliibacter ruber	DSM 27929	2
2667528181	Bacteroidetes	Mucilaginibacter	Mucilaginibacter mallensis	MP1X4	2
2690315623	Bacteroidetes	Pedobacter	Pedobacter alluvionis	DSM 19624	2
2757321053	Bacteroidetes	Tenacibaculum	Tenacibaculum jejuense	KCTC 22618	2
2634166274	Bacteroidetes	Tenacibaculum	Tenacibaculum sp. MAR_2009_124	Mar_2009_124	2
2634166900	Bacteroidetes	Tenacibaculum	Tenacibaculum sp. MAR_2010_89	Mar_2010_89	2
2728368985	Bacteroidetes	unclassified	Flavobacteriaceae bacterium CRH	CRH	2
2775506816	Cyanobacteria	Aulosira	Aulosira laxa	NIES-50	2
2775506882	Cyanobacteria	Calothrix	Calothrix parasitica	NIES-267	3
2503982036	Cyanobacteria	Calothrix	Calothrix parietina	PCC 6303	2
2654587977	Cyanobacteria	Calothrix	Calothrix sp. 336/3	336/3	2
2775506880	Cyanobacteria	Calothrix	Calothrix sp. NIES-2098	NIES-2098	2
2775506876	Cyanobacteria	Calothrix	Calothrix sp. NIES-2100	NIES-2100	2
2775506878	Cyanobacteria	Calothrix	Calothrix sp. NIES-4101	NIES-4101	2
2775506820	Cyanobacteria	Microchaete	Microchaete diplosiphon	NIES-3275	2
2506381026	Cyanobacteria	Moorea	Moorea producens	3L	2
2630969006	Cyanobacteria	Moorea	Moorea producens	3L	2
2630968268	Cyanobacteria	Moorea	Moorea producens	PAL 15AUG08-1	3
2718217854	Cyanobacteria	Moorea	Moorea producens	PAL-8-15-08-1	3
2775506992	Cyanobacteria	Nostoc	Nostoc carneum	NIES-2107	2
2648501203	Cyanobacteria	Tolypothrix	Tolypothrix sp. PCC 7601	UTEX 481	2
2775506875	Cyanobacteria	Tolypothrix	Tolypothrix tenuis	NIES-37	2
2022827000	Cyanobacteria	unclassified	[Leptolyngbya] sp. JSC-1	JSC-1	2
2556921600	Cyanobacteria	unclassified	[Leptolyngbya] sp. JSC-1	JSC-1	2
2751185671	Proteobacteria	Agarilytica	Agarilytica rhodophyticola	17	2
2599185245	Proteobacteria	Burkholderia	Burkholderia sp. b13	B13	2
2603880219	Proteobacteria	Burkholderia	Burkholderia sp. b14	B14	2
2751185675	Proteobacteria	Candidatus Tenderia	Candidatus Tenderia electrophaga	NRL1	2
2599185263	Proteobacteria	Chitinimonas	Chitinimonas taiwanensis	DSM 18899	2
2551306377	Proteobacteria	Dickeya	Dickeya dianthicola	CN26	2
2551306379	Proteobacteria	Dickeya	Dickeya dianthicola	IPO 980	2
2551306380	Proteobacteria	Dickeya	Dickeya dianthicola	NCPPB 3534	2
2627854242	Proteobacteria	Dickeya	Dickeya dianthicola	RNS04.9	2
2648501915	Proteobacteria	Dickeya	Dickeya fangzhongdai	B16	2
2775506966	Proteobacteria	Dickeya	Dickeya fangzhongdai	DSM 101947	2
2627854088	Proteobacteria	Dickeya	Dickeya fangzhongdai	ND14b	2
2654587585	Proteobacteria	Dickeya	Dickeya fangzhongdai	S1	2
2558860222	Proteobacteria	Dickeya	Dickeya sp. MK7	MK7	2
2558860217	Proteobacteria	Dickeya	Dickeya zeae	CSL RW192	2
2551306695	Proteobacteria	Dickeya	Dickeya zeae	DZ2Q	2
2627853626	Proteobacteria	Dickeya	Dickeya zeae	EC1	2
2706794495	Proteobacteria	Dickeya	Dickeya zeae	ZJU1202	2
2690315873	Proteobacteria	Janthinobacterium	Janthinobacterium sp. CG23_2	CG23_2	2
2585428058	Proteobacteria	Methylibium	Methylibium sp. CF468	CF468	2
2718218246	Proteobacteria	Mitsuaria	Mitsuaria sp. 7	7	2
2690315655	Proteobacteria	Mitsuaria	Mitsuaria sp. PDC51	PDC51	2
2708743152	Proteobacteria	Mycetohabitans	Mycetohabitans endofungorum	HKI456	3
650716014	Proteobacteria	Mycetohabitans	Paraburkholderia rhizoxinica	HKI 454	3
644736399	Proteobacteria	Photorhabdus	Photorhabdus asymbiotica	ATCC 43949	5
2784746756	Proteobacteria	Photorhabdus	Photorhabdus asymbiotica		5
2565956522	Proteobacteria	Photorhabdus	Photorhabdus australis	DSM 17609	5
2654587594	Proteobacteria	Photorhabdus	Photorhabdus heterorhabditis	VMG	3
2518285522	Proteobacteria	Photorhabdus	Photorhabdus khanii	NC19	2
637000207	Proteobacteria	Photorhabdus	Photorhabdus laumondii	TTO1	4
2597490348	Proteobacteria	Photorhabdus	Photorhabdus luminescens	ATCC 29999	3
2556921052	Proteobacteria	Photorhabdus	Photorhabdus luminescens	BA1	2
2648501375	Proteobacteria	Photorhabdus	Photorhabdus luminescens	DSM 3368	4
2630968405	Proteobacteria	Photorhabdus	Photorhabdus luminescens	LN2	2
2639762767	Proteobacteria	Photorhabdus	Photorhabdus luminescens	NBAII H75HRPL105	3
2639762910	Proteobacteria	Photorhabdus	Photorhabdus luminescens	NBAII Hb105	3
2634166428	Proteobacteria	Photorhabdus	Photorhabdus luminescens	NBAII HiPL101	4
2556921605	Proteobacteria	Photorhabdus	Photorhabdus temperata	J3	4
2541047027	Proteobacteria	Photorhabdus	Photorhabdus temperata	M1021	2
2585428140	Proteobacteria	Photorhabdus	Photorhabdus temperata	Meg1	3
2784132062	Proteobacteria	Photorhabdus	Photorhabdus temperata		2
2639762814	Proteobacteria	Photorhabdus	Photorhabdus thracensis	39-8	3
2643221648	Proteobacteria	Rhizobacter	Rhizobacter sp. Root1238	Root1238	2
2643221592	Proteobacteria	Rhizobacter	Rhizobacter sp. Root16D2	Root16D2	2
2643221625	Proteobacteria	Rhizobacter	Rhizobacter sp. Root29	Root29	2
2773857894	Proteobacteria	Serratia	Serratia odorifera	FDAARGOS_353	2
2579779173	Proteobacteria	Shewanella	Shewanella psychrophila	WP2	2
2643221622	Proteobacteria	Sphingomonas	Sphingomonas sp. Root241	Root241	2
2579779156	Proteobacteria	unclassified	Alteromonadaceae bacterium 2753L.S.0a.02	2753L.S.0a.02	2
2778260932	Proteobacteria	Xenorhabdus	Xenorhabdus cabanillasii	DSM 17905	2
2684622849	Proteobacteria	Xenorhabdus	Xenorhabdus mauleonii	DSM 17908	2
