# Supplementary material for: The extracellular contractile injection system is enriched in environmental microbes and associates with numerous toxins
Source: Nat Commun. 2021 Jun 18;12:3743. doi: 10.1038/s41467-021-23777-7 (PMC8213781; doi:10.1038/s41467-021-23777-7)
Supplement: Supplementary file 11 — Supplementary Data 8 [file 41467_2021_23777_MOESM11_ESM.xlsx]

## Sheet: all Scoary data
metadata_type	category	Number_pos_present_in	Number_neg_present_in	Number_pos_not_present_in	Number_neg_not_present_in	Sensitivity	Specificity	Odds_ratio	Naive_p	Bonferroni_corrected_pval	Benjamimi_Hochberg_corrected_pval	Max_Pairwise_comparisons	Max_supporting_pairs	Max_opposing_pairs	Best_pairwise_comp_p	Worst_pairwise_comp_p	Bonferroni_corrected_best_pairwise_pval	Benjamimi_Hochberg_corrected_best_pairwise_pval
Ecosystem Category	Air	1	1002	32	47094	3.0303	97.9167	1.46875	0.501033	1	0.821694	23	1	22	5.72205e-06	5.72205e-06	0.000234604	1.02002e-05
Ecosystem Category	Algae	5	998	38	47088	11.6279	97.9246	6.20821	0.00194399	0.0797035	0.00531357	35	5	30	2.23615e-05	2.23615e-05	0.000916822	3.82009e-05
Ecosystem Category	Amphibia	0	1003	6	47120	0	97.9158	0	1	1	1	5	0	5	0.0625	0.0625	1	0.0732143
Ecosystem Category	Animal	1	1002	81	47045	1.21951	97.9145	0.579643	1	1	1	30	1	29	5.7742e-08	5.7742e-08	2.36742e-06	1.3926e-07
Ecosystem Category	Annelida	3	1000	14	47112	17.6471	97.9215	10.0954	0.00493263	0.202238	0.0126399	12	2	11	0.00634766	0.0385742	0.260254	0.00839529
Ecosystem Category	Aquatic	141	862	4221	42905	3.23246	98.0305	1.66266	1.99305e-07	8.17152e-06	1.02144e-06	372	109	294	1.31915e-30	8.27397e-16	5.40852e-29	1.80284e-29
Ecosystem Category	Arthropoda	3	1000	136	46990	2.15827	97.9162	1.03654	0.767259	1	1	41	3	38	1.04792e-08	1.04792e-08	4.29647e-07	2.86431e-08
Ecosystem Category	Bioreactor	2	1001	260	46866	0.763359	97.9088	0.360148	0.187467	1	0.353939	46	2	45	1.33582e-12	3.07523e-11	5.47686e-11	4.56405e-12
Ecosystem Category	Bioremediation	1	1002	12	47114	7.69231	97.9175	3.91833	0.239527	1	0.426983	5	1	5	0.0625	0.375	1	0.0732143
Ecosystem Category	Biotransformation	2	1001	28	47098	6.66667	97.9189	3.36078	0.128877	1	0.278103	27	2	25	5.64754e-06	5.64754e-06	0.000231549	1.02002e-05
Ecosystem Category	Birds	0	1003	432	46694	0	97.8971	0	0.000240327	0.00985339	0.000895763	37	0	37	1.45519e-11	1.45519e-11	5.96629e-10	4.58945e-11
Ecosystem Category	Built_environment	2	1001	89	47037	2.1978	97.9162	1.05596	0.71502	1	0.99754	37	2	35	1.02445e-08	1.02445e-08	4.20026e-07	2.86431e-08
Ecosystem Category	Cnidaria	0	1003	2	47124	0	97.9159	0	1	1	1	2	0	2	0.5	0.5	1	0.5
Ecosystem Category	Endosymbionts	0	1003	4	47122	0	97.9158	0	1	1	1	4	0	4	0.125	0.125	1	0.134868
Ecosystem Category	Fish	6	997	116	47010	4.91803	97.9232	2.43887	0.042907	1	0.103482	46	6	40	3.1028e-07	3.1028e-07	1.27215e-05	7.0675e-07
Ecosystem Category	Food_production	1	1002	663	46463	0.150602	97.889	0.0699401	2.53131e-05	0.00103784	0.000115315	68	1	67	4.67562e-19	4.67562e-19	1.917e-17	2.39626e-18
Ecosystem Category	Fungi	5	998	28	47098	15.1515	97.925	8.42721	0.000568913	0.0233254	0.00179426	20	3	19	4.00543e-05	0.00257683	0.00164223	6.31626e-05
Ecosystem Category	Horse	0	1003	5	47121	0	97.9158	0	1	1	1	4	0	4	0.125	0.125	1	0.134868
Ecosystem Category	Human	23	980	7816	39310	0.293405	97.5676	0.118038	2.26844e-48	9.30059e-47	9.30059e-47	179	20	164	7.4493e-33	4.63879e-28	3.05421e-31	3.05421e-31
Ecosystem Category	Industrial_production	5	998	38	47088	11.6279	97.9246	6.20821	0.00194399	0.0797035	0.00531357	34	5	29	3.85582e-05	3.85582e-05	0.00158088	6.31626e-05
Ecosystem Category	Insecta	6	997	228	46898	2.5641	97.9184	1.23787	0.49417	1	0.821694	68	6	63	7.65106e-14	8.18195e-13	3.13694e-12	3.37669e-13
Ecosystem Category	Invertebrates	10	993	38	47088	20.8333	97.9347	12.4789	4.7177e-08	1.93426e-06	3.86851e-07	41	7	35	4.8736e-06	2.53208e-05	0.000199818	9.51512e-06
Ecosystem Category	Lab_enrichment	0	1003	23	47103	0	97.915	0	1	1	1	22	0	22	4.76837e-07	4.76837e-07	1.95503e-05	1.02896e-06
Ecosystem Category	Lab_synthesis	1	1002	106	47020	0.934579	97.9135	0.4427	0.729907	1	0.99754	50	1	49	9.05942e-14	9.05942e-14	3.71436e-12	3.37669e-13
Ecosystem Category	Laboratory_developed	0	1003	14	47112	0	97.9154	0	1	1	1	7	0	7	0.015625	0.015625	0.640625	0.0200195
Ecosystem Category	Mammals	5	998	1440	45686	0.346021	97.8622	0.15895	2.01097e-08	8.24499e-07	2.06125e-07	93	5	88	1.11122e-20	1.11122e-20	4.55602e-19	6.5086e-20
Ecosystem Category	Microbial	1	1002	40	47086	2.43902	97.9163	1.1748	0.578453	1	0.912176	30	1	29	5.7742e-08	5.7742e-08	2.36742e-06	1.3926e-07
Ecosystem Category	Modeled	0	1003	62	47064	0	97.9133	0	0.642264	1	0.975289	21	0	21	9.53674e-07	9.53674e-07	3.91006e-05	1.95503e-06
Ecosystem Category	Mollusca	10	993	44	47082	18.5185	97.9345	10.7759	1.54175e-07	6.32115e-06	1.02144e-06	33	6	27	0.000324063	0.000324063	0.0132866	0.000474522
Ecosystem Category	Plankton	0	1003	4	47122	0	97.9158	0	1	1	1	2	0	2	0.5	0.5	1	0.5
Ecosystem Category	Plants	66	937	1325	45801	4.74479	97.9952	2.4348	8.41063e-10	3.44836e-08	1.14945e-08	250	50	205	1.40326e-25	1.97797e-22	5.75335e-24	9.58891e-25
Ecosystem Category	Porifera	8	995	56	47070	12.5	97.9299	6.75808	5.4574e-05	0.00223753	0.000223753	33	7	27	0.000324063	0.00131873	0.0132866	0.000474522
Ecosystem Category	Protists	10	993	45	47081	18.1818	97.9344	10.5362	1.84924e-07	7.58187e-06	1.02144e-06	16	3	14	0.00418091	0.0212708	0.171417	0.00571391
Ecosystem Category	Protozoa	0	1003	2	47124	0	97.9159	0	1	1	1	2	0	2	0.5	0.5	1	0.5
Ecosystem Category	Reptilia	0	1003	6	47120	0	97.9158	0	1	1	1	5	0	5	0.0625	0.0625	1	0.0732143
Ecosystem Category	Solid_waste	2	1001	74	47052	2.63158	97.9169	1.27041	0.673501	1	0.986198	50	2	49	9.05942e-14	2.26663e-12	3.71436e-12	3.37669e-13
Ecosystem Category	Terrestrial	152	851	1772	45354	7.90021	98.1582	4.57158	6.69827e-46	2.74629e-44	1.37315e-44	387	115	300	1.60372e-28	8.81306e-16	6.57527e-27	1.31505e-27
Ecosystem Category	Tunicates	1	1002	9	47117	10	97.9177	5.22477	0.189918	1	0.353939	7	1	6	0.125	0.125	1	0.134868
Ecosystem Category	Unclassified	17	986	1182	45944	1.41785	97.899	0.670167	0.123136	1	0.278103	173	15	158	2.80837e-31	2.80837e-31	1.15143e-29	5.75715e-30
Ecosystem Category	Wastewater	12	991	378	46748	3.07692	97.9241	1.49754	0.155097	1	0.317949	148	12	137	7.77547e-29	8.95282e-28	3.18794e-27	7.96986e-28
Ecosystem Subtype	Aerobic_media	0	1003	1	47125	0	97.916	0	1	1	1	1	0	1	1	1	1	1
Ecosystem Subtype	Agricultural_wastewater	0	1003	7	47119	0	97.9157	0	1	1	1	6	0	6	0.03125	0.03125	1	0.0794271
Ecosystem Subtype	Alkaline	2	1001	12	47114	14.2857	97.9196	7.84449	0.033446	1	0.22669	11	2	9	0.0654297	0.0654297	1	0.150612
Ecosystem Subtype	Amniotic_sac	0	1003	1	47125	0	97.916	0	1	1	1	1	0	1	1	1	1	1
Ecosystem Subtype	Anaerobic_media	0	1003	0	47126	0	97.916		1	1	1	0	0	0	1	1	1	1
Ecosystem Subtype	Aquifer	1	1002	21	47105	4.54545	97.9171	2.23862	0.370874	1	1	16	1	15	0.000518799	0.000518799	0.0632935	0.00175815
Ecosystem Subtype	Biological_phosphorus_removal	0	1003	23	47103	0	97.915	0	1	1	1	9	0	9	0.00390625	0.00390625	0.476562	0.0113467
Ecosystem Subtype	Blood	3	1000	548	46578	0.544465	97.8982	0.254989	0.00623308	0.760435	0.0543168	67	3	64	6.8012e-16	6.8012e-16	8.29746e-14	2.07437e-14
Ecosystem Subtype	Bone_marrow	0	1003	1	47125	0	97.916	0	1	1	1	1	0	1	1	1	1	1
Ecosystem Subtype	Bone	0	1003	1	47125	0	97.916	0	1	1	1	1	0	1	1	1	1	1
Ecosystem Subtype	Breast	0	1003	1	47125	0	97.916	0	1	1	1	1	0	1	1	1	1	1
Ecosystem Subtype	Ceca	0	1003	45	47081	0	97.9141	0	1	1	1	3	0	3	0.25	0.25	1	0.516949
Ecosystem Subtype	Cerebrospinal_fluid	1	1002	52	47074	1.88679	97.9158	0.903462	1	1	1	18	1	17	0.000144958	0.000144958	0.0176849	0.000535907
Ecosystem Subtype	Cervix	0	1003	3	47123	0	97.9159	0	1	1	1	1	0	1	1	1	1	1
Ecosystem Subtype	Clay	0	1003	5	47121	0	97.9158	0	1	1	1	5	0	5	0.0625	0.0625	1	0.146635
Ecosystem Subtype	Coastal	9	994	55	47071	14.0625	97.932	7.74902	7.05824e-06	0.000861106	0.000430553	46	7	39	1.83154e-06	1.83154e-06	0.000223448	8.59416e-06
Ecosystem Subtype	Cold_seeps	0	1003	1	47125	0	97.916	0	1	1	1	1	0	1	1	1	1	1
Ecosystem Subtype	Composting	1	1002	44	47082	2.22222	97.9161	1.06791	0.612539	1	1	29	1	29	3.72529e-09	1.11759e-07	4.54485e-07	3.78738e-08
Ecosystem Subtype	Conjunctiva	0	1003	0	47126	0	97.916		1	1	1	0	0	0	1	1	1	1
Ecosystem Subtype	Coral	0	1003	0	47126	0	97.916		1	1	1	0	0	0	1	1	1	1
Ecosystem Subtype	Crude_oil_sludge	0	1003	1	47125	0	97.916	0	1	1	1	1	0	1	1	1	1	1
Ecosystem Subtype	Digestive_system	0	1003	1	47125	0	97.916	0	1	1	1	1	0	1	1	1	1	1
Ecosystem Subtype	Digestive_tube	0	1003	3	47123	0	97.9159	0	1	1	1	1	0	1	1	1	1	1
Ecosystem Subtype	Dissolved_organics_(anaerobic)	0	1003	1	47125	0	97.916	0	1	1	1	1	0	1	1	1	1	1
Ecosystem Subtype	Drinking_water	1	1002	82	47044	1.20482	97.9145	0.572562	1	1	1	28	1	27	2.16067e-07	2.16067e-07	2.63602e-05	1.19819e-06
Ecosystem Subtype	Dust	0	1003	2	47124	0	97.9159	0	1	1	1	2	0	2	0.5	0.5	1	0.871429
Ecosystem Subtype	Ear_fluid	0	1003	1	47125	0	97.916	0	1	1	1	1	0	1	1	1	1	1
Ecosystem Subtype	Ectosymbionts	0	1003	1	47125	0	97.916	0	1	1	1	1	0	1	1	1	1	1
Ecosystem Subtype	Enamel	0	1003	1	47125	0	97.916	0	1	1	1	1	0	1	1	1	1	1
Ecosystem Subtype	Endophytes	1	1002	47	47079	2.08333	97.916	0.999681	1	1	1	28	1	27	2.16067e-07	2.16067e-07	2.63602e-05	1.19819e-06
Ecosystem Subtype	Fecal	0	1003	61	47065	0	97.9134	0	0.640541	1	1	7	0	7	0.015625	0.015625	1	0.0423611
Ecosystem Subtype	Food_waste	0	1003	1	47125	0	97.916	0	1	1	1	1	0	1	1	1	1	1
Ecosystem Subtype	Foregut	1	1002	85	47041	1.16279	97.9144	0.552319	1	1	1	32	1	31	1.53668e-08	1.53668e-08	1.87475e-06	1.33911e-07
Ecosystem Subtype	Fossil	1	1002	0	47126	100	97.9181	inf	0.0208398	1	0.149556	1	1	0	1	1	1	1
Ecosystem Subtype	Fumaroles	0	1003	0	47126	0	97.916		1	1	1	0	0	0	1	1	1	1
Ecosystem Subtype	Gill	2	1001	1	47125	66.6667	97.92	94.1558	0.00128357	0.156596	0.012376	3	2	1	1	1	1	1
Ecosystem Subtype	Gills	4	999	6	47120	40	97.9239	31.4448	3.56195e-05	0.00434558	0.000869116	6	2	4	0.6875	0.6875	1	1
Ecosystem Subtype	Glacier	0	1003	0	47126	0	97.916		1	1	1	0	0	0	1	1	1	1
Ecosystem Subtype	Glands	0	1003	0	47126	0	97.916		1	1	1	0	0	0	1	1	1	1
Ecosystem Subtype	Groundwater	0	1003	474	46652	0	97.8953	0	7.11092e-05	0.00867533	0.00144589	57	0	57	1.38778e-17	1.38778e-17	1.69309e-15	5.64363e-16
Ecosystem Subtype	Gut	0	1003	19	47107	0	97.9152	0	1	1	1	6	0	6	0.03125	0.03125	1	0.0794271
Ecosystem Subtype	Harbor	0	1003	1	47125	0	97.916	0	1	1	1	1	0	1	1	1	1	1
Ecosystem Subtype	Heart	0	1003	4	47122	0	97.9158	0	1	1	1	3	0	3	0.25	0.25	1	0.516949
Ecosystem Subtype	Hepatopancreas	0	1003	1	47125	0	97.916	0	1	1	1	1	0	1	1	1	1	1
Ecosystem Subtype	Hindgut	0	1003	3	47123	0	97.9159	0	1	1	1	2	0	2	0.5	0.5	1	0.871429
Ecosystem Subtype	Hot_(42-90C)	0	1003	120	47006	0	97.9108	0	0.186182	1	0.798526	14	0	14	0.00012207	0.00012207	0.0148926	0.000465393
Ecosystem Subtype	Hydrothermal_vents	0	1003	123	47003	0	97.9107	0	0.189814	1	0.798526	38	0	38	7.27596e-12	7.27596e-12	8.87667e-10	1.10958e-10
Ecosystem Subtype	Hypersaline	0	1003	33	47093	0	97.9146	0	1	1	1	22	0	22	4.76837e-07	4.76837e-07	5.81741e-05	2.42392e-06
Ecosystem Subtype	Ice	1	1002	4	47122	20	97.9179	11.757	0.0999497	1	0.609693	5	1	4	0.375	0.375	1	0.75
Ecosystem Subtype	Intertidal_zone	7	996	72	47054	8.86076	97.9272	4.59307	0.00131875	0.160887	0.012376	61	7	55	5.38061e-11	4.32211e-10	6.56435e-09	6.56435e-10
Ecosystem Subtype	Intestine	0	1003	11	47115	0	97.9155	0	1	1	1	8	0	8	0.0078125	0.0078125	0.953125	0.0221657
Ecosystem Subtype	Kidney	0	1003	1	47125	0	97.916	0	1	1	1	1	0	1	1	1	1	1
Ecosystem Subtype	Kidneys	1	1002	6	47120	14.2857	97.9178	7.83766	0.137077	1	0.668935	5	1	4	0.375	0.375	1	0.75
Ecosystem Subtype	Lake	10	993	130	46996	7.14286	97.9308	3.64056	0.000742042	0.0905291	0.0100588	62	8	56	2.97258e-11	1.70933e-09	3.62655e-09	4.0295e-10
Ecosystem Subtype	Landfill_leachate	0	1003	1	47125	0	97.916	0	1	1	1	1	0	1	1	1	1	1
Ecosystem Subtype	Large_intestine	8	995	1017	46109	0.780488	97.8877	0.364529	0.00127341	0.155355	0.012376	86	8	78	1.52358e-15	1.52358e-15	1.85877e-13	3.71754e-14
Ecosystem Subtype	Laryngopharyngeal	0	1003	1	47125	0	97.916	0	1	1	1	1	0	1	1	1	1	1
Ecosystem Subtype	Leaf	0	1003	4	47122	0	97.9158	0	1	1	1	4	0	4	0.125	0.125	1	0.277273
Ecosystem Subtype	Lentic	4	999	151	46975	2.58065	97.9176	1.24562	0.568664	1	1	85	4	82	5.2953e-21	1.09974e-19	6.46027e-19	3.23013e-19
Ecosystem Subtype	Liver	0	1003	2	47124	0	97.9159	0	1	1	1	2	0	2	0.5	0.5	1	0.871429
Ecosystem Subtype	Loam	2	1001	220	46906	0.900901	97.9105	0.425992	0.33944	1	1	35	2	33	3.6729e-08	3.6729e-08	4.48094e-06	2.48941e-07
Ecosystem Subtype	Lotic	5	998	56	47070	8.19672	97.9238	4.2111	0.00884711	1	0.0719565	56	5	51	1.17029e-10	1.17029e-10	1.42776e-08	1.29796e-09
Ecosystem Subtype	Lung	0	1003	30	47096	0	97.9147	0	1	1	1	14	0	14	0.00012207	0.00012207	0.0148926	0.000465393
Ecosystem Subtype	Lymph_nodes	0	1003	14	47112	0	97.9154	0	1	1	1	10	0	10	0.00195312	0.00195312	0.238281	0.00595703
Ecosystem Subtype	Manure	0	1003	4	47122	0	97.9158	0	1	1	1	2	0	2	0.5	0.5	1	0.871429
Ecosystem Subtype	Marginal_Sea	0	1003	19	47107	0	97.9152	0	1	1	1	12	0	12	0.000488281	0.000488281	0.0595703	0.00170201
Ecosystem Subtype	Marine_media	0	1003	5	47121	0	97.9158	0	1	1	1	4	0	4	0.125	0.125	1	0.277273
Ecosystem Subtype	Marine_sediment_inoculum	0	1003	3	47123	0	97.9159	0	1	1	1	3	0	3	0.25	0.25	1	0.516949
Ecosystem Subtype	Methane	0	1003	0	47126	0	97.916		1	1	1	0	0	0	1	1	1	1
Ecosystem Subtype	Mine_water	1	1002	20	47106	4.7619	97.9172	2.3506	0.357478	1	1	6	1	5	0.21875	0.21875	1	0.476562
Ecosystem Subtype	Mine	2	1001	46	47080	4.16667	97.9181	2.04491	0.26434	1	1	33	2	31	1.30851e-07	1.30851e-07	1.59638e-05	7.9819e-07
Ecosystem Subtype	Nasopharyngeal	0	1003	125	47001	0	97.9106	0	0.11897	1	0.631057	16	0	16	3.05176e-05	3.05176e-05	0.00372314	0.000132969
Ecosystem Subtype	Near-boiling_(>90C)	0	1003	2	47124	0	97.9159	0	1	1	1	2	0	2	0.5	0.5	1	0.871429
Ecosystem Subtype	Nephridia	0	1003	2	47124	0	97.9159	0	1	1	1	2	0	2	0.5	0.5	1	0.871429
Ecosystem Subtype	Neritic_zone	0	1003	18	47108	0	97.9152	0	1	1	1	16	0	16	3.05176e-05	3.05176e-05	0.00372314	0.000132969
Ecosystem Subtype	Nitrogen_removal	1	1002	1	47125	50	97.918	47.0309	0.0412458	1	0.264841	2	1	1	1	1	1	1
Ecosystem Subtype	Nodule	0	1003	29	47097	0	97.9148	0	1	1	1	5	0	5	0.0625	0.0625	1	0.146635
Ecosystem Subtype	Nose	0	1003	2	47124	0	97.9159	0	1	1	1	2	0	2	0.5	0.5	1	0.871429
Ecosystem Subtype	Oceanic	13	990	394	46732	3.1941	97.9255	1.55749	0.115524	1	0.631057	114	10	105	6.81402e-22	7.23521e-21	8.3131e-20	8.3131e-20
Ecosystem Subtype	Oil_well	0	1003	1	47125	0	97.916	0	1	1	1	1	0	1	1	1	1	1
Ecosystem Subtype	Oral_cavity	0	1003	443	46683	0	97.8967	0	0.000155954	0.0190264	0.00271805	46	0	46	2.84217e-14	2.84217e-14	3.46745e-12	5.77908e-13
Ecosystem Subtype	Ovaries	0	1003	0	47126	0	97.916		1	1	1	0	0	0	1	1	1	1
Ecosystem Subtype	Paddy_soil	0	1003	1	47125	0	97.916	0	1	1	1	1	0	1	1	1	1	1
Ecosystem Subtype	Pelagic	0	1003	575	46551	0	97.8908	0	1.06345e-05	0.00129741	0.000432469	15	0	15	6.10352e-05	6.10352e-05	0.00744629	0.00024821
Ecosystem Subtype	Peritoneal_dialysate	0	1003	2	47124	0	97.9159	0	1	1	1	1	0	1	1	1	1	1
Ecosystem Subtype	Peritoneal_fluid	0	1003	2	47124	0	97.9159	0	1	1	1	1	0	1	1	1	1	1
Ecosystem Subtype	Petrochemical	0	1003	15	47111	0	97.9154	0	1	1	1	11	0	11	0.000976562	0.000976562	0.119141	0.00313528
Ecosystem Subtype	Phylloplane_Leaf_surface	0	1003	6	47120	0	97.9158	0	1	1	1	5	0	5	0.0625	0.0625	1	0.146635
Ecosystem Subtype	Pond	2	1001	55	47071	3.50877	97.9177	1.70996	0.333729	1	1	35	2	33	3.6729e-08	3.6729e-08	4.48094e-06	2.48941e-07
Ecosystem Subtype	Prostate	0	1003	1	47125	0	97.916	0	1	1	1	1	0	1	1	1	1	1
Ecosystem Subtype	Pulp_and_paper_wastewater	0	1003	2	47124	0	97.9159	0	1	1	1	1	0	1	1	1	1	1
Ecosystem Subtype	River	0	1003	6	47120	0	97.9158	0	1	1	1	2	0	2	0.5	0.5	1	0.871429
Ecosystem Subtype	Saline	4	999	83	47043	4.5977	97.9206	2.2694	0.1086	1	0.630916	30	4	26	5.94761e-05	5.94761e-05	0.00725609	0.00024821
Ecosystem Subtype	Salt_crystallizer_ponds	0	1003	28	47098	0	97.9148	0	1	1	1	12	0	12	0.000488281	0.000488281	0.0595703	0.00170201
Ecosystem Subtype	Sand	2	1001	29	47097	6.45161	97.9188	3.24482	0.135951	1	0.668935	25	1	24	1.54972e-06	1.54972e-06	0.000189066	7.56264e-06
Ecosystem Subtype	Sea_cucumber	0	1003	1	47125	0	97.916	0	1	1	1	1	0	1	1	1	1	1
Ecosystem Subtype	Seaweed	3	1000	1	47125	75	97.9221	141.375	3.55343e-05	0.00433519	0.000869116	2	1	1	1	1	1	1
Ecosystem Subtype	Sediment	2	1001	52	47074	3.7037	97.9178	1.80873	0.310736	1	1	37	2	35	1.02445e-08	1.02445e-08	1.24983e-06	9.61411e-08
Ecosystem Subtype	Small_intestine	0	1003	0	47126	0	97.916		1	1	1	0	0	0	1	1	1	1
Ecosystem Subtype	Soil	0	1003	7	47119	0	97.9157	0	1	1	1	6	0	6	0.03125	0.03125	1	0.0794271
Ecosystem Subtype	Sputum	2	1001	199	46927	0.995025	97.9115	0.471157	0.451397	1	1	35	2	33	3.6729e-08	3.6729e-08	4.48094e-06	2.48941e-07
Ecosystem Subtype	Stomach	0	1003	22	47104	0	97.9151	0	1	1	1	9	0	9	0.00390625	0.00390625	0.476562	0.0113467
Ecosystem Subtype	Synovial_membrane	0	1003	1	47125	0	97.916	0	1	1	1	1	0	1	1	1	1	1
Ecosystem Subtype	Tepid_(25-34C)	0	1003	2	47124	0	97.9159	0	1	1	1	2	0	2	0.5	0.5	1	0.871429
Ecosystem Subtype	Throat	0	1003	15	47111	0	97.9154	0	1	1	1	5	0	5	0.0625	0.0625	1	0.146635
Ecosystem Subtype	Trachea	0	1003	40	47086	0	97.9143	0	1	1	1	10	0	10	0.00195312	0.00195312	0.238281	0.00595703
Ecosystem Subtype	Trophosome	2	1001	1	47125	66.6667	97.92	94.1558	0.00128357	0.156596	0.012376	2	1	1	1	1	1	1
Ecosystem Subtype	Udder	0	1003	1	47125	0	97.916	0	1	1	1	1	0	1	1	1	1	1
Ecosystem Subtype	Umbilicus	0	1003	3	47123	0	97.9159	0	1	1	1	1	0	1	1	1	1	1
Ecosystem Subtype	Unclassified	399	604	14717	32409	2.63959	98.1704	1.45473	1.57973e-08	1.92728e-06	1.92728e-06	540	268	355	2.25049e-13	0.897295	2.7456e-11	3.92228e-12
Ecosystem Subtype	Urethra	0	1003	107	47019	0	97.9114	0	0.178252	1	0.798526	26	0	26	2.98023e-08	2.98023e-08	3.63588e-06	2.42392e-07
Ecosystem Subtype	Urinary_bladder	0	1003	1	47125	0	97.916	0	1	1	1	1	0	1	1	1	1	1
Ecosystem Subtype	Urinary_tract	0	1003	1	47125	0	97.916	0	1	1	1	1	0	1	1	1	1	1
Ecosystem Subtype	Urine	0	1003	1	47125	0	97.916	0	1	1	1	1	0	1	1	1	1	1
Ecosystem Subtype	Vagina	0	1003	107	47019	0	97.9114	0	0.178252	1	0.798526	23	0	23	2.38419e-07	2.38419e-07	2.90871e-05	1.26466e-06
Ecosystem Subtype	Volcanic	1	1002	17	47109	5.55556	97.9173	2.76559	0.315556	1	1	11	1	10	0.0117188	0.0117188	1	0.0324929
Ecosystem Subtype	Wall	0	1003	1	47125	0	97.916	0	1	1	1	1	0	1	1	1	1	1
Ecosystem Subtype	Warm_(34-42C)	1	1002	0	47126	100	97.9181	inf	0.0208398	1	0.149556	1	1	0	1	1	1	1
Ecosystem Subtype	Water_tank	0	1003	1	47125	0	97.916	0	1	1	1	1	0	1	1	1	1	1
Ecosystem Subtype	Wetlands	2	1001	38	47088	5	97.9184	2.47584	0.202648	1	0.824102	33	2	31	1.30851e-07	1.30851e-07	1.59638e-05	7.9819e-07
Ecosystem Subtype	Xylene	0	1003	1	47125	0	97.916	0	1	1	1	1	0	1	1	1	1	1
Ecosystem Type	Abdomen	0	1003	4	47122	0	97.9158	0	1	1	1	2	0	2	0.5	0.5	1	0.670732
Ecosystem Type	Activated_Sludge	4	999	43	47083	8.51064	97.9223	4.3842	0.0164586	1	0.134846	40	4	37	1.9465e-08	1.85702e-07	2.14115e-06	1.07058e-07
Ecosystem Type	Aerobic	0	1003	4	47122	0	97.9158	0	1	1	1	4	0	4	0.125	0.125	1	0.22541
Ecosystem Type	Agricultural_field	1	1002	42	47084	2.32558	97.9162	1.11881	0.595855	1	1	35	1	34	2.09548e-09	2.09548e-09	2.30502e-07	1.21317e-08
Ecosystem Type	Agricultural_waste	1	1002	9	47117	10	97.9177	5.22477	0.189918	1	0.673904	7	1	6	0.125	0.125	1	0.22541
Ecosystem Type	Anaerobic_digestor	0	1003	6	47120	0	97.9158	0	1	1	1	4	0	4	0.125	0.125	1	0.22541
Ecosystem Type	Anaerobic	1	1002	72	47054	1.36986	97.9149	0.652223	1	1	1	35	1	34	2.09548e-09	2.09548e-09	2.30502e-07	1.21317e-08
Ecosystem Type	Animal_waste	0	1003	11	47115	0	97.9155	0	1	1	1	9	0	9	0.00390625	0.00390625	0.429688	0.0116132
Ecosystem Type	Ant	0	1003	2	47124	0	97.9159	0	1	1	1	1	0	1	1	1	1	1
Ecosystem Type	Aquaculture	5	998	13	47113	27.7778	97.9256	18.1567	2.66056e-05	0.00292662	0.00048777	16	4	12	0.0768127	0.0768127	1	0.168988
Ecosystem Type	Ascidians	1	1002	9	47117	10	97.9177	5.22477	0.189918	1	0.673904	7	1	6	0.125	0.125	1	0.22541
Ecosystem Type	Bacteria	0	1003	21	47105	0	97.9151	0	1	1	1	15	0	15	6.10352e-05	6.10352e-05	0.00671387	0.000258226
Ecosystem Type	Bone	0	1003	5	47121	0	97.9158	0	1	1	1	3	0	3	0.25	0.25	1	0.404412
Ecosystem Type	Brown_Algae	1	1002	0	47126	100	97.9181	inf	0.0208398	1	0.134846	1	1	0	1	1	1	1
Ecosystem Type	Bryozoans	0	1003	2	47124	0	97.9159	0	1	1	1	2	0	2	0.5	0.5	1	0.670732
Ecosystem Type	Cave	0	1003	8	47118	0	97.9157	0	1	1	1	2	0	2	0.5	0.5	1	0.670732
Ecosystem Type	Cellulose_associated_waste	0	1003	4	47122	0	97.9158	0	1	1	1	4	0	4	0.125	0.125	1	0.22541
Ecosystem Type	Circulatory_system	3	1000	564	46562	0.529101	97.8975	0.24767	0.00448696	0.493565	0.0411304	70	3	67	9.69446e-17	9.69446e-17	1.06639e-14	1.52342e-15
Ecosystem Type	City	0	1003	1	47125	0	97.916	0	1	1	1	1	0	1	1	1	1	1
Ecosystem Type	Cnidaria	1	1002	11	47115	8.33333	97.9176	4.27463	0.223338	1	0.722563	11	1	10	0.0117188	0.0117188	1	0.030692
Ecosystem Type	Composting	0	1003	1	47125	0	97.916	0	1	1	1	1	0	1	1	1	1	1
Ecosystem Type	Continuous_culture	0	1003	3	47123	0	97.9159	0	1	1	1	3	0	3	0.25	0.25	1	0.404412
Ecosystem Type	Crustacea	0	1003	1	47125	0	97.916	0	1	1	1	1	0	1	1	1	1	1
Ecosystem Type	Dairy_products	0	1003	152	46974	0	97.9094	0	0.0811765	1	0.388236	23	0	23	2.38419e-07	2.38419e-07	2.6226e-05	1.24886e-06
Ecosystem Type	Deep_subsurface	1	1002	32	47094	3.0303	97.9167	1.46875	0.501033	1	1	22	1	21	1.09673e-05	1.09673e-05	0.0012064	5.02666e-05
Ecosystem Type	Defined_media	0	1003	10	47116	0	97.9156	0	1	1	1	9	0	9	0.00390625	0.00390625	0.429688	0.0116132
Ecosystem Type	Diatoms	0	1003	1	47125	0	97.916	0	1	1	1	1	0	1	1	1	1	1
Ecosystem Type	Digestive_system	13	990	2093	45033	0.617284	97.8489	0.282533	4.93562e-08	5.42919e-06	1.98209e-06	141	12	131	4.78973e-28	6.29082e-26	5.2687e-26	1.31718e-26
Ecosystem Type	Dinoflagellates	0	1003	3	47123	0	97.9159	0	1	1	1	3	0	3	0.25	0.25	1	0.404412
Ecosystem Type	Ear	0	1003	6	47120	0	97.9158	0	1	1	1	4	0	4	0.125	0.125	1	0.22541
Ecosystem Type	Echinodermata	0	1003	4	47122	0	97.9158	0	1	1	1	4	0	4	0.125	0.125	1	0.22541
Ecosystem Type	Engineered_product	1	1002	12	47114	7.69231	97.9175	3.91833	0.239527	1	0.7528	11	1	10	0.0117188	0.0117188	1	0.030692
Ecosystem Type	Excretory_system	1	1002	159	46967	0.625	97.9112	0.2948	0.269894	1	0.824677	39	1	38	1.45519e-10	1.45519e-10	1.60071e-08	9.41595e-10
Ecosystem Type	Eye	0	1003	10	47116	0	97.9156	0	1	1	1	4	0	4	0.125	0.125	1	0.22541
Ecosystem Type	Feedstock	0	1003	2	47124	0	97.9159	0	1	1	1	2	0	2	0.5	0.5	1	0.670732
Ecosystem Type	Fermented_beverages	0	1003	40	47086	0	97.9143	0	1	1	1	9	0	9	0.00390625	0.00390625	0.429688	0.0116132
Ecosystem Type	Fermented_seafood	0	1003	2	47124	0	97.9159	0	1	1	1	2	0	2	0.5	0.5	1	0.670732
Ecosystem Type	Fermented_vegetables	0	1003	9	47117	0	97.9156	0	1	1	1	2	0	2	0.5	0.5	1	0.670732
Ecosystem Type	Food_waste	0	1003	1	47125	0	97.916	0	1	1	1	1	0	1	1	1	1	1
Ecosystem Type	Freshwater	43	960	1225	45901	3.39117	97.9514	1.67835	0.00191947	0.211142	0.0263927	249	38	219	1.20107e-36	2.97838e-30	1.32117e-34	1.32117e-34
Ecosystem Type	Fungi	0	1003	1	47125	0	97.916	0	1	1	1	1	0	1	1	1	1	1
Ecosystem Type	Genetically_modified	0	1003	8	47118	0	97.9157	0	1	1	1	4	0	4	0.125	0.125	1	0.22541
Ecosystem Type	Geologic	7	996	85	47041	7.6087	97.9266	3.88952	0.00316119	0.347731	0.0316119	62	6	56	2.97258e-11	2.97258e-11	3.26984e-09	2.1799e-10
Ecosystem Type	Green_algae	0	1003	2	47124	0	97.9159	0	1	1	1	2	0	2	0.5	0.5	1	0.670732
Ecosystem Type	Hospital	0	1003	1	47125	0	97.916	0	1	1	1	1	0	1	1	1	1	1
Ecosystem Type	Household_waste	0	1003	2	47124	0	97.9159	0	1	1	1	2	0	2	0.5	0.5	1	0.670732
Ecosystem Type	Hydrocarbon	0	1003	2	47124	0	97.9159	0	1	1	1	1	0	1	1	1	1	1
Ecosystem Type	Indoor_Air	0	1003	11	47115	0	97.9155	0	1	1	1	8	0	8	0.0078125	0.0078125	0.859375	0.0214844
Ecosystem Type	Industrial_waste	0	1003	1	47125	0	97.916	0	1	1	1	1	0	1	1	1	1	1
Ecosystem Type	Industrial_wastewater	1	1002	84	47042	1.17647	97.9144	0.558906	1	1	1	39	1	38	1.45519e-10	1.45519e-10	1.60071e-08	9.41595e-10
Ecosystem Type	Integument	0	1003	1	47125	0	97.916	0	1	1	1	1	0	1	1	1	1	1
Ecosystem Type	Intracellular_endosymbionts	2	1001	2	47124	50	97.92	47.0769	0.00253162	0.278478	0.0278478	3	1	2	1	1	1	1
Ecosystem Type	Landfill	0	1003	7	47119	0	97.9157	0	1	1	1	7	0	7	0.015625	0.015625	1	0.0381944
Ecosystem Type	Leaf	0	1003	26	47100	0	97.9149	0	1	1	1	11	0	11	0.000976562	0.000976562	0.107422	0.00325521
Ecosystem Type	Lichen	0	1003	2	47124	0	97.9159	0	1	1	1	2	0	2	0.5	0.5	1	0.670732
Ecosystem Type	Lymphatic_system	0	1003	8	47118	0	97.9157	0	1	1	1	7	0	7	0.015625	0.015625	1	0.0381944
Ecosystem Type	Lymphatic	0	1003	7	47119	0	97.9157	0	1	1	1	5	0	5	0.0625	0.0625	1	0.140306
Ecosystem Type	Marine	57	946	2107	45019	2.63401	97.9419	1.2874	0.0758806	1	0.388236	211	42	176	8.25447e-24	2.99539e-19	9.07991e-22	1.81598e-22
Ecosystem Type	Meat_products	0	1003	28	47098	0	97.9148	0	1	1	1	6	0	6	0.03125	0.03125	1	0.0731383
Ecosystem Type	Metal	1	1002	10	47116	9.09091	97.9176	4.7022	0.206804	1	0.689346	5	1	5	0.0625	0.375	1	0.140306
Ecosystem Type	Milk	0	1003	33	47093	0	97.9146	0	1	1	1	9	0	9	0.00390625	0.00390625	0.429688	0.0116132
Ecosystem Type	Moth	1	1002	0	47126	100	97.9181	inf	0.0208398	1	0.134846	1	1	0	1	1	1	1
Ecosystem Type	Mud_volcano	0	1003	1	47125	0	97.916	0	1	1	1	1	0	1	1	1	1	1
Ecosystem Type	Mycorrhiza	1	1002	3	47123	25	97.9179	15.6763	0.080792	1	0.388236	3	1	3	0.25	1	1	0.404412
Ecosystem Type	Nematoda	8	995	19	47107	29.6296	97.9315	19.9342	5.4057e-08	5.94627e-06	1.98209e-06	21	5	17	0.00719738	0.0266037	0.791712	0.0203003
Ecosystem Type	Nervous_system	1	1002	57	47069	1.72414	97.9156	0.824124	1	1	1	20	1	19	4.00543e-05	4.00543e-05	0.00440598	0.000176239
Ecosystem Type	Nodule	0	1003	1	47125	0	97.916	0	1	1	1	1	0	1	1	1	1	1
Ecosystem Type	Non-marine_Saline_and_Alkaline	8	995	177	46949	4.32432	97.9247	2.13265	0.0610857	1	0.336748	66	8	59	2.38349e-11	1.79515e-10	2.62184e-09	1.87274e-10
Ecosystem Type	Nutrient_removal	1	1002	25	47101	3.84615	97.917	1.88028	0.421724	1	1	11	1	11	0.000976562	0.0117188	0.107422	0.00325521
Ecosystem Type	Oil_refinery	0	1003	3	47123	0	97.9159	0	1	1	1	3	0	3	0.25	0.25	1	0.404412
Ecosystem Type	Oil_reservoir	0	1003	32	47094	0	97.9146	0	1	1	1	18	0	18	7.62939e-06	7.62939e-06	0.000839233	3.8147e-05
Ecosystem Type	Peat_moss	1	1002	2	47124	33.3333	97.918	23.515	0.0612269	1	0.336748	2	1	1	1	1	1	1
Ecosystem Type	Peat	1	1002	7	47119	12.5	97.9177	6.71785	0.155063	1	0.588168	7	1	6	0.125	0.125	1	0.22541
Ecosystem Type	Phylloplane	0	1003	19	47107	0	97.9152	0	1	1	1	12	0	12	0.000488281	0.000488281	0.0537109	0.0018521
Ecosystem Type	Phyllosphere	0	1003	13	47113	0	97.9155	0	1	1	1	11	0	11	0.000976562	0.000976562	0.107422	0.00325521
Ecosystem Type	Pus	0	1003	4	47122	0	97.9158	0	1	1	1	2	0	2	0.5	0.5	1	0.670732
Ecosystem Type	Red_algae	0	1003	1	47125	0	97.916	0	1	1	1	1	0	1	1	1	1	1
Ecosystem Type	Reproductive_system	0	1003	212	46914	0	97.9068	0	0.025449	1	0.155522	40	0	40	1.81899e-12	1.81899e-12	2.00089e-10	1.53914e-11
Ecosystem Type	Respiratory_system	8	995	604	46522	1.30719	97.906	0.619282	0.200421	1	0.688947	72	6	66	7.25575e-14	7.25575e-14	7.98132e-12	7.25575e-13
Ecosystem Type	Rhizome	2	1001	2	47124	50	97.92	47.0769	0.00253162	0.278478	0.0278478	3	1	2	1	1	1	1
Ecosystem Type	Rhizoplane	10	993	275	46851	3.50877	97.9245	1.71568	0.094314	1	0.414981	95	10	85	5.76232e-16	5.76232e-16	6.33856e-14	7.9232e-15
Ecosystem Type	Rhizosphere	2	1001	31	47095	6.06061	97.9187	3.03535	0.150344	1	0.588168	26	2	24	1.04904e-05	1.04904e-05	0.00115395	5.01716e-05
Ecosystem Type	Roots	6	997	140	46986	4.10959	97.9222	2.01974	0.131808	1	0.536997	67	5	62	1.41953e-13	1.41953e-13	1.56149e-11	1.30124e-12
Ecosystem Type	Sediment	14	989	151	46975	8.48485	97.938	4.40374	1.04964e-05	0.0011546	0.00023092	96	13	84	1.83162e-14	1.20207e-13	2.01478e-12	2.23865e-13
Ecosystem Type	Sewage	0	1003	14	47112	0	97.9154	0	1	1	1	14	0	14	0.00012207	0.00012207	0.0134277	0.000497323
Ecosystem Type	Shell	0	1003	1	47125	0	97.916	0	1	1	1	1	0	1	1	1	1	1
Ecosystem Type	Shrimp	0	1003	1	47125	0	97.916	0	1	1	1	1	0	1	1	1	1	1
Ecosystem Type	Silage_fermentation	0	1003	9	47117	0	97.9156	0	1	1	1	2	0	2	0.5	0.5	1	0.670732
Ecosystem Type	Skeletal_system	0	1003	2	47124	0	97.9159	0	1	1	1	2	0	2	0.5	0.5	1	0.670732
Ecosystem Type	Skin	1	1002	228	46898	0.436681	97.9081	0.205282	0.0987964	1	0.417985	51	1	50	4.61853e-14	4.61853e-14	5.08038e-12	5.08038e-13
Ecosystem Type	Soft_tissue	0	1003	1	47125	0	97.916	0	1	1	1	1	0	1	1	1	1	1
Ecosystem Type	Soil	135	868	1480	45646	8.35913	98.1339	4.79684	2.40928e-43	2.65021e-41	2.65021e-41	360	101	283	8.50333e-29	3.97324e-17	9.35366e-27	3.11789e-27
Ecosystem Type	Spider	0	1003	1	47125	0	97.916	0	1	1	1	1	0	1	1	1	1	1
Ecosystem Type	Sponge	2	1001	22	47104	8.33333	97.9191	4.2779	0.0885861	1	0.40602	16	2	14	0.00418091	0.00418091	0.4599	0.0121026
Ecosystem Type	Tailings_pond	0	1003	1	47125	0	97.916	0	1	1	1	1	0	1	1	1	1	1
Ecosystem Type	Thermal_springs	4	999	328	46798	1.20482	97.9099	0.571279	0.335151	1	0.996394	71	3	68	5.0578e-17	5.0578e-17	5.56358e-15	9.27264e-16
Ecosystem Type	Thorax	0	1003	1	47125	0	97.916	0	1	1	1	1	0	1	1	1	1	1
Ecosystem Type	Tissue	0	1003	233	46893	0	97.9059	0	0.0175551	1	0.134846	7	0	7	0.015625	0.015625	1	0.0381944
Ecosystem Type	Tooth	0	1003	4	47122	0	97.9158	0	1	1	1	2	0	2	0.5	0.5	1	0.670732
Ecosystem Type	Unclassified	150	853	9694	37432	1.52377	97.772	0.679019	7.48713e-06	0.000823584	0.000205896	414	118	327	8.55954e-34	9.62845e-19	9.41549e-32	4.70775e-32
Ecosystem Type	Unknown_material	0	1003	14	47112	0	97.9154	0	1	1	1	12	0	12	0.000488281	0.000488281	0.0537109	0.0018521
Ecosystem Type	Urban_waste	0	1003	5	47121	0	97.9158	0	1	1	1	3	0	3	0.25	0.25	1	0.404412
Ecosystem Type	Vegetable	0	1003	1	47125	0	97.916	0	1	1	1	1	0	1	1	1	1	1
Ecosystem Type	Vermicompost	1	1002	0	47126	100	97.9181	inf	0.0208398	1	0.134846	1	1	0	1	1	1	1
Ecosystem Type	Volcanic	0	1003	12	47114	0	97.9155	0	1	1	1	6	0	6	0.03125	0.03125	1	0.0731383
Ecosystem Type	Water_treatment_plant	0	1003	4	47122	0	97.9158	0	1	1	1	4	0	4	0.125	0.125	1	0.22541
Ecosystem Type	Whole_body	0	1003	1	47125	0	97.916	0	1	1	1	1	0	1	1	1	1	1
Ecosystem Type	Wood	0	1003	4	47122	0	97.9158	0	1	1	1	3	0	3	0.25	0.25	1	0.404412
Ecosystem Type	Zooplankton	0	1003	4	47122	0	97.9158	0	1	1	1	2	0	2	0.5	0.5	1	0.670732
Sample Body Site	Abdomen	0	1003	5	47121	0	97.9158	0	1	1	1	4	0	4	0.125	0.125	1	0.152174
Sample Body Site	Airways	1	1002	372	46754	0.268097	97.9018	0.125432	0.00578708	0.162038	0.0540128	38	1	37	2.83762e-10	2.83762e-10	7.94535e-09	1.32422e-09
Sample Body Site	Ankle	0	1003	1	47125	0	97.916	0	1	1	1	1	0	1	1	1	1	1
Sample Body Site	Bladder	0	1003	1	47125	0	97.916	0	1	1	1	1	0	1	1	1	1	1
Sample Body Site	Blood	1	1002	208	46918	0.478469	97.909	0.225117	0.139008	1	0.556034	50	1	49	9.05942e-14	9.05942e-14	2.53664e-12	5.07328e-13
Sample Body Site	Bone	0	1003	1	47125	0	97.916	0	1	1	1	1	0	1	1	1	1	1
Sample Body Site	Brain	0	1003	20	47106	0	97.9152	0	1	1	1	11	0	11	0.000976562	0.000976562	0.0273438	0.00227865
Sample Body Site	Ear	0	1003	16	47110	0	97.9153	0	1	1	1	7	0	7	0.015625	0.015625	0.4375	0.0243056
Sample Body Site	Eye	0	1003	21	47105	0	97.9151	0	1	1	1	9	0	9	0.00390625	0.00390625	0.109375	0.0078125
Sample Body Site	Gastrointestinal_tract	12	991	968	46158	1.22449	97.8982	0.577403	0.0546467	1	0.255018	119	9	114	5.74345e-28	3.16463e-23	1.60817e-26	8.04084e-27
Sample Body Site	Heart	0	1003	6	47120	0	97.9158	0	1	1	1	4	0	4	0.125	0.125	1	0.152174
Sample Body Site	Limb	0	1003	7	47119	0	97.9157	0	1	1	1	4	0	4	0.125	0.125	1	0.152174
Sample Body Site	Liver	0	1003	30	47096	0	97.9147	0	1	1	1	11	0	11	0.000976562	0.000976562	0.0273438	0.00227865
Sample Body Site	Lung	0	1003	12	47114	0	97.9155	0	1	1	1	9	0	9	0.00390625	0.00390625	0.109375	0.0078125
Sample Body Site	Lymph_nodes	0	1003	9	47117	0	97.9156	0	1	1	1	7	0	7	0.015625	0.015625	0.4375	0.0243056
Sample Body Site	Nose	0	1003	43	47083	0	97.9142	0	1	1	1	7	0	7	0.015625	0.015625	0.4375	0.0243056
Sample Body Site	Oral	0	1003	418	46708	0	97.8978	0	0.000369103	0.0103349	0.00516744	51	0	51	8.88178e-16	8.88178e-16	2.4869e-14	8.28967e-15
Sample Body Site	Plant-flower	0	1003	1	47125	0	97.916	0	1	1	1	1	0	1	1	1	1	1
Sample Body Site	Plant-leaf	0	1003	13	47113	0	97.9155	0	1	1	1	7	0	7	0.015625	0.015625	0.4375	0.0243056
Sample Body Site	Plant-root	1	1002	140	46986	0.70922	97.912	0.334944	0.377314	1	1	32	1	31	1.53668e-08	1.53668e-08	4.30271e-07	5.37839e-08
Sample Body Site	Plant-stem	0	1003	6	47120	0	97.9158	0	1	1	1	6	0	6	0.03125	0.03125	0.875	0.0460526
Sample Body Site	Root	0	1003	16	47110	0	97.9153	0	1	1	1	13	0	13	0.000244141	0.000244141	0.00683594	0.000759549
Sample Body Site	Skin	0	1003	187	46939	0	97.9079	0	0.036441	1	0.20407	29	0	29	3.72529e-09	3.72529e-09	1.04308e-07	1.49012e-08
Sample Body Site	Spinal_Cord	0	1003	21	47105	0	97.9151	0	1	1	1	5	0	5	0.0625	0.0625	1	0.0875
Sample Body Site	Spleen	0	1003	4	47122	0	97.9158	0	1	1	1	2	0	2	0.5	0.5	1	0.583333
Sample Body Site	Urogenital_tract	0	1003	267	46859	0	97.9044	0	0.00786556	0.220236	0.0550589	45	0	45	5.68434e-14	5.68434e-14	1.59162e-12	3.97904e-13
Sample Body Site	Wound	1	1002	23	47103	4.16667	97.9171	2.04387	0.396834	1	1	16	1	15	0.000518799	0.000518799	0.0145264	0.00145264
Sample Body Subsite	Appendix	0	1003	4	47122	0	97.9158	0	1	1	1	3	0	3	0.25	0.25	1	0.378205
Sample Body Subsite	Ascending_colon	1	1002	3	47123	25	97.9179	15.6763	0.080792	1	0.794454	4	1	3	0.625	0.625	1	0.80163
Sample Body Subsite	Bronchus	0	1003	7	47119	0	97.9157	0	1	1	1	4	0	4	0.125	0.125	1	0.204861
Sample Body Subsite	Buccal_mucosa	0	1003	7	47119	0	97.9157	0	1	1	1	5	0	5	0.0625	0.0625	1	0.127155
Sample Body Subsite	Cecum	0	1003	7	47119	0	97.9157	0	1	1	1	7	0	7	0.015625	0.015625	0.921875	0.0400815
Sample Body Subsite	Cerebrospinal_fluid	0	1003	3	47123	0	97.9159	0	1	1	1	1	0	1	1	1	1	1
Sample Body Subsite	Cervix	0	1003	7	47119	0	97.9157	0	1	1	1	4	0	4	0.125	0.125	1	0.204861
Sample Body Subsite	Colon	0	1003	17	47109	0	97.9153	0	1	1	1	11	0	11	0.000976562	0.000976562	0.0576172	0.00576172
Sample Body Subsite	Conjunctiva	0	1003	6	47120	0	97.9158	0	1	1	1	4	0	4	0.125	0.125	1	0.204861
Sample Body Subsite	Dental_plaque	0	1003	14	47112	0	97.9154	0	1	1	1	9	0	9	0.00390625	0.00390625	0.230469	0.0153646
Sample Body Subsite	Descending_colon	0	1003	1	47125	0	97.916	0	1	1	1	1	0	1	1	1	1	1
Sample Body Subsite	Duodenum	0	1003	1	47125	0	97.916	0	1	1	1	1	0	1	1	1	1	1
Sample Body Subsite	Endometrium	0	1003	2	47124	0	97.9159	0	1	1	1	2	0	2	0.5	0.5	1	0.655556
Sample Body Subsite	Foregut	0	1003	1	47125	0	97.916	0	1	1	1	1	0	1	1	1	1	1
Sample Body Subsite	Gastric_antrum	0	1003	7	47119	0	97.9157	0	1	1	1	2	0	2	0.5	0.5	1	0.655556
Sample Body Subsite	Gingival_crevices	0	1003	30	47096	0	97.9147	0	1	1	1	16	0	16	3.05176e-05	3.05176e-05	0.00180054	0.000360107
Sample Body Subsite	Gum_margin_of_molar_tooth_on_buccal_side	0	1003	2	47124	0	97.9159	0	1	1	1	1	0	1	1	1	1	1
Sample Body Subsite	Gut	2	1001	62	47064	3.125	97.9174	1.51668	0.386391	1	1	31	2	29	4.62867e-07	4.62867e-07	2.73092e-05	6.82729e-06
Sample Body Subsite	Hindgut	0	1003	8	47118	0	97.9157	0	1	1	1	4	0	4	0.125	0.125	1	0.204861
Sample Body Subsite	Ileal-anal_pouch	0	1003	8	47118	0	97.9157	0	1	1	1	7	0	7	0.015625	0.015625	0.921875	0.0400815
Sample Body Subsite	Intestinal_tract	2	1001	169	46957	1.16959	97.9128	0.555149	0.591356	1	1	55	2	54	3.10862e-15	8.55427e-14	1.83409e-13	9.17044e-14
Sample Body Subsite	Joint	0	1003	1	47125	0	97.916	0	1	1	1	1	0	1	1	1	1	1
Sample Body Subsite	Kidney	0	1003	2	47124	0	97.9159	0	1	1	1	1	0	1	1	1	1	1
Sample Body Subsite	Left_arm	0	1003	3	47123	0	97.9159	0	1	1	1	3	0	3	0.25	0.25	1	0.378205
Sample Body Subsite	Lower_limb	1	1002	1	47125	50	97.918	47.0309	0.0412458	1	0.707724	2	1	1	1	1	1	1
Sample Body Subsite	Lung_aspirate	0	1003	5	47121	0	97.9158	0	1	1	1	3	0	3	0.25	0.25	1	0.378205
Sample Body Subsite	Lung	0	1003	29	47097	0	97.9148	0	1	1	1	14	0	14	0.00012207	0.00012207	0.00720215	0.000900269
Sample Body Subsite	Macrophage	0	1003	1	47125	0	97.916	0	1	1	1	1	0	1	1	1	1	1
Sample Body Subsite	Mouth	0	1003	31	47095	0	97.9147	0	1	1	1	14	0	14	0.00012207	0.00012207	0.00720215	0.000900269
Sample Body Subsite	Nares	0	1003	27	47099	0	97.9148	0	1	1	1	4	0	4	0.125	0.125	1	0.204861
Sample Body Subsite	Nasal	0	1003	19	47107	0	97.9152	0	1	1	1	8	0	8	0.0078125	0.0078125	0.460938	0.0256076
Sample Body Subsite	Nasopharynx	0	1003	203	46923	0	97.9072	0	0.0244099	1	0.707724	8	0	8	0.0078125	0.0078125	0.460938	0.0256076
Sample Body Subsite	Penis	0	1003	0	47126	0	97.916		1	1	1	0	0	0	1	1	1	1
Sample Body Subsite	Perineum	0	1003	2	47124	0	97.9159	0	1	1	1	2	0	2	0.5	0.5	1	0.655556
Sample Body Subsite	Periodontal	0	1003	14	47112	0	97.9154	0	1	1	1	10	0	10	0.00195312	0.00195312	0.115234	0.00886418
Sample Body Subsite	Pharyngeal_mucosa	0	1003	5	47121	0	97.9158	0	1	1	1	5	0	5	0.0625	0.0625	1	0.127155
Sample Body Subsite	Plasma	0	1003	2	47124	0	97.9159	0	1	1	1	2	0	2	0.5	0.5	1	0.655556
Sample Body Subsite	Pleural_cavity	0	1003	1	47125	0	97.916	0	1	1	1	1	0	1	1	1	1	1
Sample Body Subsite	Rectal	2	1001	15	47111	11.7647	97.9194	6.27519	0.0479813	1	0.707724	10	2	9	0.0214844	0.109375	1	0.0528158
Sample Body Subsite	Respiratory_tract	1	1002	40	47086	2.43902	97.9163	1.1748	0.578453	1	1	14	1	13	0.00183105	0.00183105	0.108032	0.00886418
Sample Body Subsite	Right_arm	0	1003	6	47120	0	97.9158	0	1	1	1	5	0	5	0.0625	0.0625	1	0.127155
Sample Body Subsite	Rumen	0	1003	28	47098	0	97.9148	0	1	1	1	15	0	15	6.10352e-05	6.10352e-05	0.00360107	0.000600179
Sample Body Subsite	Sigmoid_colon	0	1003	7	47119	0	97.9157	0	1	1	1	7	0	7	0.015625	0.015625	0.921875	0.0400815
Sample Body Subsite	Stomach	0	1003	77	47049	0	97.9127	0	0.413989	1	1	6	0	6	0.03125	0.03125	1	0.07375
Sample Body Subsite	Subgingival_plaque	0	1003	15	47111	0	97.9154	0	1	1	1	10	0	10	0.00195312	0.00195312	0.115234	0.00886418
Sample Body Subsite	Subgingival	0	1003	11	47115	0	97.9155	0	1	1	1	9	0	9	0.00390625	0.00390625	0.230469	0.0153646
Sample Body Subsite	Supragingival_plaque	0	1003	4	47122	0	97.9158	0	1	1	1	4	0	4	0.125	0.125	1	0.204861
Sample Body Subsite	Synovial_fluid	0	1003	2	47124	0	97.9159	0	1	1	1	2	0	2	0.5	0.5	1	0.655556
Sample Body Subsite	Teeth	0	1003	9	47117	0	97.9156	0	1	1	1	7	0	7	0.015625	0.015625	0.921875	0.0400815
Sample Body Subsite	Terminal_ileum	0	1003	4	47122	0	97.9158	0	1	1	1	2	0	2	0.5	0.5	1	0.655556
Sample Body Subsite	Throat	0	1003	14	47112	0	97.9154	0	1	1	1	7	0	7	0.015625	0.015625	0.921875	0.0400815
Sample Body Subsite	Trachea	0	1003	5	47121	0	97.9158	0	1	1	1	5	0	5	0.0625	0.0625	1	0.127155
Sample Body Subsite	Transverse_colon	0	1003	1	47125	0	97.916	0	1	1	1	1	0	1	1	1	1	1
Sample Body Subsite	Upper_limb	0	1003	0	47126	0	97.916		1	1	1	0	0	0	1	1	1	1
Sample Body Subsite	Upper_respiratory_tract	0	1003	21	47105	0	97.9151	0	1	1	1	8	0	8	0.0078125	0.0078125	0.460938	0.0256076
Sample Body Subsite	Urethra	0	1003	12	47114	0	97.9155	0	1	1	1	4	0	4	0.125	0.125	1	0.204861
Sample Body Subsite	Urinary_tract	0	1003	53	47073	0	97.9137	0	0.63036	1	1	13	0	13	0.000244141	0.000244141	0.0144043	0.00160048
Sample Body Subsite	Vaginal	0	1003	146	46980	0	97.9097	0	0.0798291	1	0.794454	24	0	24	1.19209e-07	1.19209e-07	7.03335e-06	2.34445e-06
host name	bos_taurus	1	1002	422	46704	0.236407	97.8996	0.110452	0.00294152	0.0147076	0.00294152	46	1	45	1.33582e-12	1.33582e-12	6.6791e-12	3.33955e-12
host name	homo_sapiens	26	977	11244	35882	0.230701	97.3494	0.0849248	6.38018e-80	3.19009e-79	3.19009e-79	183	20	169	5.78138e-35	4.60922e-29	2.89069e-34	2.89069e-34
host name	oryza_sativa	7	996	60	47066	10.4478	97.9277	5.51309	0.000490463	0.00245232	0.00122616	38	7	32	2.43426e-05	0.000116167	0.000121713	2.43426e-05
host name	populus	10	993	142	46984	6.57895	97.9303	3.33206	0.0013892	0.00694599	0.0017365	69	9	60	2.24445e-10	2.24445e-10	1.12222e-09	3.74075e-10
host name	sus_scrofa	0	1003	351	46775	0	97.9007	0	0.00108075	0.00540377	0.0017365	29	0	29	3.72529e-09	3.72529e-09	1.86265e-08	4.65661e-09
Biotic Relationships	Free_living_Symbiotic	0	1003	5	47121	0	97.9158	0	1	1	1	5	0	5	0.0625	0.0625	0.375	0.09375
Biotic Relationships	Free_living-endophytic_Symbiotic	0	1003	1	47125	0	97.916	0	1	1	1	1	0	1	1	1	1	1
Biotic Relationships	Free_living	116	887	4973	42153	2.27943	97.9391	1.10852	0.29936	1	0.598721	386	98	312	7.16529e-36	8.46836e-23	4.29918e-35	4.29918e-35
Biotic Relationships	Free-living_endophytic	0	1003	3	47123	0	97.9159	0	1	1	1	3	0	3	0.25	0.25	1	0.3
Biotic Relationships	Symbiotic	21	982	555	46571	3.64583	97.9349	1.79445	0.0172988	0.103793	0.103793	114	16	101	4.77404e-18	1.47742e-15	2.86442e-17	9.54807e-18
Oxygen Requirement	Aerobe	146	857	2612	44514	5.29369	98.1111	2.90332	3.61905e-25	2.89524e-24	2.89524e-24	385	117	299	1.11712e-28	9.52819e-15	8.93698e-28	4.46849e-28
Oxygen Requirement	Anaerobe	29	974	1543	45583	1.84478	97.9079	0.879581	0.589514	1	0.786018	143	24	122	1.64865e-18	2.49107e-16	1.31892e-17	3.2973e-18
Oxygen Requirement	Facultative_anaerobe	0	1003	17	47109	0	97.9153	0	1	1	1	8	0	8	0.0078125	0.0078125	0.0625	0.0078125
Oxygen Requirement	Facultative	25	978	2395	44731	1.03306	97.8604	0.477424	7.2903e-05	0.000583224	0.000194408	178	23	165	1.04498e-34	3.07913e-25	8.3598e-34	8.3598e-34
Oxygen Requirement	Microaerophilic	0	1003	244	46882	0	97.9054	0	0.0113	0.0904001	0.01808	46	0	46	2.84217e-14	2.84217e-14	2.27374e-13	3.78956e-14
Oxygen Requirement	Obligate_aerobe	7	996	91	47035	7.14286	97.9263	3.63261	0.00448746	0.0358997	0.00897492	66	5	62	2.08354e-14	2.63071e-13	1.66684e-13	3.33367e-14
Oxygen Requirement	Obligate_anaerobe	3	1000	190	46936	1.5544	97.9139	0.741095	0.802196	1	0.916795	44	3	42	1.12664e-10	1.61833e-09	9.01309e-10	1.28758e-10
Temperature Range	Hyperthermophile	0	1003	104	47022	0	97.9115	0	0.283988	1	0.378651	12	0	12	0.000488281	0.000488281	0.00390625	0.000558036
Temperature Range	Mesophile	292	711	7492	39634	3.75128	98.2377	2.17262	3.17759e-25	2.54207e-24	2.54207e-24	475	203	326	3.05213e-16	0.00177883	2.4417e-15	1.22085e-15
Temperature Range	Psychrophile	5	998	78	47048	6.0241	97.9228	3.02194	0.0298415	0.238732	0.0477464	54	3	51	2.91878e-12	2.91878e-12	2.33502e-11	4.67004e-12
Temperature Range	Psychrotolerant	10	993	106	47020	8.62069	97.9318	4.46712	0.000164722	0.00131777	0.000439258	73	8	67	3.94726e-14	3.23098e-12	3.15781e-13	7.89452e-14
Temperature Range	Psychrotrophic	1	1002	21	47105	4.54545	97.9171	2.23862	0.370874	1	0.423856	12	1	11	0.00634766	0.00634766	0.0507812	0.00634766
Temperature Range	Thermophile	2	1001	375	46751	0.530504	97.9038	0.24909	0.0280381	0.224305	0.0477464	70	1	69	1.20279e-19	1.20279e-19	9.62229e-19	9.62229e-19
Temperature Range	Thermotolerant	0	1003	24	47102	0	97.915	0	1	1	1	18	0	18	7.62939e-06	7.62939e-06	6.10352e-05	1.01725e-05
Host Name	Acacia_auriculiformis	0	1003	1	47125	0	97.916	0	1	1	1	1	0	1	1	1	1	1
Host Name	Acacia_caven	0	1003	1	47125	0	97.916	0	1	1	1	1	0	1	1	1	1	1
Host Name	Acacia	0	1003	0	47126	0	97.916		1	1	1	0	0	0	1	1	1	1
Host Name	Acanthamoeba_polyphaga_HN-3	0	1003	2	47124	0	97.9159	0	1	1	1	1	0	1	1	1	1	1
Host Name	Acanthamoeba_sp._ATCC_PRA2	0	1003	1	47125	0	97.916	0	1	1	1	1	0	1	1	1	1	1
Host Name	Acer	0	1003	1	47125	0	97.916	0	1	1	1	1	0	1	1	1	1	1
Host Name	Acromyrmex_octospinosus	0	1003	3	47123	0	97.9159	0	1	1	1	2	0	2	0.5	0.5	1	1
Host Name	Acrostichum_speciosum	0	1003	1	47125	0	97.916	0	1	1	1	1	0	1	1	1	1	1
Host Name	Actinidia_chinensis_var._chinensis	0	1003	1	47125	0	97.916	0	1	1	1	1	0	1	1	1	1	1
Host Name	Actinidia_chinensis	0	1003	2	47124	0	97.9159	0	1	1	1	1	0	1	1	1	1	1
Host Name	Actinidia_deliciosa_'Hayward'	0	1003	1	47125	0	97.916	0	1	1	1	1	0	1	1	1	1	1
Host Name	Actinidia_deliciosa	0	1003	4	47122	0	97.9158	0	1	1	1	3	0	3	0.25	0.25	1	1
Host Name	Actinidia	0	1003	24	47102	0	97.915	0	1	1	1	4	0	4	0.125	0.125	1	1
Host Name	Actinopterygii	0	1003	1	47125	0	97.916	0	1	1	1	1	0	1	1	1	1	1
Host Name	Acyrthosiphon_kondoi	0	1003	1	47125	0	97.916	0	1	1	1	1	0	1	1	1	1	1
Host Name	Acyrthosiphon_pisum	1	1002	10	47116	9.09091	97.9176	4.7022	0.206804	1	1	4	1	3	0.625	0.625	1	1
Host Name	Adenophora_trachelioides_Maxim.	0	1003	1	47125	0	97.916	0	1	1	1	1	0	1	1	1	1	1
Host Name	Aedes_albopictus	0	1003	1	47125	0	97.916	0	1	1	1	1	0	1	1	1	1	1
Host Name	Aegialomys_xanthaeolus	0	1003	0	47126	0	97.916		1	1	1	0	0	0	1	1	1	1
Host Name	Aeschynomene	0	1003	1	47125	0	97.916	0	1	1	1	1	0	1	1	1	1	1
Host Name	Agaricus_bisporus	0	1003	7	47119	0	97.9157	0	1	1	1	3	0	3	0.25	0.25	1	1
Host Name	Agave_tequilana	0	1003	1	47125	0	97.916	0	1	1	1	1	0	1	1	1	1	1
Host Name	Agelas_tubulata	0	1003	2	47124	0	97.9159	0	1	1	1	1	0	1	1	1	1	1
Host Name	Aglaonema	0	1003	0	47126	0	97.916		1	1	1	0	0	0	1	1	1	1
Host Name	Ailuropoda_melanoleuca	0	1003	2	47124	0	97.9159	0	1	1	1	2	0	2	0.5	0.5	1	1
Host Name	Alces_alces	0	1003	2	47124	0	97.9159	0	1	1	1	1	0	1	1	1	1	1
Host Name	Alexandrium_minutum	0	1003	1	47125	0	97.916	0	1	1	1	1	0	1	1	1	1	1
Host Name	Alexandrium_ostenfeldii	0	1003	2	47124	0	97.9159	0	1	1	1	2	0	2	0.5	0.5	1	1
Host Name	Alhagi_sparsifolia	0	1003	2	47124	0	97.9159	0	1	1	1	2	0	2	0.5	0.5	1	1
Host Name	Alligator_mississippiensis	0	1003	1	47125	0	97.916	0	1	1	1	1	0	1	1	1	1	1
Host Name	Allium_cepa	0	1003	2	47124	0	97.9159	0	1	1	1	2	0	2	0.5	0.5	1	1
Host Name	Allium_sativum_var._purple_stripe	0	1003	1	47125	0	97.916	0	1	1	1	1	0	1	1	1	1	1
Host Name	Allocasuarina_verticullara	0	1003	0	47126	0	97.916		1	1	1	0	0	0	1	1	1	1
Host Name	Alnus_alnobetula_subsp._crispa	0	1003	1	47125	0	97.916	0	1	1	1	1	0	1	1	1	1	1
Host Name	Alnus_nepalensis	0	1003	0	47126	0	97.916		1	1	1	0	0	0	1	1	1	1
Host Name	Alnus_viridis_ssp_crispa	0	1003	0	47126	0	97.916		1	1	1	0	0	0	1	1	1	1
Host Name	Aloe_vera_var._chinensis	0	1003	0	47126	0	97.916		1	1	1	0	0	0	1	1	1	1
Host Name	Alvinella_pompejana	0	1003	1	47125	0	97.916	0	1	1	1	1	0	1	1	1	1	1
Host Name	Amaroucium	1	1002	0	47126	100	97.9181	inf	0.0208398	1	0.421891	1	1	0	1	1	1	1
Host Name	Amazona_sp.	0	1003	1	47125	0	97.916	0	1	1	1	1	0	1	1	1	1	1
Host Name	Amblyomma_cajennense	0	1003	1	47125	0	97.916	0	1	1	1	1	0	1	1	1	1	1
Host Name	Amorphophallus_konjac	0	1003	1	47125	0	97.916	0	1	1	1	1	0	1	1	1	1	1
Host Name	Amphicarpaea_bracteata	0	1003	1	47125	0	97.916	0	1	1	1	1	0	1	1	1	1	1
Host Name	Amphimedon_queenslandica	0	1003	1	47125	0	97.916	0	1	1	1	1	0	1	1	1	1	1
Host Name	Ananas_comosus	0	1003	0	47126	0	97.916		1	1	1	0	0	0	1	1	1	1
Host Name	Ananas_cosmosus	0	1003	1	47125	0	97.916	0	1	1	1	1	0	1	1	1	1	1
Host Name	Anas_platyrhynchos_(duck)_gucks_geeseturkeys_and_waterfowls_distributed_worldwide	0	1003	2	47124	0	97.9159	0	1	1	1	2	0	2	0.5	0.5	1	1
Host Name	Anas_platyrhynchos	0	1003	3	47123	0	97.9159	0	1	1	1	3	0	3	0.25	0.25	1	1
Host Name	Anas	0	1003	2	47124	0	97.9159	0	1	1	1	2	0	2	0.5	0.5	1	1
Host Name	Andira_inermis	0	1003	1	47125	0	97.916	0	1	1	1	1	0	1	1	1	1	1
Host Name	Anguilla_japonica	0	1003	2	47124	0	97.9159	0	1	1	1	2	0	2	0.5	0.5	1	1
Host Name	Anodorhynchus_hyacinthinus	0	1003	1	47125	0	97.916	0	1	1	1	1	0	1	1	1	1	1
Host Name	Anopheles_arabiensis	0	1003	1	47125	0	97.916	0	1	1	1	1	0	1	1	1	1	1
Host Name	Anopheles_gambiae	0	1003	2	47124	0	97.9159	0	1	1	1	2	0	2	0.5	0.5	1	1
Host Name	Anopheles_stephensi	0	1003	1	47125	0	97.916	0	1	1	1	1	0	1	1	1	1	1
Host Name	Anoxycalyx_joubini	0	1003	4	47122	0	97.9158	0	1	1	1	3	0	3	0.25	0.25	1	1
Host Name	Antechinus_bellus	0	1003	1	47125	0	97.916	0	1	1	1	1	0	1	1	1	1	1
Host Name	Anthemis	0	1003	1	47125	0	97.916	0	1	1	1	1	0	1	1	1	1	1
Host Name	Antho_dichotoma	1	1002	0	47126	100	97.9181	inf	0.0208398	1	0.421891	1	1	0	1	1	1	1
Host Name	Anthopleura_xanthogrammica	0	1003	0	47126	0	97.916		1	1	1	0	0	0	1	1	1	1
Host Name	Anthyllis_vulneraria	0	1003	1	47125	0	97.916	0	1	1	1	1	0	1	1	1	1	1
Host Name	Anura	0	1003	2	47124	0	97.9159	0	1	1	1	1	0	1	1	1	1	1
Host Name	Aphis_glycines	0	1003	1	47125	0	97.916	0	1	1	1	1	0	1	1	1	1	1
Host Name	Apis_mellifera_ligustica	0	1003	1	47125	0	97.916	0	1	1	1	1	0	1	1	1	1	1
Host Name	Apis_mellifera	0	1003	25	47101	0	97.9149	0	1	1	1	9	0	9	0.00390625	0.00390625	1	0.187294
Host Name	Aplysia_punctata	0	1003	1	47125	0	97.916	0	1	1	1	1	0	1	1	1	1	1
Host Name	Aplysina_aerophoba	0	1003	17	47109	0	97.9153	0	1	1	1	6	0	6	0.03125	0.03125	1	0.981681
Host Name	Apodemus_agrarius	0	1003	3	47123	0	97.9159	0	1	1	1	1	0	1	1	1	1	1
Host Name	Apodemus_chevrieri	0	1003	3	47123	0	97.9159	0	1	1	1	2	0	2	0.5	0.5	1	1
Host Name	Apodemus_sp.	0	1003	1	47125	0	97.916	0	1	1	1	1	0	1	1	1	1	1
Host Name	Apodemus_sylvaticus	0	1003	1	47125	0	97.916	0	1	1	1	1	0	1	1	1	1	1
Host Name	Apodemus_uralensis	0	1003	1	47125	0	97.916	0	1	1	1	1	0	1	1	1	1	1
Host Name	Aporrectodea_caliginosa	0	1003	1	47125	0	97.916	0	1	1	1	1	0	1	1	1	1	1
Host Name	Aporrectodea_tuberculata	0	1003	1	47125	0	97.916	0	1	1	1	1	0	1	1	1	1	1
Host Name	Apostichopus_japonicus	0	1003	2	47124	0	97.9159	0	1	1	1	2	0	2	0.5	0.5	1	1
Host Name	Apsterostigma	0	1003	1	47125	0	97.916	0	1	1	1	1	0	1	1	1	1	1
Host Name	Aquila_chrysaetos	0	1003	1	47125	0	97.916	0	1	1	1	1	0	1	1	1	1	1
Host Name	Arabidopsis_thaliana_Col-0	0	1003	1	47125	0	97.916	0	1	1	1	1	0	1	1	1	1	1
Host Name	Arabidopsis_thaliana	0	1003	35	47091	0	97.9145	0	1	1	1	18	0	18	7.62939e-06	7.62939e-06	0.00695038	0.000772264
Host Name	Arabidopsis	0	1003	1	47125	0	97.916	0	1	1	1	1	0	1	1	1	1	1
Host Name	Arcidae	0	1003	1	47125	0	97.916	0	1	1	1	1	0	1	1	1	1	1
Host Name	Argas_persicus	0	1003	1	47125	0	97.916	0	1	1	1	1	0	1	1	1	1	1
Host Name	Armadillidium_vulgare	0	1003	1	47125	0	97.916	0	1	1	1	1	0	1	1	1	1	1
Host Name	Arothron_hispidus	0	1003	1	47125	0	97.916	0	1	1	1	1	0	1	1	1	1	1
Host Name	Ascidiella_sp.	0	1003	1	47125	0	97.916	0	1	1	1	1	0	1	1	1	1	1
Host Name	Aspalathus_carnosa	0	1003	1	47125	0	97.916	0	1	1	1	1	0	1	1	1	1	1
Host Name	Aspidiotus_nerii	0	1003	1	47125	0	97.916	0	1	1	1	1	0	1	1	1	1	1
Host Name	Aster	0	1003	1	47125	0	97.916	0	1	1	1	1	0	1	1	1	1	1
Host Name	Astragalus_sinicus	0	1003	1	47125	0	97.916	0	1	1	1	1	0	1	1	1	1	1
Host Name	Astronotus_ocellatus	0	1003	1	47125	0	97.916	0	1	1	1	1	0	1	1	1	1	1
Host Name	Atlantic_salmon	0	1003	1	47125	0	97.916	0	1	1	1	1	0	1	1	1	1	1
Host Name	Atrina_pectinata	0	1003	1	47125	0	97.916	0	1	1	1	1	0	1	1	1	1	1
Host Name	Aves	0	1003	1	47125	0	97.916	0	1	1	1	1	0	1	1	1	1	1
Host Name	Azadirachta_indica	0	1003	1	47125	0	97.916	0	1	1	1	1	0	1	1	1	1	1
Host Name	Azolla_filiculoides	0	1003	1	47125	0	97.916	0	1	1	1	1	0	1	1	1	1	1
Host Name	Bactericera_cockerelli	0	1003	1	47125	0	97.916	0	1	1	1	1	0	1	1	1	1	1
Host Name	Bactrocera_oleae	0	1003	1	47125	0	97.916	0	1	1	1	1	0	1	1	1	1	1
Host Name	Baizongia_pistaciae	0	1003	1	47125	0	97.916	0	1	1	1	1	0	1	1	1	1	1
Host Name	Balaenoptera_acutorostrata	0	1003	1	47125	0	97.916	0	1	1	1	1	0	1	1	1	1	1
Host Name	Bandicota	0	1003	1	47125	0	97.916	0	1	1	1	1	0	1	1	1	1	1
Host Name	Bankia_setacea	2	1001	2	47124	50	97.92	47.0769	0.00253162	1	0.144144	3	1	2	1	1	1	1
Host Name	Bankia	0	1003	1	47125	0	97.916	0	1	1	1	1	0	1	1	1	1	1
Host Name	Bathymodiolus_brevior	0	1003	1	47125	0	97.916	0	1	1	1	1	0	1	1	1	1	1
Host Name	Bathymodiolus_heckerae	0	1003	1	47125	0	97.916	0	1	1	1	1	0	1	1	1	1	1
Host Name	Bathymodiolus_platifrons	0	1003	1	47125	0	97.916	0	1	1	1	1	0	1	1	1	1	1
Host Name	Bathymodiolus_septemdierum	0	1003	1	47125	0	97.916	0	1	1	1	1	0	1	1	1	1	1
Host Name	Bemisia_tabaci	0	1003	5	47121	0	97.9158	0	1	1	1	1	0	1	1	1	1	1
Host Name	Beta_vulgaris_subsp._vulgaris	0	1003	2	47124	0	97.9159	0	1	1	1	2	0	2	0.5	0.5	1	1
Host Name	Beta_vulgaris_vulgaris	0	1003	3	47123	0	97.9159	0	1	1	1	2	0	2	0.5	0.5	1	1
Host Name	Birds	0	1003	1	47125	0	97.916	0	1	1	1	1	0	1	1	1	1	1
Host Name	Biserrula_pelecinus	0	1003	4	47122	0	97.9158	0	1	1	1	2	0	2	0.5	0.5	1	1
Host Name	Bison	0	1003	2	47124	0	97.9159	0	1	1	1	2	0	2	0.5	0.5	1	1
Host Name	Bituminaria_bituminosa	0	1003	1	47125	0	97.916	0	1	1	1	1	0	1	1	1	1	1
Host Name	Bivalve_larvae_(Nodipecten_nodosus)	0	1003	1	47125	0	97.916	0	1	1	1	1	0	1	1	1	1	1
Host Name	Bivalvia	0	1003	1	47125	0	97.916	0	1	1	1	1	0	1	1	1	1	1
Host Name	Blaberus_giganteus	0	1003	1	47125	0	97.916	0	1	1	1	1	0	1	1	1	1	1
Host Name	Blarina_brevicauda	0	1003	1	47125	0	97.916	0	1	1	1	1	0	1	1	1	1	1
Host Name	Blasia_pusilla	1	1002	0	47126	100	97.9181	inf	0.0208398	1	0.421891	1	1	0	1	1	1	1
Host Name	Blattella_germanica	0	1003	1	47125	0	97.916	0	1	1	1	1	0	1	1	1	1	1
Host Name	Bombus_bimaculatus	0	1003	2	47124	0	97.9159	0	1	1	1	2	0	2	0.5	0.5	1	1
Host Name	Bombus_impatiens	0	1003	2	47124	0	97.9159	0	1	1	1	1	0	1	1	1	1	1
Host Name	Bombus_lucorum	0	1003	2	47124	0	97.9159	0	1	1	1	1	0	1	1	1	1	1
Host Name	Bombus_vagans	0	1003	3	47123	0	97.9159	0	1	1	1	3	0	3	0.25	0.25	1	1
Host Name	Bombyx_mori	1	1002	0	47126	100	97.9181	inf	0.0208398	1	0.421891	1	1	0	1	1	1	1
Host Name	Bos_Taurus_coreanae	0	1003	1	47125	0	97.916	0	1	1	1	1	0	1	1	1	1	1
Host Name	Bos_grunniens	0	1003	2	47124	0	97.9159	0	1	1	1	2	0	2	0.5	0.5	1	1
Host Name	Bos_indicus	0	1003	1	47125	0	97.916	0	1	1	1	1	0	1	1	1	1	1
Host Name	Bos_primigenius	0	1003	1	47125	0	97.916	0	1	1	1	1	0	1	1	1	1	1
Host Name	Bos_sp.	0	1003	1	47125	0	97.916	0	1	1	1	1	0	1	1	1	1	1
Host Name	Bos_taurus	1	1002	422	46704	0.236407	97.8996	0.110452	0.00294152	1	0.157631	46	1	45	1.33582e-12	1.33582e-12	1.21693e-09	4.05644e-10
Host Name	Bovine	0	1003	1	47125	0	97.916	0	1	1	1	1	0	1	1	1	1	1
Host Name	Brachionus_plicatilis	0	1003	0	47126	0	97.916		1	1	1	0	0	0	1	1	1	1
Host Name	Brachyura	1	1002	0	47126	100	97.9181	inf	0.0208398	1	0.421891	1	1	0	1	1	1	1
Host Name	Branta	0	1003	5	47121	0	97.9158	0	1	1	1	2	0	2	0.5	0.5	1	1
Host Name	Brassica_juncea_var._subintegrifolia	0	1003	1	47125	0	97.916	0	1	1	1	1	0	1	1	1	1	1
Host Name	Brassica_napus	0	1003	3	47123	0	97.9159	0	1	1	1	2	0	2	0.5	0.5	1	1
Host Name	Brassica_oleracea	0	1003	3	47123	0	97.9159	0	1	1	1	3	0	3	0.25	0.25	1	1
Host Name	Brassica_rapa_subsp._chinensis	0	1003	1	47125	0	97.916	0	1	1	1	1	0	1	1	1	1	1
Host Name	Brassica_rapa_subsp._pekinensis	0	1003	1	47125	0	97.916	0	1	1	1	1	0	1	1	1	1	1
Host Name	Brassica_rapa_var._glabra	0	1003	1	47125	0	97.916	0	1	1	1	1	0	1	1	1	1	1
Host Name	Brassica_rapa	0	1003	1	47125	0	97.916	0	1	1	1	1	0	1	1	1	1	1
Host Name	Brugia_malayi	0	1003	1	47125	0	97.916	0	1	1	1	1	0	1	1	1	1	1
Host Name	Bubalus_bubalis	0	1003	14	47112	0	97.9154	0	1	1	1	5	0	5	0.0625	0.0625	1	1
Host Name	Bursaphelenchus_xylophilus	0	1003	2	47124	0	97.9159	0	1	1	1	2	0	2	0.5	0.5	1	1
Host Name	Butea_monosperma	0	1003	1	47125	0	97.916	0	1	1	1	1	0	1	1	1	1	1
Host Name	Buteo_jamaicensis	0	1003	1	47125	0	97.916	0	1	1	1	1	0	1	1	1	1	1
Host Name	Caenorhabditis_elegans_MY316	1	1002	1	47125	50	97.918	47.0309	0.0412458	1	0.78281	2	1	1	1	1	1	1
Host Name	Caenorhabditis_elegans_MY379	0	1003	1	47125	0	97.916	0	1	1	1	1	0	1	1	1	1	1
Host Name	Caenorhabditis_elegans	0	1003	13	47113	0	97.9155	0	1	1	1	13	0	13	0.000244141	0.000244141	0.222412	0.0185343
Host Name	Callithrix_jacchus	0	1003	1	47125	0	97.916	0	1	1	1	1	0	1	1	1	1	1
Host Name	Calyptogena_magnifica	0	1003	1	47125	0	97.916	0	1	1	1	1	0	1	1	1	1	1
Host Name	Camellia_sinensis	0	1003	3	47123	0	97.9159	0	1	1	1	2	0	2	0.5	0.5	1	1
Host Name	Camelus_dromedarius	0	1003	5	47121	0	97.9158	0	1	1	1	3	0	3	0.25	0.25	1	1
Host Name	Campanula	0	1003	5	47121	0	97.9158	0	1	1	1	1	0	1	1	1	1	1
Host Name	Camponotus_pennsylvanicus	0	1003	1	47125	0	97.916	0	1	1	1	1	0	1	1	1	1	1
Host Name	Camponotus_vafer	0	1003	1	47125	0	97.916	0	1	1	1	1	0	1	1	1	1	1
Host Name	Canary_Island	0	1003	1	47125	0	97.916	0	1	1	1	1	0	1	1	1	1	1
Host Name	Canine	0	1003	1	47125	0	97.916	0	1	1	1	1	0	1	1	1	1	1
Host Name	Canis_familiaris	0	1003	1	47125	0	97.916	0	1	1	1	1	0	1	1	1	1	1
Host Name	Canis_latrans	0	1003	1	47125	0	97.916	0	1	1	1	1	0	1	1	1	1	1
Host Name	Canis_lupus_familiaris	0	1003	60	47066	0	97.9134	0	0.638906	1	1	21	0	21	9.53674e-07	9.53674e-07	0.000868797	0.0001086
Host Name	Canis_lupus	0	1003	2	47124	0	97.9159	0	1	1	1	1	0	1	1	1	1	1
Host Name	Capra_aegagrus_hircus	0	1003	2	47124	0	97.9159	0	1	1	1	1	0	1	1	1	1	1
Host Name	Capra_hircus	0	1003	23	47103	0	97.915	0	1	1	1	10	0	10	0.00195312	0.00195312	1	0.104665
Host Name	Capra_ibex	0	1003	3	47123	0	97.9159	0	1	1	1	1	0	1	1	1	1	1
Host Name	Capreolus_capreolus	0	1003	1	47125	0	97.916	0	1	1	1	1	0	1	1	1	1	1
Host Name	Capsicum_annuum	1	1002	2	47124	33.3333	97.918	23.515	0.0612269	1	1	3	1	2	1	1	1	1
Host Name	Capsicum_frutescens	0	1003	1	47125	0	97.916	0	1	1	1	1	0	1	1	1	1	1
Host Name	Caragana_sinica	0	1003	1	47125	0	97.916	0	1	1	1	1	0	1	1	1	1	1
Host Name	Carassius_carassius	0	1003	1	47125	0	97.916	0	1	1	1	1	0	1	1	1	1	1
Host Name	Carpodacus_mexicanus	0	1003	1	47125	0	97.916	0	1	1	1	1	0	1	1	1	1	1
Host Name	Carteriospongia_foliascens	0	1003	1	47125	0	97.916	0	1	1	1	1	0	1	1	1	1	1
Host Name	Castor_canadensis	0	1003	0	47126	0	97.916		1	1	1	0	0	0	1	1	1	1
Host Name	Castor_fiber	0	1003	1	47125	0	97.916	0	1	1	1	1	0	1	1	1	1	1
Host Name	Casuarina_cunninghamiana	0	1003	0	47126	0	97.916		1	1	1	0	0	0	1	1	1	1
Host Name	Casuarina_cunnunghamiana	0	1003	0	47126	0	97.916		1	1	1	0	0	0	1	1	1	1
Host Name	Casuarina_equisetifolia_subsp._incana.	0	1003	0	47126	0	97.916		1	1	1	0	0	0	1	1	1	1
Host Name	Casuarina_equisetifolia	0	1003	1	47125	0	97.916	0	1	1	1	1	0	1	1	1	1	1
Host Name	Casuarina_glauca	0	1003	2	47124	0	97.9159	0	1	1	1	1	0	1	1	1	1	1
Host Name	Casuarina	0	1003	0	47126	0	97.916		1	1	1	0	0	0	1	1	1	1
Host Name	Catfish	0	1003	3	47123	0	97.9159	0	1	1	1	3	0	3	0.25	0.25	1	1
Host Name	Cavia_porcellus	0	1003	1	47125	0	97.916	0	1	1	1	1	0	1	1	1	1	1
Host Name	Centrolobium_paraense	0	1003	1	47125	0	97.916	0	1	1	1	1	0	1	1	1	1	1
Host Name	Centrosema_pubescens	0	1003	1	47125	0	97.916	0	1	1	1	1	0	1	1	1	1	1
Host Name	Cephalotes_varians	0	1003	1	47125	0	97.916	0	1	1	1	1	0	1	1	1	1	1
Host Name	Cercopithecus_aethiops	0	1003	1	47125	0	97.916	0	1	1	1	1	0	1	1	1	1	1
Host Name	Cercopoidea	0	1003	1	47125	0	97.916	0	1	1	1	1	0	1	1	1	1	1
Host Name	Cervidae	0	1003	7	47119	0	97.9157	0	1	1	1	3	0	3	0.25	0.25	1	1
Host Name	Cervus_elaphus	0	1003	1	47125	0	97.916	0	1	1	1	1	0	1	1	1	1	1
Host Name	Cervus_nippon_(sika_deer)	0	1003	1	47125	0	97.916	0	1	1	1	1	0	1	1	1	1	1
Host Name	Cervus_nippon	0	1003	2	47124	0	97.9159	0	1	1	1	2	0	2	0.5	0.5	1	1
Host Name	Cetorhinus_maximus	1	1002	0	47126	100	97.9181	inf	0.0208398	1	0.421891	1	1	0	1	1	1	1
Host Name	Chauliognathus_pennsylvanicus	0	1003	1	47125	0	97.916	0	1	1	1	1	0	1	1	1	1	1
Host Name	Chelydra_serpentina	0	1003	1	47125	0	97.916	0	1	1	1	1	0	1	1	1	1	1
Host Name	Chicken_Gallus_gallus	0	1003	1	47125	0	97.916	0	1	1	1	1	0	1	1	1	1	1
Host Name	Chicken	0	1003	1	47125	0	97.916	0	1	1	1	1	0	1	1	1	1	1
Host Name	Chinchilla_lanigera	0	1003	2	47124	0	97.9159	0	1	1	1	2	0	2	0.5	0.5	1	1
Host Name	Chinook_salmon	1	1002	0	47126	100	97.9181	inf	0.0208398	1	0.421891	1	1	0	1	1	1	1
Host Name	Chionoecetes_bairdi	0	1003	1	47125	0	97.916	0	1	1	1	1	0	1	1	1	1	1
Host Name	Chironomidae	0	1003	1	47125	0	97.916	0	1	1	1	1	0	1	1	1	1	1
Host Name	Chiroptera	0	1003	1	47125	0	97.916	0	1	1	1	1	0	1	1	1	1	1
Host Name	Chondrilla_nucula	0	1003	1	47125	0	97.916	0	1	1	1	1	0	1	1	1	1	1
Host Name	Chromis_punctipinnis	0	1003	1	47125	0	97.916	0	1	1	1	1	0	1	1	1	1	1
Host Name	Cicer_arietinum_L._cv._Radhey	0	1003	1	47125	0	97.916	0	1	1	1	1	0	1	1	1	1	1
Host Name	Cicer_arietinum	0	1003	1	47125	0	97.916	0	1	1	1	1	0	1	1	1	1	1
Host Name	Ciconia_nigra	0	1003	1	47125	0	97.916	0	1	1	1	1	0	1	1	1	1	1
Host Name	Cinara_cedri	0	1003	1	47125	0	97.916	0	1	1	1	1	0	1	1	1	1	1
Host Name	Cinara_pseudotaxifoliae	0	1003	1	47125	0	97.916	0	1	1	1	1	0	1	1	1	1	1
Host Name	Cinara_tujafilina	0	1003	2	47124	0	97.9159	0	1	1	1	2	0	2	0.5	0.5	1	1
Host Name	Ciona_intestinalis	0	1003	1	47125	0	97.916	0	1	1	1	1	0	1	1	1	1	1
Host Name	Citrus_hystrix	0	1003	3	47123	0	97.9159	0	1	1	1	1	0	1	1	1	1	1
Host Name	Citrus_paradisi	0	1003	1	47125	0	97.916	0	1	1	1	1	0	1	1	1	1	1
Host Name	Citrus_reticulata_cv._Shatangju	0	1003	1	47125	0	97.916	0	1	1	1	1	0	1	1	1	1	1
Host Name	Citrus_reticulata_x_Citrus_sinensis	0	1003	1	47125	0	97.916	0	1	1	1	1	0	1	1	1	1	1
Host Name	Citrus_sinensis	0	1003	4	47122	0	97.9158	0	1	1	1	4	0	4	0.125	0.125	1	1
Host Name	Citrus	0	1003	0	47126	0	97.916		1	1	1	0	0	0	1	1	1	1
Host Name	Cladonia_borealis	0	1003	1	47125	0	97.916	0	1	1	1	1	0	1	1	1	1	1
Host Name	Clethrionomys_glareolus	0	1003	1	47125	0	97.916	0	1	1	1	1	0	1	1	1	1	1
Host Name	Cnidaria	0	1003	3	47123	0	97.9159	0	1	1	1	2	0	2	0.5	0.5	1	1
Host Name	Coffea	0	1003	1	47125	0	97.916	0	1	1	1	1	0	1	1	1	1	1
Host Name	Columba_livia	0	1003	3	47123	0	97.9159	0	1	1	1	1	0	1	1	1	1	1
Host Name	Columba_palumbus	0	1003	1	47125	0	97.916	0	1	1	1	1	0	1	1	1	1	1
Host Name	Columba	0	1003	1	47125	0	97.916	0	1	1	1	1	0	1	1	1	1	1
Host Name	Columbidae	0	1003	5	47121	0	97.9158	0	1	1	1	2	0	2	0.5	0.5	1	1
Host Name	Comice_pear	0	1003	1	47125	0	97.916	0	1	1	1	1	0	1	1	1	1	1
Host Name	Comptonia_peregrina	0	1003	1	47125	0	97.916	0	1	1	1	1	0	1	1	1	1	1
Host Name	Connochaetes	0	1003	1	47125	0	97.916	0	1	1	1	1	0	1	1	1	1	1
Host Name	Conyza_canadensis	0	1003	1	47125	0	97.916	0	1	1	1	1	0	1	1	1	1	1
Host Name	Corbicula_japonica	1	1002	0	47126	100	97.9181	inf	0.0208398	1	0.421891	1	1	0	1	1	1	1
Host Name	Coriandrum_sativum	0	1003	1	47125	0	97.916	0	1	1	1	1	0	1	1	1	1	1
Host Name	Coriaria_myrtifolia	0	1003	2	47124	0	97.9159	0	1	1	1	2	0	2	0.5	0.5	1	1
Host Name	Coriaria_sp.	0	1003	1	47125	0	97.916	0	1	1	1	1	0	1	1	1	1	1
Host Name	Corylus_avellana	0	1003	8	47118	0	97.9157	0	1	1	1	4	0	4	0.125	0.125	1	1
Host Name	Corylus_colurna	0	1003	1	47125	0	97.916	0	1	1	1	1	0	1	1	1	1	1
Host Name	Crab	0	1003	1	47125	0	97.916	0	1	1	1	1	0	1	1	1	1	1
Host Name	Crassostrea_gigas	0	1003	2	47124	0	97.9159	0	1	1	1	1	0	1	1	1	1	1
Host Name	Crassostrea_virginica	0	1003	1	47125	0	97.916	0	1	1	1	1	0	1	1	1	1	1
Host Name	Crella_incrustans_subspecies_levis	0	1003	0	47126	0	97.916		1	1	1	0	0	0	1	1	1	1
Host Name	Crenomytilus_grayanus	0	1003	1	47125	0	97.916	0	1	1	1	1	0	1	1	1	1	1
Host Name	Cricetinae	0	1003	3	47123	0	97.9159	0	1	1	1	2	0	2	0.5	0.5	1	1
Host Name	Cricetulus_griseus	0	1003	1	47125	0	97.916	0	1	1	1	1	0	1	1	1	1	1
Host Name	Crisularia_plumosa	0	1003	1	47125	0	97.916	0	1	1	1	1	0	1	1	1	1	1
Host Name	Crocidura_russula	0	1003	2	47124	0	97.9159	0	1	1	1	2	0	2	0.5	0.5	1	1
Host Name	Crocodylus_niloticus	0	1003	1	47125	0	97.916	0	1	1	1	1	0	1	1	1	1	1
Host Name	Crops	0	1003	2	47124	0	97.9159	0	1	1	1	2	0	2	0.5	0.5	1	1
Host Name	Crotalaria_sp.	0	1003	1	47125	0	97.916	0	1	1	1	1	0	1	1	1	1	1
Host Name	Crotalus_horridus	0	1003	2	47124	0	97.9159	0	1	1	1	2	0	2	0.5	0.5	1	1
Host Name	Crotalus_viridis	0	1003	1	47125	0	97.916	0	1	1	1	1	0	1	1	1	1	1
Host Name	Crow	0	1003	32	47094	0	97.9146	0	1	1	1	1	0	1	1	1	1	1
Host Name	Cryptocercus_punctulatus	0	1003	1	47125	0	97.916	0	1	1	1	1	0	1	1	1	1	1
Host Name	Cryptomeria_fortunei	0	1003	1	47125	0	97.916	0	1	1	1	1	0	1	1	1	1	1
Host Name	Ctenarytaina_eucalypti	0	1003	2	47124	0	97.9159	0	1	1	1	2	0	2	0.5	0.5	1	1
Host Name	Ctenarytaina_spatulata	0	1003	1	47125	0	97.916	0	1	1	1	1	0	1	1	1	1	1
Host Name	Cubitermes_ugandesis	0	1003	1	47125	0	97.916	0	1	1	1	1	0	1	1	1	1	1
Host Name	Cucumis_melo	0	1003	2	47124	0	97.9159	0	1	1	1	2	0	2	0.5	0.5	1	1
Host Name	Cucumis_sativus	0	1003	4	47122	0	97.9158	0	1	1	1	3	0	3	0.25	0.25	1	1
Host Name	Culex_annulus	0	1003	1	47125	0	97.916	0	1	1	1	1	0	1	1	1	1	1
Host Name	Culex_quinquefasciatus	0	1003	2	47124	0	97.9159	0	1	1	1	1	0	1	1	1	1	1
Host Name	Culex_tritaeniorhynchus	0	1003	1	47125	0	97.916	0	1	1	1	1	0	1	1	1	1	1
Host Name	Cuminum_cyminum	0	1003	1	47125	0	97.916	0	1	1	1	1	0	1	1	1	1	1
Host Name	Cyanobacteria	0	1003	3	47123	0	97.9159	0	1	1	1	2	0	2	0.5	0.5	1	1
Host Name	Cymbastela_concentrica	0	1003	5	47121	0	97.9158	0	1	1	1	5	0	5	0.0625	0.0625	1	1
Host Name	Cymbidium_faberi	0	1003	0	47126	0	97.916		1	1	1	0	0	0	1	1	1	1
Host Name	Cynomys_gunnisoni	0	1003	3	47123	0	97.9159	0	1	1	1	1	0	1	1	1	1	1
Host Name	Cynopterus	0	1003	1	47125	0	97.916	0	1	1	1	1	0	1	1	1	1	1
Host Name	Cyperus_microiria	0	1003	0	47126	0	97.916		1	1	1	0	0	0	1	1	1	1
Host Name	Dairy_cow	0	1003	1	47125	0	97.916	0	1	1	1	1	0	1	1	1	1	1
Host Name	Dalbulus_maidis	0	1003	1	47125	0	97.916	0	1	1	1	1	0	1	1	1	1	1
Host Name	Danaus_plexippus	0	1003	1	47125	0	97.916	0	1	1	1	1	0	1	1	1	1	1
Host Name	Danio_rerio	0	1003	10	47116	0	97.9156	0	1	1	1	9	0	9	0.00390625	0.00390625	1	0.187294
Host Name	Daphnia_magna	0	1003	2	47124	0	97.9159	0	1	1	1	2	0	2	0.5	0.5	1	1
Host Name	Dasyurus_geoffroii	0	1003	1	47125	0	97.916	0	1	1	1	1	0	1	1	1	1	1
Host Name	Dasyurus_viverrinus	0	1003	2	47124	0	97.9159	0	1	1	1	1	0	1	1	1	1	1
Host Name	Datisca_cannabina	0	1003	1	47125	0	97.916	0	1	1	1	1	0	1	1	1	1	1
Host Name	Datisca_glomerata	0	1003	1	47125	0	97.916	0	1	1	1	1	0	1	1	1	1	1
Host Name	Daucus_carota	0	1003	1	47125	0	97.916	0	1	1	1	1	0	1	1	1	1	1
Host Name	Delesseria_sanguinea	0	1003	1	47125	0	97.916	0	1	1	1	1	0	1	1	1	1	1
Host Name	Delisea_Pulchra	0	1003	1	47125	0	97.916	0	1	1	1	1	0	1	1	1	1	1
Host Name	Delphinapterus_leucas	0	1003	1	47125	0	97.916	0	1	1	1	1	0	1	1	1	1	1
Host Name	Dermacentor_andersoni	0	1003	1	47125	0	97.916	0	1	1	1	1	0	1	1	1	1	1
Host Name	Dermacentor_sinicus	0	1003	1	47125	0	97.916	0	1	1	1	1	0	1	1	1	1	1
Host Name	Dermacentor_variabilis	0	1003	3	47123	0	97.9159	0	1	1	1	1	0	1	1	1	1	1
Host Name	Diaea_subdola	0	1003	1	47125	0	97.916	0	1	1	1	1	0	1	1	1	1	1
Host Name	Dianthus_caryophyllus	0	1003	0	47126	0	97.916		1	1	1	0	0	0	1	1	1	1
Host Name	Diaphorina_citri	0	1003	4	47122	0	97.9158	0	1	1	1	3	0	3	0.25	0.25	1	1
Host Name	Diceroprocta_semicincta	0	1003	1	47125	0	97.916	0	1	1	1	1	0	1	1	1	1	1
Host Name	Dictyostelium_discoideum	0	1003	2	47124	0	97.9159	0	1	1	1	2	0	2	0.5	0.5	1	1
Host Name	Didelphidae	0	1003	1	47125	0	97.916	0	1	1	1	1	0	1	1	1	1	1
Host Name	Didelphis_marsupialis	0	1003	1	47125	0	97.916	0	1	1	1	1	0	1	1	1	1	1
Host Name	Dieffenbachia	0	1003	1	47125	0	97.916	0	1	1	1	1	0	1	1	1	1	1
Host Name	Dioscorea_cayenensis	2	1001	1	47125	66.6667	97.92	94.1558	0.00128357	1	0.083524	2	1	1	1	1	1	1
Host Name	Diuraphis_noxia	0	1003	1	47125	0	97.916	0	1	1	1	1	0	1	1	1	1	1
Host Name	Dodecatheon_pulchellum	0	1003	1	47125	0	97.916	0	1	1	1	1	0	1	1	1	1	1
Host Name	Dog	0	1003	1	47125	0	97.916	0	1	1	1	1	0	1	1	1	1	1
Host Name	Dorcus_curvidens	0	1003	1	47125	0	97.916	0	1	1	1	1	0	1	1	1	1	1
Host Name	Doryteuthis_pealeii	0	1003	1	47125	0	97.916	0	1	1	1	1	0	1	1	1	1	1
Host Name	Draeculacephala_minerva	0	1003	2	47124	0	97.9159	0	1	1	1	2	0	2	0.5	0.5	1	1
Host Name	Drosophila_ananassae	0	1003	1	47125	0	97.916	0	1	1	1	1	0	1	1	1	1	1
Host Name	Drosophila_incompta	0	1003	1	47125	0	97.916	0	1	1	1	1	0	1	1	1	1	1
Host Name	Drosophila_melanogaster_Oregon-R	0	1003	1	47125	0	97.916	0	1	1	1	1	0	1	1	1	1	1
Host Name	Drosophila_melanogaster	0	1003	15	47111	0	97.9154	0	1	1	1	5	0	5	0.0625	0.0625	1	1
Host Name	Drosophila_simulans	0	1003	5	47121	0	97.9158	0	1	1	1	1	0	1	1	1	1	1
Host Name	Drosophila_suzukii	0	1003	1	47125	0	97.916	0	1	1	1	1	0	1	1	1	1	1
Host Name	Drosophila_willistoni	0	1003	1	47125	0	97.916	0	1	1	1	1	0	1	1	1	1	1
Host Name	Drosophila	0	1003	1	47125	0	97.916	0	1	1	1	1	0	1	1	1	1	1
Host Name	Duck	0	1003	2	47124	0	97.9159	0	1	1	1	1	0	1	1	1	1	1
Host Name	Dysmicoccus_sylvarum	0	1003	1	47125	0	97.916	0	1	1	1	1	0	1	1	1	1	1
Host Name	Echimyidae	0	1003	1	47125	0	97.916	0	1	1	1	1	0	1	1	1	1	1
Host Name	Ecklonia_kurome	0	1003	1	47125	0	97.916	0	1	1	1	1	0	1	1	1	1	1
Host Name	Ecteinascidia_turbinata	0	1003	3	47123	0	97.9159	0	1	1	1	1	0	1	1	1	1	1
Host Name	Eisenia_andrei	0	1003	1	47125	0	97.916	0	1	1	1	1	0	1	1	1	1	1
Host Name	Eisenia_fetida	0	1003	1	47125	0	97.916	0	1	1	1	1	0	1	1	1	1	1
Host Name	Elaeagnus_umbellata	0	1003	0	47126	0	97.916		1	1	1	0	0	0	1	1	1	1
Host Name	Eleaegnus	0	1003	0	47126	0	97.916		1	1	1	0	0	0	1	1	1	1
Host Name	Elephas_maximus	0	1003	2	47124	0	97.9159	0	1	1	1	2	0	2	0.5	0.5	1	1
Host Name	Elysia_ornata	2	1001	0	47126	100	97.9201	inf	0.000433874	0.39526	0.039526	1	1	0	1	1	1	1
Host Name	Enhydra_lutris_nereis	0	1003	1	47125	0	97.916	0	1	1	1	1	0	1	1	1	1	1
Host Name	Ensete_ventricosum	0	1003	1	47125	0	97.916	0	1	1	1	1	0	1	1	1	1	1
Host Name	Eothenomys	0	1003	1	47125	0	97.916	0	1	1	1	1	0	1	1	1	1	1
Host Name	Ephestia_kuehniella	0	1003	1	47125	0	97.916	0	1	1	1	1	0	1	1	1	1	1
Host Name	Ephestia_kuhniella	0	1003	2	47124	0	97.9159	0	1	1	1	1	0	1	1	1	1	1
Host Name	Epinephelus_coioides	0	1003	2	47124	0	97.9159	0	1	1	1	2	0	2	0.5	0.5	1	1
Host Name	Epinephelus_lanceolatus	0	1003	1	47125	0	97.916	0	1	1	1	1	0	1	1	1	1	1
Host Name	Equus_asinus	0	1003	4	47122	0	97.9158	0	1	1	1	3	0	3	0.25	0.25	1	1
Host Name	Equus_caballus_ferus	0	1003	5	47121	0	97.9158	0	1	1	1	1	0	1	1	1	1	1
Host Name	Equus_caballus	1	1002	27	47099	3.57143	97.9169	1.74093	0.445589	1	1	14	1	13	0.00183105	0.00183105	1	0.104665
Host Name	Equus_cabalus	0	1003	4	47122	0	97.9158	0	1	1	1	1	0	1	1	1	1	1
Host Name	Equus	0	1003	1	47125	0	97.916	0	1	1	1	1	0	1	1	1	1	1
Host Name	Eristalis_arbustorum	0	1003	1	47125	0	97.916	0	1	1	1	1	0	1	1	1	1	1
Host Name	Eruca_vesicaria_subsp._Sativa	0	1003	2	47124	0	97.9159	0	1	1	1	1	0	1	1	1	1	1
Host Name	Erysimum	0	1003	1	47125	0	97.916	0	1	1	1	1	0	1	1	1	1	1
Host Name	Erythrina_costaricensis	0	1003	1	47125	0	97.916	0	1	1	1	1	0	1	1	1	1	1
Host Name	Eucalyptus_grandis_x_Eucalyptus_nitens	0	1003	1	47125	0	97.916	0	1	1	1	1	0	1	1	1	1	1
Host Name	Euplotes_aediculatus	0	1003	1	47125	0	97.916	0	1	1	1	1	0	1	1	1	1	1
Host Name	Euprymna_scolopes	0	1003	0	47126	0	97.916		1	1	1	0	0	0	1	1	1	1
Host Name	Eutrema_japonicum	0	1003	1	47125	0	97.916	0	1	1	1	1	0	1	1	1	1	1
Host Name	Eutrema_wasabi	0	1003	0	47126	0	97.916		1	1	1	0	0	0	1	1	1	1
Host Name	Fabaceae	0	1003	2	47124	0	97.9159	0	1	1	1	2	0	2	0.5	0.5	1	1
Host Name	Felis_catus	0	1003	14	47112	0	97.9154	0	1	1	1	11	0	11	0.000976562	0.000976562	0.889648	0.0635463
Host Name	Ficus_benjamina	0	1003	1	47125	0	97.916	0	1	1	1	1	0	1	1	1	1	1
Host Name	Fistularia_commersonii	0	1003	1	47125	0	97.916	0	1	1	1	1	0	1	1	1	1	1
Host Name	Forsythia	0	1003	0	47126	0	97.916		1	1	1	0	0	0	1	1	1	1
Host Name	Fragaria_x_ananassa	0	1003	1	47125	0	97.916	0	1	1	1	1	0	1	1	1	1	1
Host Name	Frankliniella_occidentalis	0	1003	1	47125	0	97.916	0	1	1	1	1	0	1	1	1	1	1
Host Name	Frog	0	1003	1	47125	0	97.916	0	1	1	1	1	0	1	1	1	1	1
Host Name	Fuchsia	0	1003	4	47122	0	97.9158	0	1	1	1	1	0	1	1	1	1	1
Host Name	Fucus_serratus	0	1003	0	47126	0	97.916		1	1	1	0	0	0	1	1	1	1
Host Name	Gadus_morhua	0	1003	5	47121	0	97.9158	0	1	1	1	1	0	1	1	1	1	1
Host Name	Gadus	0	1003	1	47125	0	97.916	0	1	1	1	1	0	1	1	1	1	1
Host Name	Galega_orientalis	0	1003	2	47124	0	97.9159	0	1	1	1	1	0	1	1	1	1	1
Host Name	Gallus_gallus_domesticu	0	1003	2	47124	0	97.9159	0	1	1	1	2	0	2	0.5	0.5	1	1
Host Name	Gallus_gallus_domesticus	0	1003	17	47109	0	97.9153	0	1	1	1	4	0	4	0.125	0.125	1	1
Host Name	Gallus_gallus	0	1003	188	46938	0	97.9078	0	0.0365765	1	0.724374	14	0	14	0.00012207	0.00012207	0.111206	0.0101096
Host Name	Gallus	0	1003	0	47126	0	97.916		1	1	1	0	0	0	1	1	1	1
Host Name	Gastrolobium_capitatum	0	1003	0	47126	0	97.916		1	1	1	0	0	0	1	1	1	1
Host Name	Geodia_barretti	1	1002	0	47126	100	97.9181	inf	0.0208398	1	0.421891	1	1	0	1	1	1	1
Host Name	Gigaspora_margarita	0	1003	1	47125	0	97.916	0	1	1	1	1	0	1	1	1	1	1
Host Name	Glossina_morsitans_morsitans	0	1003	3	47123	0	97.9159	0	1	1	1	3	0	3	0.25	0.25	1	1
Host Name	Glycine_max_cv._Jinju1	0	1003	2	47124	0	97.9159	0	1	1	1	1	0	1	1	1	1	1
Host Name	Glycine_max	0	1003	29	47097	0	97.9148	0	1	1	1	7	0	7	0.015625	0.015625	1	0.527199
Host Name	Glycine	0	1003	1	47125	0	97.916	0	1	1	1	1	0	1	1	1	1	1
Host Name	Goat	0	1003	2	47124	0	97.9159	0	1	1	1	1	0	1	1	1	1	1
Host Name	Gopherus_agassizii	0	1003	3	47123	0	97.9159	0	1	1	1	1	0	1	1	1	1	1
Host Name	Gorilla_gorilla	0	1003	1	47125	0	97.916	0	1	1	1	1	0	1	1	1	1	1
Host Name	Gorilla	0	1003	1	47125	0	97.916	0	1	1	1	1	0	1	1	1	1	1
Host Name	Gossypium_hirsutum	0	1003	2	47124	0	97.9159	0	1	1	1	1	0	1	1	1	1	1
Host Name	Gossypium	0	1003	2	47124	0	97.9159	0	1	1	1	1	0	1	1	1	1	1
Host Name	Grammoptera	0	1003	1	47125	0	97.916	0	1	1	1	1	0	1	1	1	1	1
Host Name	Graphocephala_atropunctata	0	1003	1	47125	0	97.916	0	1	1	1	1	0	1	1	1	1	1
Host Name	Gymnorhina_tibicen	0	1003	1	47125	0	97.916	0	1	1	1	1	0	1	1	1	1	1
Host Name	Haemaphysalis_leporispalustris	0	1003	2	47124	0	97.9159	0	1	1	1	1	0	1	1	1	1	1
Host Name	Halichoerus_grypus	0	1003	3	47123	0	97.9159	0	1	1	1	1	0	1	1	1	1	1
Host Name	Halichondria_okadai	0	1003	0	47126	0	97.916		1	1	1	0	0	0	1	1	1	1
Host Name	Haliclona	0	1003	1	47125	0	97.916	0	1	1	1	1	0	1	1	1	1	1
Host Name	Haliclonissa_verrucosa	0	1003	3	47123	0	97.9159	0	1	1	1	3	0	3	0.25	0.25	1	1
Host Name	Haliotis_corrugata	0	1003	1	47125	0	97.916	0	1	1	1	1	0	1	1	1	1	1
Host Name	Halocynthia_aurantium	0	1003	2	47124	0	97.9159	0	1	1	1	2	0	2	0.5	0.5	1	1
Host Name	Halopteris_scoparia	1	1002	0	47126	100	97.9181	inf	0.0208398	1	0.421891	1	1	0	1	1	1	1
Host Name	Helicoverpa_armigera	0	1003	2	47124	0	97.9159	0	1	1	1	2	0	2	0.5	0.5	1	1
Host Name	Hemicentrotus_pulcherrimus	0	1003	2	47124	0	97.9159	0	1	1	1	2	0	2	0.5	0.5	1	1
Host Name	Hermodice_carunculata	0	1003	1	47125	0	97.916	0	1	1	1	1	0	1	1	1	1	1
Host Name	Heteropsylla_cubana	0	1003	2	47124	0	97.9159	0	1	1	1	2	0	2	0.5	0.5	1	1
Host Name	Heteropsylla_texana	0	1003	1	47125	0	97.916	0	1	1	1	1	0	1	1	1	1	1
Host Name	Heterorhabditis_bacteriophora	2	1001	0	47126	100	97.9201	inf	0.000433874	0.39526	0.039526	2	2	0	0.5	0.5	1	1
Host Name	Heterorhabditis_zealandica	1	1002	0	47126	100	97.9181	inf	0.0208398	1	0.421891	1	1	0	1	1	1	1
Host Name	Heterotermes_indicola	0	1003	1	47125	0	97.916	0	1	1	1	1	0	1	1	1	1	1
Host Name	Heuchera	0	1003	1	47125	0	97.916	0	1	1	1	1	0	1	1	1	1	1
Host Name	Hibiscus_rosa-sinensis	0	1003	1	47125	0	97.916	0	1	1	1	1	0	1	1	1	1	1
Host Name	Himantormia	0	1003	1	47125	0	97.916	0	1	1	1	1	0	1	1	1	1	1
Host Name	Hirondellea_gigas	0	1003	0	47126	0	97.916		1	1	1	0	0	0	1	1	1	1
Host Name	Hirudinida	0	1003	1	47125	0	97.916	0	1	1	1	1	0	1	1	1	1	1
Host Name	Hirudo_verbana	0	1003	1	47125	0	97.916	0	1	1	1	1	0	1	1	1	1	1
Host Name	Homalodisca_coagulata	0	1003	2	47124	0	97.9159	0	1	1	1	2	0	2	0.5	0.5	1	1
Host Name	Homalodisca_vitripennis	0	1003	1	47125	0	97.916	0	1	1	1	1	0	1	1	1	1	1
Host Name	Homo_Sapiens	26	977	11235	35891	0.230885	97.35	0.0850142	1.09444e-79	9.97036e-77	9.97036e-77	182	20	168	1.06838e-34	8.21783e-29	9.73291e-32	9.73291e-32
Host Name	Hoplobatrachus_rugulosus	0	1003	1	47125	0	97.916	0	1	1	1	1	0	1	1	1	1	1
Host Name	Hordeum_vulgare	0	1003	5	47121	0	97.9158	0	1	1	1	4	0	4	0.125	0.125	1	1
Host Name	Hosta	0	1003	5	47121	0	97.9158	0	1	1	1	1	0	1	1	1	1	1
Host Name	Human	0	1003	10	47116	0	97.9156	0	1	1	1	3	0	3	0.25	0.25	1	1
Host Name	Hyalesthes_obsoletus	0	1003	1	47125	0	97.916	0	1	1	1	1	0	1	1	1	1	1
Host Name	Hyalomma_asiaticum_bv._kozlovi_olenew	0	1003	1	47125	0	97.916	0	1	1	1	1	0	1	1	1	1	1
Host Name	Hydra_vulgaris_AEP	0	1003	1	47125	0	97.916	0	1	1	1	1	0	1	1	1	1	1
Host Name	Hymeniacidon_flavia	0	1003	1	47125	0	97.916	0	1	1	1	1	0	1	1	1	1	1
Host Name	Hymeniacidon_perlevis	0	1003	1	47125	0	97.916	0	1	1	1	1	0	1	1	1	1	1
Host Name	Ictalurus_punctatus	0	1003	2	47124	0	97.9159	0	1	1	1	2	0	2	0.5	0.5	1	1
Host Name	Iguana	0	1003	0	47126	0	97.916		1	1	1	0	0	0	1	1	1	1
Host Name	Indigofera_sp.	0	1003	1	47125	0	97.916	0	1	1	1	1	0	1	1	1	1	1
Host Name	Indigofera	0	1003	1	47125	0	97.916	0	1	1	1	1	0	1	1	1	1	1
Host Name	Ipomoea_batatas	0	1003	1	47125	0	97.916	0	1	1	1	1	0	1	1	1	1	1
Host Name	Isoptera	0	1003	4	47122	0	97.9158	0	1	1	1	3	0	3	0.25	0.25	1	1
Host Name	Ixodes_pacificus	0	1003	1	47125	0	97.916	0	1	1	1	1	0	1	1	1	1	1
Host Name	Ixodes_persulcatus	0	1003	3	47123	0	97.9159	0	1	1	1	1	0	1	1	1	1	1
Host Name	Ixodes_ricinus	0	1003	43	47083	0	97.9142	0	1	1	1	2	0	2	0.5	0.5	1	1
Host Name	Ixodes_scapularis	0	1003	5	47121	0	97.9158	0	1	1	1	3	0	3	0.25	0.25	1	1
Host Name	Ixodes	0	1003	2	47124	0	97.9159	0	1	1	1	2	0	2	0.5	0.5	1	1
Host Name	Ixodoidea	0	1003	2	47124	0	97.9159	0	1	1	1	1	0	1	1	1	1	1
Host Name	Jatropha_curcas	0	1003	2	47124	0	97.9159	0	1	1	1	2	0	2	0.5	0.5	1	1
Host Name	Jguana	0	1003	1	47125	0	97.916	0	1	1	1	1	0	1	1	1	1	1
Host Name	Juglans_regia	0	1003	1	47125	0	97.916	0	1	1	1	1	0	1	1	1	1	1
Host Name	Juniperus_squamata	0	1003	1	47125	0	97.916	0	1	1	1	1	0	1	1	1	1	1
Host Name	Kea_sp.	0	1003	1	47125	0	97.916	0	1	1	1	1	0	1	1	1	1	1
Host Name	Kennedia_coccinea	0	1003	2	47124	0	97.9159	0	1	1	1	2	0	2	0.5	0.5	1	1
Host Name	Kentrophoros_cf_fasciolatus	4	999	1	47125	80	97.9241	188.689	9.21991e-07	0.000839934	0.000279978	1	1	1	1	1	1	1
Host Name	Kentrophoros_morphospecies_FM	0	1003	3	47123	0	97.9159	0	1	1	1	1	0	1	1	1	1	1
Host Name	Kentrophoros_morphospecies_FW	0	1003	3	47123	0	97.9159	0	1	1	1	1	0	1	1	1	1	1
Host Name	Kentrophoros_morphospecies_G	0	1003	3	47123	0	97.9159	0	1	1	1	1	0	1	1	1	1	1
Host Name	Kentrophoros_morphospecies_H	0	1003	3	47123	0	97.9159	0	1	1	1	1	0	1	1	1	1	1
Host Name	Kentrophoros_morphospecies_LFY	0	1003	3	47123	0	97.9159	0	1	1	1	1	0	1	1	1	1	1
Host Name	Kentrophoros_morphospecies_LPFa	1	1002	2	47124	33.3333	97.918	23.515	0.0612269	1	1	2	1	1	1	1	1	1
Host Name	Kentrophoros_morphospecies_MB	0	1003	3	47123	0	97.9159	0	1	1	1	1	0	1	1	1	1	1
Host Name	Kentrophoros_morphospecies_SD	3	1000	0	47126	100	97.9221	inf	9.02421e-06	0.00822106	0.00137018	1	1	0	1	1	1	1
Host Name	Kentrophoros_morphospecies_TC	0	1003	3	47123	0	97.9159	0	1	1	1	1	0	1	1	1	1	1
Host Name	Kentrophoros_morphospecies_TUN	0	1003	3	47123	0	97.9159	0	1	1	1	1	0	1	1	1	1	1
Host Name	Kentrophoros_morphospecies_UNK	0	1003	2	47124	0	97.9159	0	1	1	1	1	0	1	1	1	1	1
Host Name	Konosirus_punctatus	0	1003	1	47125	0	97.916	0	1	1	1	1	0	1	1	1	1	1
Host Name	Lablab_purpureus	0	1003	1	47125	0	97.916	0	1	1	1	1	0	1	1	1	1	1
Host Name	Laccaria_laccata	0	1003	1	47125	0	97.916	0	1	1	1	1	0	1	1	1	1	1
Host Name	Lactuca_sativa	0	1003	4	47122	0	97.9158	0	1	1	1	4	0	4	0.125	0.125	1	1
Host Name	Lagenorhynchus_acutus	0	1003	1	47125	0	97.916	0	1	1	1	1	0	1	1	1	1	1
Host Name	Lama_glama	0	1003	2	47124	0	97.9159	0	1	1	1	2	0	2	0.5	0.5	1	1
Host Name	Lamellibrachia_satsuma	2	1001	1	47125	66.6667	97.92	94.1558	0.00128357	1	0.083524	2	1	1	1	1	1	1
Host Name	Laridae	0	1003	4	47122	0	97.9158	0	1	1	1	3	0	3	0.25	0.25	1	1
Host Name	Larimichthys_crocea	0	1003	1	47125	0	97.916	0	1	1	1	1	0	1	1	1	1	1
Host Name	Lates_calcarifer	0	1003	1	47125	0	97.916	0	1	1	1	1	0	1	1	1	1	1
Host Name	Lavatera	0	1003	1	47125	0	97.916	0	1	1	1	1	0	1	1	1	1	1
Host Name	Lebeckia_ambigua	0	1003	2	47124	0	97.9159	0	1	1	1	1	0	1	1	1	1	1
Host Name	Lens_culinaris	0	1003	1	47125	0	97.916	0	1	1	1	1	0	1	1	1	1	1
Host Name	Lepus_californicus	0	1003	1	47125	0	97.916	0	1	1	1	1	0	1	1	1	1	1
Host Name	Lepus	0	1003	1	47125	0	97.916	0	1	1	1	1	0	1	1	1	1	1
Host Name	Lessertia_diffusa	0	1003	1	47125	0	97.916	0	1	1	1	1	0	1	1	1	1	1
Host Name	Leucaena_leucocephala	0	1003	1	47125	0	97.916	0	1	1	1	1	0	1	1	1	1	1
Host Name	Lilium_auratum	0	1003	1	47125	0	97.916	0	1	1	1	1	0	1	1	1	1	1
Host Name	Limonium_sinense	0	1003	1	47125	0	97.916	0	1	1	1	1	0	1	1	1	1	1
Host Name	Linum_austriacum_ssp._austriacum	0	1003	1	47125	0	97.916	0	1	1	1	1	0	1	1	1	1	1
Host Name	Lissoclinum_patella	0	1003	5	47121	0	97.9158	0	1	1	1	4	0	4	0.125	0.125	1	1
Host Name	Lissodendoryx_nobilis	0	1003	6	47120	0	97.9158	0	1	1	1	5	0	5	0.0625	0.0625	1	1
Host Name	Listia_angolensis	0	1003	1	47125	0	97.916	0	1	1	1	1	0	1	1	1	1	1
Host Name	Litopenaeus_vannamei	0	1003	4	47122	0	97.9158	0	1	1	1	4	0	4	0.125	0.125	1	1
Host Name	Llaveia_axin_axin	0	1003	1	47125	0	97.916	0	1	1	1	1	0	1	1	1	1	1
Host Name	Lolium_multiflorum	0	1003	1	47125	0	97.916	0	1	1	1	1	0	1	1	1	1	1
Host Name	Lotononis_bainesii	0	1003	2	47124	0	97.9159	0	1	1	1	1	0	1	1	1	1	1
Host Name	Lotononis_carinata	0	1003	1	47125	0	97.916	0	1	1	1	1	0	1	1	1	1	1
Host Name	Lotus_corniculatus	0	1003	5	47121	0	97.9158	0	1	1	1	2	0	2	0.5	0.5	1	1
Host Name	Ludwigia_adscendens	0	1003	1	47125	0	97.916	0	1	1	1	1	0	1	1	1	1	1
Host Name	Lupinus_angustifolius	0	1003	1	47125	0	97.916	0	1	1	1	1	0	1	1	1	1	1
Host Name	Lupinus_texensis	0	1003	1	47125	0	97.916	0	1	1	1	1	0	1	1	1	1	1
Host Name	Lupinus	0	1003	1	47125	0	97.916	0	1	1	1	1	0	1	1	1	1	1
Host Name	Lutjanus_vivanus	0	1003	1	47125	0	97.916	0	1	1	1	1	0	1	1	1	1	1
Host Name	Lycopersicon_esculentum	0	1003	4	47122	0	97.9158	0	1	1	1	2	0	2	0.5	0.5	1	1
Host Name	Lyrodus_pedicellatus	3	1000	0	47126	100	97.9221	inf	9.02421e-06	0.00822106	0.00137018	1	1	0	1	1	1	1
Host Name	Macaca_arctoides	0	1003	1	47125	0	97.916	0	1	1	1	1	0	1	1	1	1	1
Host Name	Macaca_fascicularis	0	1003	2	47124	0	97.9159	0	1	1	1	2	0	2	0.5	0.5	1	1
Host Name	Macaca_mulatta	0	1003	14	47112	0	97.9154	0	1	1	1	5	0	5	0.0625	0.0625	1	1
Host Name	Macaca_silenus	0	1003	1	47125	0	97.916	0	1	1	1	1	0	1	1	1	1	1
Host Name	Machaerium_lunatum	0	1003	1	47125	0	97.916	0	1	1	1	1	0	1	1	1	1	1
Host Name	Macropus_eugenii	0	1003	1	47125	0	97.916	0	1	1	1	1	0	1	1	1	1	1
Host Name	Macrotermes_natalensis	0	1003	2	47124	0	97.9159	0	1	1	1	2	0	2	0.5	0.5	1	1
Host Name	Madracis_decactis	0	1003	1	47125	0	97.916	0	1	1	1	1	0	1	1	1	1	1
Host Name	Mahi_mahi	0	1003	0	47126	0	97.916		1	1	1	0	0	0	1	1	1	1
Host Name	Malus_domestica	0	1003	1	47125	0	97.916	0	1	1	1	1	0	1	1	1	1	1
Host Name	Mangifera_indica	0	1003	0	47126	0	97.916		1	1	1	0	0	0	1	1	1	1
Host Name	Manihot_esculenta_cv._Guaxupe	0	1003	1	47125	0	97.916	0	1	1	1	1	0	1	1	1	1	1
Host Name	Manihot_esculenta_cv._IAC_14	0	1003	1	47125	0	97.916	0	1	1	1	1	0	1	1	1	1	1
Host Name	Manihot_esculenta_cv._Tailandensis	0	1003	1	47125	0	97.916	0	1	1	1	1	0	1	1	1	1	1
Host Name	Manihot_esculenta_var._Cascuda	0	1003	1	47125	0	97.916	0	1	1	1	1	0	1	1	1	1	1
Host Name	Manihot_esculenta	0	1003	60	47066	0	97.9134	0	0.638906	1	1	1	0	1	1	1	1	1
Host Name	Marine_amphipod	0	1003	1	47125	0	97.916	0	1	1	1	1	0	1	1	1	1	1
Host Name	Marine_amphipods	0	1003	1	47125	0	97.916	0	1	1	1	1	0	1	1	1	1	1
Host Name	Marine_sponge	0	1003	2	47124	0	97.9159	0	1	1	1	1	0	1	1	1	1	1
Host Name	Marmota_himalayana	0	1003	2	47124	0	97.9159	0	1	1	1	2	0	2	0.5	0.5	1	1
Host Name	Mastotermes_darwiniensis	0	1003	2	47124	0	97.9159	0	1	1	1	1	0	1	1	1	1	1
Host Name	Maytenus_austroyunnanensis	0	1003	1	47125	0	97.916	0	1	1	1	1	0	1	1	1	1	1
Host Name	Medicago_arabica	0	1003	1	47125	0	97.916	0	1	1	1	1	0	1	1	1	1	1
Host Name	Medicago_falcata	0	1003	1	47125	0	97.916	0	1	1	1	1	0	1	1	1	1	1
Host Name	Medicago_laciniata	0	1003	1	47125	0	97.916	0	1	1	1	1	0	1	1	1	1	1
Host Name	Medicago_lupulina	0	1003	2	47124	0	97.9159	0	1	1	1	2	0	2	0.5	0.5	1	1
Host Name	Medicago_murex	0	1003	1	47125	0	97.916	0	1	1	1	1	0	1	1	1	1	1
Host Name	Medicago_orbicularis	0	1003	1	47125	0	97.916	0	1	1	1	1	0	1	1	1	1	1
Host Name	Medicago_polymorpha	0	1003	2	47124	0	97.9159	0	1	1	1	1	0	1	1	1	1	1
Host Name	Medicago_ruthenica	0	1003	2	47124	0	97.9159	0	1	1	1	2	0	2	0.5	0.5	1	1
Host Name	Medicago_sativa_cv._Estival	0	1003	1	47125	0	97.916	0	1	1	1	1	0	1	1	1	1	1
Host Name	Medicago_sativa_cv._Oneida	0	1003	4	47122	0	97.9158	0	1	1	1	1	0	1	1	1	1	1
Host Name	Medicago_sativa	0	1003	7	47119	0	97.9157	0	1	1	1	5	0	5	0.0625	0.0625	1	1
Host Name	Medicago_sphaerocarpa	0	1003	1	47125	0	97.916	0	1	1	1	1	0	1	1	1	1	1
Host Name	Medicago_truncatula_Gaertn	0	1003	1	47125	0	97.916	0	1	1	1	1	0	1	1	1	1	1
Host Name	Meleagris_gallopavo	0	1003	19	47107	0	97.9152	0	1	1	1	11	0	11	0.000976562	0.000976562	0.889648	0.0635463
Host Name	Meleagris_sp.	0	1003	2	47124	0	97.9159	0	1	1	1	1	0	1	1	1	1	1
Host Name	Meleagris	0	1003	2	47124	0	97.9159	0	1	1	1	1	0	1	1	1	1	1
Host Name	Meles_anakuma_(Japanese_badger)	0	1003	1	47125	0	97.916	0	1	1	1	1	0	1	1	1	1	1
Host Name	Meles_anakuma	0	1003	1	47125	0	97.916	0	1	1	1	1	0	1	1	1	1	1
Host Name	Melilotus_messanensis	0	1003	1	47125	0	97.916	0	1	1	1	1	0	1	1	1	1	1
Host Name	Melophagus_ovinus	0	1003	1	47125	0	97.916	0	1	1	1	1	0	1	1	1	1	1
Host Name	Melophlus_sarasinorum	0	1003	0	47126	0	97.916		1	1	1	0	0	0	1	1	1	1
Host Name	Melopsittacus_undulatus	0	1003	1	47125	0	97.916	0	1	1	1	1	0	1	1	1	1	1
Host Name	Mephitis_mephitis	0	1003	1	47125	0	97.916	0	1	1	1	1	0	1	1	1	1	1
Host Name	Meriones_meridianus	0	1003	1	47125	0	97.916	0	1	1	1	1	0	1	1	1	1	1
Host Name	Meriones_unguiculatus	0	1003	1	47125	0	97.916	0	1	1	1	1	0	1	1	1	1	1
Host Name	Merluccius_capensis	0	1003	0	47126	0	97.916		1	1	1	0	0	0	1	1	1	1
Host Name	Mesocricetus_auratus	0	1003	1	47125	0	97.916	0	1	1	1	1	0	1	1	1	1	1
Host Name	Metrosideros_excelsa	0	1003	1	47125	0	97.916	0	1	1	1	1	0	1	1	1	1	1
Host Name	Mice	0	1003	1	47125	0	97.916	0	1	1	1	1	0	1	1	1	1	1
Host Name	Micropterus_salmoides	0	1003	1	47125	0	97.916	0	1	1	1	1	0	1	1	1	1	1
Host Name	Microtus_agrestis	0	1003	2	47124	0	97.9159	0	1	1	1	2	0	2	0.5	0.5	1	1
Host Name	Microtus_arvalis	0	1003	0	47126	0	97.916		1	1	1	0	0	0	1	1	1	1
Host Name	Microtus_fortis	0	1003	1	47125	0	97.916	0	1	1	1	1	0	1	1	1	1	1
Host Name	Microtus_sp.	0	1003	1	47125	0	97.916	0	1	1	1	1	0	1	1	1	1	1
Host Name	Mimosa_cordistipula	0	1003	1	47125	0	97.916	0	1	1	1	1	0	1	1	1	1	1
Host Name	Mimosa_misera	0	1003	0	47126	0	97.916		1	1	1	0	0	0	1	1	1	1
Host Name	Mimosa_pigra	0	1003	1	47125	0	97.916	0	1	1	1	1	0	1	1	1	1	1
Host Name	Mimosa_pudica	0	1003	2	47124	0	97.9159	0	1	1	1	2	0	2	0.5	0.5	1	1
Host Name	Mimosa_scabrella	0	1003	1	47125	0	97.916	0	1	1	1	1	0	1	1	1	1	1
Host Name	Mimosa_velloziana	0	1003	0	47126	0	97.916		1	1	1	0	0	0	1	1	1	1
Host Name	Miscanthus_giganteus	0	1003	3	47123	0	97.9159	0	1	1	1	1	0	1	1	1	1	1
Host Name	Monkey	0	1003	1	47125	0	97.916	0	1	1	1	1	0	1	1	1	1	1
Host Name	Montastrea_annularis	0	1003	0	47126	0	97.916		1	1	1	0	0	0	1	1	1	1
Host Name	Montipora_aequituberculata	0	1003	1	47125	0	97.916	0	1	1	1	1	0	1	1	1	1	1
Host Name	Morella_californica	0	1003	0	47126	0	97.916		1	1	1	0	0	0	1	1	1	1
Host Name	Mortierella_humilis	0	1003	1	47125	0	97.916	0	1	1	1	1	0	1	1	1	1	1
Host Name	Mortierella_minutissima	1	1002	0	47126	100	97.9181	inf	0.0208398	1	0.421891	1	1	0	1	1	1	1
Host Name	Mortierella	0	1003	1	47125	0	97.916	0	1	1	1	1	0	1	1	1	1	1
Host Name	Morus	0	1003	1	47125	0	97.916	0	1	1	1	1	0	1	1	1	1	1
Host Name	Mouse	0	1003	2	47124	0	97.9159	0	1	1	1	2	0	2	0.5	0.5	1	1
Host Name	Mugilidae	0	1003	1	47125	0	97.916	0	1	1	1	1	0	1	1	1	1	1
Host Name	Mus_musculus	2	1001	75	47051	2.5974	97.9168	1.25344	0.676103	1	1	30	2	28	8.67993e-07	8.67993e-07	0.000790741	0.0001086
Host Name	Mus_spicilegus	0	1003	2	47124	0	97.9159	0	1	1	1	1	0	1	1	1	1	1
Host Name	Mus	0	1003	2	47124	0	97.9159	0	1	1	1	2	0	2	0.5	0.5	1	1
Host Name	Musa_sp.	0	1003	2	47124	0	97.9159	0	1	1	1	1	0	1	1	1	1	1
Host Name	Musa	1	1002	5	47121	16.6667	97.9178	9.40539	0.118709	1	1	3	1	2	1	1	1	1
Host Name	Muscidifurax_uniraptor	0	1003	0	47126	0	97.916		1	1	1	0	0	0	1	1	1	1
Host Name	Mussismilia_hispida	0	1003	2	47124	0	97.9159	0	1	1	1	2	0	2	0.5	0.5	1	1
Host Name	Mustela_putorius_furo	0	1003	2	47124	0	97.9159	0	1	1	1	2	0	2	0.5	0.5	1	1
Host Name	Myodes_rufocanus	0	1003	1	47125	0	97.916	0	1	1	1	1	0	1	1	1	1	1
Host Name	Myotis_lucifigus	0	1003	1	47125	0	97.916	0	1	1	1	1	0	1	1	1	1	1
Host Name	Myrtillocactus_geometrizans	0	1003	2	47124	0	97.9159	0	1	1	1	2	0	2	0.5	0.5	1	1
Host Name	Mythimna_loreyi	0	1003	0	47126	0	97.916		1	1	1	0	0	0	1	1	1	1
Host Name	Myzus_persicae	0	1003	4	47122	0	97.9158	0	1	1	1	1	0	1	1	1	1	1
Host Name	Nasonia_vitripennis	0	1003	1	47125	0	97.916	0	1	1	1	1	0	1	1	1	1	1
Host Name	Nasutitermes_lujae	1	1002	1	47125	50	97.918	47.0309	0.0412458	1	0.78281	2	1	1	1	1	1	1
Host Name	Nemesia	0	1003	1	47125	0	97.916	0	1	1	1	1	0	1	1	1	1	1
Host Name	Neofelis_nebulosa	0	1003	1	47125	0	97.916	0	1	1	1	1	0	1	1	1	1	1
Host Name	Neophocaena_asiaeorientalis	0	1003	1	47125	0	97.916	0	1	1	1	1	0	1	1	1	1	1
Host Name	Neotermes_castaneus	0	1003	1	47125	0	97.916	0	1	1	1	1	0	1	1	1	1	1
Host Name	Neovison_vison	0	1003	1	47125	0	97.916	0	1	1	1	1	0	1	1	1	1	1
Host Name	Nerium_oleander	0	1003	2	47124	0	97.9159	0	1	1	1	1	0	1	1	1	1	1
Host Name	Nicotiana_tabacum	0	1003	7	47119	0	97.9157	0	1	1	1	4	0	4	0.125	0.125	1	1
Host Name	Nyctophilus_geoffroyi	0	1003	1	47125	0	97.916	0	1	1	1	1	0	1	1	1	1	1
Host Name	Nymphaeaceae	0	1003	1	47125	0	97.916	0	1	1	1	1	0	1	1	1	1	1
Host Name	Ochlerotatus_sollicitans	0	1003	1	47125	0	97.916	0	1	1	1	1	0	1	1	1	1	1
Host Name	Ochlerotatus_sticticus	0	1003	1	47125	0	97.916	0	1	1	1	1	0	1	1	1	1	1
Host Name	Ochrolechia	0	1003	1	47125	0	97.916	0	1	1	1	1	0	1	1	1	1	1
Host Name	Odocoileus_virginianus	0	1003	2	47124	0	97.9159	0	1	1	1	2	0	2	0.5	0.5	1	1
Host Name	Oenothera	0	1003	4	47122	0	97.9158	0	1	1	1	1	0	1	1	1	1	1
Host Name	Olavius_algarvensis	0	1003	1	47125	0	97.916	0	1	1	1	1	0	1	1	1	1	1
Host Name	Olea_europaea	0	1003	4	47122	0	97.9158	0	1	1	1	4	0	4	0.125	0.125	1	1
Host Name	Onchocerca_volvulus	0	1003	1	47125	0	97.916	0	1	1	1	1	0	1	1	1	1	1
Host Name	Onchorhynchus_mykiss	0	1003	1	47125	0	97.916	0	1	1	1	1	0	1	1	1	1	1
Host Name	Oncorhynchus_kisutch_(Coho_salmon)	0	1003	1	47125	0	97.916	0	1	1	1	1	0	1	1	1	1	1
Host Name	Oncorhynchus_kisutch	0	1003	3	47123	0	97.9159	0	1	1	1	2	0	2	0.5	0.5	1	1
Host Name	Oncorhynchus_masou	0	1003	2	47124	0	97.9159	0	1	1	1	1	0	1	1	1	1	1
Host Name	Oncorhynchus_mykiss	2	1001	19	47107	9.52381	97.9193	4.95368	0.0701799	1	1	6	2	4	0.6875	0.6875	1	1
Host Name	Ondatra_zibethicus	0	1003	1	47125	0	97.916	0	1	1	1	1	0	1	1	1	1	1
Host Name	Onychogalea_fraenata	0	1003	1	47125	0	97.916	0	1	1	1	1	0	1	1	1	1	1
Host Name	Opuntia_robusta	0	1003	1	47125	0	97.916	0	1	1	1	1	0	1	1	1	1	1
Host Name	Oreochromis_niloticus	0	1003	5	47121	0	97.9158	0	1	1	1	2	0	2	0.5	0.5	1	1
Host Name	Oreochromis	0	1003	1	47125	0	97.916	0	1	1	1	1	0	1	1	1	1	1
Host Name	Ornithodoros_coriaceus	0	1003	2	47124	0	97.9159	0	1	1	1	1	0	1	1	1	1	1
Host Name	Ornithopus_compressus	0	1003	1	47125	0	97.916	0	1	1	1	1	0	1	1	1	1	1
Host Name	Oryctolagus_cuniculus	1	1002	15	47111	6.25	97.9174	3.13446	0.286101	1	1	9	1	8	0.0390625	0.0390625	1	1
Host Name	Oryx	0	1003	1	47125	0	97.916	0	1	1	1	1	0	1	1	1	1	1
Host Name	Oryza_sativa	7	996	60	47066	10.4478	97.9277	5.51309	0.000490463	0.446812	0.0406193	38	7	32	2.43426e-05	0.000116167	0.0221761	0.00221761
Host Name	Osedax_frankpressi	0	1003	1	47125	0	97.916	0	1	1	1	1	0	1	1	1	1	1
Host Name	Ostrea	0	1003	1	47125	0	97.916	0	1	1	1	1	0	1	1	1	1	1
Host Name	Ostreidae	0	1003	1	47125	0	97.916	0	1	1	1	1	0	1	1	1	1	1
Host Name	Otariidae	0	1003	1	47125	0	97.916	0	1	1	1	1	0	1	1	1	1	1
Host Name	Otholobium_candicans	0	1003	1	47125	0	97.916	0	1	1	1	1	0	1	1	1	1	1
Host Name	Otter	0	1003	1	47125	0	97.916	0	1	1	1	1	0	1	1	1	1	1
Host Name	Ovis_aries	0	1003	0	47126	0	97.916		1	1	1	0	0	0	1	1	1	1
Host Name	Ovis_aries_(Sheep)	0	1003	1	47125	0	97.916	0	1	1	1	1	0	1	1	1	1	1
Host Name	Ovis_aries	0	1003	60	47066	0	97.9134	0	0.638906	1	1	23	0	23	2.38419e-07	2.38419e-07	0.000217199	3.61999e-05
Host Name	Ovis_canadensis	0	1003	3	47123	0	97.9159	0	1	1	1	3	0	3	0.25	0.25	1	1
Host Name	Ox	0	1003	2	47124	0	97.9159	0	1	1	1	2	0	2	0.5	0.5	1	1
Host Name	Pachnoda_marginata	0	1003	2	47124	0	97.9159	0	1	1	1	1	0	1	1	1	1	1
Host Name	Pachypsylla_celtidis	0	1003	1	47125	0	97.916	0	1	1	1	1	0	1	1	1	1	1
Host Name	Panax_ginseng	0	1003	1	47125	0	97.916	0	1	1	1	1	0	1	1	1	1	1
Host Name	Panthera_leo	0	1003	1	47125	0	97.916	0	1	1	1	1	0	1	1	1	1	1
Host Name	Panulirus_ornatus	0	1003	1	47125	0	97.916	0	1	1	1	1	0	1	1	1	1	1
Host Name	Papio_cynocephalus	0	1003	1	47125	0	97.916	0	1	1	1	1	0	1	1	1	1	1
Host Name	Papio	0	1003	1	47125	0	97.916	0	1	1	1	1	0	1	1	1	1	1
Host Name	Paralichthys_olivaceus	0	1003	3	47123	0	97.9159	0	1	1	1	2	0	2	0.5	0.5	1	1
Host Name	Paramecium_caudatum	0	1003	2	47124	0	97.9159	0	1	1	1	1	0	1	1	1	1	1
Host Name	Passeridae	0	1003	2	47124	0	97.9159	0	1	1	1	2	0	2	0.5	0.5	1	1
Host Name	Pecten_maximus	0	1003	2	47124	0	97.9159	0	1	1	1	1	0	1	1	1	1	1
Host Name	Pediculus_capitis	0	1003	1	47125	0	97.916	0	1	1	1	1	0	1	1	1	1	1
Host Name	Pediculus_humanus	0	1003	3	47123	0	97.9159	0	1	1	1	1	0	1	1	1	1	1
Host Name	Pediculus_schaeffi	0	1003	1	47125	0	97.916	0	1	1	1	1	0	1	1	1	1	1
Host Name	Pelargonium_capitatum	1	1002	0	47126	100	97.9181	inf	0.0208398	1	0.421891	1	1	0	1	1	1	1
Host Name	Pelecanus	0	1003	1	47125	0	97.916	0	1	1	1	1	0	1	1	1	1	1
Host Name	Pelomyxa_palustris	0	1003	0	47126	0	97.916		1	1	1	0	0	0	1	1	1	1
Host Name	Pelteobagrus_fulvidraco	0	1003	1	47125	0	97.916	0	1	1	1	1	0	1	1	1	1	1
Host Name	Perameles_nasuta	0	1003	1	47125	0	97.916	0	1	1	1	1	0	1	1	1	1	1
Host Name	Periplaneta_americana	0	1003	1	47125	0	97.916	0	1	1	1	1	0	1	1	1	1	1
Host Name	Pfiesteria_piscicida	0	1003	1	47125	0	97.916	0	1	1	1	1	0	1	1	1	1	1
Host Name	Phaeodactylum_tricornutum	0	1003	3	47123	0	97.9159	0	1	1	1	3	0	3	0.25	0.25	1	1
Host Name	Phaeodactylum	1	1002	12	47114	7.69231	97.9175	3.91833	0.239527	1	1	11	1	10	0.0117188	0.0117188	1	0.485263
Host Name	Phakellia_ventilabrum	0	1003	2	47124	0	97.9159	0	1	1	1	1	0	1	1	1	1	1
Host Name	Phascolarctos_cinereus	0	1003	4	47122	0	97.9158	0	1	1	1	2	0	2	0.5	0.5	1	1
Host Name	Phaseolus_acutifolius	0	1003	1	47125	0	97.916	0	1	1	1	1	0	1	1	1	1	1
Host Name	Phaseolus_lunatus	0	1003	2	47124	0	97.9159	0	1	1	1	1	0	1	1	1	1	1
Host Name	Phaseolus_microcarpus	0	1003	1	47125	0	97.916	0	1	1	1	1	0	1	1	1	1	1
Host Name	Phaseolus_vulgaris_L.	0	1003	0	47126	0	97.916		1	1	1	0	0	0	1	1	1	1
Host Name	Phaseolus_vulgaris_Phaseolus_albescens	0	1003	1	47125	0	97.916	0	1	1	1	1	0	1	1	1	1	1
Host Name	Phaseolus_vulgaris_dalea_leporina	0	1003	1	47125	0	97.916	0	1	1	1	1	0	1	1	1	1	1
Host Name	Phaseolus_vulgaris	0	1003	49	47077	0	97.9139	0	0.62822	1	1	7	0	7	0.015625	0.015625	1	0.527199
Host Name	Philaenus_spumarius	0	1003	1	47125	0	97.916	0	1	1	1	1	0	1	1	1	1	1
Host Name	Phoca_caspica	0	1003	0	47126	0	97.916		1	1	1	0	0	0	1	1	1	1
Host Name	Phoca_vitulina	0	1003	3	47123	0	97.9159	0	1	1	1	2	0	2	0.5	0.5	1	1
Host Name	Phocidae	0	1003	1	47125	0	97.916	0	1	1	1	1	0	1	1	1	1	1
Host Name	Phoenix_dactylifera	0	1003	1	47125	0	97.916	0	1	1	1	1	0	1	1	1	1	1
Host Name	Photuris_pennsylvanica	0	1003	0	47126	0	97.916		1	1	1	0	0	0	1	1	1	1
Host Name	Physcomitrella_patens	0	1003	1	47125	0	97.916	0	1	1	1	1	0	1	1	1	1	1
Host Name	Physiculus_japonicus	0	1003	1	47125	0	97.916	0	1	1	1	1	0	1	1	1	1	1
Host Name	Phytoseiulus_persimilis	0	1003	1	47125	0	97.916	0	1	1	1	1	0	1	1	1	1	1
Host Name	Pinus_pinaster	0	1003	1	47125	0	97.916	0	1	1	1	1	0	1	1	1	1	1
Host Name	Pinus_sylvestis	0	1003	1	47125	0	97.916	0	1	1	1	1	0	1	1	1	1	1
Host Name	Pinus_sylvestris	0	1003	1	47125	0	97.916	0	1	1	1	1	0	1	1	1	1	1
Host Name	Piptadenia_gonoacantha	1	1002	0	47126	100	97.9181	inf	0.0208398	1	0.421891	1	1	0	1	1	1	1
Host Name	Pistachio	0	1003	1	47125	0	97.916	0	1	1	1	1	0	1	1	1	1	1
Host Name	Pisum_sativum	1	1002	5	47121	16.6667	97.9178	9.40539	0.118709	1	1	4	1	3	0.625	0.625	1	1
Host Name	Planococcus_citri	0	1003	3	47123	0	97.9159	0	1	1	1	2	0	2	0.5	0.5	1	1
Host Name	Platanus_orientalis	0	1003	1	47125	0	97.916	0	1	1	1	1	0	1	1	1	1	1
Host Name	Platyrrhini	0	1003	0	47126	0	97.916		1	1	1	0	0	0	1	1	1	1
Host Name	Plecoglossus_altevalis	0	1003	2	47124	0	97.9159	0	1	1	1	2	0	2	0.5	0.5	1	1
Host Name	Pleuractis_granulosa	0	1003	2	47124	0	97.9159	0	1	1	1	2	0	2	0.5	0.5	1	1
Host Name	Pleurotus_ostreatus	0	1003	1	47125	0	97.916	0	1	1	1	1	0	1	1	1	1	1
Host Name	Pleurozium_schreberi	3	1000	2	47124	60	97.922	70.686	8.74528e-05	0.0796695	0.00995869	3	2	1	1	1	1	1
Host Name	Pogona_vitticeps_(bearded_dragon)	0	1003	1	47125	0	97.916	0	1	1	1	1	0	1	1	1	1	1
Host Name	Polysticta_stelleri	0	1003	1	47125	0	97.916	0	1	1	1	1	0	1	1	1	1	1
Host Name	Populus_deltoides	4	999	36	47090	10	97.9226	5.23746	0.00944968	1	0.421891	21	4	17	0.00719738	0.00719738	1	0.327841
Host Name	Populus	10	993	142	46984	6.57895	97.9303	3.33206	0.0013892	1	0.0843706	69	9	60	2.24445e-10	2.24445e-10	2.04469e-07	5.11173e-08
Host Name	Porcine	0	1003	1	47125	0	97.916	0	1	1	1	1	0	1	1	1	1	1
Host Name	Porifera	0	1003	3	47123	0	97.9159	0	1	1	1	3	0	3	0.25	0.25	1	1
Host Name	Poronotus_triacanthus	1	1002	0	47126	100	97.9181	inf	0.0208398	1	0.421891	1	1	0	1	1	1	1
Host Name	Porphyra_haitanensis	1	1002	0	47126	100	97.9181	inf	0.0208398	1	0.421891	1	1	0	1	1	1	1
Host Name	Porphyra_umbilicalis	0	1003	0	47126	0	97.916		1	1	1	0	0	0	1	1	1	1
Host Name	Posidonia_oceanica	0	1003	1	47125	0	97.916	0	1	1	1	1	0	1	1	1	1	1
Host Name	Potamopyrgus_antipodarum	0	1003	1	47125	0	97.916	0	1	1	1	1	0	1	1	1	1	1
Host Name	Primate	0	1003	1	47125	0	97.916	0	1	1	1	1	0	1	1	1	1	1
Host Name	Procyon_lotor	0	1003	1	47125	0	97.916	0	1	1	1	1	0	1	1	1	1	1
Host Name	Prorocentrum_lima	0	1003	1	47125	0	97.916	0	1	1	1	1	0	1	1	1	1	1
Host Name	Prosopis_chilensis	0	1003	1	47125	0	97.916	0	1	1	1	1	0	1	1	1	1	1
Host Name	Prosopis_cineraria	0	1003	1	47125	0	97.916	0	1	1	1	1	0	1	1	1	1	1
Host Name	Prosopis_juliflora	0	1003	1	47125	0	97.916	0	1	1	1	1	0	1	1	1	1	1
Host Name	Provanna_sp.	0	1003	0	47126	0	97.916		1	1	1	0	0	0	1	1	1	1
Host Name	Prunus_avium	0	1003	2	47124	0	97.9159	0	1	1	1	2	0	2	0.5	0.5	1	1
Host Name	Prunus_cerasus_(sour_cherry)	0	1003	1	47125	0	97.916	0	1	1	1	1	0	1	1	1	1	1
Host Name	Prunus_dulcis	0	1003	1	47125	0	97.916	0	1	1	1	1	0	1	1	1	1	1
Host Name	Prunus_mume	0	1003	1	47125	0	97.916	0	1	1	1	1	0	1	1	1	1	1
Host Name	Psammochloa_villosa	0	1003	1	47125	0	97.916	0	1	1	1	1	0	1	1	1	1	1
Host Name	Pseudomonas_aeruginosa	0	1003	1	47125	0	97.916	0	1	1	1	1	0	1	1	1	1	1
Host Name	Pseudotrichonympha_grassii	0	1003	1	47125	0	97.916	0	1	1	1	1	0	1	1	1	1	1
Host Name	Pseudotrichonympha_sp.	0	1003	1	47125	0	97.916	0	1	1	1	1	0	1	1	1	1	1
Host Name	Psittacidae	0	1003	1	47125	0	97.916	0	1	1	1	1	0	1	1	1	1	1
Host Name	Psittacula	0	1003	2	47124	0	97.9159	0	1	1	1	1	0	1	1	1	1	1
Host Name	Pteropus_giganteus	0	1003	1	47125	0	97.916	0	1	1	1	1	0	1	1	1	1	1
Host Name	Pterotermes_occidentis	0	1003	1	47125	0	97.916	0	1	1	1	1	0	1	1	1	1	1
Host Name	Pueraria_montana_var._lobata	0	1003	1	47125	0	97.916	0	1	1	1	1	0	1	1	1	1	1
Host Name	Punica_granatum	0	1003	1	47125	0	97.916	0	1	1	1	1	0	1	1	1	1	1
Host Name	Pygoscelis_adeliae	0	1003	1	47125	0	97.916	0	1	1	1	1	0	1	1	1	1	1
Host Name	Pyramimonas_gelidicola	0	1003	1	47125	0	97.916	0	1	1	1	1	0	1	1	1	1	1
Host Name	Pyrrhocoris_apterus	0	1003	1	47125	0	97.916	0	1	1	1	1	0	1	1	1	1	1
Host Name	Pyrus_communis	0	1003	2	47124	0	97.9159	0	1	1	1	2	0	2	0.5	0.5	1	1
Host Name	Pyrus_pyrifolia	0	1003	2	47124	0	97.9159	0	1	1	1	1	0	1	1	1	1	1
Host Name	Pyrus	0	1003	1	47125	0	97.916	0	1	1	1	1	0	1	1	1	1	1
Host Name	Pyxicephalus_edulis	0	1003	1	47125	0	97.916	0	1	1	1	1	0	1	1	1	1	1
Host Name	Quail	0	1003	1	47125	0	97.916	0	1	1	1	1	0	1	1	1	1	1
Host Name	Quercus_palustris	0	1003	1	47125	0	97.916	0	1	1	1	1	0	1	1	1	1	1
Host Name	Quercus_rubra	0	1003	2	47124	0	97.9159	0	1	1	1	2	0	2	0.5	0.5	1	1
Host Name	Quercus	0	1003	1	47125	0	97.916	0	1	1	1	1	0	1	1	1	1	1
Host Name	Rabbit	0	1003	1	47125	0	97.916	0	1	1	1	1	0	1	1	1	1	1
Host Name	Rafflesia_cantleyi	1	1002	0	47126	100	97.9181	inf	0.0208398	1	0.421891	1	1	0	1	1	1	1
Host Name	Rana_catesbeiana	0	1003	1	47125	0	97.916	0	1	1	1	1	0	1	1	1	1	1
Host Name	Rana_pipiens	0	1003	1	47125	0	97.916	0	1	1	1	1	0	1	1	1	1	1
Host Name	Raphanus_sativus	0	1003	1	47125	0	97.916	0	1	1	1	1	0	1	1	1	1	1
Host Name	Rattus_flavipectus	0	1003	3	47123	0	97.9159	0	1	1	1	1	0	1	1	1	1	1
Host Name	Rattus_losea	0	1003	1	47125	0	97.916	0	1	1	1	1	0	1	1	1	1	1
Host Name	Rattus_norvegicus	0	1003	15	47111	0	97.9154	0	1	1	1	4	0	4	0.125	0.125	1	1
Host Name	Rattus_rattus	0	1003	24	47102	0	97.915	0	1	1	1	4	0	4	0.125	0.125	1	1
Host Name	Rattus	0	1003	10	47116	0	97.9156	0	1	1	1	7	0	7	0.015625	0.015625	1	0.527199
Host Name	Reticulitermes_chinensis	0	1003	1	47125	0	97.916	0	1	1	1	1	0	1	1	1	1	1
Host Name	Reticulitermes_flavipes	0	1003	0	47126	0	97.916		1	1	1	0	0	0	1	1	1	1
Host Name	Reticulitermes_speratus	0	1003	1	47125	0	97.916	0	1	1	1	1	0	1	1	1	1	1
Host Name	Rhinoceros	1	1002	0	47126	100	97.9181	inf	0.0208398	1	0.421891	1	1	0	1	1	1	1
Host Name	Rhipicephalus_pumilio	0	1003	1	47125	0	97.916	0	1	1	1	1	0	1	1	1	1	1
Host Name	Rhipicephalus_sanguineus	0	1003	1	47125	0	97.916	0	1	1	1	1	0	1	1	1	1	1
Host Name	Rhipicephalus_turanicus	0	1003	2	47124	0	97.9159	0	1	1	1	2	0	2	0.5	0.5	1	1
Host Name	Rhizoma_kaempferiae	0	1003	1	47125	0	97.916	0	1	1	1	1	0	1	1	1	1	1
Host Name	Rhizopus_microsporus_ATCC_52813	1	1002	0	47126	100	97.9181	inf	0.0208398	1	0.421891	1	1	0	1	1	1	1
Host Name	Rhizopus_microsporus_ATCC_52814	1	1002	0	47126	100	97.9181	inf	0.0208398	1	0.421891	1	1	0	1	1	1	1
Host Name	Rhizopus_microsporus	1	1002	0	47126	100	97.9181	inf	0.0208398	1	0.421891	1	1	0	1	1	1	1
Host Name	Rhodnius_prolixus	0	1003	1	47125	0	97.916	0	1	1	1	1	0	1	1	1	1	1
Host Name	Rhododendron	0	1003	1	47125	0	97.916	0	1	1	1	1	0	1	1	1	1	1
Host Name	Rhombomys_opimus	0	1003	0	47126	0	97.916		1	1	1	0	0	0	1	1	1	1
Host Name	Rhopaloeides_odorabile	0	1003	0	47126	0	97.916		1	1	1	0	0	0	1	1	1	1
Host Name	Rhynchosia_minima	0	1003	1	47125	0	97.916	0	1	1	1	1	0	1	1	1	1	1
Host Name	Rhynchosia_totta	0	1003	1	47125	0	97.916	0	1	1	1	1	0	1	1	1	1	1
Host Name	Riftia_pachyptila	0	1003	2	47124	0	97.9159	0	1	1	1	1	0	1	1	1	1	1
Host Name	Riptortus_pedestris	0	1003	1	47125	0	97.916	0	1	1	1	1	0	1	1	1	1	1
Host Name	Robinia_pseudoacacia	0	1003	2	47124	0	97.9159	0	1	1	1	1	0	1	1	1	1	1
Host Name	Rodent	0	1003	1	47125	0	97.916	0	1	1	1	1	0	1	1	1	1	1
Host Name	Root_nodule_of_Vigna_unguiculata	0	1003	1	47125	0	97.916	0	1	1	1	1	0	1	1	1	1	1
Host Name	Ruditapes_philippinarum	0	1003	1	47125	0	97.916	0	1	1	1	1	0	1	1	1	1	1
Host Name	Saccharina_latissima	0	1003	1	47125	0	97.916	0	1	1	1	1	0	1	1	1	1	1
Host Name	Saccharomyces_cerevisiae	0	1003	1	47125	0	97.916	0	1	1	1	1	0	1	1	1	1	1
Host Name	Saccharum_hybrid_cultivar	0	1003	3	47123	0	97.9159	0	1	1	1	3	0	3	0.25	0.25	1	1
Host Name	Saccharum_officinarum	0	1003	2	47124	0	97.9159	0	1	1	1	2	0	2	0.5	0.5	1	1
Host Name	Saguinus_midas	0	1003	1	47125	0	97.916	0	1	1	1	1	0	1	1	1	1	1
Host Name	Saguinus_oedipus	0	1003	1	47125	0	97.916	0	1	1	1	1	0	1	1	1	1	1
Host Name	Salix_alba	0	1003	1	47125	0	97.916	0	1	1	1	1	0	1	1	1	1	1
Host Name	Salix	0	1003	12	47114	0	97.9155	0	1	1	1	10	0	10	0.00195312	0.00195312	1	0.104665
Host Name	Salmo_salar	0	1003	6	47120	0	97.9158	0	1	1	1	4	0	4	0.125	0.125	1	1
Host Name	Salmo_trutta	0	1003	1	47125	0	97.916	0	1	1	1	1	0	1	1	1	1	1
Host Name	Salvia	0	1003	1	47125	0	97.916	0	1	1	1	1	0	1	1	1	1	1
Host Name	Sambucus	0	1003	1	47125	0	97.916	0	1	1	1	1	0	1	1	1	1	1
Host Name	Sarcophilus_harrisii	0	1003	3	47123	0	97.9159	0	1	1	1	1	0	1	1	1	1	1
Host Name	Scapharca_broughtonii	0	1003	1	47125	0	97.916	0	1	1	1	1	0	1	1	1	1	1
Host Name	Schima	0	1003	1	47125	0	97.916	0	1	1	1	1	0	1	1	1	1	1
Host Name	Schizaphis_graminum	0	1003	1	47125	0	97.916	0	1	1	1	1	0	1	1	1	1	1
Host Name	Sciaenops_ocellatus	0	1003	1	47125	0	97.916	0	1	1	1	1	0	1	1	1	1	1
Host Name	Scophthalmus_maximus	1	1002	0	47126	100	97.9181	inf	0.0208398	1	0.421891	1	1	0	1	1	1	1
Host Name	Sebastes	0	1003	1	47125	0	97.916	0	1	1	1	1	0	1	1	1	1	1
Host Name	Sepiola_robusta	0	1003	0	47126	0	97.916		1	1	1	0	0	0	1	1	1	1
Host Name	Seriola_quinqueradiata	0	1003	4	47122	0	97.9158	0	1	1	1	2	0	2	0.5	0.5	1	1
Host Name	Serpentes	0	1003	2	47124	0	97.9159	0	1	1	1	1	0	1	1	1	1	1
Host Name	Sesame	0	1003	1	47125	0	97.916	0	1	1	1	1	0	1	1	1	1	1
Host Name	Sesamum_indicum	0	1003	1	47125	0	97.916	0	1	1	1	1	0	1	1	1	1	1
Host Name	Sesbania_cannabina	0	1003	1	47125	0	97.916	0	1	1	1	1	0	1	1	1	1	1
Host Name	Sesbania_rostrata	0	1003	1	47125	0	97.916	0	1	1	1	1	0	1	1	1	1	1
Host Name	Sesbania_virgata	0	1003	1	47125	0	97.916	0	1	1	1	1	0	1	1	1	1	1
Host Name	Setaria_italica	0	1003	1	47125	0	97.916	0	1	1	1	1	0	1	1	1	1	1
Host Name	Sheep	0	1003	0	47126	0	97.916		1	1	1	0	0	0	1	1	1	1
Host Name	Siganus_doliatus	0	1003	1	47125	0	97.916	0	1	1	1	1	0	1	1	1	1	1
Host Name	Sigmodon	0	1003	1	47125	0	97.916	0	1	1	1	1	0	1	1	1	1	1
Host Name	Siniperca_chuatsi	0	1003	1	47125	0	97.916	0	1	1	1	1	0	1	1	1	1	1
Host Name	Sinocapritermes_mushae	0	1003	1	47125	0	97.916	0	1	1	1	1	0	1	1	1	1	1
Host Name	Siphamia_versicolor	0	1003	1	47125	0	97.916	0	1	1	1	1	0	1	1	1	1	1
Host Name	Sirex_noctillo	1	1002	0	47126	100	97.9181	inf	0.0208398	1	0.421891	1	1	0	1	1	1	1
Host Name	Skeletonema_costatum_CCAP_1077_1C	0	1003	1	47125	0	97.916	0	1	1	1	1	0	1	1	1	1	1
Host Name	Solanum_lycopersicum	0	1003	21	47105	0	97.9151	0	1	1	1	4	0	4	0.125	0.125	1	1
Host Name	Solanum_melongena	0	1003	1	47125	0	97.916	0	1	1	1	1	0	1	1	1	1	1
Host Name	Solanum_tuberosum_var._Felsina	0	1003	1	47125	0	97.916	0	1	1	1	1	0	1	1	1	1	1
Host Name	Solanum_tuberosum	4	999	7	47119	36.3636	97.9239	26.9521	5.50479e-05	0.0501486	0.00716408	10	4	6	0.753906	0.753906	1	1
Host Name	Solemya_velum	0	1003	1	47125	0	97.916	0	1	1	1	1	0	1	1	1	1	1
Host Name	Solidago	0	1003	1	47125	0	97.916	0	1	1	1	1	0	1	1	1	1	1
Host Name	Sophora_japonica	0	1003	0	47126	0	97.916		1	1	1	0	0	0	1	1	1	1
Host Name	Sorghum_bicolor	1	1002	10	47116	9.09091	97.9176	4.7022	0.206804	1	1	10	1	9	0.0214844	0.0214844	1	0.699009
Host Name	Spartina_alterniflora	0	1003	1	47125	0	97.916	0	1	1	1	1	0	1	1	1	1	1
Host Name	Sparus_aurata	0	1003	7	47119	0	97.9157	0	1	1	1	3	0	3	0.25	0.25	1	1
Host Name	Sphagnum	0	1003	1	47125	0	97.916	0	1	1	1	1	0	1	1	1	1	1
Host Name	Spheniscus_magellanicus	0	1003	4	47122	0	97.9158	0	1	1	1	2	0	2	0.5	0.5	1	1
Host Name	Sphingomonas_taxi	0	1003	1	47125	0	97.916	0	1	1	1	1	0	1	1	1	1	1
Host Name	Steinernema_carpocapsae	0	1003	0	47126	0	97.916		1	1	1	0	0	0	1	1	1	1
Host Name	Steinernema_diaprepesi	0	1003	1	47125	0	97.916	0	1	1	1	1	0	1	1	1	1	1
Host Name	Steinernema_monticolum	0	1003	1	47125	0	97.916	0	1	1	1	1	0	1	1	1	1	1
Host Name	Steinernema_rarum	1	1002	0	47126	100	97.9181	inf	0.0208398	1	0.421891	1	1	0	1	1	1	1
Host Name	Steinernema_riobrave	1	1002	0	47126	100	97.9181	inf	0.0208398	1	0.421891	1	1	0	1	1	1	1
Host Name	Steinernema_scarabaei	1	1002	0	47126	100	97.9181	inf	0.0208398	1	0.421891	1	1	0	1	1	1	1
Host Name	Steinernema_serratum	0	1003	1	47125	0	97.916	0	1	1	1	1	0	1	1	1	1	1
Host Name	Steinernema	0	1003	1	47125	0	97.916	0	1	1	1	1	0	1	1	1	1	1
Host Name	Strongylocentrotus_intermedius	1	1002	0	47126	100	97.9181	inf	0.0208398	1	0.421891	1	1	0	1	1	1	1
Host Name	Struthio_camelus	0	1003	1	47125	0	97.916	0	1	1	1	1	0	1	1	1	1	1
Host Name	Stuckenia_pectinata	0	1003	0	47126	0	97.916		1	1	1	0	0	0	1	1	1	1
Host Name	Sturnus_vulgaris	0	1003	1	47125	0	97.916	0	1	1	1	1	0	1	1	1	1	1
Host Name	Stylosanthes_viscosa	0	1003	1	47125	0	97.916	0	1	1	1	1	0	1	1	1	1	1
Host Name	Sus_Scrofa	0	1003	347	46779	0	97.9009	0	0.00107322	0.977699	0.081475	29	0	29	3.72529e-09	3.72529e-09	3.39374e-06	6.78748e-07
Host Name	Sus_Scrofa	0	1003	3	47123	0	97.9159	0	1	1	1	2	0	2	0.5	0.5	1	1
Host Name	Sus_domesticus	0	1003	9	47117	0	97.9156	0	1	1	1	2	0	2	0.5	0.5	1	1
Host Name	Sus_scrofa_domesticus	0	1003	19	47107	0	97.9152	0	1	1	1	7	0	7	0.015625	0.015625	1	0.527199
Host Name	Sus_scrofa_scrofa	0	1003	8	47118	0	97.9157	0	1	1	1	2	0	2	0.5	0.5	1	1
Host Name	Sus	0	1003	3	47123	0	97.9159	0	1	1	1	2	0	2	0.5	0.5	1	1
Host Name	Sylviidae	0	1003	1	47125	0	97.916	0	1	1	1	1	0	1	1	1	1	1
Host Name	Sylvilagus_audubonii	0	1003	1	47125	0	97.916	0	1	1	1	1	0	1	1	1	1	1
Host Name	Sylvilagus	0	1003	0	47126	0	97.916		1	1	1	0	0	0	1	1	1	1
Host Name	Syrmatium_glabrum	0	1003	1	47125	0	97.916	0	1	1	1	1	0	1	1	1	1	1
Host Name	Syzygium_cumini	0	1003	1	47125	0	97.916	0	1	1	1	1	0	1	1	1	1	1
Host Name	Tachigali_versicolor	0	1003	1	47125	0	97.916	0	1	1	1	1	0	1	1	1	1	1
Host Name	Taeniura_lymma	0	1003	1	47125	0	97.916	0	1	1	1	1	0	1	1	1	1	1
Host Name	Talorchestia	0	1003	2	47124	0	97.9159	0	1	1	1	2	0	2	0.5	0.5	1	1
Host Name	Tatera_indica	0	1003	1	47125	0	97.916	0	1	1	1	1	0	1	1	1	1	1
Host Name	Tedania_sp.	4	999	2	47124	66.6667	97.9241	94.3423	2.72007e-06	0.00247798	0.000619496	5	4	1	0.375	0.375	1	1
Host Name	Tenebrio_molitor	0	1003	2	47124	0	97.9159	0	1	1	1	2	0	2	0.5	0.5	1	1
Host Name	Tenualosa_reevesii	0	1003	1	47125	0	97.916	0	1	1	1	1	0	1	1	1	1	1
Host Name	Tephrosia_apollinea	0	1003	1	47125	0	97.916	0	1	1	1	1	0	1	1	1	1	1
Host Name	Tephrosia_purpurea	0	1003	1	47125	0	97.916	0	1	1	1	1	0	1	1	1	1	1
Host Name	Terpios_hoshinota	0	1003	1	47125	0	97.916	0	1	1	1	1	0	1	1	1	1	1
Host Name	Testudinidae	0	1003	1	47125	0	97.916	0	1	1	1	1	0	1	1	1	1	1
Host Name	Tethya_stolonifera	0	1003	0	47126	0	97.916		1	1	1	0	0	0	1	1	1	1
Host Name	Tevnia_jerichonana	0	1003	1	47125	0	97.916	0	1	1	1	1	0	1	1	1	1	1
Host Name	Thais_luteostoma	0	1003	1	47125	0	97.916	0	1	1	1	1	0	1	1	1	1	1
Host Name	Theonella_swinhoei	0	1003	0	47126	0	97.916		1	1	1	0	0	0	1	1	1	1
Host Name	Thiomargarita_spp.	0	1003	1	47125	0	97.916	0	1	1	1	1	0	1	1	1	1	1
Host Name	Thunnus_alalunga	0	1003	0	47126	0	97.916		1	1	1	0	0	0	1	1	1	1
Host Name	Thunnus_albacares	0	1003	0	47126	0	97.916		1	1	1	0	0	0	1	1	1	1
Host Name	Tilapia	0	1003	9	47117	0	97.9156	0	1	1	1	2	0	2	0.5	0.5	1	1
Host Name	Tomato	0	1003	8	47118	0	97.9157	0	1	1	1	1	0	1	1	1	1	1
Host Name	Trialeurodes_vaporarium	0	1003	1	47125	0	97.916	0	1	1	1	1	0	1	1	1	1	1
Host Name	Triatoma_infestans	0	1003	1	47125	0	97.916	0	1	1	1	1	0	1	1	1	1	1
Host Name	Trichonympha_agilis	0	1003	1	47125	0	97.916	0	1	1	1	1	0	1	1	1	1	1
Host Name	Trichonympha_sp.	0	1003	1	47125	0	97.916	0	1	1	1	1	0	1	1	1	1	1
Host Name	Trifolium_africanum	0	1003	1	47125	0	97.916	0	1	1	1	1	0	1	1	1	1	1
Host Name	Trifolium_ambiguum	0	1003	0	47126	0	97.916		1	1	1	0	0	0	1	1	1	1
Host Name	Trifolium_michelianum_Savi_cv._Paradana	0	1003	1	47125	0	97.916	0	1	1	1	1	0	1	1	1	1	1
Host Name	Trifolium_nanum	0	1003	1	47125	0	97.916	0	1	1	1	1	0	1	1	1	1	1
Host Name	Trifolium_pallidum	0	1003	1	47125	0	97.916	0	1	1	1	1	0	1	1	1	1	1
Host Name	Trifolium_polymorphum	0	1003	1	47125	0	97.916	0	1	1	1	1	0	1	1	1	1	1
Host Name	Trifolium_repens	0	1003	1	47125	0	97.916	0	1	1	1	1	0	1	1	1	1	1
Host Name	Trifolium_rueppellianum	0	1003	1	47125	0	97.916	0	1	1	1	1	0	1	1	1	1	1
Host Name	Trifolium_semipilosum	0	1003	1	47125	0	97.916	0	1	1	1	1	0	1	1	1	1	1
Host Name	Trifolium_spumosum	0	1003	1	47125	0	97.916	0	1	1	1	1	0	1	1	1	1	1
Host Name	Trifolium_subterraneum	0	1003	1	47125	0	97.916	0	1	1	1	1	0	1	1	1	1	1
Host Name	Trifolium_uniflorum	0	1003	1	47125	0	97.916	0	1	1	1	1	0	1	1	1	1	1
Host Name	Trimyema_compressum	0	1003	1	47125	0	97.916	0	1	1	1	1	0	1	1	1	1	1
Host Name	Triticum_aestivum	0	1003	10	47116	0	97.9156	0	1	1	1	8	0	8	0.0078125	0.0078125	1	0.338914
Host Name	Trypoxylus_dichotomus	0	1003	1	47125	0	97.916	0	1	1	1	1	0	1	1	1	1	1
Host Name	Tursiops_truncatus	0	1003	1	47125	0	97.916	0	1	1	1	1	0	1	1	1	1	1
Host Name	Tursiops	0	1003	0	47126	0	97.916		1	1	1	0	0	0	1	1	1	1
Host Name	Typha_latifolia	0	1003	1	47125	0	97.916	0	1	1	1	1	0	1	1	1	1	1
Host Name	Ulva_australis	0	1003	1	47125	0	97.916	0	1	1	1	1	0	1	1	1	1	1
Host Name	Ulva_fenestrata	0	1003	1	47125	0	97.916	0	1	1	1	1	0	1	1	1	1	1
Host Name	Urocyon_cinereoargenteus_(Hoopa_Fox)	0	1003	1	47125	0	97.916	0	1	1	1	1	0	1	1	1	1	1
Host Name	Urocyon_littoralis	0	1003	1	47125	0	97.916	0	1	1	1	1	0	1	1	1	1	1
Host Name	Uroleucon_ambrosiae	0	1003	1	47125	0	97.916	0	1	1	1	1	0	1	1	1	1	1
Host Name	Vasconcellea_cundinamarcensis	0	1003	1	47125	0	97.916	0	1	1	1	1	0	1	1	1	1	1
Host Name	Vasconcellea_heilbornii	0	1003	1	47125	0	97.916	0	1	1	1	1	0	1	1	1	1	1
Host Name	Vavilovia_formosa	0	1003	1	47125	0	97.916	0	1	1	1	1	0	1	1	1	1	1
Host Name	Venerupis_decussata	0	1003	1	47125	0	97.916	0	1	1	1	1	0	1	1	1	1	1
Host Name	Verbascum	0	1003	1	47125	0	97.916	0	1	1	1	1	0	1	1	1	1	1
Host Name	Verongida_sp._GUM146	0	1003	3	47123	0	97.9159	0	1	1	1	1	0	1	1	1	1	1
Host Name	Veronica	0	1003	12	47114	0	97.9155	0	1	1	1	2	0	2	0.5	0.5	1	1
Host Name	Vicia_cracca	0	1003	1	47125	0	97.916	0	1	1	1	1	0	1	1	1	1	1
Host Name	Vicia_faba	0	1003	3	47123	0	97.9159	0	1	1	1	2	0	2	0.5	0.5	1	1
Host Name	Vicugna_pacos	0	1003	6	47120	0	97.9158	0	1	1	1	3	0	3	0.25	0.25	1	1
Host Name	Vigna_radiata	0	1003	0	47126	0	97.916		1	1	1	0	0	0	1	1	1	1
Host Name	Vigna_unguiculata	0	1003	1	47125	0	97.916	0	1	1	1	1	0	1	1	1	1	1
Host Name	Virgilia_oroboides	0	1003	1	47125	0	97.916	0	1	1	1	1	0	1	1	1	1	1
Host Name	Vitis_vinifera_cv._Izsaki_Sarfeher	0	1003	1	47125	0	97.916	0	1	1	1	1	0	1	1	1	1	1
Host Name	Vitis	0	1003	2	47124	0	97.9159	0	1	1	1	1	0	1	1	1	1	1
Host Name	Vulpes_vulpes	0	1003	2	47124	0	97.9159	0	1	1	1	2	0	2	0.5	0.5	1	1
Host Name	Wohlfahrtia_magnifica	0	1003	2	47124	0	97.9159	0	1	1	1	2	0	2	0.5	0.5	1	1
Host Name	Wuchereria_bancrofti	0	1003	0	47126	0	97.916		1	1	1	0	0	0	1	1	1	1
Host Name	Xiphinema_americanum	0	1003	1	47125	0	97.916	0	1	1	1	1	0	1	1	1	1	1
Host Name	Xyleborinus_saxesini	0	1003	1	47125	0	97.916	0	1	1	1	1	0	1	1	1	1	1
Host Name	Zalophus_californianus	0	1003	1	47125	0	97.916	0	1	1	1	1	0	1	1	1	1	1
Host Name	Zanthoxylum_simulans	0	1003	1	47125	0	97.916	0	1	1	1	1	0	1	1	1	1	1
Host Name	Zea_mays	2	1001	22	47104	8.33333	97.9191	4.2779	0.0885861	1	1	14	2	12	0.0129395	0.0129395	1	0.512515
Host Name	Ziphiidae	0	1003	2	47124	0	97.9159	0	1	1	1	1	0	1	1	1	1	1
Host Name	Zophobas_morio	0	1003	1	47125	0	97.916	0	1	1	1	1	0	1	1	1	1	1
Host Name	avian	0	1003	1	47125	0	97.916	0	1	1	1	1	0	1	1	1	1	1
Host Name	black_pig	0	1003	1	47125	0	97.916	0	1	1	1	1	0	1	1	1	1	1
Host Name	bovine	0	1003	1	47125	0	97.916	0	1	1	1	1	0	1	1	1	1	1
Host Name	canine	0	1003	1	47125	0	97.916	0	1	1	1	1	0	1	1	1	1	1
Host Name	chicken	0	1003	1	47125	0	97.916	0	1	1	1	1	0	1	1	1	1	1
Host Name	cod	0	1003	1	47125	0	97.916	0	1	1	1	1	0	1	1	1	1	1
Host Name	cow	0	1003	1	47125	0	97.916	0	1	1	1	1	0	1	1	1	1	1
Host Name	crops	0	1003	1	47125	0	97.916	0	1	1	1	1	0	1	1	1	1	1
Host Name	dolphinfish_(mahi-mahi)	0	1003	1	47125	0	97.916	0	1	1	1	1	0	1	1	1	1	1
Host Name	duck	0	1003	1	47125	0	97.916	0	1	1	1	1	0	1	1	1	1	1
Host Name	eggplant	0	1003	1	47125	0	97.916	0	1	1	1	1	0	1	1	1	1	1
Host Name	equine	0	1003	4	47122	0	97.9158	0	1	1	1	3	0	3	0.25	0.25	1	1
Host Name	european_roe	0	1003	1	47125	0	97.916	0	1	1	1	1	0	1	1	1	1	1
Host Name	food_spinach	0	1003	1	47125	0	97.916	0	1	1	1	1	0	1	1	1	1	1
Host Name	food	0	1003	1	47125	0	97.916	0	1	1	1	1	0	1	1	1	1	1
Host Name	gerenuk	0	1003	1	47125	0	97.916	0	1	1	1	1	0	1	1	1	1	1
Host Name	goat	0	1003	2	47124	0	97.9159	0	1	1	1	1	0	1	1	1	1	1
Host Name	goose	0	1003	2	47124	0	97.9159	0	1	1	1	2	0	2	0.5	0.5	1	1
Host Name	homo_sapiens	0	1003	4	47122	0	97.9158	0	1	1	1	4	0	4	0.125	0.125	1	1
Host Name	honey_bee	0	1003	1	47125	0	97.916	0	1	1	1	1	0	1	1	1	1	1
Host Name	king_salmon	0	1003	0	47126	0	97.916		1	1	1	0	0	0	1	1	1	1
Host Name	kiwi_fruit_plant_rhizosphere	0	1003	1	47125	0	97.916	0	1	1	1	1	0	1	1	1	1	1
Host Name	lampine	0	1003	2	47124	0	97.9159	0	1	1	1	1	0	1	1	1	1	1
Host Name	lichen_Stereocaulon_sp.	0	1003	1	47125	0	97.916	0	1	1	1	1	0	1	1	1	1	1
Host Name	milkfish	0	1003	0	47126	0	97.916		1	1	1	0	0	0	1	1	1	1
Host Name	mink	0	1003	2	47124	0	97.9159	0	1	1	1	1	0	1	1	1	1	1
Host Name	nodules_of_Alnus_glutinosa	0	1003	1	47125	0	97.916	0	1	1	1	1	0	1	1	1	1	1
Host Name	ovine	0	1003	1	47125	0	97.916	0	1	1	1	1	0	1	1	1	1	1
Host Name	parrot	0	1003	1	47125	0	97.916	0	1	1	1	1	0	1	1	1	1	1
Host Name	pigeon	0	1003	2	47124	0	97.9159	0	1	1	1	1	0	1	1	1	1	1
Host Name	prunus_persica	0	1003	1	47125	0	97.916	0	1	1	1	1	0	1	1	1	1	1
Host Name	rice_leafhopper	0	1003	1	47125	0	97.916	0	1	1	1	1	0	1	1	1	1	1
Host Name	sheep	0	1003	1	47125	0	97.916	0	1	1	1	1	0	1	1	1	1	1
Host Name	wheat	0	1003	2	47124	0	97.9159	0	1	1	1	1	0	1	1	1	1	1
Ecosystem	Engineered	28	975	1757	45369	1.56863	97.8962	0.741551	0.128421	0.642107	0.160527	246	27	225	2.56789e-44	1.51091e-38	1.28395e-43	1.28395e-43
Ecosystem	Environmental	299	704	6153	40973	4.63422	98.3108	2.8282	1.29424e-42	6.4712e-42	6.4712e-42	498	213	340	2.34028e-16	0.00144016	1.17014e-15	3.90047e-16
Ecosystem	Host-associated	175	828	12959	34167	1.33242	97.6339	0.557241	2.06092e-13	1.03046e-12	5.15231e-13	394	125	306	2.53689e-29	3.19891e-13	1.26845e-28	6.34223e-29
Isolation	Surface_waters_from_Plum_Island_Ecosystem-LTER_USA	0	1003	0	47126	0	97.916		1	1	1	0	0	0	1	1	1	1
Isolation	Soil_from_a_hypersaline_habitat_Xinjiang_Province_north-west_China	0	1003	1	47125	0	97.916	0	1	1	1	1	0	1	1	1	1	1
Isolation	Soil_in_hypersaline_habitats	0	1003	2	47124	0	97.9159	0	1	1	1	1	0	1	1	1	1	1
Isolation	aqueous_habitat	0	1003	1	47125	0	97.916	0	1	1	1	1	0	1	1	1	1	1
Isolation	hypersaline_habitat	0	1003	1	47125	0	97.916	0	1	1	1	1	0	1	1	1	1	1
Isolation	soil_sample_of_a_penguin_habitat_near_the_King_Sejong_Station_on_King_George_Island_Antarctica	0	1003	1	47125	0	97.916	0	1	1	1	1	0	1	1	1	1	1
Isolation	soil_sample_of_a_penguin_habitat	0	1003	1	47125	0	97.916	0	1	1	1	1	0	1	1	1	1	1
habitat	biofilm	1	1002	12	47114	7.69231	97.9175	3.91833	0.239527	1	1	12	1	11	0.00634766	0.00634766	0.0571289	0.019043
habitat	marine	7	996	267	46859	2.55474	97.9187	1.23345	0.521899	1	1	83	6	78	6.4039e-18	8.44581e-17	5.76351e-17	2.88176e-17
habitat	soil	65	938	984	46142	6.19638	98.0076	3.24946	1.0615e-14	9.55351e-14	9.55351e-14	257	54	211	1.97507e-26	1.72053e-21	1.77756e-25	1.77756e-25
Isolation	43-year-old_woman_with_splenomegaly_fever_anemia_and_recent_travel_to_Peru_isolation_date:_September_5_2003	0	1003	1	47125	0	97.916	0	1	1	1	1	0	1	1	1	1	1
Isolation	Alkaline_Kenya_isolation_date:_June_2002	0	1003	1	47125	0	97.916	0	1	1	1	1	0	1	1	1	1	1
Isolation	Blood_-_human_Houston_Texas_United_States_isolation_date:_August_6_1999	0	1003	1	47125	0	97.916	0	1	1	1	1	0	1	1	1	1	1
Isolation	Blood_-_human_Houston_Texas_United_States_isolation_date:_January_18_2000	0	1003	0	47126	0	97.916		1	1	1	0	0	0	1	1	1	1
Isolation	Blood_-_human_Jonkoping_Sweden_isolation_date:_1993	0	1003	1	47125	0	97.916	0	1	1	1	1	0	1	1	1	1	1
Isolation	Blood_-_human_Kobe_Japan_isolation_date:_1979	0	1003	0	47126	0	97.916		1	1	1	0	0	0	1	1	1	1
Isolation	Boston_Harbor_Massachusetts_United_States_isolation_date:_1999	0	1003	0	47126	0	97.916		1	1	1	0	0	0	1	1	1	1
Isolation	Clinical_specimen_-_human_Pennsylvania_United_States_isolation_date:_1988	0	1003	1	47125	0	97.916	0	1	1	1	1	0	1	1	1	1	1
Isolation	Clinical_specimen_-_human_isolation_date:_1993	0	1003	0	47126	0	97.916		1	1	1	0	0	0	1	1	1	1
Isolation	Feces_human_Oregon_isolation_date:_2000	0	1003	1	47125	0	97.916	0	1	1	1	1	0	1	1	1	1	1
Isolation	Freshwater_Osaka_Japan_isolation_date:_July_2000	0	1003	1	47125	0	97.916	0	1	1	1	1	0	1	1	1	1	1
Isolation	Hot_spring_Matsue_Japan_isolation_date:_1995	0	1003	1	47125	0	97.916	0	1	1	1	1	0	1	1	1	1	1
Isolation	Hot_spring_Portugal_isolation_date:_April_1998	0	1003	1	47125	0	97.916	0	1	1	1	1	0	1	1	1	1	1
Isolation	Huntsville_Alabama_isolation_date:_March_9_2005	0	1003	1	47125	0	97.916	0	1	1	1	1	0	1	1	1	1	1
Isolation	Lagoon_British_Columbia_Canada_isolation_date:_1994	0	1003	1	47125	0	97.916	0	1	1	1	1	0	1	1	1	1	1
Isolation	Marine_fish_isolation_date:_September_2001	0	1003	0	47126	0	97.916		1	1	1	0	0	0	1	1	1	1
Isolation	Marine_invertebrate_isolation_date:_1997	0	1003	1	47125	0	97.916	0	1	1	1	1	0	1	1	1	1	1
Isolation	Marine_sediment_beside_whale_carcasses_isolation_date:_September_2003	0	1003	2	47124	0	97.9159	0	1	1	1	2	0	2	0.5	0.5	1	1
Isolation	Re-isolation_from_DSM_1974_which_was_a_mixed_culture	0	1003	1	47125	0	97.916	0	1	1	1	1	0	1	1	1	1	1
Isolation	Saltwater_isolation_date:_2001	0	1003	1	47125	0	97.916	0	1	1	1	1	0	1	1	1	1	1
Isolation	Sediment_saltwater_isolation_date:_September_23_2001	0	1003	2	47124	0	97.9159	0	1	1	1	2	0	2	0.5	0.5	1	1
Isolation	Shallow_marine_hydrothermal_sediment;_Nea_Kameni_island_embayment;_Santorini_Greece_isolation_date:_May13_2007	0	1003	1	47125	0	97.916	0	1	1	1	1	0	1	1	1	1	1
Isolation	Sludge_Japan_isolation_date:_June_1999	0	1003	1	47125	0	97.916	0	1	1	1	1	0	1	1	1	1	1
Isolation	Soil_Sendai_Japan_isolation_date:_2000	0	1003	1	47125	0	97.916	0	1	1	1	1	0	1	1	1	1	1
Isolation	Sphagnum_peat_bog_Bakchar_Tomsk_region_Russia_isolation_date:_August_2004	0	1003	1	47125	0	97.916	0	1	1	1	1	0	1	1	1	1	1
Isolation	Sphagnum_peat_bog_Obukhovskoye_Russia_isolation_date:_February_2006	0	1003	1	47125	0	97.916	0	1	1	1	1	0	1	1	1	1	1
Isolation	Water_enriched_for_isolation_of_hydrogen_bacteria_in_an_atmosphere_of_6%_O2	0	1003	1	47125	0	97.916	0	1	1	1	1	0	1	1	1	1	1
Isolation	isolation_material_unknown	0	1003	1	47125	0	97.916	0	1	1	1	1	0	1	1	1	1	1
Isolation	reisolation_from_JW701_3=DSM1974_which_was_a_mixed_culture	0	1003	1	47125	0	97.916	0	1	1	1	1	0	1	1	1	1	1
isolation	arabidopsis_root	20	983	155	46971	11.4286	97.9501	6.16559	9.15242e-10	2.74573e-08	2.74573e-08	69	16	55	6.92192e-07	9.09506e-06	2.07658e-05	2.07658e-05
Motility	Chemotactic	0	1003	6	47120	0	97.9158	0	1	1	1	6	0	6	0.03125	0.03125	0.125	0.03125
Motility	Motile	65	938	2449	44677	2.58552	97.9437	1.26417	0.0729247	0.291699	0.145849	278	58	240	4.92831e-37	2.22701e-23	1.97132e-36	6.57108e-37
Motility	Nonmotile	35	968	2336	44790	1.47617	97.8845	0.693268	0.0322808	0.129123	0.129123	251	32	222	5.19924e-38	1.9194e-35	2.0797e-37	1.03985e-37
Phenotype	Acetic-acid_Catalase_negative_Probiotic_Symbiotic	0	1003	8	47118	0	97.9157	0	1	1	1	1	0	1	1	1	1	1
Phenotype	Acetic-acid_Catalase_positive	0	1003	1	47125	0	97.916	0	1	1	1	1	0	1	1	1	1	1
Phenotype	Acetic-acid	0	1003	7	47119	0	97.9157	0	1	1	1	5	0	5	0.0625	0.0625	1	0.684524
Phenotype	Acidophile_Catalase_negative_Non-Haemolytic	0	1003	1	47125	0	97.916	0	1	1	1	1	0	1	1	1	1	1
Phenotype	Acidophile_Catalase_negative	0	1003	1	47125	0	97.916	0	1	1	1	1	0	1	1	1	1	1
Phenotype	Acidophile_Catalase_positive	0	1003	2	47124	0	97.9159	0	1	1	1	2	0	2	0.5	0.5	1	1
Phenotype	Acidophile_Detoxification_Metal_reducer_Metal_resistant_Metal_tolerance	0	1003	4	47122	0	97.9158	0	1	1	1	1	0	1	1	1	1	1
Phenotype	Acidophile_Non-Pathogen	0	1003	4	47122	0	97.9158	0	1	1	1	4	0	4	0.125	0.125	1	0.898438
Phenotype	Acidophile_Pathogen	0	1003	1	47125	0	97.916	0	1	1	1	1	0	1	1	1	1	1
Phenotype	Acidophile_Probiotic	0	1003	1	47125	0	97.916	0	1	1	1	1	0	1	1	1	1	1
Phenotype	Acidophile_Thermoacidophile	0	1003	1	47125	0	97.916	0	1	1	1	1	0	1	1	1	1	1
Phenotype	Acidophile	0	1003	66	47060	0	97.9132	0	0.64996	1	1	24	0	24	1.19209e-07	1.19209e-07	2.74181e-05	4.56969e-06
Phenotype	African_Catalase_negative_Fast_growing	0	1003	1	47125	0	97.916	0	1	1	1	1	0	1	1	1	1	1
Phenotype	Algicidal_Biofilm_Facultative_parasite	0	1003	1	47125	0	97.916	0	1	1	1	1	0	1	1	1	1	1
Phenotype	Algicidal	0	1003	1	47125	0	97.916	0	1	1	1	1	0	1	1	1	1	1
Phenotype	Alkaliphile_Amylase_production	0	1003	0	47126	0	97.916		1	1	1	0	0	0	1	1	1	1
Phenotype	Alkaliphile_Catalase_negative	0	1003	0	47126	0	97.916		1	1	1	0	0	0	1	1	1	1
Phenotype	Alkaliphile_Catalase_positive	1	1002	2	47124	33.3333	97.918	23.515	0.0612269	1	0.779094	3	1	2	1	1	1	1
Phenotype	Alkaliphile	2	1001	18	47108	10	97.9193	5.22899	0.0643599	1	0.779094	14	1	13	0.00183105	0.00183105	0.421143	0.0526428
Phenotype	Alkalitolerant_Catalase_negative	0	1003	1	47125	0	97.916	0	1	1	1	1	0	1	1	1	1	1
Phenotype	Alkalitolerant_Catalase_positive_Vancomycin_resistant	0	1003	1	47125	0	97.916	0	1	1	1	1	0	1	1	1	1	1
Phenotype	Alkalitolerant_Catalase_positive	0	1003	2	47124	0	97.9159	0	1	1	1	2	0	2	0.5	0.5	1	1
Phenotype	Alkalitolerant_Probiotic_Protease_production	0	1003	1	47125	0	97.916	0	1	1	1	1	0	1	1	1	1	1
Phenotype	Alkalitolerant	0	1003	6	47120	0	97.9158	0	1	1	1	4	0	4	0.125	0.125	1	0.898438
Phenotype	Alkalophile_Anti-rotaviral_Arsenic_metabolizer	0	1003	2	47124	0	97.9159	0	1	1	1	2	0	2	0.5	0.5	1	1
Phenotype	Alkalophile_Arsenic_metabolizer	0	1003	1	47125	0	97.916	0	1	1	1	1	0	1	1	1	1	1
Phenotype	Alkalophile_Non-Pathogen	0	1003	1	47125	0	97.916	0	1	1	1	1	0	1	1	1	1	1
Phenotype	Alkalophile	0	1003	7	47119	0	97.9157	0	1	1	1	3	0	3	0.25	0.25	1	1
Phenotype	Alpha-hemolytic_Catalase_negative	0	1003	9	47117	0	97.9156	0	1	1	1	3	0	3	0.25	0.25	1	1
Phenotype	Alpha-hemolytic_Catalase_positive	0	1003	1	47125	0	97.916	0	1	1	1	1	0	1	1	1	1	1
Phenotype	Alpha-hemolytic_Pathogen	0	1003	11	47115	0	97.9155	0	1	1	1	1	0	1	1	1	1	1
Phenotype	Alpha-hemolytic	0	1003	2	47124	0	97.9159	0	1	1	1	2	0	2	0.5	0.5	1	1
Phenotype	Amylase_production_Pathogen_Subtilisin_production	0	1003	2	47124	0	97.9159	0	1	1	1	1	0	1	1	1	1	1
Phenotype	Anoxygenic	1	1002	2	47124	33.3333	97.918	23.515	0.0612269	1	0.779094	3	1	2	1	1	1	1
Phenotype	Antibiotic_resistant_Biofertilizer_Biofilm_Catalase_positive_Radiation_resistant	0	1003	1	47125	0	97.916	0	1	1	1	1	0	1	1	1	1	1
Phenotype	Antibiotic_resistant_Enteropathogenic	0	1003	1	47125	0	97.916	0	1	1	1	1	0	1	1	1	1	1
Phenotype	Antibiotic_resistant_MDR_(Multi-drug_resistant)_Pathogen	0	1003	1	47125	0	97.916	0	1	1	1	1	0	1	1	1	1	1
Phenotype	Antibiotic_resistant_MDR_(Multi-drug_resistant)	0	1003	1	47125	0	97.916	0	1	1	1	1	0	1	1	1	1	1
Phenotype	Antibiotic_resistant_Pathogen	0	1003	3	47123	0	97.9159	0	1	1	1	3	0	3	0.25	0.25	1	1
Phenotype	Antibiotic_resistant	0	1003	3	47123	0	97.9159	0	1	1	1	3	0	3	0.25	0.25	1	1
Phenotype	Antimicrobial_activities_Biofertilizer_Non-Pathogen_Plant-growth-promoting_rhizobacteria	0	1003	7	47119	0	97.9157	0	1	1	1	2	0	2	0.5	0.5	1	1
Phenotype	Antimicrobial_activities_Probiotic	0	1003	0	47126	0	97.916		1	1	1	0	0	0	1	1	1	1
Phenotype	Antimicrobial_activities	2	1001	11	47115	15.3846	97.9196	8.55781	0.0290632	1	0.607685	4	1	3	0.625	0.625	1	1
Phenotype	Arsenic_metabolizer_Detoxification_Non-Pathogen	0	1003	1	47125	0	97.916	0	1	1	1	1	0	1	1	1	1	1
Phenotype	Arsenic_metabolizer_Detoxification	0	1003	0	47126	0	97.916		1	1	1	0	0	0	1	1	1	1
Phenotype	Arsenic_metabolizer_Non-Pathogen	0	1003	2	47124	0	97.9159	0	1	1	1	2	0	2	0.5	0.5	1	1
Phenotype	Arsenic_metabolizer	1	1002	1	47125	50	97.918	47.0309	0.0412458	1	0.729733	2	1	1	1	1	1	1
Phenotype	BCPP_Pathogen	0	1003	1	47125	0	97.916	0	1	1	1	1	0	1	1	1	1	1
Phenotype	Bacteriolytic_Ectoparasite_Predatory	0	1003	1	47125	0	97.916	0	1	1	1	1	0	1	1	1	1	1
Phenotype	Barophile_Bioluminescent_Piezophile	0	1003	1	47125	0	97.916	0	1	1	1	1	0	1	1	1	1	1
Phenotype	Barophile_Piezophile	0	1003	0	47126	0	97.916		1	1	1	0	0	0	1	1	1	1
Phenotype	Barophile	0	1003	7	47119	0	97.9157	0	1	1	1	3	0	3	0.25	0.25	1	1
Phenotype	Beta-hemolytic_Catalase_negative_Opportunistic_Pathogen	0	1003	66	47060	0	97.9132	0	0.64996	1	1	1	0	1	1	1	1	1
Phenotype	Beta-hemolytic_Catalase_negative_Pathogen	0	1003	0	47126	0	97.916		1	1	1	0	0	0	1	1	1	1
Phenotype	Beta-hemolytic_Catalase_negative	0	1003	5	47121	0	97.9158	0	1	1	1	4	0	4	0.125	0.125	1	0.898438
Phenotype	Beta-hemolytic_Catalase_positive_Gliding	0	1003	2	47124	0	97.9159	0	1	1	1	1	0	1	1	1	1	1
Phenotype	Beta-hemolytic_Catalase_positive	0	1003	2	47124	0	97.9159	0	1	1	1	2	0	2	0.5	0.5	1	1
Phenotype	Beta-hemolytic_Endemic_Pathogen	0	1003	1	47125	0	97.916	0	1	1	1	1	0	1	1	1	1	1
Phenotype	Beta-hemolytic_Opportunistic_Pathogen	0	1003	4	47122	0	97.9158	0	1	1	1	1	0	1	1	1	1	1
Phenotype	Beta-hemolytic	0	1003	12	47114	0	97.9155	0	1	1	1	6	0	6	0.03125	0.03125	1	0.513393
Phenotype	Biodegradation_Catalase_positive_Polar_flagella_Saprophyte	0	1003	1	47125	0	97.916	0	1	1	1	1	0	1	1	1	1	1
Phenotype	Biodegradation_Fast_growing_Saline	0	1003	1	47125	0	97.916	0	1	1	1	1	0	1	1	1	1	1
Phenotype	Biodegradation_Non-Pathogen	0	1003	1	47125	0	97.916	0	1	1	1	1	0	1	1	1	1	1
Phenotype	Biofertilizer	0	1003	1	47125	0	97.916	0	1	1	1	1	0	1	1	1	1	1
Phenotype	Biofilm_Non-Pathogen	0	1003	1	47125	0	97.916	0	1	1	1	1	0	1	1	1	1	1
Phenotype	Biofilm_Obligate_intracellular_Pathogen	0	1003	1	47125	0	97.916	0	1	1	1	1	0	1	1	1	1	1
Phenotype	Biofilm_Radiation_resistant	0	1003	1	47125	0	97.916	0	1	1	1	1	0	1	1	1	1	1
Phenotype	Biofilm	1	1002	21	47105	4.54545	97.9171	2.23862	0.370874	1	1	9	1	8	0.0390625	0.0390625	1	0.598958
Phenotype	Bioluminescent_Insect_Parasite	1	1002	0	47126	100	97.9181	inf	0.0208398	1	0.532573	1	1	0	1	1	1	1
Phenotype	Bioluminescent_Pathogen	1	1002	2	47124	33.3333	97.918	23.515	0.0612269	1	0.779094	3	1	2	1	1	1	1
Phenotype	Bioluminescent	0	1003	17	47109	0	97.9153	0	1	1	1	5	0	5	0.0625	0.0625	1	0.684524
Phenotype	Bipolar_Proteolytic	0	1003	1	47125	0	97.916	0	1	1	1	1	0	1	1	1	1	1
Phenotype	Blackleg_Pathogen	0	1003	1	47125	0	97.916	0	1	1	1	1	0	1	1	1	1	1
Phenotype	Bloom_forming_Pathogen_Toxic	0	1003	1	47125	0	97.916	0	1	1	1	1	0	1	1	1	1	1
Phenotype	Bloom_forming_Toxic	0	1003	2	47124	0	97.9159	0	1	1	1	1	0	1	1	1	1	1
Phenotype	Bloom_forming	0	1003	1	47125	0	97.916	0	1	1	1	1	0	1	1	1	1	1
Phenotype	Budding_Non-Pathogen	0	1003	1	47125	0	97.916	0	1	1	1	1	0	1	1	1	1	1
Phenotype	Capnophilic	0	1003	1	47125	0	97.916	0	1	1	1	1	0	1	1	1	1	1
Phenotype	Carbon_sequestration_Non-Pathogen	0	1003	1	47125	0	97.916	0	1	1	1	1	0	1	1	1	1	1
Phenotype	Carbon_sequestration	0	1003	8	47118	0	97.9157	0	1	1	1	5	0	5	0.0625	0.0625	1	0.684524
Phenotype	Catalase_negative_Gliding	1	1002	2	47124	33.3333	97.918	23.515	0.0612269	1	0.779094	3	1	2	1	1	1	1
Phenotype	Catalase_negative_Neutrophilic	0	1003	3	47123	0	97.9159	0	1	1	1	2	0	2	0.5	0.5	1	1
Phenotype	Catalase_negative_Non-Haemolytic	0	1003	4	47122	0	97.9158	0	1	1	1	3	0	3	0.25	0.25	1	1
Phenotype	Catalase_negative_Pathogen	0	1003	0	47126	0	97.916		1	1	1	0	0	0	1	1	1	1
Phenotype	Catalase_negative_Vancomycin_resistant	0	1003	1	47125	0	97.916	0	1	1	1	1	0	1	1	1	1	1
Phenotype	Catalase_negative	1	1002	82	47044	1.20482	97.9145	0.572562	1	1	1	38	1	37	2.83762e-10	2.83762e-10	6.52653e-08	1.30531e-08
Phenotype	Catalase_positive_Gliding	2	1001	10	47116	16.6667	97.9197	9.41379	0.0249315	1	0.573426	8	2	6	0.289062	0.289062	1	1
Phenotype	Catalase_positive_Lacks_Mycolic_acids	0	1003	1	47125	0	97.916	0	1	1	1	1	0	1	1	1	1	1
Phenotype	Catalase_positive_Neutrophilic	0	1003	6	47120	0	97.9158	0	1	1	1	6	0	6	0.03125	0.03125	1	0.513393
Phenotype	Catalase_positive_Non-Haemolytic_Streptomycin_resistant_Vancomycin_resistant	0	1003	2	47124	0	97.9159	0	1	1	1	1	0	1	1	1	1	1
Phenotype	Catalase_positive_Non-Haemolytic	0	1003	4	47122	0	97.9158	0	1	1	1	4	0	4	0.125	0.125	1	0.898438
Phenotype	Catalase_positive_Non-Pathogen	0	1003	1	47125	0	97.916	0	1	1	1	1	0	1	1	1	1	1
Phenotype	Catalase_positive_Opportunistic_Pathogen	0	1003	6	47120	0	97.9158	0	1	1	1	3	0	3	0.25	0.25	1	1
Phenotype	Catalase_positive_Pathogen	0	1003	2	47124	0	97.9159	0	1	1	1	1	0	1	1	1	1	1
Phenotype	Catalase_positive_Pink-colored	0	1003	1	47125	0	97.916	0	1	1	1	1	0	1	1	1	1	1
Phenotype	Catalase_positive_Probiotic	0	1003	0	47126	0	97.916		1	1	1	0	0	0	1	1	1	1
Phenotype	Catalase_positive_Radiation_resistant	0	1003	2	47124	0	97.9159	0	1	1	1	1	0	1	1	1	1	1
Phenotype	Catalase_positive_Saline	0	1003	1	47125	0	97.916	0	1	1	1	1	0	1	1	1	1	1
Phenotype	Catalase_positive_Streptomycin_resistant_Vancomycin_resistant	0	1003	0	47126	0	97.916		1	1	1	0	0	0	1	1	1	1
Phenotype	Catalase_positive_Streptomycin_resistant	0	1003	2	47124	0	97.9159	0	1	1	1	2	0	2	0.5	0.5	1	1
Phenotype	Catalase_positive_Vancomycin_resistant	1	1002	1	47125	50	97.918	47.0309	0.0412458	1	0.729733	2	1	1	1	1	1	1
Phenotype	Catalase_positive	10	993	256	46870	3.7594	97.9253	1.84377	0.0779415	1	0.884864	127	10	119	1.687e-26	2.68343e-24	3.88009e-24	1.29336e-24
Phenotype	Chitinase_producer_Pathogen	0	1003	2	47124	0	97.9159	0	1	1	1	1	0	1	1	1	1	1
Phenotype	Chondroitinases_producer_Heparinases_producer	0	1003	2	47124	0	97.9159	0	1	1	1	2	0	2	0.5	0.5	1	1
Phenotype	Ciprofloxacin_resistant_Moxifloxacin_resistant_Non-Pathogen	0	1003	1	47125	0	97.916	0	1	1	1	1	0	1	1	1	1	1
Phenotype	Commensal_Non-Pathogen_Probiotic	0	1003	3	47123	0	97.9159	0	1	1	1	1	0	1	1	1	1	1
Phenotype	Commensal_Opportunistic_Pathogen	0	1003	1	47125	0	97.916	0	1	1	1	1	0	1	1	1	1	1
Phenotype	Commensal	0	1003	6	47120	0	97.9158	0	1	1	1	4	0	4	0.125	0.125	1	0.898438
Phenotype	EBPR_Polyphosphate-accumulating	1	1002	0	47126	100	97.9181	inf	0.0208398	1	0.532573	1	1	0	1	1	1	1
Phenotype	EBPR	1	1002	0	47126	100	97.9181	inf	0.0208398	1	0.532573	1	1	0	1	1	1	1
Phenotype	Enteroaggregative_Pathogen	0	1003	1	47125	0	97.916	0	1	1	1	1	0	1	1	1	1	1
Phenotype	Enterohemorrhagic_Enteropathogenic_Pathogen	0	1003	2	47124	0	97.9159	0	1	1	1	1	0	1	1	1	1	1
Phenotype	Enteropathogenic_Pathogen	0	1003	1	47125	0	97.916	0	1	1	1	1	0	1	1	1	1	1
Phenotype	Enteropathogenic	0	1003	2	47124	0	97.9159	0	1	1	1	1	0	1	1	1	1	1
Phenotype	Enterotoxigenic_Pathogen	0	1003	1	47125	0	97.916	0	1	1	1	1	0	1	1	1	1	1
Phenotype	Enterotoxigenic	0	1003	2	47124	0	97.9159	0	1	1	1	1	0	1	1	1	1	1
Phenotype	Epiphytic_Non-Pathogen	0	1003	1	47125	0	97.916	0	1	1	1	1	0	1	1	1	1	1
Phenotype	Epiphytic	0	1003	1	47125	0	97.916	0	1	1	1	1	0	1	1	1	1	1
Phenotype	Facultative_intracellular_Intracellular_pathogen_Pathogen	0	1003	2	47124	0	97.9159	0	1	1	1	1	0	1	1	1	1	1
Phenotype	Facultative_intracellular_Pathogen	0	1003	9	47117	0	97.9156	0	1	1	1	3	0	3	0.25	0.25	1	1
Phenotype	Facultatively_autotroph	0	1003	1	47125	0	97.916	0	1	1	1	1	0	1	1	1	1	1
Phenotype	Fast_growing_Fungicide_Non-Biofilm_forming_Non-Pathogen_Non-filamentous	0	1003	1	47125	0	97.916	0	1	1	1	1	0	1	1	1	1	1
Phenotype	Fast_growing	0	1003	4	47122	0	97.9158	0	1	1	1	1	0	1	1	1	1	1
Phenotype	Fastidious_Nonfermentative	0	1003	1	47125	0	97.916	0	1	1	1	1	0	1	1	1	1	1
Phenotype	Fastidious	0	1003	18	47108	0	97.9152	0	1	1	1	2	0	2	0.5	0.5	1	1
Phenotype	Flesh_eating_bacteria_Pathogen	0	1003	1	47125	0	97.916	0	1	1	1	1	0	1	1	1	1	1
Phenotype	Food_poisoning_Pathogen	0	1003	22	47104	0	97.9151	0	1	1	1	1	0	1	1	1	1	1
Phenotype	Gliding_Pathogen	0	1003	1	47125	0	97.916	0	1	1	1	1	0	1	1	1	1	1
Phenotype	Gliding_Photosynthetic	1	1002	0	47126	100	97.9181	inf	0.0208398	1	0.532573	1	1	0	1	1	1	1
Phenotype	Gliding	0	1003	2	47124	0	97.9159	0	1	1	1	2	0	2	0.5	0.5	1	1
Phenotype	Green_non-sulfur	0	1003	2	47124	0	97.9159	0	1	1	1	2	0	2	0.5	0.5	1	1
Phenotype	Green_sulfur_Non-Pathogen	0	1003	1	47125	0	97.916	0	1	1	1	1	0	1	1	1	1	1
Phenotype	Green_sulfur	0	1003	10	47116	0	97.9156	0	1	1	1	5	0	5	0.0625	0.0625	1	0.684524
Phenotype	High-light_adapted	0	1003	1	47125	0	97.916	0	1	1	1	1	0	1	1	1	1	1
Phenotype	Highly_Virulent_Pathogen	0	1003	3	47123	0	97.9159	0	1	1	1	1	0	1	1	1	1	1
Phenotype	Intracellular_parasite_Pathogen	0	1003	6	47120	0	97.9158	0	1	1	1	1	0	1	1	1	1	1
Phenotype	Intracellular_parasite	0	1003	0	47126	0	97.916		1	1	1	0	0	0	1	1	1	1
Phenotype	Intracellular_pathogen_Pathogen	0	1003	40	47086	0	97.9143	0	1	1	1	3	0	3	0.25	0.25	1	1
Phenotype	Intracellular_Obligate_parasite	0	1003	1	47125	0	97.916	0	1	1	1	1	0	1	1	1	1	1
Phenotype	Intracellular_Parasite_Pathogen	0	1003	3	47123	0	97.9159	0	1	1	1	3	0	3	0.25	0.25	1	1
Phenotype	Intracellular_Pathogen	0	1003	5	47121	0	97.9158	0	1	1	1	2	0	2	0.5	0.5	1	1
Phenotype	Intracellular	0	1003	3	47123	0	97.9159	0	1	1	1	3	0	3	0.25	0.25	1	1
Phenotype	Keratin_degradation_Non-Haemolytic_Pathogen	0	1003	1	47125	0	97.916	0	1	1	1	1	0	1	1	1	1	1
Phenotype	L-Lysine_containing	0	1003	1	47125	0	97.916	0	1	1	1	1	0	1	1	1	1	1
Phenotype	Lack-peptidoglycan	0	1003	1	47125	0	97.916	0	1	1	1	1	0	1	1	1	1	1
Phenotype	Lacks_Mycolic_acids_Pathogen	0	1003	1	47125	0	97.916	0	1	1	1	1	0	1	1	1	1	1
Phenotype	Lacks_Mycolic_acids	1	1002	0	47126	100	97.9181	inf	0.0208398	1	0.532573	1	1	0	1	1	1	1
Phenotype	Lipid_accumulating	1	1002	2	47124	33.3333	97.918	23.515	0.0612269	1	0.779094	2	1	1	1	1	1	1
Phenotype	Lipophilic_MDR_(Multi-drug_resistant)_Pathogen	0	1003	1	47125	0	97.916	0	1	1	1	1	0	1	1	1	1	1
Phenotype	Lipophilic_Pathogen	0	1003	2	47124	0	97.9159	0	1	1	1	1	0	1	1	1	1	1
Phenotype	Lipophilic	0	1003	1	47125	0	97.916	0	1	1	1	1	0	1	1	1	1	1
Phenotype	Low_light_adapted	0	1003	1	47125	0	97.916	0	1	1	1	1	0	1	1	1	1	1
Phenotype	Luminescent_Non-Pathogen	0	1003	1	47125	0	97.916	0	1	1	1	1	0	1	1	1	1	1
Phenotype	MDR_(Multi-drug_resistant)_Meticillin_resistant	0	1003	1	47125	0	97.916	0	1	1	1	1	0	1	1	1	1	1
Phenotype	MDR_(Multi-drug_resistant)_Pathogen	0	1003	4	47122	0	97.9158	0	1	1	1	4	0	4	0.125	0.125	1	0.898438
Phenotype	MDR_(Multi-drug_resistant)	0	1003	1	47125	0	97.916	0	1	1	1	1	0	1	1	1	1	1
Phenotype	Magnetotactic_Synthesizes_magnetosomes	1	1002	0	47126	100	97.9181	inf	0.0208398	1	0.532573	1	1	0	1	1	1	1
Phenotype	Metal_reducer	0	1003	2	47124	0	97.9159	0	1	1	1	1	0	1	1	1	1	1
Phenotype	Metal_resistant_Metal-mobilizing	0	1003	1	47125	0	97.916	0	1	1	1	1	0	1	1	1	1	1
Phenotype	Metal_resistant	0	1003	2	47124	0	97.9159	0	1	1	1	2	0	2	0.5	0.5	1	1
Phenotype	Metal-mobilizing_Non-Pathogen_Thermoacidophile	0	1003	1	47125	0	97.916	0	1	1	1	1	0	1	1	1	1	1
Phenotype	Methylglucuronoxylan_utilization	0	1003	1	47125	0	97.916	0	1	1	1	1	0	1	1	1	1	1
Phenotype	Meticillin_resistant_Pathogen	0	1003	44	47082	0	97.9141	0	1	1	1	1	0	1	1	1	1	1
Phenotype	Multicellular	0	1003	0	47126	0	97.916		1	1	1	0	0	0	1	1	1	1
Phenotype	Neutrophilic_Non-Pathogen	0	1003	1	47125	0	97.916	0	1	1	1	1	0	1	1	1	1	1
Phenotype	Neutrophilic	0	1003	4	47122	0	97.9158	0	1	1	1	4	0	4	0.125	0.125	1	0.898438
Phenotype	Nitrogen_cycle_Streptomycin_resistant_Symbiotic	0	1003	3	47123	0	97.9159	0	1	1	1	2	0	2	0.5	0.5	1	1
Phenotype	Nitrogen_cycle	0	1003	8	47118	0	97.9157	0	1	1	1	7	0	7	0.015625	0.015625	1	0.326705
Phenotype	Non-Biofilm_forming_Non-Pathogen	0	1003	1	47125	0	97.916	0	1	1	1	1	0	1	1	1	1	1
Phenotype	Non-Haemolytic	0	1003	7	47119	0	97.9157	0	1	1	1	5	0	5	0.0625	0.0625	1	0.684524
Phenotype	Non-Pathogen_Nonprobiotic	0	1003	1	47125	0	97.916	0	1	1	1	1	0	1	1	1	1	1
Phenotype	Non-Pathogen_Nonvirulent	0	1003	2	47124	0	97.9159	0	1	1	1	1	0	1	1	1	1	1
Phenotype	Non-Pathogen_Orange-colored_Radiation_resistant	0	1003	1	47125	0	97.916	0	1	1	1	1	0	1	1	1	1	1
Phenotype	Non-Pathogen_Parasite	0	1003	1	47125	0	97.916	0	1	1	1	1	0	1	1	1	1	1
Phenotype	Non-Pathogen_Probiotic	0	1003	23	47103	0	97.915	0	1	1	1	4	0	4	0.125	0.125	1	0.898438
Phenotype	Non-Pathogen_Radiation_resistant	0	1003	2	47124	0	97.9159	0	1	1	1	2	0	2	0.5	0.5	1	1
Phenotype	Non-Pathogen_Salinosporamide_producer	0	1003	1	47125	0	97.916	0	1	1	1	1	0	1	1	1	1	1
Phenotype	Non-Pathogen_Saprophyte	0	1003	2	47124	0	97.9159	0	1	1	1	1	0	1	1	1	1	1
Phenotype	Non-Pathogen_Symbiont	0	1003	3	47123	0	97.9159	0	1	1	1	3	0	3	0.25	0.25	1	1
Phenotype	Non-Pathogen	11	992	349	46777	3.05556	97.9233	1.48624	0.191474	1	1	88	11	78	3.33213e-14	2.40155e-13	7.66391e-12	1.91598e-12
Phenotype	Nonfermentative_Pathogen	0	1003	3	47123	0	97.9159	0	1	1	1	2	0	2	0.5	0.5	1	1
Phenotype	Nonfermentative	0	1003	1	47125	0	97.916	0	1	1	1	1	0	1	1	1	1	1
Phenotype	Nonmethanotrophic	0	1003	1	47125	0	97.916	0	1	1	1	1	0	1	1	1	1	1
Phenotype	Nonphototrophic	0	1003	1	47125	0	97.916	0	1	1	1	1	0	1	1	1	1	1
Phenotype	Nontyphoidal	0	1003	10	47116	0	97.9156	0	1	1	1	2	0	2	0.5	0.5	1	1
Phenotype	Nonvirulent	0	1003	2	47124	0	97.9159	0	1	1	1	2	0	2	0.5	0.5	1	1
Phenotype	Obligate_intracellular_Pathogen	0	1003	1	47125	0	97.916	0	1	1	1	1	0	1	1	1	1	1
Phenotype	Obligate_intracellular_parasite_Parasite_Pathogen	0	1003	1	47125	0	97.916	0	1	1	1	1	0	1	1	1	1	1
Phenotype	Obligate_intracellular_Pathogen	0	1003	2	47124	0	97.9159	0	1	1	1	2	0	2	0.5	0.5	1	1
Phenotype	Obligate_parasite_Pathogen	0	1003	1	47125	0	97.916	0	1	1	1	1	0	1	1	1	1	1
Phenotype	Opportunistic_Pathogen	0	1003	35	47091	0	97.9145	0	1	1	1	17	0	17	1.52588e-05	1.52588e-05	0.00350952	0.00050136
Phenotype	Orange-colored	0	1003	1	47125	0	97.916	0	1	1	1	1	0	1	1	1	1	1
Phenotype	Organic_fertilizer	0	1003	3	47123	0	97.9159	0	1	1	1	1	0	1	1	1	1	1
Phenotype	Parasite_Pathogen_Virulent	0	1003	1	47125	0	97.916	0	1	1	1	1	0	1	1	1	1	1
Phenotype	Parasite_Pathogen	0	1003	4	47122	0	97.9158	0	1	1	1	3	0	3	0.25	0.25	1	1
Phenotype	Parasite	0	1003	35	47091	0	97.9145	0	1	1	1	9	0	9	0.00390625	0.00390625	0.898438	0.0898438
Phenotype	Pathogen_Polar_flagella	0	1003	3	47123	0	97.9159	0	1	1	1	2	0	2	0.5	0.5	1	1
Phenotype	Pathogen_Radiation_resistant	0	1003	5	47121	0	97.9158	0	1	1	1	2	0	2	0.5	0.5	1	1
Phenotype	Pathogen_Small	0	1003	3	47123	0	97.9159	0	1	1	1	2	0	2	0.5	0.5	1	1
Phenotype	Pathogen_Virulent	0	1003	14	47112	0	97.9154	0	1	1	1	2	0	2	0.5	0.5	1	1
Phenotype	Pathogen	7	996	1755	45371	0.397276	97.8519	0.181694	2.40467e-09	5.53075e-07	5.53075e-07	124	7	120	9.12101e-31	7.52086e-27	2.09783e-28	1.04892e-28
Phenotype	Photosynthetic_Toxic	0	1003	1	47125	0	97.916	0	1	1	1	1	0	1	1	1	1	1
Phenotype	Photosynthetic	1	1002	3	47123	25	97.9179	15.6763	0.080792	1	0.884864	4	1	3	0.625	0.625	1	1
Phenotype	Piezophile_Potential_Pathogen	0	1003	1	47125	0	97.916	0	1	1	1	1	0	1	1	1	1	1
Phenotype	Piezophile	0	1003	9	47117	0	97.9156	0	1	1	1	4	0	4	0.125	0.125	1	0.898438
Phenotype	Pink-colored	0	1003	2	47124	0	97.9159	0	1	1	1	1	0	1	1	1	1	1
Phenotype	Plant-growth-promoting_rhizobacteria	0	1003	2	47124	0	97.9159	0	1	1	1	2	0	2	0.5	0.5	1	1
Phenotype	Polyphosphate-accumulating	1	1002	0	47126	100	97.9181	inf	0.0208398	1	0.532573	1	1	0	1	1	1	1
Phenotype	Predatory	0	1003	2	47124	0	97.9159	0	1	1	1	2	0	2	0.5	0.5	1	1
Phenotype	Probiotic	0	1003	39	47087	0	97.9143	0	1	1	1	4	0	4	0.125	0.125	1	0.898438
Phenotype	Protease_production	0	1003	1	47125	0	97.916	0	1	1	1	1	0	1	1	1	1	1
Phenotype	Proteolytic	0	1003	2	47124	0	97.9159	0	1	1	1	2	0	2	0.5	0.5	1	1
Phenotype	Radiation_resistant	0	1003	20	47106	0	97.9152	0	1	1	1	5	0	5	0.0625	0.0625	1	0.684524
Phenotype	Saprophyte_Symbiont_Symbiotic	0	1003	1	47125	0	97.916	0	1	1	1	1	0	1	1	1	1	1
Phenotype	Saprophyte	0	1003	3	47123	0	97.9159	0	1	1	1	3	0	3	0.25	0.25	1	1
Phenotype	Slow_growing	1	1002	5	47121	16.6667	97.9178	9.40539	0.118709	1	1	3	1	2	1	1	1	1
Phenotype	Small	0	1003	3	47123	0	97.9159	0	1	1	1	1	0	1	1	1	1	1
Phenotype	Streptomycin_resistant_Symbiotic	0	1003	2	47124	0	97.9159	0	1	1	1	1	0	1	1	1	1	1
Phenotype	Sulfur_cycle	0	1003	4	47122	0	97.9158	0	1	1	1	4	0	4	0.125	0.125	1	0.898438
Phenotype	Supports_electricity_generation	0	1003	1	47125	0	97.916	0	1	1	1	1	0	1	1	1	1	1
Phenotype	Symbiont	0	1003	7	47119	0	97.9157	0	1	1	1	6	0	6	0.03125	0.03125	1	0.513393
Phenotype	Symbiotic	0	1003	11	47115	0	97.9155	0	1	1	1	9	0	9	0.00390625	0.00390625	0.898438	0.0898438
Phenotype	Thermoacidophile	0	1003	3	47123	0	97.9159	0	1	1	1	3	0	3	0.25	0.25	1	1
Phenotype	Thermostable	0	1003	1	47125	0	97.916	0	1	1	1	1	0	1	1	1	1	1
Phenotype	Ultramicro_size	0	1003	1	47125	0	97.916	0	1	1	1	1	0	1	1	1	1	1
Phenotype	Vancomycin_resistant	0	1003	13	47113	0	97.9155	0	1	1	1	1	0	1	1	1	1	1
Phenotype	Vector_of_Pathogens	0	1003	1	47125	0	97.916	0	1	1	1	1	0	1	1	1	1	1
Phenotype	Very_low_light_adapted	0	1003	1	47125	0	97.916	0	1	1	1	1	0	1	1	1	1	1
Phenotype	Virulent	0	1003	2	47124	0	97.9159	0	1	1	1	1	0	1	1	1	1	1
Isolation	(olive_tree)._France	0	1003	1	47125	0	97.916	0	1	1	1	1	0	1	1	1	1	1
Isolation	0-20_meters_below_sea_level_off_the_coast_of_Santa_Barbara	0	1003	1	47125	0	97.916	0	1	1	1	1	0	1	1	1	1	1
Isolation	0.2um_groundwater_filter_Rifle_CO	0	1003	6	47120	0	97.9158	0	1	1	1	4	0	4	0.125	0.125	1	1
Isolation	0.5m_depth_of_Southern_California_Bight	0	1003	1	47125	0	97.916	0	1	1	1	1	0	1	1	1	1	1
Isolation	0.8micron_filter_from_seawater_collected_April_9_2009_from_1m_depth_in_the_Scripps_Institution_of_Oceanography_Pier.	0	1003	1	47125	0	97.916	0	1	1	1	1	0	1	1	1	1	1
Isolation	1-year-old_infant	0	1003	1	47125	0	97.916	0	1	1	1	1	0	1	1	1	1	1
Isolation	1-year-old_infants	0	1003	1	47125	0	97.916	0	1	1	1	1	0	1	1	1	1	1
Isolation	10_m_depth_from_Coastal_Pacific_Ocean_Newport_Oregon	0	1003	1	47125	0	97.916	0	1	1	1	1	0	1	1	1	1	1
Isolation	10_m_water_depth_from_station_NH15_Oregon_Coast_USA	0	1003	1	47125	0	97.916	0	1	1	1	1	0	1	1	1	1	1
Isolation	10_meters_depth_in_the_Gulf_of_Mexico	0	1003	2	47124	0	97.9159	0	1	1	1	1	0	1	1	1	1	1
Isolation	10_years_old_rusty_ginseng_root	0	1003	1	47125	0	97.916	0	1	1	1	1	0	1	1	1	1	1
Isolation	10m_depth_at_3_km_off_the_coast_of_Helgoland_in_the_North_Sea	0	1003	1	47125	0	97.916	0	1	1	1	1	0	1	1	1	1	1
Isolation	10m_depth_at_San_Diego_Bay_surface_sediments	0	1003	0	47126	0	97.916		1	1	1	0	0	0	1	1	1	1
Isolation	10m_depth_from_Coastal_Pacific_Ocean_Newport_Oregon	0	1003	1	47125	0	97.916	0	1	1	1	1	0	1	1	1	1	1
Isolation	10m_depth_from_coastal_waters_off_Zanzibar	0	1003	1	47125	0	97.916	0	1	1	1	1	0	1	1	1	1	1
Isolation	12-Year_Epizootic_in_House_Finche_populations_starting_in_Washington_D._C._in_1994	0	1003	1	47125	0	97.916	0	1	1	1	1	0	1	1	1	1	1
Isolation	12-year-old_boy_in_Arizona_by_Dr._Nancy_Stockbine	0	1003	1	47125	0	97.916	0	1	1	1	1	0	1	1	1	1	1
Isolation	120_m_depth_of_a_Saanich_Inlet_a_seasonally_anoxic_fjord_in_British_Columbia_in_Canada	0	1003	1	47125	0	97.916	0	1	1	1	1	0	1	1	1	1	1
Isolation	1470_m_deep	0	1003	3	47123	0	97.9159	0	1	1	1	2	0	2	0.5	0.5	1	1
Isolation	15_km_S_Carnarvon	0	1003	1	47125	0	97.916	0	1	1	1	1	0	1	1	1	1	1
Isolation	1500m_depth_in_Okinawa_Trough	0	1003	1	47125	0	97.916	0	1	1	1	1	0	1	1	1	1	1
Isolation	17-month-old_male_with_gastroenteritis_at_the_Hospital_Universitario_Pedro_Ernesto_Universidade_do_Estado_do_Rio_de_Janeiro_Rio_de_Janeiro_Brazil.	0	1003	0	47126	0	97.916		1	1	1	0	0	0	1	1	1	1
Isolation	1890s_during_an_influenza_pandemic_by_Pfeiffer	0	1003	1	47125	0	97.916	0	1	1	1	1	0	1	1	1	1	1
Isolation	1937_Cholera_outbreak_in_the_Makassar_area_of_Indonesia	0	1003	1	47125	0	97.916	0	1	1	1	1	0	1	1	1	1	1
Isolation	1953_in_Japan_causing_Sennetsu_fever	0	1003	1	47125	0	97.916	0	1	1	1	1	0	1	1	1	1	1
Isolation	1961_from_a_mud_sample_that_came_from_the_fish_pens_from_Magueyes_Island_in_Puerto_Rico	0	1003	1	47125	0	97.916	0	1	1	1	1	0	1	1	1	1	1
Isolation	1969_from_a_case_of_fatal_pneumonia_in_a_male_patient	0	1003	1	47125	0	97.916	0	1	1	1	1	0	1	1	1	1	1
Isolation	1977	0	1003	1	47125	0	97.916	0	1	1	1	1	0	1	1	1	1	1
Isolation	1983_in_Maryland_where_it_caused_neonatal_meningitis	0	1003	0	47126	0	97.916		1	1	1	0	0	0	1	1	1	1
Isolation	1985_from_water	0	1003	1	47125	0	97.916	0	1	1	1	1	0	1	1	1	1	1
Isolation	1986_from_water	0	1003	1	47125	0	97.916	0	1	1	1	1	0	1	1	1	1	1
Isolation	1m_depth_at_Masan_Bay_in_South_Sea_Korea	1	1002	0	47126	100	97.9181	inf	0.0208398	1	0.599924	1	1	0	1	1	1	1
Isolation	2-day-old_piglet_South_Dakota_1981	0	1003	2	47124	0	97.9159	0	1	1	1	1	0	1	1	1	1	1
Isolation	2-year_old_dog_in_North_Carolina_in_1989	0	1003	1	47125	0	97.916	0	1	1	1	1	0	1	1	1	1	1
Isolation	2-year-old_girl_with_tick-borne_relapsing_fever_in_Tanzania	0	1003	1	47125	0	97.916	0	1	1	1	1	0	1	1	1	1	1
Isolation	2.5-year-old_with_intense_active_trachoma_in_Tanzania.	0	1003	2	47124	0	97.9159	0	1	1	1	1	0	1	1	1	1	1
Isolation	20_?m_phytoplankton	0	1003	2	47124	0	97.9159	0	1	1	1	2	0	2	0.5	0.5	1	1
Isolation	20-40000_year_old_Serbian_permafrost_in_Russia_Siberia_Kolyma_lowland	0	1003	1	47125	0	97.916	0	1	1	1	1	0	1	1	1	1	1
Isolation	2002_U.S._outbreak_associated_with_turkey_deli_meat	0	1003	1	47125	0	97.916	0	1	1	1	1	0	1	1	1	1	1
Isolation	2003-2005_outbreak_of_meningococcal_disease_in_China	0	1003	0	47126	0	97.916		1	1	1	0	0	0	1	1	1	1
Isolation	2006	0	1003	1	47125	0	97.916	0	1	1	1	1	0	1	1	1	1	1
Isolation	2014_outbreak_in_the_area_of_Vila_Franca_de_Xira	0	1003	2	47124	0	97.9159	0	1	1	1	1	0	1	1	1	1	1
Isolation	20_80_?m_phytoplankton	0	1003	5	47121	0	97.9158	0	1	1	1	3	0	3	0.25	0.25	1	1
Isolation	2500m_depth_from_the_Sulu_Trough	0	1003	1	47125	0	97.916	0	1	1	1	1	0	1	1	1	1	1
Isolation	2500m_depth_in_Aleutian_Trench	0	1003	0	47126	0	97.916		1	1	1	0	0	0	1	1	1	1
Isolation	2500m_depth_in_the_Arabian_Sea	0	1003	1	47125	0	97.916	0	1	1	1	1	0	1	1	1	1	1
Isolation	26-year_old_man_with_an_implant_associated_osteitis	0	1003	2	47124	0	97.9159	0	1	1	1	1	0	1	1	1	1	1
Isolation	2600m_depth_in_the_East_Pacific_Rise	0	1003	1	47125	0	97.916	0	1	1	1	1	0	1	1	1	1	1
Isolation	27_year_old_Asian-American_periodontally_healthy_female	0	1003	1	47125	0	97.916	0	1	1	1	1	0	1	1	1	1	1
Isolation	3-chlorobenzoate-degrading_denitrifying_enrichment_culture_inoculated_with_sediment_from_the_Hudson_River_near_Albany_NY_USA	0	1003	1	47125	0	97.916	0	1	1	1	1	0	1	1	1	1	1
Isolation	30-m-tall_sulfide_mound_in_the_Iheya_North_field_Japan_(water_depth_1000_m)	0	1003	1	47125	0	97.916	0	1	1	1	1	0	1	1	1	1	1
Isolation	30-m-tall_sulfide_mound_in_the_Iheya_North_field_Japan	0	1003	1	47125	0	97.916	0	1	1	1	1	0	1	1	1	1	1
Isolation	31.421N_120.201E	1	1002	0	47126	100	97.9181	inf	0.0208398	1	0.599924	1	1	0	1	1	1	1
Isolation	350km_offshore_off_Deadhors_Alaska	0	1003	1	47125	0	97.916	0	1	1	1	1	0	1	1	1	1	1
Isolation	39_year_old_man_with_Chronic_granulomatous_disease	0	1003	1	47125	0	97.916	0	1	1	1	1	0	1	1	1	1	1
Isolation	39%_total_salinity_crystallizer_pond;_Spain_Brac_del_Port_Alicante	0	1003	1	47125	0	97.916	0	1	1	1	1	0	1	1	1	1	1
Isolation	3m_depth_at_Bleached_coral_Mediterreanean	0	1003	1	47125	0	97.916	0	1	1	1	1	0	1	1	1	1	1
Isolation	3m_depth_of_Baltic_proper	0	1003	1	47125	0	97.916	0	1	1	1	1	0	1	1	1	1	1
Isolation	3rd_stage_fly_larvae_of_the_parasitic_fly_Wohlfahrtia_magnifica	0	1003	1	47125	0	97.916	0	1	1	1	1	0	1	1	1	1	1
Isolation	410m_depth_from_a_borehole_sample_that_was_drilled_at_the_Savannah_River_Site_in_South_Carolina	0	1003	1	47125	0	97.916	0	1	1	1	1	0	1	1	1	1	1
Isolation	43-year-old_woman_with_splenomegaly_fever_anemia_and_recent_travel_to_Peru_isolation_date:_September_5_2003	0	1003	1	47125	0	97.916	0	1	1	1	1	0	1	1	1	1	1
Isolation	49_year_old_woman_suffering_from_melioidosis_Wellcome_Trust_Unit_in_Bangkok_Thailand	0	1003	2	47124	0	97.9159	0	1	1	1	1	0	1	1	1	1	1
Isolation	4NP_Lake_Lanier_Mesocosm_I	0	1003	1	47125	0	97.916	0	1	1	1	1	0	1	1	1	1	1
Isolation	4m_depth_in_the_Baltic_Sea	0	1003	1	47125	0	97.916	0	1	1	1	1	0	1	1	1	1	1
Isolation	4m_depth_of_Baltic_proper	0	1003	2	47124	0	97.9159	0	1	1	1	2	0	2	0.5	0.5	1	1
Isolation	5_liters_of_water_from_the_Tucurui_Power_Plant_Reservoir_point_M5_collected_50cm_beneath_the_lake_surface_then_filtered_by_negative_pressure_for_posterior_culture_in_BG-11_medium	0	1003	1	47125	0	97.916	0	1	1	1	1	0	1	1	1	1	1
Isolation	5-azacytidine-resistant_derivative_of_PXO99_isolated_in_Los_Banos_and_classified_as_Philippine_race_6	0	1003	1	47125	0	97.916	0	1	1	1	1	0	1	1	1	1	1
Isolation	5-way_CG_region_of_Richmond_Mine_at_Iron_Mountain_CA	0	1003	1	47125	0	97.916	0	1	1	1	1	0	1	1	1	1	1
Isolation	5-year-old	0	1003	2	47124	0	97.9159	0	1	1	1	1	0	1	1	1	1	1
Isolation	50_km_from_Piet_Retief	0	1003	1	47125	0	97.916	0	1	1	1	1	0	1	1	1	1	1
Isolation	58-year_old_man_with_sepsis	0	1003	1	47125	0	97.916	0	1	1	1	1	0	1	1	1	1	1
Isolation	5th_instar_nymphs_of_Pachypsylla_venusta	0	1003	1	47125	0	97.916	0	1	1	1	1	0	1	1	1	1	1
Isolation	64-year-old_woman_from_Hamburg_Germany	0	1003	2	47124	0	97.9159	0	1	1	1	1	0	1	1	1	1	1
Isolation	67_year_old_male_patient_with_severe_CDAD_in_Quebec_in_2005	0	1003	1	47125	0	97.916	0	1	1	1	1	0	1	1	1	1	1
Isolation	67_year_old_patient_with_severe_CDAD_in_London_Ontario_in_2005	0	1003	1	47125	0	97.916	0	1	1	1	1	0	1	1	1	1	1
Isolation	6th_pandemic_strain	0	1003	2	47124	0	97.9159	0	1	1	1	1	0	1	1	1	1	1
Isolation	7-day-old_marine_biofilm_in_Hong_Kong_waters	0	1003	1	47125	0	97.916	0	1	1	1	1	0	1	1	1	1	1
Isolation	70_year_old_patient_with_severe_CDAD_in_St._John's_Newfoundland_in_2004	0	1003	0	47126	0	97.916		1	1	1	0	0	0	1	1	1	1
Isolation	83-year_old_woman_with_a_hip_prosthesis_infection	0	1003	2	47124	0	97.9159	0	1	1	1	1	0	1	1	1	1	1
Isolation	87_year-old_patient	0	1003	1	47125	0	97.916	0	1	1	1	1	0	1	1	1	1	1
Isolation	88-year_old_man_presenting_knee_prosthesis_infection	0	1003	2	47124	0	97.9159	0	1	1	1	1	0	1	1	1	1	1
Isolation	9-m-deep_permafrost_sample	0	1003	0	47126	0	97.916		1	1	1	0	0	0	1	1	1	1
Isolation	9000_m_depth_in_the_Tonga-Kermadec_Trench_in_the_Pacific_Ocean	0	1003	0	47126	0	97.916		1	1	1	0	0	0	1	1	1	1
Isolation	>20_?m_Phytoplankton	0	1003	1	47125	0	97.916	0	1	1	1	1	0	1	1	1	1	1
Isolation	A_deep-sea_sediment_subsample_at_a_depth_of_108_mbsf	0	1003	1	47125	0	97.916	0	1	1	1	1	0	1	1	1	1	1
Isolation	A_deli_in_the_United_States_in_2000_during_an_epidemic_outbreak	0	1003	1	47125	0	97.916	0	1	1	1	1	0	1	1	1	1	1
Isolation	A_hospital_in_Hong_Kong	0	1003	1	47125	0	97.916	0	1	1	1	1	0	1	1	1	1	1
Isolation	A_laboratory_derivative_of_ATCC_14028s	0	1003	1	47125	0	97.916	0	1	1	1	1	0	1	1	1	1	1
Isolation	A_reed_swamp	0	1003	1	47125	0	97.916	0	1	1	1	1	0	1	1	1	1	1
Isolation	A_subsurface_oil_reservoir_Japan	0	1003	1	47125	0	97.916	0	1	1	1	1	0	1	1	1	1	1
Isolation	AIDS_patient	0	1003	1	47125	0	97.916	0	1	1	1	1	0	1	1	1	1	1
Isolation	AMC-_Walter_Reed_Army_Medical_Center	0	1003	1	47125	0	97.916	0	1	1	1	1	0	1	1	1	1	1
Isolation	ATCC_27399_was_filtered_and_cloned_3_times_(FCX3).	0	1003	1	47125	0	97.916	0	1	1	1	1	0	1	1	1	1	1
Isolation	Aalborg_Vest_Watewater_treatment_plant_Aalborg	1	1002	0	47126	100	97.9181	inf	0.0208398	1	0.599924	1	1	0	1	1	1	1
Isolation	Aarhus_Bay	2	1001	9	47117	18.1818	97.9197	10.46	0.0210637	1	0.604362	6	2	4	0.6875	0.6875	1	1
Isolation	Abalone_gut	0	1003	1	47125	0	97.916	0	1	1	1	1	0	1	1	1	1	1
Isolation	Abandoned_coal_mine	0	1003	1	47125	0	97.916	0	1	1	1	1	0	1	1	1	1	1
Isolation	Abdominal_Abscess	0	1003	1	47125	0	97.916	0	1	1	1	1	0	1	1	1	1	1
Isolation	Abdominal_drain_tube	0	1003	1	47125	0	97.916	0	1	1	1	1	0	1	1	1	1	1
Isolation	Abdominal_swab_of_a_patient_with_appendicitis	0	1003	1	47125	0	97.916	0	1	1	1	1	0	1	1	1	1	1
Isolation	Abomasal_Ulcer	0	1003	3	47123	0	97.9159	0	1	1	1	1	0	1	1	1	1	1
Isolation	Aborted_fetus	0	1003	1	47125	0	97.916	0	1	1	1	1	0	1	1	1	1	1
Isolation	Aborted_placenta	0	1003	1	47125	0	97.916	0	1	1	1	1	0	1	1	1	1	1
Isolation	Abrolhos_Bank	0	1003	0	47126	0	97.916		1	1	1	0	0	0	1	1	1	1
Isolation	Abscess	0	1003	8	47118	0	97.9157	0	1	1	1	1	0	1	1	1	1	1
Isolation	Absorber_in_a_garage	0	1003	1	47125	0	97.916	0	1	1	1	1	0	1	1	1	1	1
Isolation	Abyssinian_banana_Ensete_ventricosum_Ethiopia	0	1003	1	47125	0	97.916	0	1	1	1	1	0	1	1	1	1	1
Isolation	Ace_Lake_in_Vestfold_Hills_Antarctica_at_a_depth_of_24m	0	1003	1	47125	0	97.916	0	1	1	1	1	0	1	1	1	1	1
Isolation	Acer_sp.	0	1003	1	47125	0	97.916	0	1	1	1	1	0	1	1	1	1	1
Isolation	Acid_Mine_Drainage	0	1003	1	47125	0	97.916	0	1	1	1	1	0	1	1	1	1	1
Isolation	Acid_hot_spring_in_Yellowstone	0	1003	1	47125	0	97.916	0	1	1	1	1	0	1	1	1	1	1
Isolation	Acid_mining_effluent_decantation_pond;_France_Chessy_les_Mines.	0	1003	1	47125	0	97.916	0	1	1	1	1	0	1	1	1	1	1
Isolation	Acidic_Pennsylvania_United_States	0	1003	1	47125	0	97.916	0	1	1	1	1	0	1	1	1	1	1
Isolation	Acidic_Sphagnum_peat_bog	0	1003	1	47125	0	97.916	0	1	1	1	1	0	1	1	1	1	1
Isolation	Acidic_beech_litter	0	1003	0	47126	0	97.916		1	1	1	0	0	0	1	1	1	1
Isolation	Acidic_forest_cambisol_near_Marburg_Germany	0	1003	1	47125	0	97.916	0	1	1	1	1	0	1	1	1	1	1
Isolation	Acidic_freshwater_pond;_Austrian_Alps_1300_meters_above_sea_level	0	1003	1	47125	0	97.916	0	1	1	1	1	0	1	1	1	1	1
Isolation	Acidic_geothermal_spring_sediment_Yellowstone_National_Park	0	1003	1	47125	0	97.916	0	1	1	1	1	0	1	1	1	1	1
Isolation	Acidic_hot_spring_from_Moutnovski_volcano_in_Kamchatka_Russia	0	1003	1	47125	0	97.916	0	1	1	1	1	0	1	1	1	1	1
Isolation	Acidic_hot_spring_in_the_Philippines	0	1003	1	47125	0	97.916	0	1	1	1	1	0	1	1	1	1	1
Isolation	Acidic_hot_spring	0	1003	0	47126	0	97.916		1	1	1	0	0	0	1	1	1	1
Isolation	Acidic_hydrothermal_vents_on_the_shore_of_Aeolian_Island_of_Vulcano_Italy	0	1003	1	47125	0	97.916	0	1	1	1	1	0	1	1	1	1	1
Isolation	Acidic_mine_drainage_in_Yanahara_mine_Okayama_Japan	0	1003	1	47125	0	97.916	0	1	1	1	1	0	1	1	1	1	1
Isolation	Acidic_mine_effluent	0	1003	1	47125	0	97.916	0	1	1	1	1	0	1	1	1	1	1
Isolation	Acidic_peat_bog_in_New_York_State	0	1003	1	47125	0	97.916	0	1	1	1	1	0	1	1	1	1	1
Isolation	Acidic_peat_bog	0	1003	1	47125	0	97.916	0	1	1	1	1	0	1	1	1	1	1
Isolation	Acidic_peat_soil_(pH_3.8)_sampled_at_a_depth_of_10_cm_of_the_oligo-mesotrophic_fen_Torfjanoye_Archangelsk_region_European_North_Russia_(65?_01'_N_35?_44'_E)	0	1003	1	47125	0	97.916	0	1	1	1	1	0	1	1	1	1	1
Isolation	Acidic_peat-bog_soil	0	1003	0	47126	0	97.916		1	1	1	0	0	0	1	1	1	1
Isolation	Acidic_salty_water	0	1003	1	47125	0	97.916	0	1	1	1	1	0	1	1	1	1	1
Isolation	Acidic_water_from_solfataric_field;_Iceland	0	1003	0	47126	0	97.916		1	1	1	0	0	0	1	1	1	1
Isolation	Acidic	0	1003	1	47125	0	97.916	0	1	1	1	1	0	1	1	1	1	1
Isolation	Acne_patient	0	1003	1	47125	0	97.916	0	1	1	1	1	0	1	1	1	1	1
Isolation	Actinorhizal_Plants	1	1002	0	47126	100	97.9181	inf	0.0208398	1	0.599924	1	1	0	1	1	1	1
Isolation	Activated_biomass_of_an_effluent_treatment_plant_treating_industrial_wastewater	0	1003	1	47125	0	97.916	0	1	1	1	1	0	1	1	1	1	1
Isolation	Activated_sludge_foam	0	1003	1	47125	0	97.916	0	1	1	1	1	0	1	1	1	1	1
Isolation	Activated_sludge_found_at_the_wastewater_treatment_plant_in_Moscow_Russia	0	1003	1	47125	0	97.916	0	1	1	1	1	0	1	1	1	1	1
Isolation	Activated_sludge_from_a_wastewater_treatment_plant_Yeongdeuk-gun_Republic_of_Korea	0	1003	2	47124	0	97.9159	0	1	1	1	2	0	2	0.5	0.5	1	1
Isolation	Activated_sludge_from_sewage_treatment_plant	0	1003	1	47125	0	97.916	0	1	1	1	1	0	1	1	1	1	1
Isolation	Activated_sludge_of_a_bioreactor_treating_wastewater	0	1003	1	47125	0	97.916	0	1	1	1	1	0	1	1	1	1	1
Isolation	Activated_sludge_sample	0	1003	1	47125	0	97.916	0	1	1	1	1	0	1	1	1	1	1
Isolation	Activated_sludge_system	0	1003	1	47125	0	97.916	0	1	1	1	1	0	1	1	1	1	1
Isolation	Activated_sludge	2	1001	16	47110	11.1111	97.9194	5.88287	0.0532504	1	1	12	2	10	0.0385742	0.0385742	1	1
Isolation	Active_chimney_in_the_North_Fiji_Basin_of_the_Pacific_Ocean_at_a_depth_of_3500m	0	1003	1	47125	0	97.916	0	1	1	1	1	0	1	1	1	1	1
Isolation	Active_sludge_samples_collected_from_the_wastewater_treatment_system_of_a_pesticide_manufacturer_in_Hangzhou_China	0	1003	1	47125	0	97.916	0	1	1	1	1	0	1	1	1	1	1
Isolation	Active_marine_shallow-water_hydrothermal_vent_system	0	1003	1	47125	0	97.916	0	1	1	1	1	0	1	1	1	1	1
Isolation	Actived_sludge_cultured_in_fed-batch_reactors	1	1002	0	47126	100	97.9181	inf	0.0208398	1	0.599924	1	1	0	1	1	1	1
Isolation	Acutely_infected_cow_from_Northern_Idaho	0	1003	1	47125	0	97.916	0	1	1	1	1	0	1	1	1	1	1
Isolation	Acyrthosiphon_pisum_LSR1	0	1003	1	47125	0	97.916	0	1	1	1	1	0	1	1	1	1	1
Isolation	Acyrthosiphon_pisum	1	1002	7	47119	12.5	97.9177	6.71785	0.155063	1	1	2	1	1	1	1	1	1
Isolation	Adriatic_Sea	0	1003	1	47125	0	97.916	0	1	1	1	1	0	1	1	1	1	1
Isolation	Adult_Human_Intestine	0	1003	2	47124	0	97.9159	0	1	1	1	2	0	2	0.5	0.5	1	1
Isolation	Adult_chicken_oviduct	0	1003	1	47125	0	97.916	0	1	1	1	1	0	1	1	1	1	1
Isolation	Adult_deer_tick_Ixodes_dammini_in_New_York	0	1003	1	47125	0	97.916	0	1	1	1	1	0	1	1	1	1	1
Isolation	Adult_midgut	0	1003	4	47122	0	97.9158	0	1	1	1	1	0	1	1	1	1	1
Isolation	Adult_patient_with_louse-borne_relapsing_fever_in_Ethiopia	0	1003	1	47125	0	97.916	0	1	1	1	1	0	1	1	1	1	1
Isolation	Adult_stool_sample	0	1003	2	47124	0	97.9159	0	1	1	1	1	0	1	1	1	1	1
Isolation	Adult_tunicate_surface_at_a_depth_of_10_m_in_Gullmarsfjorden_off_of_the_west_coast_of_Sweden	0	1003	1	47125	0	97.916	0	1	1	1	1	0	1	1	1	1	1
Isolation	Adult_with_Gingivitis	0	1003	1	47125	0	97.916	0	1	1	1	1	0	1	1	1	1	1
Isolation	Adult_with_Localized_aggressive_periodontitis	0	1003	1	47125	0	97.916	0	1	1	1	1	0	1	1	1	1	1
Isolation	Adult_with_chronic_obstructive_pulmonary_disease_(COPD)	0	1003	2	47124	0	97.9159	0	1	1	1	1	0	1	1	1	1	1
Isolation	Adult_with_severe_periodontitis	0	1003	1	47125	0	97.916	0	1	1	1	1	0	1	1	1	1	1
Isolation	Aerosol	0	1003	3	47123	0	97.9159	0	1	1	1	1	0	1	1	1	1	1
Isolation	Africa	0	1003	2	47124	0	97.9159	0	1	1	1	1	0	1	1	1	1	1
Isolation	African_patient_living_in_France_who_suffered_from_duodenal_ulcer_disease	0	1003	1	47125	0	97.916	0	1	1	1	1	0	1	1	1	1	1
Isolation	Agave_tequilana_leaves	0	1003	1	47125	0	97.916	0	1	1	1	1	0	1	1	1	1	1
Isolation	Agricultural_Soil	0	1003	1	47125	0	97.916	0	1	1	1	1	0	1	1	1	1	1
Isolation	Agricultural_field_at_Rutgers_University	0	1003	1	47125	0	97.916	0	1	1	1	1	0	1	1	1	1	1
Isolation	Agricultural_loam_soil_Sherborn_Massachusetts	0	1003	1	47125	0	97.916	0	1	1	1	1	0	1	1	1	1	1
Isolation	Agricultural_soil_in_upstate_NY	0	1003	1	47125	0	97.916	0	1	1	1	1	0	1	1	1	1	1
Isolation	Aibi_salt_lake_in_Xin-Jiang_China	0	1003	0	47126	0	97.916		1	1	1	0	0	0	1	1	1	1
Isolation	Aibi_salt_lake_in_Xinjiang_China	0	1003	0	47126	0	97.916		1	1	1	0	0	0	1	1	1	1
Isolation	Aibi_salt_lake_Xinjiang_China	0	1003	0	47126	0	97.916		1	1	1	0	0	0	1	1	1	1
Isolation	Air_in_a_school_dining_room	0	1003	1	47125	0	97.916	0	1	1	1	1	0	1	1	1	1	1
Isolation	Air_sample	0	1003	5	47121	0	97.9158	0	1	1	1	4	0	4	0.125	0.125	1	1
Isolation	Air_sampled_in_a_duck_shed	0	1003	1	47125	0	97.916	0	1	1	1	1	0	1	1	1	1	1
Isolation	Air	0	1003	2	47124	0	97.9159	0	1	1	1	2	0	2	0.5	0.5	1	1
Isolation	Airway_specimen	0	1003	0	47126	0	97.916		1	1	1	0	0	0	1	1	1	1
Isolation	Ala_Wai_Canal_Honolulu_HI	0	1003	1	47125	0	97.916	0	1	1	1	1	0	1	1	1	1	1
Isolation	Alberta_Canada	0	1003	1	47125	0	97.916	0	1	1	1	1	0	1	1	1	1	1
Isolation	Alfalfa_and_radish_sprouts	0	1003	2	47124	0	97.9159	0	1	1	1	1	0	1	1	1	1	1
Isolation	Alfalfa_sprouts	0	1003	1	47125	0	97.916	0	1	1	1	1	0	1	1	1	1	1
Isolation	Alga	0	1003	1	47125	0	97.916	0	1	1	1	1	0	1	1	1	1	1
Isolation	Algal_phycosphere	1	1002	7	47119	12.5	97.9177	6.71785	0.155063	1	1	8	1	7	0.0703125	0.0703125	1	1
Isolation	Alhagi_sparsifolia_root_nodules	0	1003	1	47125	0	97.916	0	1	1	1	1	0	1	1	1	1	1
Isolation	Alimentary_canal_of_a_Japanese_corbicula_clam	1	1002	0	47126	100	97.9181	inf	0.0208398	1	0.599924	1	1	0	1	1	1	1
Isolation	Alimentary_tract_of_littleneck_clams_(Ruditapes_philippinarum)	0	1003	1	47125	0	97.916	0	1	1	1	1	0	1	1	1	1	1
Isolation	Alkaline_Kenya_isolation_date:_June_2002	0	1003	1	47125	0	97.916	0	1	1	1	1	0	1	1	1	1	1
Isolation	Alkaline_compost_of_manure_with_grass_and_rice_straw	0	1003	1	47125	0	97.916	0	1	1	1	1	0	1	1	1	1	1
Isolation	Alkaline_hot_spring_in_Little_Long_Lake_in_Wisconsin	0	1003	1	47125	0	97.916	0	1	1	1	1	0	1	1	1	1	1
Isolation	Alkaline_hot_spring;_Iceland_Hveragerdi	0	1003	1	47125	0	97.916	0	1	1	1	1	0	1	1	1	1	1
Isolation	Alkaline_hot_spring	0	1003	0	47126	0	97.916		1	1	1	0	0	0	1	1	1	1
Isolation	Alkaline_sandy_soil	0	1003	1	47125	0	97.916	0	1	1	1	1	0	1	1	1	1	1
Isolation	Alkaline_serpentinite_soil	0	1003	1	47125	0	97.916	0	1	1	1	1	0	1	1	1	1	1
Isolation	Alkaline_serpentinizing_springs_at_The_Cedars_California	0	1003	1	47125	0	97.916	0	1	1	1	1	0	1	1	1	1	1
Isolation	Alkaline_wetwoods_of_poplar_trees	0	1003	0	47126	0	97.916		1	1	1	0	0	0	1	1	1	1
Isolation	Allantoic_fluid_of_aborted_beagle_puppy	0	1003	1	47125	0	97.916	0	1	1	1	1	0	1	1	1	1	1
Isolation	Alps_mountain_range_Austria	0	1003	1	47125	0	97.916	0	1	1	1	1	0	1	1	1	1	1
Isolation	Altamira_Cave	0	1003	2	47124	0	97.9159	0	1	1	1	1	0	1	1	1	1	1
Isolation	Aluminum_hydroxide_gel_antacid	0	1003	1	47125	0	97.916	0	1	1	1	1	0	1	1	1	1	1
Isolation	Amazon_rainforest_Brazil	0	1003	1	47125	0	97.916	0	1	1	1	1	0	1	1	1	1	1
Isolation	Amazonian_leaf_cutter_ants	0	1003	1	47125	0	97.916	0	1	1	1	1	0	1	1	1	1	1
Isolation	Ambylloma_Tick	0	1003	1	47125	0	97.916	0	1	1	1	1	0	1	1	1	1	1
Isolation	American_soldier_who_had_diarrhea_in_Viet_Nam	0	1003	1	47125	0	97.916	0	1	1	1	1	0	1	1	1	1	1
Isolation	Amerindian_gastritis_patient	0	1003	1	47125	0	97.916	0	1	1	1	1	0	1	1	1	1	1
Isolation	Amerindian_resident_of_the_remote_Amerindian_village_from_Monte_Carmelo_near_Cuzco_Peru	0	1003	1	47125	0	97.916	0	1	1	1	1	0	1	1	1	1	1
Isolation	Ammonia-oxidizer_enrichment_cultures_were_initiated_from_sediments_collected_in_northern_part_of_the_San_Francisco_Bay_estuary_in_2006	0	1003	1	47125	0	97.916	0	1	1	1	1	0	1	1	1	1	1
Isolation	Amniotic_fluid	0	1003	2	47124	0	97.9159	0	1	1	1	2	0	2	0.5	0.5	1	1
Isolation	Amorphophallus_konjac_callus_tissue_culture_(asian_exotic_plant)	0	1003	1	47125	0	97.916	0	1	1	1	1	0	1	1	1	1	1
Isolation	Amorphophallus_rivieri_cv._konjaci	0	1003	1	47125	0	97.916	0	1	1	1	1	0	1	1	1	1	1
Isolation	An_acidic_hot_spring;_Philippines	0	1003	1	47125	0	97.916	0	1	1	1	1	0	1	1	1	1	1
Isolation	Anaerobic_activated_sludge_of_molasses_wastewater_in_a_continuous_stirred-tank_reactor	0	1003	1	47125	0	97.916	0	1	1	1	1	0	1	1	1	1	1
Isolation	Anaerobic_bioreactor_fed_on_waste_from_potato_starch_factory	0	1003	1	47125	0	97.916	0	1	1	1	1	0	1	1	1	1	1
Isolation	Anaerobic_dechlorinating_bioreactor_culture_enriched_from_river_sediment	0	1003	1	47125	0	97.916	0	1	1	1	1	0	1	1	1	1	1
Isolation	Anaerobic_digested_sludge;_Japan_Nagaoka	0	1003	1	47125	0	97.916	0	1	1	1	1	0	1	1	1	1	1
Isolation	Anaerobic_digester_at_37C	0	1003	3	47123	0	97.9159	0	1	1	1	1	0	1	1	1	1	1
Isolation	Anaerobic_digester_fed_with_olive_mill_wastewater	0	1003	0	47126	0	97.916		1	1	1	0	0	0	1	1	1	1
Isolation	Anaerobic_digester_fed_with_shea_cake	0	1003	1	47125	0	97.916	0	1	1	1	1	0	1	1	1	1	1
Isolation	Anaerobic_digester_in_potato_starch_factory	0	1003	1	47125	0	97.916	0	1	1	1	1	0	1	1	1	1	1
Isolation	Anaerobic_digester_sludge;_Germany_Gottingen	0	1003	1	47125	0	97.916	0	1	1	1	1	0	1	1	1	1	1
Isolation	Anaerobic_electrode_in_a_laboratory-incubated_marine_sediment_fuel_cell	0	1003	1	47125	0	97.916	0	1	1	1	1	0	1	1	1	1	1
Isolation	Anaerobic_enrichment_culture_from_a_deep_subsurface_sample_(2000_m_below_the_surface)_taken_from_a_core_hole_at_the_Piceance_Basin_Colorado_USA	0	1003	1	47125	0	97.916	0	1	1	1	1	0	1	1	1	1	1
Isolation	Anaerobic_freshwater_mud_sample	0	1003	1	47125	0	97.916	0	1	1	1	1	0	1	1	1	1	1
Isolation	Anaerobic_granular_sludge_of_a_pilot-scale_UASB_reactor_(1.7_1)_fed_with_acetate_and_an_excess_of_sulfate.	0	1003	1	47125	0	97.916	0	1	1	1	1	0	1	1	1	1	1
Isolation	Anaerobic_granular_sludge;_Taiwan	0	1003	1	47125	0	97.916	0	1	1	1	1	0	1	1	1	1	1
Isolation	Anaerobic_lagoon_of_a_dairy_wastewater_treatment_plant_in_Colombia	0	1003	1	47125	0	97.916	0	1	1	1	1	0	1	1	1	1	1
Isolation	Anaerobic_lagoon_of_dairy_wastewater_treatment_plant_in_Colombia	0	1003	1	47125	0	97.916	0	1	1	1	1	0	1	1	1	1	1
Isolation	Anaerobic_lagoon_of_dairy_wastewater_treatment_plant	0	1003	1	47125	0	97.916	0	1	1	1	1	0	1	1	1	1	1
Isolation	Anaerobic_marine_sediment	1	1002	0	47126	100	97.9181	inf	0.0208398	1	0.599924	1	1	0	1	1	1	1
Isolation	Anaerobic_sediment_from_Great_Salt_Lake_USA	0	1003	1	47125	0	97.916	0	1	1	1	1	0	1	1	1	1	1
Isolation	Anaerobic_sewage_sludge	0	1003	2	47124	0	97.9159	0	1	1	1	2	0	2	0.5	0.5	1	1
Isolation	Anaerobic_sludge	0	1003	3	47123	0	97.9159	0	1	1	1	1	0	1	1	1	1	1
Isolation	Anaerobic_top_layer_(5_to_10_cm)_of_sediment_(depth_50_cm)_in_a_eutrophic_freshwater_pond_at_the_Dekkerswald_Institute_Nijmegen_The_Netherlands	1	1002	0	47126	100	97.9181	inf	0.0208398	1	0.599924	1	1	0	1	1	1	1
Isolation	Anaerobic_wastewater_treatment_reactor_of_baker_yeast_factory	0	1003	1	47125	0	97.916	0	1	1	1	1	0	1	1	1	1	1
Isolation	Anaerobic_wool-scouring_wastewater_treatment_lagoon	0	1003	1	47125	0	97.916	0	1	1	1	1	0	1	1	1	1	1
Isolation	Anaerobic-aerobic_sequential_batch_reactor_under_enhanced_biological_phosphorus_removal_conditions_for_wastewater_treatment	1	1002	0	47126	100	97.9181	inf	0.0208398	1	0.599924	1	1	0	1	1	1	1
Isolation	Anal_sample	0	1003	7	47119	0	97.9157	0	1	1	1	1	0	1	1	1	1	1
Isolation	Anal_secretion	0	1003	1	47125	0	97.916	0	1	1	1	1	0	1	1	1	1	1
Isolation	Anchovy_fish_sauce_(nam-pla)_produced_in_Thailand	0	1003	0	47126	0	97.916		1	1	1	0	0	0	1	1	1	1
Isolation	Andaman_Sea_near_Thailand_at_a_depth_of_2-5_m	1	1002	0	47126	100	97.9181	inf	0.0208398	1	0.599924	1	1	0	1	1	1	1
Isolation	Anerobic_digester	0	1003	1	47125	0	97.916	0	1	1	1	1	0	1	1	1	1	1
Isolation	Anhui_China	0	1003	1	47125	0	97.916	0	1	1	1	1	0	1	1	1	1	1
Isolation	Animal_farm	0	1003	3	47123	0	97.9159	0	1	1	1	3	0	3	0.25	0.25	1	1
Isolation	Animal_feces	0	1003	2	47124	0	97.9159	0	1	1	1	1	0	1	1	1	1	1
Isolation	Animal-derived_foodstuff	0	1003	1	47125	0	97.916	0	1	1	1	1	0	1	1	1	1	1
Isolation	Ankara_Turkey_in_1960	0	1003	1	47125	0	97.916	0	1	1	1	1	0	1	1	1	1	1
Isolation	Ankle_joint_of_an_8-month-old_boy_with_septic_arthritis	0	1003	1	47125	0	97.916	0	1	1	1	1	0	1	1	1	1	1
Isolation	Ann_Arbor_Michigan_USA	0	1003	4	47122	0	97.9158	0	1	1	1	4	0	4	0.125	0.125	1	1
Isolation	Anoxic_benthic_mat	0	1003	1	47125	0	97.916	0	1	1	1	1	0	1	1	1	1	1
Isolation	Anoxic_ditch_sludge	0	1003	1	47125	0	97.916	0	1	1	1	1	0	1	1	1	1	1
Isolation	Anoxic_freshwater_sediment	0	1003	1	47125	0	97.916	0	1	1	1	1	0	1	1	1	1	1
Isolation	Anoxic_hypolimnion_of_Ace_Lake_Antarctica	0	1003	1	47125	0	97.916	0	1	1	1	1	0	1	1	1	1	1
Isolation	Anoxic_lake_water_of_a_stratified_freshwater_lake	0	1003	1	47125	0	97.916	0	1	1	1	1	0	1	1	1	1	1
Isolation	Anoxic_marine_mud_sediment	0	1003	0	47126	0	97.916		1	1	1	0	0	0	1	1	1	1
Isolation	Anoxic_marine_sediment	0	1003	0	47126	0	97.916		1	1	1	0	0	0	1	1	1	1
Isolation	Anoxic_mud_from_a_creek	0	1003	1	47125	0	97.916	0	1	1	1	1	0	1	1	1	1	1
Isolation	Anoxic_mud_from_a_freshwater_sulfur_spring	0	1003	0	47126	0	97.916		1	1	1	0	0	0	1	1	1	1
Isolation	Anoxic_muds_of_Mono_Lake_California	0	1003	1	47125	0	97.916	0	1	1	1	1	0	1	1	1	1	1
Isolation	Anoxic_river_sediment	0	1003	1	47125	0	97.916	0	1	1	1	1	0	1	1	1	1	1
Isolation	Anoxic_samples_of_a_pilot_fermenter_feeded_with_waste_water_of_the_alcohol_distillation_industry	0	1003	0	47126	0	97.916		1	1	1	0	0	0	1	1	1	1
Isolation	Anoxic_sediment	0	1003	0	47126	0	97.916		1	1	1	0	0	0	1	1	1	1
Isolation	Anoxic_sediments_from_the_Ohio_River_Pennsylvania	0	1003	1	47125	0	97.916	0	1	1	1	1	0	1	1	1	1	1
Isolation	Anoxic_sediments_from_the_drainage_area_of_a_geothermal_spring	0	1003	1	47125	0	97.916	0	1	1	1	1	0	1	1	1	1	1
Isolation	Anoxic_sulfide_containing_water_19.5_m_below_surface_of_meromictic_Lake_Blankvann_in_Norway	0	1003	1	47125	0	97.916	0	1	1	1	1	0	1	1	1	1	1
Isolation	Anoxic_tank_water_surface	1	1002	0	47126	100	97.9181	inf	0.0208398	1	0.599924	1	1	0	1	1	1	1
Isolation	Anoxic_water_samples_from_deep_aquifer	0	1003	1	47125	0	97.916	0	1	1	1	1	0	1	1	1	1	1
Isolation	AnsoTaiwan	0	1003	1	47125	0	97.916	0	1	1	1	1	0	1	1	1	1	1
Isolation	Antarctic_coastal_marine_environments	0	1003	1	47125	0	97.916	0	1	1	1	1	0	1	1	1	1	1
Isolation	Antarctic_lichen_Cladonia_borealis	0	1003	1	47125	0	97.916	0	1	1	1	1	0	1	1	1	1	1
Isolation	Antarctic_marble_rock	0	1003	1	47125	0	97.916	0	1	1	1	1	0	1	1	1	1	1
Isolation	Antarctic_mosses	0	1003	1	47125	0	97.916	0	1	1	1	1	0	1	1	1	1	1
Isolation	Antarctic_soil	0	1003	2	47124	0	97.9159	0	1	1	1	2	0	2	0.5	0.5	1	1
Isolation	Antarctic_surface_seawater	0	1003	1	47125	0	97.916	0	1	1	1	1	0	1	1	1	1	1
Isolation	Antarctica	0	1003	1	47125	0	97.916	0	1	1	1	1	0	1	1	1	1	1
Isolation	Anthurium_sp.	0	1003	0	47126	0	97.916		1	1	1	0	0	0	1	1	1	1
Isolation	Anthyllis_vulneraria_root_nodule	0	1003	1	47125	0	97.916	0	1	1	1	1	0	1	1	1	1	1
Isolation	Anyang_stream	0	1003	1	47125	0	97.916	0	1	1	1	1	0	1	1	1	1	1
Isolation	Apalachicola_Bay_Florida	0	1003	2	47124	0	97.9159	0	1	1	1	1	0	1	1	1	1	1
Isolation	Aplysia_punctata	0	1003	1	47125	0	97.916	0	1	1	1	1	0	1	1	1	1	1
Isolation	Aplysina_aerophoba_sponges	0	1003	0	47126	0	97.916		1	1	1	0	0	0	1	1	1	1
Isolation	Apodemus_chevrieri_(Chevrier's_field_mouse)_in_Jianchuan_county_China	0	1003	1	47125	0	97.916	0	1	1	1	1	0	1	1	1	1	1
Isolation	Apodemus_chevrieri_in_Yulong_county_in_2006	0	1003	1	47125	0	97.916	0	1	1	1	1	0	1	1	1	1	1
Isolation	Appelbergen	0	1003	1	47125	0	97.916	0	1	1	1	1	0	1	1	1	1	1
Isolation	Apple_Orchard_Applied_Plant_Research_Randwijk_The_Netherlands	0	1003	1	47125	0	97.916	0	1	1	1	1	0	1	1	1	1	1
Isolation	Apple_cider	0	1003	1	47125	0	97.916	0	1	1	1	1	0	1	1	1	1	1
Isolation	Apple_juice_from_cider_press	0	1003	2	47124	0	97.9159	0	1	1	1	1	0	1	1	1	1	1
Isolation	Aquarium_sewater	0	1003	0	47126	0	97.916		1	1	1	0	0	0	1	1	1	1
Isolation	Aquifer_sediment_at_DOE_Hanford_100H_site_(WA)	0	1003	0	47126	0	97.916		1	1	1	0	0	0	1	1	1	1
Isolation	Arabian_Sea	0	1003	1	47125	0	97.916	0	1	1	1	1	0	1	1	1	1	1
Isolation	Arabian_camel	0	1003	1	47125	0	97.916	0	1	1	1	1	0	1	1	1	1	1
Isolation	Arabidopsis_leaf	4	999	185	46941	2.1164	97.9161	1.01596	0.80036	1	1	62	4	59	1.72492e-14	2.59176e-13	1.49465e-10	3.73661e-11
Isolation	Arabidopsis_root	20	983	155	46971	11.4286	97.9501	6.16559	9.15242e-10	7.93058e-06	2.64353e-06	69	16	55	6.92192e-07	9.09506e-06	0.00599784	0.00049982
Isolation	Arabidopsis_roots	0	1003	2	47124	0	97.9159	0	1	1	1	2	0	2	0.5	0.5	1	1
Isolation	Aral_sea_region	0	1003	2	47124	0	97.9159	0	1	1	1	2	0	2	0.5	0.5	1	1
Isolation	Aran-Bidgol_Lake	0	1003	1	47125	0	97.916	0	1	1	1	1	0	1	1	1	1	1
Isolation	Arctic_Glacier	0	1003	1	47125	0	97.916	0	1	1	1	1	0	1	1	1	1	1
Isolation	Arctic_Marine_Sediment	0	1003	1	47125	0	97.916	0	1	1	1	1	0	1	1	1	1	1
Isolation	Arctic_Ocean_sediment	0	1003	1	47125	0	97.916	0	1	1	1	1	0	1	1	1	1	1
Isolation	Arctic_Seawater	0	1003	0	47126	0	97.916		1	1	1	0	0	0	1	1	1	1
Isolation	Arctic_fjord_sediment	0	1003	1	47125	0	97.916	0	1	1	1	1	0	1	1	1	1	1
Isolation	Arctic_lichens_(Ochrolechia_sp.)_on_the_Svalbard_Islands_Norway	0	1003	1	47125	0	97.916	0	1	1	1	1	0	1	1	1	1	1
Isolation	Arctic_marine_sediment_and_water	1	1002	0	47126	100	97.9181	inf	0.0208398	1	0.599924	1	1	0	1	1	1	1
Isolation	Arctic_marine_sediment_St._Jonsfjorden_Svalbard_Norway	0	1003	1	47125	0	97.916	0	1	1	1	1	0	1	1	1	1	1
Isolation	Arctic_marine_sediments	0	1003	1	47125	0	97.916	0	1	1	1	1	0	1	1	1	1	1
Isolation	Arctic_polar_sea_ice;_USA_Alaska_Point_Barrow_Elson_Lagoon	0	1003	1	47125	0	97.916	0	1	1	1	1	0	1	1	1	1	1
Isolation	Arctic_sea_ice	0	1003	1	47125	0	97.916	0	1	1	1	1	0	1	1	1	1	1
Isolation	Arctic_soil	1	1002	0	47126	100	97.9181	inf	0.0208398	1	0.599924	1	1	0	1	1	1	1
Isolation	Arctic	0	1003	1	47125	0	97.916	0	1	1	1	1	0	1	1	1	1	1
Isolation	Arid_soil_collected_from_a_coastal_desert_north_of_Antofagasta_in_Chile	0	1003	1	47125	0	97.916	0	1	1	1	1	0	1	1	1	1	1
Isolation	Arima_Hot_Springs_Kobe_Japan	0	1003	1	47125	0	97.916	0	1	1	1	1	0	1	1	1	1	1
Isolation	Arizona	0	1003	1	47125	0	97.916	0	1	1	1	1	0	1	1	1	1	1
Isolation	Armadillidium_vulgare_gut	0	1003	1	47125	0	97.916	0	1	1	1	1	0	1	1	1	1	1
Isolation	Armadillo_in_Tamil_Nadu_India	0	1003	1	47125	0	97.916	0	1	1	1	1	0	1	1	1	1	1
Isolation	Arsenate_treated_wood_pier_that_was_in_a_brackish_estuary_(Eel_Pond)_in_Woods_Hole_Massachusetts	0	1003	1	47125	0	97.916	0	1	1	1	1	0	1	1	1	1	1
Isolation	Arsenic_polluted_sand	0	1003	1	47125	0	97.916	0	1	1	1	1	0	1	1	1	1	1
Isolation	Arsenic-contaminated_soil_of_a_pig_farm	0	1003	1	47125	0	97.916	0	1	1	1	1	0	1	1	1	1	1
Isolation	Arsenical_cattle-dipping_fluid	0	1003	1	47125	0	97.916	0	1	1	1	1	0	1	1	1	1	1
Isolation	Arterial_blood	0	1003	2	47124	0	97.9159	0	1	1	1	1	0	1	1	1	1	1
Isolation	Arterial_catheter	0	1003	2	47124	0	97.9159	0	1	1	1	1	0	1	1	1	1	1
Isolation	Artic_wetland_soil	0	1003	1	47125	0	97.916	0	1	1	1	1	0	1	1	1	1	1
Isolation	Artificial_freshwater_pond	0	1003	1	47125	0	97.916	0	1	1	1	1	0	1	1	1	1	1
Isolation	Artisanal_cheese	0	1003	1	47125	0	97.916	0	1	1	1	1	0	1	1	1	1	1
Isolation	Arundel_PQ_Canada	0	1003	0	47126	0	97.916		1	1	1	0	0	0	1	1	1	1
Isolation	As-enriched_Typic_Calciaquoll_soil_collected_from_an_irrigated_pasture_in_the_Madison_River_Valley_MT	0	1003	0	47126	0	97.916		1	1	1	0	0	0	1	1	1	1
Isolation	Ascitic_fluid	0	1003	0	47126	0	97.916		1	1	1	0	0	0	1	1	1	1
Isolation	Aspirate	0	1003	2	47124	0	97.9159	0	1	1	1	1	0	1	1	1	1	1
Isolation	Aspiration	0	1003	2	47124	0	97.9159	0	1	1	1	1	0	1	1	1	1	1
Isolation	Assam_agricultural_fields_India	0	1003	1	47125	0	97.916	0	1	1	1	1	0	1	1	1	1	1
Isolation	Associated_Infection	0	1003	8	47118	0	97.9157	0	1	1	1	1	0	1	1	1	1	1
Isolation	Atlantic_Hagfish	0	1003	1	47125	0	97.916	0	1	1	1	1	0	1	1	1	1	1
Isolation	Atlantic_Ocean_Rainbow_hydrothermal_vents	0	1003	0	47126	0	97.916		1	1	1	0	0	0	1	1	1	1
Isolation	Atlantic_Ocean_Mauritanian_Upwelling	0	1003	1	47125	0	97.916	0	1	1	1	1	0	1	1	1	1	1
Isolation	Atlantic_cod_from_Hammerfest_Norway	0	1003	1	47125	0	97.916	0	1	1	1	1	0	1	1	1	1	1
Isolation	Atlantic_ocean_Menez_Gwen_Hydrothermal_vents_field	0	1003	2	47124	0	97.9159	0	1	1	1	1	0	1	1	1	1	1
Isolation	Atlantic_ocean_Rainbow_Hydrothermal_vents_field	0	1003	1	47125	0	97.916	0	1	1	1	1	0	1	1	1	1	1
Isolation	Atta_cephalotes_fungus_garden	0	1003	1	47125	0	97.916	0	1	1	1	1	0	1	1	1	1	1
Isolation	Australia	0	1003	1	47125	0	97.916	0	1	1	1	1	0	1	1	1	1	1
Isolation	Australian_child_with_diarrhoea	0	1003	0	47126	0	97.916		1	1	1	0	0	0	1	1	1	1
Isolation	Australian_herbivore_gut_(macropodid_(Western_Grey_kangaroo)_and_ruminant_(Brahman_steer))	0	1003	0	47126	0	97.916		1	1	1	0	0	0	1	1	1	1
Isolation	Autopsy_sample_from_the_brain_of_a_fatal_melioidosis_encephalomyelitis_case_at_the_Royal_Darwin_Hospital_Northern_Territory_Australia	0	1003	2	47124	0	97.9159	0	1	1	1	1	0	1	1	1	1	1
Isolation	Avian_Yolk_sac	0	1003	1	47125	0	97.916	0	1	1	1	1	0	1	1	1	1	1
Isolation	Axenic_clone_of_strain_BH63_ATCC_51141_which_was_isolated_from_seawater_Port_Aransas_TX	0	1003	1	47125	0	97.916	0	1	1	1	1	0	1	1	1	1	1
Isolation	Axilla_of_bone_marrow_transplant_patient	0	1003	1	47125	0	97.916	0	1	1	1	1	0	1	1	1	1	1
Isolation	Axonopu_scoparius_Colombia	0	1003	1	47125	0	97.916	0	1	1	1	1	0	1	1	1	1	1
Isolation	Ayakekum_salt_lake_on_the_Qinghai-Tibet_Plateau	0	1003	0	47126	0	97.916		1	1	1	0	0	0	1	1	1	1
Isolation	Ayu_(Plecoglossus_altivelis)_Tokushima_Pref._Japan	0	1003	2	47124	0	97.9159	0	1	1	1	2	0	2	0.5	0.5	1	1
Isolation	BALB_c_mice_1_week_after_infection_with_Brucella_melitensis_16M	0	1003	1	47125	0	97.916	0	1	1	1	1	0	1	1	1	1	1
Isolation	BALB_c_mice_13_weeks_after_infection_with_Brucella_melitensis_16M	0	1003	1	47125	0	97.916	0	1	1	1	1	0	1	1	1	1	1
Isolation	BTEX_contaminated_soil	0	1003	1	47125	0	97.916	0	1	1	1	1	0	1	1	1	1	1
Isolation	Baboons_(Papio_cynocephalus)	0	1003	1	47125	0	97.916	0	1	1	1	1	0	1	1	1	1	1
Isolation	Baby_New_York	0	1003	1	47125	0	97.916	0	1	1	1	1	0	1	1	1	1	1
Isolation	Bacon_curing_brine	0	1003	1	47125	0	97.916	0	1	1	1	1	0	1	1	1	1	1
Isolation	Bacterial_bloom_in_the_brine_under_trona_from_alkaline_equatorial_Lake_Magadi_in_Kenya	0	1003	1	47125	0	97.916	0	1	1	1	1	0	1	1	1	1	1
Isolation	Bacterial_canker_of_kiwi_fruit	0	1003	2	47124	0	97.9159	0	1	1	1	1	0	1	1	1	1	1
Isolation	Bacterial_mat_of_a_sulfide_mineral_spring	0	1003	1	47125	0	97.916	0	1	1	1	1	0	1	1	1	1	1
Isolation	Bacterial_microflora_of_the_marine_dinoflagellate_Scrippseilla_trochidea	0	1003	1	47125	0	97.916	0	1	1	1	1	0	1	1	1	1	1
Isolation	Bacterium_isolated_from_soil_of_a_ginseng_field	0	1003	1	47125	0	97.916	0	1	1	1	1	0	1	1	1	1	1
Isolation	Baechu_kimchi	0	1003	1	47125	0	97.916	0	1	1	1	1	0	1	1	1	1	1
Isolation	Baerhu_Soda_Lake_in_Inner_Mongolia_Autonomous_Region_China	0	1003	1	47125	0	97.916	0	1	1	1	1	0	1	1	1	1	1
Isolation	Bahia	0	1003	1	47125	0	97.916	0	1	1	1	1	0	1	1	1	1	1
Isolation	Baird's_Tapir_feces	0	1003	1	47125	0	97.916	0	1	1	1	1	0	1	1	1	1	1
Isolation	Baizongia_pistaciae	0	1003	1	47125	0	97.916	0	1	1	1	1	0	1	1	1	1	1
Isolation	Bakery_industry_product	0	1003	1	47125	0	97.916	0	1	1	1	1	0	1	1	1	1	1
Isolation	Balb_c_mice_spleen_and_liver	0	1003	1	47125	0	97.916	0	1	1	1	1	0	1	1	1	1	1
Isolation	Baltic_Sea	0	1003	5	47121	0	97.9158	0	1	1	1	3	0	3	0.25	0.25	1	1
Isolation	Bamboo_forest	0	1003	1	47125	0	97.916	0	1	1	1	1	0	1	1	1	1	1
Isolation	Banana_Xanthomonas_wilt_isolated_in_Tanzania.	0	1003	1	47125	0	97.916	0	1	1	1	1	0	1	1	1	1	1
Isolation	Banana_Xanthomonas_wilt_isolated_in_Uganda.	0	1003	1	47125	0	97.916	0	1	1	1	1	0	1	1	1	1	1
Isolation	Banana_Xanthomonas_wilt_isolated_in_Uganda	0	1003	1	47125	0	97.916	0	1	1	1	1	0	1	1	1	1	1
Isolation	Banana_Xanthomonas_wilt.	0	1003	1	47125	0	97.916	0	1	1	1	1	0	1	1	1	1	1
Isolation	Banana_bacterial_wilt_from_infected_banana_pseudostem	0	1003	1	47125	0	97.916	0	1	1	1	1	0	1	1	1	1	1
Isolation	Bandicoot_rats_(Bandicota_sp.)_captured_in_Myanmar_(Burma)_in_the_1970s	0	1003	1	47125	0	97.916	0	1	1	1	1	0	1	1	1	1	1
Isolation	Bangladesh_in_1998	0	1003	1	47125	0	97.916	0	1	1	1	1	0	1	1	1	1	1
Isolation	Bangladesh_patient	0	1003	1	47125	0	97.916	0	1	1	1	1	0	1	1	1	1	1
Isolation	Bangledesh	0	1003	0	47126	0	97.916		1	1	1	0	0	0	1	1	1	1
Isolation	Barataria_Bay_LA_Louisiana	0	1003	1	47125	0	97.916	0	1	1	1	1	0	1	1	1	1	1
Isolation	Barbados_Harbor_from_surface_waters	0	1003	1	47125	0	97.916	0	1	1	1	1	0	1	1	1	1	1
Isolation	Bare_Island_Botany_Bay_Sydney_Australia	0	1003	1	47125	0	97.916	0	1	1	1	1	0	1	1	1	1	1
Isolation	Bare_Island_Sydney_Australia	0	1003	5	47121	0	97.9158	0	1	1	1	5	0	5	0.0625	0.0625	1	1
Isolation	Bare_Island	0	1003	1	47125	0	97.916	0	1	1	1	1	0	1	1	1	1	1
Isolation	Bark_canker_in_Persian_walnut	0	1003	0	47126	0	97.916		1	1	1	0	0	0	1	1	1	1
Isolation	Bark_canker_on_stem_of_Italian_alder_Alnus_cordata	0	1003	0	47126	0	97.916		1	1	1	0	0	0	1	1	1	1
Isolation	Barnyard_soil	0	1003	1	47125	0	97.916	0	1	1	1	1	0	1	1	1	1	1
Isolation	Barro_Colorado_Island	0	1003	3	47123	0	97.9159	0	1	1	1	2	0	2	0.5	0.5	1	1
Isolation	Base_of_single_tree_in_sidewalk_along_Rollins_Rd._Evidence_of_many_dogs_Boston_Mass	0	1003	1	47125	0	97.916	0	1	1	1	1	0	1	1	1	1	1
Isolation	Bat_wing	0	1003	1	47125	0	97.916	0	1	1	1	1	0	1	1	1	1	1
Isolation	Bath_Hot_Spring_in_Yellowstone_National_Park	0	1003	1	47125	0	97.916	0	1	1	1	1	0	1	1	1	1	1
Isolation	Bath_hot_spring_north_outflow_Yellowstone_National_Park	0	1003	1	47125	0	97.916	0	1	1	1	1	0	1	1	1	1	1
Isolation	Bathymodiolus_sp._specimen_from_hydrothermal_sediment_at_3000_m_depth	0	1003	1	47125	0	97.916	0	1	1	1	1	0	1	1	1	1	1
Isolation	Bavaria_Germany	0	1003	1	47125	0	97.916	0	1	1	1	1	0	1	1	1	1	1
Isolation	Bay_Pomme_d'Or	0	1003	1	47125	0	97.916	0	1	1	1	1	0	1	1	1	1	1
Isolation	Bay_of_Bengal_at_Point_Calimare	0	1003	0	47126	0	97.916		1	1	1	0	0	0	1	1	1	1
Isolation	Beach_Soil	0	1003	1	47125	0	97.916	0	1	1	1	1	0	1	1	1	1	1
Isolation	Beach_mud;_Limon_Costa_Rica	0	1003	1	47125	0	97.916	0	1	1	1	1	0	1	1	1	1	1
Isolation	Beach_sand_at_a_depth_of_1_meter_from_Sweetings_Cay_in_the_Bahamas	0	1003	1	47125	0	97.916	0	1	1	1	1	0	1	1	1	1	1
Isolation	Beach_sand_Biarritz_France	1	1002	0	47126	100	97.9181	inf	0.0208398	1	0.599924	1	1	0	1	1	1	1
Isolation	Beach_sand	0	1003	1	47125	0	97.916	0	1	1	1	1	0	1	1	1	1	1
Isolation	Beach_sediment_sample	0	1003	1	47125	0	97.916	0	1	1	1	1	0	1	1	1	1	1
Isolation	Beach_silt	0	1003	1	47125	0	97.916	0	1	1	1	1	0	1	1	1	1	1
Isolation	Beach_Caister-on-Sea	0	1003	1	47125	0	97.916	0	1	1	1	1	0	1	1	1	1	1
Isolation	Beef_Trim_Isolate	0	1003	1	47125	0	97.916	0	1	1	1	1	0	1	1	1	1	1
Isolation	Beef_Trim_VTEC_broth	0	1003	1	47125	0	97.916	0	1	1	1	1	0	1	1	1	1	1
Isolation	Beef_Trim	0	1003	2	47124	0	97.9159	0	1	1	1	2	0	2	0.5	0.5	1	1
Isolation	Beef_chow_mein_and_rice_food_poisoning	0	1003	1	47125	0	97.916	0	1	1	1	1	0	1	1	1	1	1
Isolation	Beef	0	1003	2	47124	0	97.9159	0	1	1	1	2	0	2	0.5	0.5	1	1
Isolation	Beer	0	1003	5	47121	0	97.9158	0	1	1	1	2	0	2	0.5	0.5	1	1
Isolation	Beijing	0	1003	1	47125	0	97.916	0	1	1	1	1	0	1	1	1	1	1
Isolation	Beira_Mozambique_in_2004	0	1003	2	47124	0	97.9159	0	1	1	1	1	0	1	1	1	1	1
Isolation	Bekasi_Indonesia	0	1003	1	47125	0	97.916	0	1	1	1	1	0	1	1	1	1	1
Isolation	Belgium_Congo	0	1003	1	47125	0	97.916	0	1	1	1	1	0	1	1	1	1	1
Isolation	Belgium	0	1003	1	47125	0	97.916	0	1	1	1	1	0	1	1	1	1	1
Isolation	Bemisia_tabaci	0	1003	1	47125	0	97.916	0	1	1	1	1	0	1	1	1	1	1
Isolation	Benthic_microbial_mat_in_a_brackish_pond_(R2)_located_on_the_rim_of_the_Rangiroa_atoll	0	1003	1	47125	0	97.916	0	1	1	1	1	0	1	1	1	1	1
Isolation	Beppu_Hot_Springs_in_the_geothermal_area_of_Kyushu_Island_Japan	0	1003	1	47125	0	97.916	0	1	1	1	1	0	1	1	1	1	1
Isolation	Beppu_hot_spring_in_Japan	0	1003	1	47125	0	97.916	0	1	1	1	1	0	1	1	1	1	1
Isolation	Bergen_op_Zoom	0	1003	1	47125	0	97.916	0	1	1	1	1	0	1	1	1	1	1
Isolation	Berkeley_Marina	0	1003	1	47125	0	97.916	0	1	1	1	1	0	1	1	1	1	1
Isolation	Berkeley_CA_USA	0	1003	1	47125	0	97.916	0	1	1	1	1	0	1	1	1	1	1
Isolation	Berkeley_CA	0	1003	1	47125	0	97.916	0	1	1	1	1	0	1	1	1	1	1
Isolation	Bezek	0	1003	0	47126	0	97.916		1	1	1	0	0	0	1	1	1	1
Isolation	Bhitarkanika_National_Park_Odisha_India	0	1003	1	47125	0	97.916	0	1	1	1	1	0	1	1	1	1	1
Isolation	Bielefeld	0	1003	1	47125	0	97.916	0	1	1	1	1	0	1	1	1	1	1
Isolation	Biesbosch	0	1003	2	47124	0	97.9159	0	1	1	1	1	0	1	1	1	1	1
Isolation	Bigelow?Laboratory?dock_West_Boothbay_Harbor_Maine_USA	0	1003	10	47116	0	97.9156	0	1	1	1	1	0	1	1	1	1	1
Isolation	Bile_fluid	0	1003	1	47125	0	97.916	0	1	1	1	1	0	1	1	1	1	1
Isolation	Bile_from_a_patient_with_cholecystitis_March_1998_Johanne_Lefebvre	0	1003	2	47124	0	97.9159	0	1	1	1	1	0	1	1	1	1	1
Isolation	Biocathode_MCL	1	1002	0	47126	100	97.9181	inf	0.0208398	1	0.599924	1	1	0	1	1	1	1
Isolation	Biofilm_in_a_drinking_water_reservoir	0	1003	2	47124	0	97.9159	0	1	1	1	1	0	1	1	1	1	1
Isolation	Biofilm_isolate_from_an_industrial_water_system.	0	1003	1	47125	0	97.916	0	1	1	1	1	0	1	1	1	1	1
Isolation	Biofilm_sample_from_a_hot_spring	0	1003	1	47125	0	97.916	0	1	1	1	1	0	1	1	1	1	1
Isolation	Biofilm	0	1003	1	47125	0	97.916	0	1	1	1	1	0	1	1	1	1	1
Isolation	Biofilter_from_an_oil_mill	0	1003	1	47125	0	97.916	0	1	1	1	1	0	1	1	1	1	1
Isolation	Biofilter_of_a_marine_aquaculture_system	0	1003	1	47125	0	97.916	0	1	1	1	1	0	1	1	1	1	1
Isolation	Biogas_Reactor_Germany_Bonn	0	1003	2	47124	0	97.9159	0	1	1	1	1	0	1	1	1	1	1
Isolation	Biogas_plant_fermenter	0	1003	35	47091	0	97.9145	0	1	1	1	13	0	13	0.000244141	0.000244141	1	0.0571751
Isolation	Biogas_reactor_fed_with_swine_manure	0	1003	1	47125	0	97.916	0	1	1	1	1	0	1	1	1	1	1
[truncated: 9,274 more rows]
