# Supplementary material for: The extracellular contractile injection system is enriched in environmental microbes and associates with numerous toxins
Source: Nat Commun. 2021 Jun 18;12:3743. doi: 10.1038/s41467-021-23777-7 (PMC8213781; doi:10.1038/s41467-021-23777-7)
Supplement: Supplementary file 12 — Supplementary Data 9 [file 41467_2021_23777_MOESM12_ESM.xlsx]

## Sheet: Blast Afp13 vs Virus and Phage
AFP13 Query (IMG gene ID)	subject ID virus	percent ID	length of blast hit	evalue_virus	bitscore_virus	Virus Name	Virus Protein Name	subject ID phage	percent ID	length of blast hit	evalue_phage	bitscore_phage	stitle_phage	Phage Name	Phage Protein Name
2785321959	ADX06690.1	33.333	234	2.36e-17	87	Organic Lake phycodnavirus	putative phage tail collar domain family	AZF90167.1	34.831	178	4.14e-18	85.9	0	Phage 5P_1	hypothetical protein
2785321959	ADX06690.1	33.333	234	2.36e-17	87	Organic Lake phycodnavirus	putative phage tail collar domain family	AUS03041.1	27.869	183	8.83e-11	65.1	0	Vibrio phage 2.275.O._10N.286.54.E11	tail collar domain protein
2785321959	ADX06690.1	33.333	234	2.36e-17	87	Organic Lake phycodnavirus	putative phage tail collar domain family	BAQ90098.1	30.18	222	2.69e-10	64.7	0	uncultured Mediterranean phage uvMED	phage tail fiber-like protein
2785321959	ADX06690.1	33.333	234	2.36e-17	87	Organic Lake phycodnavirus	putative phage tail collar domain family	AWY03095.1	28.571	182	3.8e-09	59.7	0	Pseudomonas phage SCYZ1	tail fiber protein
2785321959	ADX06690.1	33.333	234	2.36e-17	87	Organic Lake phycodnavirus	putative phage tail collar domain family	AUR99106.1	34.821	112	1.85e-08	57.8	0	Vibrio phage 1.262.O._10N.286.51.A9	hypothetical protein
2785321959	ADX06690.1	33.333	234	2.36e-17	87	Organic Lake phycodnavirus	putative phage tail collar domain family	QBJ00585.1	25.824	182	4.94e-07	53.5	0	Vibrio phage vB_VpP_BA6	tail fiber protein
2785321959	ADX06690.1	33.333	234	2.36e-17	87	Organic Lake phycodnavirus	putative phage tail collar domain family	YP_006907052.1	27.451	204	6.58e-07	52.8	0	Pseudomonas phage UFV-P2	tail fiber protein
2785321959	ADX06690.1	33.333	234	2.36e-17	87	Organic Lake phycodnavirus	putative phage tail collar domain family	AZF90169.1	32.292	96	1.07e-06	52.8	0	Phage 5P_1	tail fiber protein
2785321959	ADX06690.1	33.333	234	2.36e-17	87	Organic Lake phycodnavirus	putative phage tail collar domain family	YP_214255.1	50	38	4.15e-06	52.4	0	Prochlorococcus phage P-SSM2	phage tail fiber-like protein
2785321959	ADX06690.1	33.333	234	2.36e-17	87	Organic Lake phycodnavirus	putative phage tail collar domain family	QHB38613.1	38.144	97	5.02e-06	51.2	0	Flavobacterium phage vB_FspM_pippi8-1	structural protein
2785321959	ADX06690.1	33.333	234	2.36e-17	87	Organic Lake phycodnavirus	putative phage tail collar domain family	AXF42100.1	30.208	96	7.68e-06	51.2	0	Synechococcus T7-like virus S-TIP37	hypothetical protein
2785321959	ADX06690.1	33.333	234	2.36e-17	87	Organic Lake phycodnavirus	putative phage tail collar domain family	AII27500.1	28.333	180	2.84e-05	48.1	0	Vibrio phage VPp1	tail fiber protein
2785321959	ADX06690.1	33.333	234	2.36e-17	87	Organic Lake phycodnavirus	putative phage tail collar domain family	QHB38507.1	37.113	97	4.75e-05	48.1	0	Flavobacterium phage vB_FspM_lotta8-1	structural protein
2785321959	ADX06690.1	33.333	234	2.36e-17	87	Organic Lake phycodnavirus	putative phage tail collar domain family	QGH72303.1	46.154	52	0.000171	47	0	Podoviridae sp. ctg2L5	baseplate structural protein
2785321959	ADX06690.1	33.333	234	2.36e-17	87	Organic Lake phycodnavirus	putative phage tail collar domain family	AWD90625.1	24.49	147	0.000487	45.4	0	Pseudomonas phage Njord	hypothetical protein
2785321959	VBB19014.1	32.24	183	1.66e-11	68.9	Yasminevirus sp. GU-2018	hypothetical protein	AZF90167.1	34.831	178	4.14e-18	85.9	0	Phage 5P_1	hypothetical protein
2785321959	VBB19014.1	32.24	183	1.66e-11	68.9	Yasminevirus sp. GU-2018	hypothetical protein	AUS03041.1	27.869	183	8.83e-11	65.1	0	Vibrio phage 2.275.O._10N.286.54.E11	tail collar domain protein
2785321959	VBB19014.1	32.24	183	1.66e-11	68.9	Yasminevirus sp. GU-2018	hypothetical protein	BAQ90098.1	30.18	222	2.69e-10	64.7	0	uncultured Mediterranean phage uvMED	phage tail fiber-like protein
2785321959	VBB19014.1	32.24	183	1.66e-11	68.9	Yasminevirus sp. GU-2018	hypothetical protein	AWY03095.1	28.571	182	3.8e-09	59.7	0	Pseudomonas phage SCYZ1	tail fiber protein
2785321959	VBB19014.1	32.24	183	1.66e-11	68.9	Yasminevirus sp. GU-2018	hypothetical protein	AUR99106.1	34.821	112	1.85e-08	57.8	0	Vibrio phage 1.262.O._10N.286.51.A9	hypothetical protein
2785321959	VBB19014.1	32.24	183	1.66e-11	68.9	Yasminevirus sp. GU-2018	hypothetical protein	QBJ00585.1	25.824	182	4.94e-07	53.5	0	Vibrio phage vB_VpP_BA6	tail fiber protein
2785321959	VBB19014.1	32.24	183	1.66e-11	68.9	Yasminevirus sp. GU-2018	hypothetical protein	YP_006907052.1	27.451	204	6.58e-07	52.8	0	Pseudomonas phage UFV-P2	tail fiber protein
2785321959	VBB19014.1	32.24	183	1.66e-11	68.9	Yasminevirus sp. GU-2018	hypothetical protein	AZF90169.1	32.292	96	1.07e-06	52.8	0	Phage 5P_1	tail fiber protein
2785321959	VBB19014.1	32.24	183	1.66e-11	68.9	Yasminevirus sp. GU-2018	hypothetical protein	YP_214255.1	50	38	4.15e-06	52.4	0	Prochlorococcus phage P-SSM2	phage tail fiber-like protein
2785321959	VBB19014.1	32.24	183	1.66e-11	68.9	Yasminevirus sp. GU-2018	hypothetical protein	QHB38613.1	38.144	97	5.02e-06	51.2	0	Flavobacterium phage vB_FspM_pippi8-1	structural protein
2785321959	VBB19014.1	32.24	183	1.66e-11	68.9	Yasminevirus sp. GU-2018	hypothetical protein	AXF42100.1	30.208	96	7.68e-06	51.2	0	Synechococcus T7-like virus S-TIP37	hypothetical protein
2785321959	VBB19014.1	32.24	183	1.66e-11	68.9	Yasminevirus sp. GU-2018	hypothetical protein	AII27500.1	28.333	180	2.84e-05	48.1	0	Vibrio phage VPp1	tail fiber protein
2785321959	VBB19014.1	32.24	183	1.66e-11	68.9	Yasminevirus sp. GU-2018	hypothetical protein	QHB38507.1	37.113	97	4.75e-05	48.1	0	Flavobacterium phage vB_FspM_lotta8-1	structural protein
2785321959	VBB19014.1	32.24	183	1.66e-11	68.9	Yasminevirus sp. GU-2018	hypothetical protein	QGH72303.1	46.154	52	0.000171	47	0	Podoviridae sp. ctg2L5	baseplate structural protein
2785321959	VBB19014.1	32.24	183	1.66e-11	68.9	Yasminevirus sp. GU-2018	hypothetical protein	AWD90625.1	24.49	147	0.000487	45.4	0	Pseudomonas phage Njord	hypothetical protein
2785321959	VBB18684.1	62.162	37	4.92e-09	61.2	Yasminevirus sp. GU-2018	hypothetical protein	AZF90167.1	34.831	178	4.14e-18	85.9	0	Phage 5P_1	hypothetical protein
2785321959	VBB18684.1	62.162	37	4.92e-09	61.2	Yasminevirus sp. GU-2018	hypothetical protein	AUS03041.1	27.869	183	8.83e-11	65.1	0	Vibrio phage 2.275.O._10N.286.54.E11	tail collar domain protein
2785321959	VBB18684.1	62.162	37	4.92e-09	61.2	Yasminevirus sp. GU-2018	hypothetical protein	BAQ90098.1	30.18	222	2.69e-10	64.7	0	uncultured Mediterranean phage uvMED	phage tail fiber-like protein
2785321959	VBB18684.1	62.162	37	4.92e-09	61.2	Yasminevirus sp. GU-2018	hypothetical protein	AWY03095.1	28.571	182	3.8e-09	59.7	0	Pseudomonas phage SCYZ1	tail fiber protein
2785321959	VBB18684.1	62.162	37	4.92e-09	61.2	Yasminevirus sp. GU-2018	hypothetical protein	AUR99106.1	34.821	112	1.85e-08	57.8	0	Vibrio phage 1.262.O._10N.286.51.A9	hypothetical protein
2785321959	VBB18684.1	62.162	37	4.92e-09	61.2	Yasminevirus sp. GU-2018	hypothetical protein	QBJ00585.1	25.824	182	4.94e-07	53.5	0	Vibrio phage vB_VpP_BA6	tail fiber protein
2785321959	VBB18684.1	62.162	37	4.92e-09	61.2	Yasminevirus sp. GU-2018	hypothetical protein	YP_006907052.1	27.451	204	6.58e-07	52.8	0	Pseudomonas phage UFV-P2	tail fiber protein
2785321959	VBB18684.1	62.162	37	4.92e-09	61.2	Yasminevirus sp. GU-2018	hypothetical protein	AZF90169.1	32.292	96	1.07e-06	52.8	0	Phage 5P_1	tail fiber protein
2785321959	VBB18684.1	62.162	37	4.92e-09	61.2	Yasminevirus sp. GU-2018	hypothetical protein	YP_214255.1	50	38	4.15e-06	52.4	0	Prochlorococcus phage P-SSM2	phage tail fiber-like protein
2785321959	VBB18684.1	62.162	37	4.92e-09	61.2	Yasminevirus sp. GU-2018	hypothetical protein	QHB38613.1	38.144	97	5.02e-06	51.2	0	Flavobacterium phage vB_FspM_pippi8-1	structural protein
2785321959	VBB18684.1	62.162	37	4.92e-09	61.2	Yasminevirus sp. GU-2018	hypothetical protein	AXF42100.1	30.208	96	7.68e-06	51.2	0	Synechococcus T7-like virus S-TIP37	hypothetical protein
2785321959	VBB18684.1	62.162	37	4.92e-09	61.2	Yasminevirus sp. GU-2018	hypothetical protein	AII27500.1	28.333	180	2.84e-05	48.1	0	Vibrio phage VPp1	tail fiber protein
2785321959	VBB18684.1	62.162	37	4.92e-09	61.2	Yasminevirus sp. GU-2018	hypothetical protein	QHB38507.1	37.113	97	4.75e-05	48.1	0	Flavobacterium phage vB_FspM_lotta8-1	structural protein
2785321959	VBB18684.1	62.162	37	4.92e-09	61.2	Yasminevirus sp. GU-2018	hypothetical protein	QGH72303.1	46.154	52	0.000171	47	0	Podoviridae sp. ctg2L5	baseplate structural protein
2785321959	VBB18684.1	62.162	37	4.92e-09	61.2	Yasminevirus sp. GU-2018	hypothetical protein	AWD90625.1	24.49	147	0.000487	45.4	0	Pseudomonas phage Njord	hypothetical protein
2785321959	YP_008052415.1	27.568	185	4.95e-07	57.8	Phaeocystis globosa virus	phage tail collar domain family protein	AZF90167.1	34.831	178	4.14e-18	85.9	0	Phage 5P_1	hypothetical protein
2785321959	YP_008052415.1	27.568	185	4.95e-07	57.8	Phaeocystis globosa virus	phage tail collar domain family protein	AUS03041.1	27.869	183	8.83e-11	65.1	0	Vibrio phage 2.275.O._10N.286.54.E11	tail collar domain protein
2785321959	YP_008052415.1	27.568	185	4.95e-07	57.8	Phaeocystis globosa virus	phage tail collar domain family protein	BAQ90098.1	30.18	222	2.69e-10	64.7	0	uncultured Mediterranean phage uvMED	phage tail fiber-like protein
2785321959	YP_008052415.1	27.568	185	4.95e-07	57.8	Phaeocystis globosa virus	phage tail collar domain family protein	AWY03095.1	28.571	182	3.8e-09	59.7	0	Pseudomonas phage SCYZ1	tail fiber protein
2785321959	YP_008052415.1	27.568	185	4.95e-07	57.8	Phaeocystis globosa virus	phage tail collar domain family protein	AUR99106.1	34.821	112	1.85e-08	57.8	0	Vibrio phage 1.262.O._10N.286.51.A9	hypothetical protein
2785321959	YP_008052415.1	27.568	185	4.95e-07	57.8	Phaeocystis globosa virus	phage tail collar domain family protein	QBJ00585.1	25.824	182	4.94e-07	53.5	0	Vibrio phage vB_VpP_BA6	tail fiber protein
2785321959	YP_008052415.1	27.568	185	4.95e-07	57.8	Phaeocystis globosa virus	phage tail collar domain family protein	YP_006907052.1	27.451	204	6.58e-07	52.8	0	Pseudomonas phage UFV-P2	tail fiber protein
2785321959	YP_008052415.1	27.568	185	4.95e-07	57.8	Phaeocystis globosa virus	phage tail collar domain family protein	AZF90169.1	32.292	96	1.07e-06	52.8	0	Phage 5P_1	tail fiber protein
2785321959	YP_008052415.1	27.568	185	4.95e-07	57.8	Phaeocystis globosa virus	phage tail collar domain family protein	YP_214255.1	50	38	4.15e-06	52.4	0	Prochlorococcus phage P-SSM2	phage tail fiber-like protein
2785321959	YP_008052415.1	27.568	185	4.95e-07	57.8	Phaeocystis globosa virus	phage tail collar domain family protein	QHB38613.1	38.144	97	5.02e-06	51.2	0	Flavobacterium phage vB_FspM_pippi8-1	structural protein
2785321959	YP_008052415.1	27.568	185	4.95e-07	57.8	Phaeocystis globosa virus	phage tail collar domain family protein	AXF42100.1	30.208	96	7.68e-06	51.2	0	Synechococcus T7-like virus S-TIP37	hypothetical protein
2785321959	YP_008052415.1	27.568	185	4.95e-07	57.8	Phaeocystis globosa virus	phage tail collar domain family protein	AII27500.1	28.333	180	2.84e-05	48.1	0	Vibrio phage VPp1	tail fiber protein
2785321959	YP_008052415.1	27.568	185	4.95e-07	57.8	Phaeocystis globosa virus	phage tail collar domain family protein	QHB38507.1	37.113	97	4.75e-05	48.1	0	Flavobacterium phage vB_FspM_lotta8-1	structural protein
2785321959	YP_008052415.1	27.568	185	4.95e-07	57.8	Phaeocystis globosa virus	phage tail collar domain family protein	QGH72303.1	46.154	52	0.000171	47	0	Podoviridae sp. ctg2L5	baseplate structural protein
2785321959	YP_008052415.1	27.568	185	4.95e-07	57.8	Phaeocystis globosa virus	phage tail collar domain family protein	AWD90625.1	24.49	147	0.000487	45.4	0	Pseudomonas phage Njord	hypothetical protein
2785321959	AYV76022.1	29.208	202	2.52e-07	56.2	Terrestrivirus sp.	hypothetical protein	AZF90167.1	34.831	178	4.14e-18	85.9	0	Phage 5P_1	hypothetical protein
2785321959	AYV76022.1	29.208	202	2.52e-07	56.2	Terrestrivirus sp.	hypothetical protein	AUS03041.1	27.869	183	8.83e-11	65.1	0	Vibrio phage 2.275.O._10N.286.54.E11	tail collar domain protein
2785321959	AYV76022.1	29.208	202	2.52e-07	56.2	Terrestrivirus sp.	hypothetical protein	BAQ90098.1	30.18	222	2.69e-10	64.7	0	uncultured Mediterranean phage uvMED	phage tail fiber-like protein
2785321959	AYV76022.1	29.208	202	2.52e-07	56.2	Terrestrivirus sp.	hypothetical protein	AWY03095.1	28.571	182	3.8e-09	59.7	0	Pseudomonas phage SCYZ1	tail fiber protein
2785321959	AYV76022.1	29.208	202	2.52e-07	56.2	Terrestrivirus sp.	hypothetical protein	AUR99106.1	34.821	112	1.85e-08	57.8	0	Vibrio phage 1.262.O._10N.286.51.A9	hypothetical protein
2785321959	AYV76022.1	29.208	202	2.52e-07	56.2	Terrestrivirus sp.	hypothetical protein	QBJ00585.1	25.824	182	4.94e-07	53.5	0	Vibrio phage vB_VpP_BA6	tail fiber protein
2785321959	AYV76022.1	29.208	202	2.52e-07	56.2	Terrestrivirus sp.	hypothetical protein	YP_006907052.1	27.451	204	6.58e-07	52.8	0	Pseudomonas phage UFV-P2	tail fiber protein
2785321959	AYV76022.1	29.208	202	2.52e-07	56.2	Terrestrivirus sp.	hypothetical protein	AZF90169.1	32.292	96	1.07e-06	52.8	0	Phage 5P_1	tail fiber protein
2785321959	AYV76022.1	29.208	202	2.52e-07	56.2	Terrestrivirus sp.	hypothetical protein	YP_214255.1	50	38	4.15e-06	52.4	0	Prochlorococcus phage P-SSM2	phage tail fiber-like protein
2785321959	AYV76022.1	29.208	202	2.52e-07	56.2	Terrestrivirus sp.	hypothetical protein	QHB38613.1	38.144	97	5.02e-06	51.2	0	Flavobacterium phage vB_FspM_pippi8-1	structural protein
2785321959	AYV76022.1	29.208	202	2.52e-07	56.2	Terrestrivirus sp.	hypothetical protein	AXF42100.1	30.208	96	7.68e-06	51.2	0	Synechococcus T7-like virus S-TIP37	hypothetical protein
2785321959	AYV76022.1	29.208	202	2.52e-07	56.2	Terrestrivirus sp.	hypothetical protein	AII27500.1	28.333	180	2.84e-05	48.1	0	Vibrio phage VPp1	tail fiber protein
2785321959	AYV76022.1	29.208	202	2.52e-07	56.2	Terrestrivirus sp.	hypothetical protein	QHB38507.1	37.113	97	4.75e-05	48.1	0	Flavobacterium phage vB_FspM_lotta8-1	structural protein
2785321959	AYV76022.1	29.208	202	2.52e-07	56.2	Terrestrivirus sp.	hypothetical protein	QGH72303.1	46.154	52	0.000171	47	0	Podoviridae sp. ctg2L5	baseplate structural protein
2785321959	AYV76022.1	29.208	202	2.52e-07	56.2	Terrestrivirus sp.	hypothetical protein	AWD90625.1	24.49	147	0.000487	45.4	0	Pseudomonas phage Njord	hypothetical protein
2785321959	QBK89126.1	26.455	189	9.41e-07	54.7	Mimivirus LCMiAC02	tail collar domain protein	AZF90167.1	34.831	178	4.14e-18	85.9	0	Phage 5P_1	hypothetical protein
2785321959	QBK89126.1	26.455	189	9.41e-07	54.7	Mimivirus LCMiAC02	tail collar domain protein	AUS03041.1	27.869	183	8.83e-11	65.1	0	Vibrio phage 2.275.O._10N.286.54.E11	tail collar domain protein
2785321959	QBK89126.1	26.455	189	9.41e-07	54.7	Mimivirus LCMiAC02	tail collar domain protein	BAQ90098.1	30.18	222	2.69e-10	64.7	0	uncultured Mediterranean phage uvMED	phage tail fiber-like protein
2785321959	QBK89126.1	26.455	189	9.41e-07	54.7	Mimivirus LCMiAC02	tail collar domain protein	AWY03095.1	28.571	182	3.8e-09	59.7	0	Pseudomonas phage SCYZ1	tail fiber protein
2785321959	QBK89126.1	26.455	189	9.41e-07	54.7	Mimivirus LCMiAC02	tail collar domain protein	AUR99106.1	34.821	112	1.85e-08	57.8	0	Vibrio phage 1.262.O._10N.286.51.A9	hypothetical protein
2785321959	QBK89126.1	26.455	189	9.41e-07	54.7	Mimivirus LCMiAC02	tail collar domain protein	QBJ00585.1	25.824	182	4.94e-07	53.5	0	Vibrio phage vB_VpP_BA6	tail fiber protein
2785321959	QBK89126.1	26.455	189	9.41e-07	54.7	Mimivirus LCMiAC02	tail collar domain protein	YP_006907052.1	27.451	204	6.58e-07	52.8	0	Pseudomonas phage UFV-P2	tail fiber protein
2785321959	QBK89126.1	26.455	189	9.41e-07	54.7	Mimivirus LCMiAC02	tail collar domain protein	AZF90169.1	32.292	96	1.07e-06	52.8	0	Phage 5P_1	tail fiber protein
2785321959	QBK89126.1	26.455	189	9.41e-07	54.7	Mimivirus LCMiAC02	tail collar domain protein	YP_214255.1	50	38	4.15e-06	52.4	0	Prochlorococcus phage P-SSM2	phage tail fiber-like protein
2785321959	QBK89126.1	26.455	189	9.41e-07	54.7	Mimivirus LCMiAC02	tail collar domain protein	QHB38613.1	38.144	97	5.02e-06	51.2	0	Flavobacterium phage vB_FspM_pippi8-1	structural protein
2785321959	QBK89126.1	26.455	189	9.41e-07	54.7	Mimivirus LCMiAC02	tail collar domain protein	AXF42100.1	30.208	96	7.68e-06	51.2	0	Synechococcus T7-like virus S-TIP37	hypothetical protein
2785321959	QBK89126.1	26.455	189	9.41e-07	54.7	Mimivirus LCMiAC02	tail collar domain protein	AII27500.1	28.333	180	2.84e-05	48.1	0	Vibrio phage VPp1	tail fiber protein
2785321959	QBK89126.1	26.455	189	9.41e-07	54.7	Mimivirus LCMiAC02	tail collar domain protein	QHB38507.1	37.113	97	4.75e-05	48.1	0	Flavobacterium phage vB_FspM_lotta8-1	structural protein
2785321959	QBK89126.1	26.455	189	9.41e-07	54.7	Mimivirus LCMiAC02	tail collar domain protein	QGH72303.1	46.154	52	0.000171	47	0	Podoviridae sp. ctg2L5	baseplate structural protein
2785321959	QBK89126.1	26.455	189	9.41e-07	54.7	Mimivirus LCMiAC02	tail collar domain protein	AWD90625.1	24.49	147	0.000487	45.4	0	Pseudomonas phage Njord	hypothetical protein
2785321959	ANG08575.1	24.242	198	4.36e-06	54.7	Equine adenovirus 1	fiber protein	AZF90167.1	34.831	178	4.14e-18	85.9	0	Phage 5P_1	hypothetical protein
2785321959	ANG08575.1	24.242	198	4.36e-06	54.7	Equine adenovirus 1	fiber protein	AUS03041.1	27.869	183	8.83e-11	65.1	0	Vibrio phage 2.275.O._10N.286.54.E11	tail collar domain protein
2785321959	ANG08575.1	24.242	198	4.36e-06	54.7	Equine adenovirus 1	fiber protein	BAQ90098.1	30.18	222	2.69e-10	64.7	0	uncultured Mediterranean phage uvMED	phage tail fiber-like protein
2785321959	ANG08575.1	24.242	198	4.36e-06	54.7	Equine adenovirus 1	fiber protein	AWY03095.1	28.571	182	3.8e-09	59.7	0	Pseudomonas phage SCYZ1	tail fiber protein
2785321959	ANG08575.1	24.242	198	4.36e-06	54.7	Equine adenovirus 1	fiber protein	AUR99106.1	34.821	112	1.85e-08	57.8	0	Vibrio phage 1.262.O._10N.286.51.A9	hypothetical protein
2785321959	ANG08575.1	24.242	198	4.36e-06	54.7	Equine adenovirus 1	fiber protein	QBJ00585.1	25.824	182	4.94e-07	53.5	0	Vibrio phage vB_VpP_BA6	tail fiber protein
2785321959	ANG08575.1	24.242	198	4.36e-06	54.7	Equine adenovirus 1	fiber protein	YP_006907052.1	27.451	204	6.58e-07	52.8	0	Pseudomonas phage UFV-P2	tail fiber protein
2785321959	ANG08575.1	24.242	198	4.36e-06	54.7	Equine adenovirus 1	fiber protein	AZF90169.1	32.292	96	1.07e-06	52.8	0	Phage 5P_1	tail fiber protein
2785321959	ANG08575.1	24.242	198	4.36e-06	54.7	Equine adenovirus 1	fiber protein	YP_214255.1	50	38	4.15e-06	52.4	0	Prochlorococcus phage P-SSM2	phage tail fiber-like protein
2785321959	ANG08575.1	24.242	198	4.36e-06	54.7	Equine adenovirus 1	fiber protein	QHB38613.1	38.144	97	5.02e-06	51.2	0	Flavobacterium phage vB_FspM_pippi8-1	structural protein
2785321959	ANG08575.1	24.242	198	4.36e-06	54.7	Equine adenovirus 1	fiber protein	AXF42100.1	30.208	96	7.68e-06	51.2	0	Synechococcus T7-like virus S-TIP37	hypothetical protein
2785321959	ANG08575.1	24.242	198	4.36e-06	54.7	Equine adenovirus 1	fiber protein	AII27500.1	28.333	180	2.84e-05	48.1	0	Vibrio phage VPp1	tail fiber protein
2785321959	ANG08575.1	24.242	198	4.36e-06	54.7	Equine adenovirus 1	fiber protein	QHB38507.1	37.113	97	4.75e-05	48.1	0	Flavobacterium phage vB_FspM_lotta8-1	structural protein
2785321959	ANG08575.1	24.242	198	4.36e-06	54.7	Equine adenovirus 1	fiber protein	QGH72303.1	46.154	52	0.000171	47	0	Podoviridae sp. ctg2L5	baseplate structural protein
2785321959	ANG08575.1	24.242	198	4.36e-06	54.7	Equine adenovirus 1	fiber protein	AWD90625.1	24.49	147	0.000487	45.4	0	Pseudomonas phage Njord	hypothetical protein
2785321959	QDA77099.1	27.933	179	7.87e-06	53.5	Bat mastadenovirus B	fiber	AZF90167.1	34.831	178	4.14e-18	85.9	0	Phage 5P_1	hypothetical protein
2785321959	QDA77099.1	27.933	179	7.87e-06	53.5	Bat mastadenovirus B	fiber	AUS03041.1	27.869	183	8.83e-11	65.1	0	Vibrio phage 2.275.O._10N.286.54.E11	tail collar domain protein
2785321959	QDA77099.1	27.933	179	7.87e-06	53.5	Bat mastadenovirus B	fiber	BAQ90098.1	30.18	222	2.69e-10	64.7	0	uncultured Mediterranean phage uvMED	phage tail fiber-like protein
2785321959	QDA77099.1	27.933	179	7.87e-06	53.5	Bat mastadenovirus B	fiber	AWY03095.1	28.571	182	3.8e-09	59.7	0	Pseudomonas phage SCYZ1	tail fiber protein
2785321959	QDA77099.1	27.933	179	7.87e-06	53.5	Bat mastadenovirus B	fiber	AUR99106.1	34.821	112	1.85e-08	57.8	0	Vibrio phage 1.262.O._10N.286.51.A9	hypothetical protein
2785321959	QDA77099.1	27.933	179	7.87e-06	53.5	Bat mastadenovirus B	fiber	QBJ00585.1	25.824	182	4.94e-07	53.5	0	Vibrio phage vB_VpP_BA6	tail fiber protein
2785321959	QDA77099.1	27.933	179	7.87e-06	53.5	Bat mastadenovirus B	fiber	YP_006907052.1	27.451	204	6.58e-07	52.8	0	Pseudomonas phage UFV-P2	tail fiber protein
2785321959	QDA77099.1	27.933	179	7.87e-06	53.5	Bat mastadenovirus B	fiber	AZF90169.1	32.292	96	1.07e-06	52.8	0	Phage 5P_1	tail fiber protein
2785321959	QDA77099.1	27.933	179	7.87e-06	53.5	Bat mastadenovirus B	fiber	YP_214255.1	50	38	4.15e-06	52.4	0	Prochlorococcus phage P-SSM2	phage tail fiber-like protein
2785321959	QDA77099.1	27.933	179	7.87e-06	53.5	Bat mastadenovirus B	fiber	QHB38613.1	38.144	97	5.02e-06	51.2	0	Flavobacterium phage vB_FspM_pippi8-1	structural protein
2785321959	QDA77099.1	27.933	179	7.87e-06	53.5	Bat mastadenovirus B	fiber	AXF42100.1	30.208	96	7.68e-06	51.2	0	Synechococcus T7-like virus S-TIP37	hypothetical protein
2785321959	QDA77099.1	27.933	179	7.87e-06	53.5	Bat mastadenovirus B	fiber	AII27500.1	28.333	180	2.84e-05	48.1	0	Vibrio phage VPp1	tail fiber protein
2785321959	QDA77099.1	27.933	179	7.87e-06	53.5	Bat mastadenovirus B	fiber	QHB38507.1	37.113	97	4.75e-05	48.1	0	Flavobacterium phage vB_FspM_lotta8-1	structural protein
2785321959	QDA77099.1	27.933	179	7.87e-06	53.5	Bat mastadenovirus B	fiber	QGH72303.1	46.154	52	0.000171	47	0	Podoviridae sp. ctg2L5	baseplate structural protein
2785321959	QDA77099.1	27.933	179	7.87e-06	53.5	Bat mastadenovirus B	fiber	AWD90625.1	24.49	147	0.000487	45.4	0	Pseudomonas phage Njord	hypothetical protein
2785321959	YP_004782118.1	27.933	179	7.94e-06	53.5	Bat adenovirus 2	fiber	AZF90167.1	34.831	178	4.14e-18	85.9	0	Phage 5P_1	hypothetical protein
2785321959	YP_004782118.1	27.933	179	7.94e-06	53.5	Bat adenovirus 2	fiber	AUS03041.1	27.869	183	8.83e-11	65.1	0	Vibrio phage 2.275.O._10N.286.54.E11	tail collar domain protein
2785321959	YP_004782118.1	27.933	179	7.94e-06	53.5	Bat adenovirus 2	fiber	BAQ90098.1	30.18	222	2.69e-10	64.7	0	uncultured Mediterranean phage uvMED	phage tail fiber-like protein
2785321959	YP_004782118.1	27.933	179	7.94e-06	53.5	Bat adenovirus 2	fiber	AWY03095.1	28.571	182	3.8e-09	59.7	0	Pseudomonas phage SCYZ1	tail fiber protein
2785321959	YP_004782118.1	27.933	179	7.94e-06	53.5	Bat adenovirus 2	fiber	AUR99106.1	34.821	112	1.85e-08	57.8	0	Vibrio phage 1.262.O._10N.286.51.A9	hypothetical protein
2785321959	YP_004782118.1	27.933	179	7.94e-06	53.5	Bat adenovirus 2	fiber	QBJ00585.1	25.824	182	4.94e-07	53.5	0	Vibrio phage vB_VpP_BA6	tail fiber protein
2785321959	YP_004782118.1	27.933	179	7.94e-06	53.5	Bat adenovirus 2	fiber	YP_006907052.1	27.451	204	6.58e-07	52.8	0	Pseudomonas phage UFV-P2	tail fiber protein
2785321959	YP_004782118.1	27.933	179	7.94e-06	53.5	Bat adenovirus 2	fiber	AZF90169.1	32.292	96	1.07e-06	52.8	0	Phage 5P_1	tail fiber protein
2785321959	YP_004782118.1	27.933	179	7.94e-06	53.5	Bat adenovirus 2	fiber	YP_214255.1	50	38	4.15e-06	52.4	0	Prochlorococcus phage P-SSM2	phage tail fiber-like protein
2785321959	YP_004782118.1	27.933	179	7.94e-06	53.5	Bat adenovirus 2	fiber	QHB38613.1	38.144	97	5.02e-06	51.2	0	Flavobacterium phage vB_FspM_pippi8-1	structural protein
2785321959	YP_004782118.1	27.933	179	7.94e-06	53.5	Bat adenovirus 2	fiber	AXF42100.1	30.208	96	7.68e-06	51.2	0	Synechococcus T7-like virus S-TIP37	hypothetical protein
2785321959	YP_004782118.1	27.933	179	7.94e-06	53.5	Bat adenovirus 2	fiber	AII27500.1	28.333	180	2.84e-05	48.1	0	Vibrio phage VPp1	tail fiber protein
2785321959	YP_004782118.1	27.933	179	7.94e-06	53.5	Bat adenovirus 2	fiber	QHB38507.1	37.113	97	4.75e-05	48.1	0	Flavobacterium phage vB_FspM_lotta8-1	structural protein
2785321959	YP_004782118.1	27.933	179	7.94e-06	53.5	Bat adenovirus 2	fiber	QGH72303.1	46.154	52	0.000171	47	0	Podoviridae sp. ctg2L5	baseplate structural protein
2785321959	YP_004782118.1	27.933	179	7.94e-06	53.5	Bat adenovirus 2	fiber	AWD90625.1	24.49	147	0.000487	45.4	0	Pseudomonas phage Njord	hypothetical protein
2785321959	YP_009704141.1	26.02	196	1.21e-05	53.1	Bottlenose dolphin adenovirus 1	fiber	AZF90167.1	34.831	178	4.14e-18	85.9	0	Phage 5P_1	hypothetical protein
2785321959	YP_009704141.1	26.02	196	1.21e-05	53.1	Bottlenose dolphin adenovirus 1	fiber	AUS03041.1	27.869	183	8.83e-11	65.1	0	Vibrio phage 2.275.O._10N.286.54.E11	tail collar domain protein
2785321959	YP_009704141.1	26.02	196	1.21e-05	53.1	Bottlenose dolphin adenovirus 1	fiber	BAQ90098.1	30.18	222	2.69e-10	64.7	0	uncultured Mediterranean phage uvMED	phage tail fiber-like protein
2785321959	YP_009704141.1	26.02	196	1.21e-05	53.1	Bottlenose dolphin adenovirus 1	fiber	AWY03095.1	28.571	182	3.8e-09	59.7	0	Pseudomonas phage SCYZ1	tail fiber protein
2785321959	YP_009704141.1	26.02	196	1.21e-05	53.1	Bottlenose dolphin adenovirus 1	fiber	AUR99106.1	34.821	112	1.85e-08	57.8	0	Vibrio phage 1.262.O._10N.286.51.A9	hypothetical protein
2785321959	YP_009704141.1	26.02	196	1.21e-05	53.1	Bottlenose dolphin adenovirus 1	fiber	QBJ00585.1	25.824	182	4.94e-07	53.5	0	Vibrio phage vB_VpP_BA6	tail fiber protein
2785321959	YP_009704141.1	26.02	196	1.21e-05	53.1	Bottlenose dolphin adenovirus 1	fiber	YP_006907052.1	27.451	204	6.58e-07	52.8	0	Pseudomonas phage UFV-P2	tail fiber protein
2785321959	YP_009704141.1	26.02	196	1.21e-05	53.1	Bottlenose dolphin adenovirus 1	fiber	AZF90169.1	32.292	96	1.07e-06	52.8	0	Phage 5P_1	tail fiber protein
2785321959	YP_009704141.1	26.02	196	1.21e-05	53.1	Bottlenose dolphin adenovirus 1	fiber	YP_214255.1	50	38	4.15e-06	52.4	0	Prochlorococcus phage P-SSM2	phage tail fiber-like protein
2785321959	YP_009704141.1	26.02	196	1.21e-05	53.1	Bottlenose dolphin adenovirus 1	fiber	QHB38613.1	38.144	97	5.02e-06	51.2	0	Flavobacterium phage vB_FspM_pippi8-1	structural protein
2785321959	YP_009704141.1	26.02	196	1.21e-05	53.1	Bottlenose dolphin adenovirus 1	fiber	AXF42100.1	30.208	96	7.68e-06	51.2	0	Synechococcus T7-like virus S-TIP37	hypothetical protein
2785321959	YP_009704141.1	26.02	196	1.21e-05	53.1	Bottlenose dolphin adenovirus 1	fiber	AII27500.1	28.333	180	2.84e-05	48.1	0	Vibrio phage VPp1	tail fiber protein
2785321959	YP_009704141.1	26.02	196	1.21e-05	53.1	Bottlenose dolphin adenovirus 1	fiber	QHB38507.1	37.113	97	4.75e-05	48.1	0	Flavobacterium phage vB_FspM_lotta8-1	structural protein
2785321959	YP_009704141.1	26.02	196	1.21e-05	53.1	Bottlenose dolphin adenovirus 1	fiber	QGH72303.1	46.154	52	0.000171	47	0	Podoviridae sp. ctg2L5	baseplate structural protein
2785321959	YP_009704141.1	26.02	196	1.21e-05	53.1	Bottlenose dolphin adenovirus 1	fiber	AWD90625.1	24.49	147	0.000487	45.4	0	Pseudomonas phage Njord	hypothetical protein
2785321959	AUG71892.1	24.476	143	1.25e-05	52	Rhesus adenovirus 66	short fiber 1	AZF90167.1	34.831	178	4.14e-18	85.9	0	Phage 5P_1	hypothetical protein
2785321959	AUG71892.1	24.476	143	1.25e-05	52	Rhesus adenovirus 66	short fiber 1	AUS03041.1	27.869	183	8.83e-11	65.1	0	Vibrio phage 2.275.O._10N.286.54.E11	tail collar domain protein
2785321959	AUG71892.1	24.476	143	1.25e-05	52	Rhesus adenovirus 66	short fiber 1	BAQ90098.1	30.18	222	2.69e-10	64.7	0	uncultured Mediterranean phage uvMED	phage tail fiber-like protein
2785321959	AUG71892.1	24.476	143	1.25e-05	52	Rhesus adenovirus 66	short fiber 1	AWY03095.1	28.571	182	3.8e-09	59.7	0	Pseudomonas phage SCYZ1	tail fiber protein
2785321959	AUG71892.1	24.476	143	1.25e-05	52	Rhesus adenovirus 66	short fiber 1	AUR99106.1	34.821	112	1.85e-08	57.8	0	Vibrio phage 1.262.O._10N.286.51.A9	hypothetical protein
2785321959	AUG71892.1	24.476	143	1.25e-05	52	Rhesus adenovirus 66	short fiber 1	QBJ00585.1	25.824	182	4.94e-07	53.5	0	Vibrio phage vB_VpP_BA6	tail fiber protein
2785321959	AUG71892.1	24.476	143	1.25e-05	52	Rhesus adenovirus 66	short fiber 1	YP_006907052.1	27.451	204	6.58e-07	52.8	0	Pseudomonas phage UFV-P2	tail fiber protein
2785321959	AUG71892.1	24.476	143	1.25e-05	52	Rhesus adenovirus 66	short fiber 1	AZF90169.1	32.292	96	1.07e-06	52.8	0	Phage 5P_1	tail fiber protein
2785321959	AUG71892.1	24.476	143	1.25e-05	52	Rhesus adenovirus 66	short fiber 1	YP_214255.1	50	38	4.15e-06	52.4	0	Prochlorococcus phage P-SSM2	phage tail fiber-like protein
2785321959	AUG71892.1	24.476	143	1.25e-05	52	Rhesus adenovirus 66	short fiber 1	QHB38613.1	38.144	97	5.02e-06	51.2	0	Flavobacterium phage vB_FspM_pippi8-1	structural protein
2785321959	AUG71892.1	24.476	143	1.25e-05	52	Rhesus adenovirus 66	short fiber 1	AXF42100.1	30.208	96	7.68e-06	51.2	0	Synechococcus T7-like virus S-TIP37	hypothetical protein
2785321959	AUG71892.1	24.476	143	1.25e-05	52	Rhesus adenovirus 66	short fiber 1	AII27500.1	28.333	180	2.84e-05	48.1	0	Vibrio phage VPp1	tail fiber protein
2785321959	AUG71892.1	24.476	143	1.25e-05	52	Rhesus adenovirus 66	short fiber 1	QHB38507.1	37.113	97	4.75e-05	48.1	0	Flavobacterium phage vB_FspM_lotta8-1	structural protein
2785321959	AUG71892.1	24.476	143	1.25e-05	52	Rhesus adenovirus 66	short fiber 1	QGH72303.1	46.154	52	0.000171	47	0	Podoviridae sp. ctg2L5	baseplate structural protein
2785321959	AUG71892.1	24.476	143	1.25e-05	52	Rhesus adenovirus 66	short fiber 1	AWD90625.1	24.49	147	0.000487	45.4	0	Pseudomonas phage Njord	hypothetical protein
2785321959	AUG71737.1	24.476	143	1.28e-05	52	Rhesus adenovirus 60	short fiber 1	AZF90167.1	34.831	178	4.14e-18	85.9	0	Phage 5P_1	hypothetical protein
2785321959	AUG71737.1	24.476	143	1.28e-05	52	Rhesus adenovirus 60	short fiber 1	AUS03041.1	27.869	183	8.83e-11	65.1	0	Vibrio phage 2.275.O._10N.286.54.E11	tail collar domain protein
2785321959	AUG71737.1	24.476	143	1.28e-05	52	Rhesus adenovirus 60	short fiber 1	BAQ90098.1	30.18	222	2.69e-10	64.7	0	uncultured Mediterranean phage uvMED	phage tail fiber-like protein
2785321959	AUG71737.1	24.476	143	1.28e-05	52	Rhesus adenovirus 60	short fiber 1	AWY03095.1	28.571	182	3.8e-09	59.7	0	Pseudomonas phage SCYZ1	tail fiber protein
2785321959	AUG71737.1	24.476	143	1.28e-05	52	Rhesus adenovirus 60	short fiber 1	AUR99106.1	34.821	112	1.85e-08	57.8	0	Vibrio phage 1.262.O._10N.286.51.A9	hypothetical protein
2785321959	AUG71737.1	24.476	143	1.28e-05	52	Rhesus adenovirus 60	short fiber 1	QBJ00585.1	25.824	182	4.94e-07	53.5	0	Vibrio phage vB_VpP_BA6	tail fiber protein
2785321959	AUG71737.1	24.476	143	1.28e-05	52	Rhesus adenovirus 60	short fiber 1	YP_006907052.1	27.451	204	6.58e-07	52.8	0	Pseudomonas phage UFV-P2	tail fiber protein
2785321959	AUG71737.1	24.476	143	1.28e-05	52	Rhesus adenovirus 60	short fiber 1	AZF90169.1	32.292	96	1.07e-06	52.8	0	Phage 5P_1	tail fiber protein
2785321959	AUG71737.1	24.476	143	1.28e-05	52	Rhesus adenovirus 60	short fiber 1	YP_214255.1	50	38	4.15e-06	52.4	0	Prochlorococcus phage P-SSM2	phage tail fiber-like protein
2785321959	AUG71737.1	24.476	143	1.28e-05	52	Rhesus adenovirus 60	short fiber 1	QHB38613.1	38.144	97	5.02e-06	51.2	0	Flavobacterium phage vB_FspM_pippi8-1	structural protein
2785321959	AUG71737.1	24.476	143	1.28e-05	52	Rhesus adenovirus 60	short fiber 1	AXF42100.1	30.208	96	7.68e-06	51.2	0	Synechococcus T7-like virus S-TIP37	hypothetical protein
2785321959	AUG71737.1	24.476	143	1.28e-05	52	Rhesus adenovirus 60	short fiber 1	AII27500.1	28.333	180	2.84e-05	48.1	0	Vibrio phage VPp1	tail fiber protein
2785321959	AUG71737.1	24.476	143	1.28e-05	52	Rhesus adenovirus 60	short fiber 1	QHB38507.1	37.113	97	4.75e-05	48.1	0	Flavobacterium phage vB_FspM_lotta8-1	structural protein
2785321959	AUG71737.1	24.476	143	1.28e-05	52	Rhesus adenovirus 60	short fiber 1	QGH72303.1	46.154	52	0.000171	47	0	Podoviridae sp. ctg2L5	baseplate structural protein
2785321959	AUG71737.1	24.476	143	1.28e-05	52	Rhesus adenovirus 60	short fiber 1	AWD90625.1	24.49	147	0.000487	45.4	0	Pseudomonas phage Njord	hypothetical protein
2785321959	ANG08575.1	29.412	170	3.66e-05	51.6	Equine adenovirus 1	fiber protein	AZF90167.1	34.831	178	4.14e-18	85.9	0	Phage 5P_1	hypothetical protein
2785321959	ANG08575.1	29.412	170	3.66e-05	51.6	Equine adenovirus 1	fiber protein	AUS03041.1	27.869	183	8.83e-11	65.1	0	Vibrio phage 2.275.O._10N.286.54.E11	tail collar domain protein
2785321959	ANG08575.1	29.412	170	3.66e-05	51.6	Equine adenovirus 1	fiber protein	BAQ90098.1	30.18	222	2.69e-10	64.7	0	uncultured Mediterranean phage uvMED	phage tail fiber-like protein
2785321959	ANG08575.1	29.412	170	3.66e-05	51.6	Equine adenovirus 1	fiber protein	AWY03095.1	28.571	182	3.8e-09	59.7	0	Pseudomonas phage SCYZ1	tail fiber protein
2785321959	ANG08575.1	29.412	170	3.66e-05	51.6	Equine adenovirus 1	fiber protein	AUR99106.1	34.821	112	1.85e-08	57.8	0	Vibrio phage 1.262.O._10N.286.51.A9	hypothetical protein
2785321959	ANG08575.1	29.412	170	3.66e-05	51.6	Equine adenovirus 1	fiber protein	QBJ00585.1	25.824	182	4.94e-07	53.5	0	Vibrio phage vB_VpP_BA6	tail fiber protein
2785321959	ANG08575.1	29.412	170	3.66e-05	51.6	Equine adenovirus 1	fiber protein	YP_006907052.1	27.451	204	6.58e-07	52.8	0	Pseudomonas phage UFV-P2	tail fiber protein
2785321959	ANG08575.1	29.412	170	3.66e-05	51.6	Equine adenovirus 1	fiber protein	AZF90169.1	32.292	96	1.07e-06	52.8	0	Phage 5P_1	tail fiber protein
2785321959	ANG08575.1	29.412	170	3.66e-05	51.6	Equine adenovirus 1	fiber protein	YP_214255.1	50	38	4.15e-06	52.4	0	Prochlorococcus phage P-SSM2	phage tail fiber-like protein
2785321959	ANG08575.1	29.412	170	3.66e-05	51.6	Equine adenovirus 1	fiber protein	QHB38613.1	38.144	97	5.02e-06	51.2	0	Flavobacterium phage vB_FspM_pippi8-1	structural protein
2785321959	ANG08575.1	29.412	170	3.66e-05	51.6	Equine adenovirus 1	fiber protein	AXF42100.1	30.208	96	7.68e-06	51.2	0	Synechococcus T7-like virus S-TIP37	hypothetical protein
2785321959	ANG08575.1	29.412	170	3.66e-05	51.6	Equine adenovirus 1	fiber protein	AII27500.1	28.333	180	2.84e-05	48.1	0	Vibrio phage VPp1	tail fiber protein
2785321959	ANG08575.1	29.412	170	3.66e-05	51.6	Equine adenovirus 1	fiber protein	QHB38507.1	37.113	97	4.75e-05	48.1	0	Flavobacterium phage vB_FspM_lotta8-1	structural protein
2785321959	ANG08575.1	29.412	170	3.66e-05	51.6	Equine adenovirus 1	fiber protein	QGH72303.1	46.154	52	0.000171	47	0	Podoviridae sp. ctg2L5	baseplate structural protein
2785321959	ANG08575.1	29.412	170	3.66e-05	51.6	Equine adenovirus 1	fiber protein	AWD90625.1	24.49	147	0.000487	45.4	0	Pseudomonas phage Njord	hypothetical protein
2785321959	AAN75194.1	30.178	169	2.96e-05	51.6	Bovine adenovirus 2	fiber protein subtype B	AZF90167.1	34.831	178	4.14e-18	85.9	0	Phage 5P_1	hypothetical protein
2785321959	AAN75194.1	30.178	169	2.96e-05	51.6	Bovine adenovirus 2	fiber protein subtype B	AUS03041.1	27.869	183	8.83e-11	65.1	0	Vibrio phage 2.275.O._10N.286.54.E11	tail collar domain protein
2785321959	AAN75194.1	30.178	169	2.96e-05	51.6	Bovine adenovirus 2	fiber protein subtype B	BAQ90098.1	30.18	222	2.69e-10	64.7	0	uncultured Mediterranean phage uvMED	phage tail fiber-like protein
2785321959	AAN75194.1	30.178	169	2.96e-05	51.6	Bovine adenovirus 2	fiber protein subtype B	AWY03095.1	28.571	182	3.8e-09	59.7	0	Pseudomonas phage SCYZ1	tail fiber protein
2785321959	AAN75194.1	30.178	169	2.96e-05	51.6	Bovine adenovirus 2	fiber protein subtype B	AUR99106.1	34.821	112	1.85e-08	57.8	0	Vibrio phage 1.262.O._10N.286.51.A9	hypothetical protein
2785321959	AAN75194.1	30.178	169	2.96e-05	51.6	Bovine adenovirus 2	fiber protein subtype B	QBJ00585.1	25.824	182	4.94e-07	53.5	0	Vibrio phage vB_VpP_BA6	tail fiber protein
2785321959	AAN75194.1	30.178	169	2.96e-05	51.6	Bovine adenovirus 2	fiber protein subtype B	YP_006907052.1	27.451	204	6.58e-07	52.8	0	Pseudomonas phage UFV-P2	tail fiber protein
2785321959	AAN75194.1	30.178	169	2.96e-05	51.6	Bovine adenovirus 2	fiber protein subtype B	AZF90169.1	32.292	96	1.07e-06	52.8	0	Phage 5P_1	tail fiber protein
2785321959	AAN75194.1	30.178	169	2.96e-05	51.6	Bovine adenovirus 2	fiber protein subtype B	YP_214255.1	50	38	4.15e-06	52.4	0	Prochlorococcus phage P-SSM2	phage tail fiber-like protein
2785321959	AAN75194.1	30.178	169	2.96e-05	51.6	Bovine adenovirus 2	fiber protein subtype B	QHB38613.1	38.144	97	5.02e-06	51.2	0	Flavobacterium phage vB_FspM_pippi8-1	structural protein
2785321959	AAN75194.1	30.178	169	2.96e-05	51.6	Bovine adenovirus 2	fiber protein subtype B	AXF42100.1	30.208	96	7.68e-06	51.2	0	Synechococcus T7-like virus S-TIP37	hypothetical protein
2785321959	AAN75194.1	30.178	169	2.96e-05	51.6	Bovine adenovirus 2	fiber protein subtype B	AII27500.1	28.333	180	2.84e-05	48.1	0	Vibrio phage VPp1	tail fiber protein
2785321959	AAN75194.1	30.178	169	2.96e-05	51.6	Bovine adenovirus 2	fiber protein subtype B	QHB38507.1	37.113	97	4.75e-05	48.1	0	Flavobacterium phage vB_FspM_lotta8-1	structural protein
2785321959	AAN75194.1	30.178	169	2.96e-05	51.6	Bovine adenovirus 2	fiber protein subtype B	QGH72303.1	46.154	52	0.000171	47	0	Podoviridae sp. ctg2L5	baseplate structural protein
2785321959	AAN75194.1	30.178	169	2.96e-05	51.6	Bovine adenovirus 2	fiber protein subtype B	AWD90625.1	24.49	147	0.000487	45.4	0	Pseudomonas phage Njord	hypothetical protein
2785321959	AXE75640.1	27.619	210	4.88e-05	51.2	Rousettus aegyptiacus adenovirus	fiber	AZF90167.1	34.831	178	4.14e-18	85.9	0	Phage 5P_1	hypothetical protein
2785321959	AXE75640.1	27.619	210	4.88e-05	51.2	Rousettus aegyptiacus adenovirus	fiber	AUS03041.1	27.869	183	8.83e-11	65.1	0	Vibrio phage 2.275.O._10N.286.54.E11	tail collar domain protein
2785321959	AXE75640.1	27.619	210	4.88e-05	51.2	Rousettus aegyptiacus adenovirus	fiber	BAQ90098.1	30.18	222	2.69e-10	64.7	0	uncultured Mediterranean phage uvMED	phage tail fiber-like protein
2785321959	AXE75640.1	27.619	210	4.88e-05	51.2	Rousettus aegyptiacus adenovirus	fiber	AWY03095.1	28.571	182	3.8e-09	59.7	0	Pseudomonas phage SCYZ1	tail fiber protein
2785321959	AXE75640.1	27.619	210	4.88e-05	51.2	Rousettus aegyptiacus adenovirus	fiber	AUR99106.1	34.821	112	1.85e-08	57.8	0	Vibrio phage 1.262.O._10N.286.51.A9	hypothetical protein
2785321959	AXE75640.1	27.619	210	4.88e-05	51.2	Rousettus aegyptiacus adenovirus	fiber	QBJ00585.1	25.824	182	4.94e-07	53.5	0	Vibrio phage vB_VpP_BA6	tail fiber protein
2785321959	AXE75640.1	27.619	210	4.88e-05	51.2	Rousettus aegyptiacus adenovirus	fiber	YP_006907052.1	27.451	204	6.58e-07	52.8	0	Pseudomonas phage UFV-P2	tail fiber protein
2785321959	AXE75640.1	27.619	210	4.88e-05	51.2	Rousettus aegyptiacus adenovirus	fiber	AZF90169.1	32.292	96	1.07e-06	52.8	0	Phage 5P_1	tail fiber protein
2785321959	AXE75640.1	27.619	210	4.88e-05	51.2	Rousettus aegyptiacus adenovirus	fiber	YP_214255.1	50	38	4.15e-06	52.4	0	Prochlorococcus phage P-SSM2	phage tail fiber-like protein
2785321959	AXE75640.1	27.619	210	4.88e-05	51.2	Rousettus aegyptiacus adenovirus	fiber	QHB38613.1	38.144	97	5.02e-06	51.2	0	Flavobacterium phage vB_FspM_pippi8-1	structural protein
2785321959	AXE75640.1	27.619	210	4.88e-05	51.2	Rousettus aegyptiacus adenovirus	fiber	AXF42100.1	30.208	96	7.68e-06	51.2	0	Synechococcus T7-like virus S-TIP37	hypothetical protein
2785321959	AXE75640.1	27.619	210	4.88e-05	51.2	Rousettus aegyptiacus adenovirus	fiber	AII27500.1	28.333	180	2.84e-05	48.1	0	Vibrio phage VPp1	tail fiber protein
2785321959	AXE75640.1	27.619	210	4.88e-05	51.2	Rousettus aegyptiacus adenovirus	fiber	QHB38507.1	37.113	97	4.75e-05	48.1	0	Flavobacterium phage vB_FspM_lotta8-1	structural protein
2785321959	AXE75640.1	27.619	210	4.88e-05	51.2	Rousettus aegyptiacus adenovirus	fiber	QGH72303.1	46.154	52	0.000171	47	0	Podoviridae sp. ctg2L5	baseplate structural protein
2785321959	AXE75640.1	27.619	210	4.88e-05	51.2	Rousettus aegyptiacus adenovirus	fiber	AWD90625.1	24.49	147	0.000487	45.4	0	Pseudomonas phage Njord	hypothetical protein
2785321959	QER78613.1	28.313	166	9.41e-05	50.4	Siadenovirus IDL19-3602	fiber protein	AZF90167.1	34.831	178	4.14e-18	85.9	0	Phage 5P_1	hypothetical protein
2785321959	QER78613.1	28.313	166	9.41e-05	50.4	Siadenovirus IDL19-3602	fiber protein	AUS03041.1	27.869	183	8.83e-11	65.1	0	Vibrio phage 2.275.O._10N.286.54.E11	tail collar domain protein
2785321959	QER78613.1	28.313	166	9.41e-05	50.4	Siadenovirus IDL19-3602	fiber protein	BAQ90098.1	30.18	222	2.69e-10	64.7	0	uncultured Mediterranean phage uvMED	phage tail fiber-like protein
2785321959	QER78613.1	28.313	166	9.41e-05	50.4	Siadenovirus IDL19-3602	fiber protein	AWY03095.1	28.571	182	3.8e-09	59.7	0	Pseudomonas phage SCYZ1	tail fiber protein
2785321959	QER78613.1	28.313	166	9.41e-05	50.4	Siadenovirus IDL19-3602	fiber protein	AUR99106.1	34.821	112	1.85e-08	57.8	0	Vibrio phage 1.262.O._10N.286.51.A9	hypothetical protein
2785321959	QER78613.1	28.313	166	9.41e-05	50.4	Siadenovirus IDL19-3602	fiber protein	QBJ00585.1	25.824	182	4.94e-07	53.5	0	Vibrio phage vB_VpP_BA6	tail fiber protein
2785321959	QER78613.1	28.313	166	9.41e-05	50.4	Siadenovirus IDL19-3602	fiber protein	YP_006907052.1	27.451	204	6.58e-07	52.8	0	Pseudomonas phage UFV-P2	tail fiber protein
2785321959	QER78613.1	28.313	166	9.41e-05	50.4	Siadenovirus IDL19-3602	fiber protein	AZF90169.1	32.292	96	1.07e-06	52.8	0	Phage 5P_1	tail fiber protein
2785321959	QER78613.1	28.313	166	9.41e-05	50.4	Siadenovirus IDL19-3602	fiber protein	YP_214255.1	50	38	4.15e-06	52.4	0	Prochlorococcus phage P-SSM2	phage tail fiber-like protein
2785321959	QER78613.1	28.313	166	9.41e-05	50.4	Siadenovirus IDL19-3602	fiber protein	QHB38613.1	38.144	97	5.02e-06	51.2	0	Flavobacterium phage vB_FspM_pippi8-1	structural protein
2785321959	QER78613.1	28.313	166	9.41e-05	50.4	Siadenovirus IDL19-3602	fiber protein	AXF42100.1	30.208	96	7.68e-06	51.2	0	Synechococcus T7-like virus S-TIP37	hypothetical protein
2785321959	QER78613.1	28.313	166	9.41e-05	50.4	Siadenovirus IDL19-3602	fiber protein	AII27500.1	28.333	180	2.84e-05	48.1	0	Vibrio phage VPp1	tail fiber protein
2785321959	QER78613.1	28.313	166	9.41e-05	50.4	Siadenovirus IDL19-3602	fiber protein	QHB38507.1	37.113	97	4.75e-05	48.1	0	Flavobacterium phage vB_FspM_lotta8-1	structural protein
2785321959	QER78613.1	28.313	166	9.41e-05	50.4	Siadenovirus IDL19-3602	fiber protein	QGH72303.1	46.154	52	0.000171	47	0	Podoviridae sp. ctg2L5	baseplate structural protein
2785321959	QER78613.1	28.313	166	9.41e-05	50.4	Siadenovirus IDL19-3602	fiber protein	AWD90625.1	24.49	147	0.000487	45.4	0	Pseudomonas phage Njord	hypothetical protein
2785321959	AXE75640.1	28.676	136	0.000271	48.9	Rousettus aegyptiacus adenovirus	fiber	AZF90167.1	34.831	178	4.14e-18	85.9	0	Phage 5P_1	hypothetical protein
2785321959	AXE75640.1	28.676	136	0.000271	48.9	Rousettus aegyptiacus adenovirus	fiber	AUS03041.1	27.869	183	8.83e-11	65.1	0	Vibrio phage 2.275.O._10N.286.54.E11	tail collar domain protein
2785321959	AXE75640.1	28.676	136	0.000271	48.9	Rousettus aegyptiacus adenovirus	fiber	BAQ90098.1	30.18	222	2.69e-10	64.7	0	uncultured Mediterranean phage uvMED	phage tail fiber-like protein
2785321959	AXE75640.1	28.676	136	0.000271	48.9	Rousettus aegyptiacus adenovirus	fiber	AWY03095.1	28.571	182	3.8e-09	59.7	0	Pseudomonas phage SCYZ1	tail fiber protein
2785321959	AXE75640.1	28.676	136	0.000271	48.9	Rousettus aegyptiacus adenovirus	fiber	AUR99106.1	34.821	112	1.85e-08	57.8	0	Vibrio phage 1.262.O._10N.286.51.A9	hypothetical protein
2785321959	AXE75640.1	28.676	136	0.000271	48.9	Rousettus aegyptiacus adenovirus	fiber	QBJ00585.1	25.824	182	4.94e-07	53.5	0	Vibrio phage vB_VpP_BA6	tail fiber protein
2785321959	AXE75640.1	28.676	136	0.000271	48.9	Rousettus aegyptiacus adenovirus	fiber	YP_006907052.1	27.451	204	6.58e-07	52.8	0	Pseudomonas phage UFV-P2	tail fiber protein
2785321959	AXE75640.1	28.676	136	0.000271	48.9	Rousettus aegyptiacus adenovirus	fiber	AZF90169.1	32.292	96	1.07e-06	52.8	0	Phage 5P_1	tail fiber protein
2785321959	AXE75640.1	28.676	136	0.000271	48.9	Rousettus aegyptiacus adenovirus	fiber	YP_214255.1	50	38	4.15e-06	52.4	0	Prochlorococcus phage P-SSM2	phage tail fiber-like protein
2785321959	AXE75640.1	28.676	136	0.000271	48.9	Rousettus aegyptiacus adenovirus	fiber	QHB38613.1	38.144	97	5.02e-06	51.2	0	Flavobacterium phage vB_FspM_pippi8-1	structural protein
2785321959	AXE75640.1	28.676	136	0.000271	48.9	Rousettus aegyptiacus adenovirus	fiber	AXF42100.1	30.208	96	7.68e-06	51.2	0	Synechococcus T7-like virus S-TIP37	hypothetical protein
2785321959	AXE75640.1	28.676	136	0.000271	48.9	Rousettus aegyptiacus adenovirus	fiber	AII27500.1	28.333	180	2.84e-05	48.1	0	Vibrio phage VPp1	tail fiber protein
2785321959	AXE75640.1	28.676	136	0.000271	48.9	Rousettus aegyptiacus adenovirus	fiber	QHB38507.1	37.113	97	4.75e-05	48.1	0	Flavobacterium phage vB_FspM_lotta8-1	structural protein
2785321959	AXE75640.1	28.676	136	0.000271	48.9	Rousettus aegyptiacus adenovirus	fiber	QGH72303.1	46.154	52	0.000171	47	0	Podoviridae sp. ctg2L5	baseplate structural protein
2785321959	AXE75640.1	28.676	136	0.000271	48.9	Rousettus aegyptiacus adenovirus	fiber	AWD90625.1	24.49	147	0.000487	45.4	0	Pseudomonas phage Njord	hypothetical protein
2785321959	YP_009553575.1	23.121	173	0.000784	47.4	Polar bear mastadenovirus 1	fiber	AZF90167.1	34.831	178	4.14e-18	85.9	0	Phage 5P_1	hypothetical protein
2785321959	YP_009553575.1	23.121	173	0.000784	47.4	Polar bear mastadenovirus 1	fiber	AUS03041.1	27.869	183	8.83e-11	65.1	0	Vibrio phage 2.275.O._10N.286.54.E11	tail collar domain protein
2785321959	YP_009553575.1	23.121	173	0.000784	47.4	Polar bear mastadenovirus 1	fiber	BAQ90098.1	30.18	222	2.69e-10	64.7	0	uncultured Mediterranean phage uvMED	phage tail fiber-like protein
2785321959	YP_009553575.1	23.121	173	0.000784	47.4	Polar bear mastadenovirus 1	fiber	AWY03095.1	28.571	182	3.8e-09	59.7	0	Pseudomonas phage SCYZ1	tail fiber protein
2785321959	YP_009553575.1	23.121	173	0.000784	47.4	Polar bear mastadenovirus 1	fiber	AUR99106.1	34.821	112	1.85e-08	57.8	0	Vibrio phage 1.262.O._10N.286.51.A9	hypothetical protein
2785321959	YP_009553575.1	23.121	173	0.000784	47.4	Polar bear mastadenovirus 1	fiber	QBJ00585.1	25.824	182	4.94e-07	53.5	0	Vibrio phage vB_VpP_BA6	tail fiber protein
2785321959	YP_009553575.1	23.121	173	0.000784	47.4	Polar bear mastadenovirus 1	fiber	YP_006907052.1	27.451	204	6.58e-07	52.8	0	Pseudomonas phage UFV-P2	tail fiber protein
2785321959	YP_009553575.1	23.121	173	0.000784	47.4	Polar bear mastadenovirus 1	fiber	AZF90169.1	32.292	96	1.07e-06	52.8	0	Phage 5P_1	tail fiber protein
2785321959	YP_009553575.1	23.121	173	0.000784	47.4	Polar bear mastadenovirus 1	fiber	YP_214255.1	50	38	4.15e-06	52.4	0	Prochlorococcus phage P-SSM2	phage tail fiber-like protein
2785321959	YP_009553575.1	23.121	173	0.000784	47.4	Polar bear mastadenovirus 1	fiber	QHB38613.1	38.144	97	5.02e-06	51.2	0	Flavobacterium phage vB_FspM_pippi8-1	structural protein
2785321959	YP_009553575.1	23.121	173	0.000784	47.4	Polar bear mastadenovirus 1	fiber	AXF42100.1	30.208	96	7.68e-06	51.2	0	Synechococcus T7-like virus S-TIP37	hypothetical protein
2785321959	YP_009553575.1	23.121	173	0.000784	47.4	Polar bear mastadenovirus 1	fiber	AII27500.1	28.333	180	2.84e-05	48.1	0	Vibrio phage VPp1	tail fiber protein
2785321959	YP_009553575.1	23.121	173	0.000784	47.4	Polar bear mastadenovirus 1	fiber	QHB38507.1	37.113	97	4.75e-05	48.1	0	Flavobacterium phage vB_FspM_lotta8-1	structural protein
2785321959	YP_009553575.1	23.121	173	0.000784	47.4	Polar bear mastadenovirus 1	fiber	QGH72303.1	46.154	52	0.000171	47	0	Podoviridae sp. ctg2L5	baseplate structural protein
2785321959	YP_009553575.1	23.121	173	0.000784	47.4	Polar bear mastadenovirus 1	fiber	AWD90625.1	24.49	147	0.000487	45.4	0	Pseudomonas phage Njord	hypothetical protein
2785321959	NP_046331.1	23.03	165	0.000884	47.4	Bovine adenovirus 3	fiber protein	AZF90167.1	34.831	178	4.14e-18	85.9	0	Phage 5P_1	hypothetical protein
2785321959	NP_046331.1	23.03	165	0.000884	47.4	Bovine adenovirus 3	fiber protein	AUS03041.1	27.869	183	8.83e-11	65.1	0	Vibrio phage 2.275.O._10N.286.54.E11	tail collar domain protein
2785321959	NP_046331.1	23.03	165	0.000884	47.4	Bovine adenovirus 3	fiber protein	BAQ90098.1	30.18	222	2.69e-10	64.7	0	uncultured Mediterranean phage uvMED	phage tail fiber-like protein
2785321959	NP_046331.1	23.03	165	0.000884	47.4	Bovine adenovirus 3	fiber protein	AWY03095.1	28.571	182	3.8e-09	59.7	0	Pseudomonas phage SCYZ1	tail fiber protein
2785321959	NP_046331.1	23.03	165	0.000884	47.4	Bovine adenovirus 3	fiber protein	AUR99106.1	34.821	112	1.85e-08	57.8	0	Vibrio phage 1.262.O._10N.286.51.A9	hypothetical protein
2785321959	NP_046331.1	23.03	165	0.000884	47.4	Bovine adenovirus 3	fiber protein	QBJ00585.1	25.824	182	4.94e-07	53.5	0	Vibrio phage vB_VpP_BA6	tail fiber protein
2785321959	NP_046331.1	23.03	165	0.000884	47.4	Bovine adenovirus 3	fiber protein	YP_006907052.1	27.451	204	6.58e-07	52.8	0	Pseudomonas phage UFV-P2	tail fiber protein
2785321959	NP_046331.1	23.03	165	0.000884	47.4	Bovine adenovirus 3	fiber protein	AZF90169.1	32.292	96	1.07e-06	52.8	0	Phage 5P_1	tail fiber protein
2785321959	NP_046331.1	23.03	165	0.000884	47.4	Bovine adenovirus 3	fiber protein	YP_214255.1	50	38	4.15e-06	52.4	0	Prochlorococcus phage P-SSM2	phage tail fiber-like protein
2785321959	NP_046331.1	23.03	165	0.000884	47.4	Bovine adenovirus 3	fiber protein	QHB38613.1	38.144	97	5.02e-06	51.2	0	Flavobacterium phage vB_FspM_pippi8-1	structural protein
2785321959	NP_046331.1	23.03	165	0.000884	47.4	Bovine adenovirus 3	fiber protein	AXF42100.1	30.208	96	7.68e-06	51.2	0	Synechococcus T7-like virus S-TIP37	hypothetical protein
2785321959	NP_046331.1	23.03	165	0.000884	47.4	Bovine adenovirus 3	fiber protein	AII27500.1	28.333	180	2.84e-05	48.1	0	Vibrio phage VPp1	tail fiber protein
2785321959	NP_046331.1	23.03	165	0.000884	47.4	Bovine adenovirus 3	fiber protein	QHB38507.1	37.113	97	4.75e-05	48.1	0	Flavobacterium phage vB_FspM_lotta8-1	structural protein
2785321959	NP_046331.1	23.03	165	0.000884	47.4	Bovine adenovirus 3	fiber protein	QGH72303.1	46.154	52	0.000171	47	0	Podoviridae sp. ctg2L5	baseplate structural protein
2785321959	NP_046331.1	23.03	165	0.000884	47.4	Bovine adenovirus 3	fiber protein	AWD90625.1	24.49	147	0.000487	45.4	0	Pseudomonas phage Njord	hypothetical protein
2785319958	VBB19014.1	78.049	41	2.57e-14	77.4	Yasminevirus sp. GU-2018	hypothetical protein	AZF90167.1	29.73	185	1.71e-13	73.2	0	Phage 5P_1	hypothetical protein
2785319958	VBB19014.1	78.049	41	2.57e-14	77.4	Yasminevirus sp. GU-2018	hypothetical protein	BAQ90098.1	28.7	223	5.89e-11	67.4	0	uncultured Mediterranean phage uvMED	phage tail fiber-like protein
2785319958	VBB19014.1	78.049	41	2.57e-14	77.4	Yasminevirus sp. GU-2018	hypothetical protein	AXF42100.1	37.5	96	3.01e-08	59.7	0	Synechococcus T7-like virus S-TIP37	hypothetical protein
2785319958	VBB19014.1	78.049	41	2.57e-14	77.4	Yasminevirus sp. GU-2018	hypothetical protein	AZF90169.1	35.87	92	2.54e-08	57.8	0	Phage 5P_1	tail fiber protein
2785319958	VBB19014.1	78.049	41	2.57e-14	77.4	Yasminevirus sp. GU-2018	hypothetical protein	AUS03041.1	31.646	158	4.22e-08	57.4	0	Vibrio phage 2.275.O._10N.286.54.E11	tail collar domain protein
2785319958	VBB19014.1	78.049	41	2.57e-14	77.4	Yasminevirus sp. GU-2018	hypothetical protein	BAX03417.1	26.316	266	2.56e-07	57	0	Azobacteroides phage ProJPt-Bp1	hypothetical protein
2785319958	VBB19014.1	78.049	41	2.57e-14	77.4	Yasminevirus sp. GU-2018	hypothetical protein	YP_009150317.1	27.632	228	4.94e-07	55.5	0	Escherichia phage PBECO4	hypothetical protein
2785319958	VBB19014.1	78.049	41	2.57e-14	77.4	Yasminevirus sp. GU-2018	hypothetical protein	YP_214255.1	53.846	39	7.62e-07	55.1	0	Prochlorococcus phage P-SSM2	phage tail fiber-like protein
2785319958	VBB19014.1	78.049	41	2.57e-14	77.4	Yasminevirus sp. GU-2018	hypothetical protein	QHB38613.1	41.026	78	9.48e-07	53.9	0	Flavobacterium phage vB_FspM_pippi8-1	structural protein
2785319958	VBB19014.1	78.049	41	2.57e-14	77.4	Yasminevirus sp. GU-2018	hypothetical protein	QHB38507.1	41.026	78	1.07e-06	53.5	0	Flavobacterium phage vB_FspM_lotta8-1	structural protein
2785319958	VBB19014.1	78.049	41	2.57e-14	77.4	Yasminevirus sp. GU-2018	hypothetical protein	AYJ73836.1	37.963	108	2.27e-06	52	0	Pseudomonas phage SaPL	tail fibers protein
2785319958	VBB19014.1	78.049	41	2.57e-14	77.4	Yasminevirus sp. GU-2018	hypothetical protein	AFD10690.1	37.963	108	2.56e-06	51.6	0	Pseudomonas phage MR299-2	hypothetical protein
2785319958	VBB19014.1	78.049	41	2.57e-14	77.4	Yasminevirus sp. GU-2018	hypothetical protein	QGH72303.1	60	40	1.41e-05	50.8	0	Podoviridae sp. ctg2L5	baseplate structural protein
2785319958	VBB19014.1	78.049	41	2.57e-14	77.4	Yasminevirus sp. GU-2018	hypothetical protein	YP_008857858.1	38.889	108	5.8e-06	50.4	0	Pseudomonas phage phiIBB-PAA2	hypothetical protein
2785319958	VBB19014.1	78.049	41	2.57e-14	77.4	Yasminevirus sp. GU-2018	hypothetical protein	CCM43491.1	37.037	108	6.31e-06	50.4	0	Pseudomonas phage vB_PaeP_C1-14_Or	hypothetical protein
2785319958	VBB19014.1	78.049	41	2.57e-14	77.4	Yasminevirus sp. GU-2018	hypothetical protein	QHB49060.1	37.963	108	8.82e-06	50.1	0	Pseudomonas phage U47	putative tail fiber protein
2785319958	VBB19014.1	78.049	41	2.57e-14	77.4	Yasminevirus sp. GU-2018	hypothetical protein	ASV44019.1	29.213	178	4.85e-05	49.7	0	Salicola phage SCTP-2	hypothetical protein
2785319958	VBB19014.1	78.049	41	2.57e-14	77.4	Yasminevirus sp. GU-2018	hypothetical protein	AUR99106.1	34.043	94	3.73e-05	48.1	0	Vibrio phage 1.262.O._10N.286.51.A9	hypothetical protein
2785319958	VBB19014.1	78.049	41	2.57e-14	77.4	Yasminevirus sp. GU-2018	hypothetical protein	AWD90717.1	34.286	105	0.000103	48.1	0	Pseudomonas phage Achelous	structural protein
2785319958	VBB19014.1	78.049	41	2.57e-14	77.4	Yasminevirus sp. GU-2018	hypothetical protein	YP_009210845.1	34.259	108	5.53e-05	47.8	0	Pseudomonas phage PhiCHU	putative tail constituent protein
2785319958	VBB19014.1	78.049	41	2.57e-14	77.4	Yasminevirus sp. GU-2018	hypothetical protein	QBJ01056.1	33.333	96	0.0002	47	0	Aeromonas phage MJG	hypothetical protein
2785319958	VBB19014.1	78.049	41	2.57e-14	77.4	Yasminevirus sp. GU-2018	hypothetical protein	AWD90625.1	26.396	197	0.000646	45.4	0	Pseudomonas phage Njord	hypothetical protein
2785319958	ADX06690.1	27.969	261	3.8e-11	69.7	Organic Lake phycodnavirus	putative phage tail collar domain family	AZF90167.1	29.73	185	1.71e-13	73.2	0	Phage 5P_1	hypothetical protein
2785319958	ADX06690.1	27.969	261	3.8e-11	69.7	Organic Lake phycodnavirus	putative phage tail collar domain family	BAQ90098.1	28.7	223	5.89e-11	67.4	0	uncultured Mediterranean phage uvMED	phage tail fiber-like protein
2785319958	ADX06690.1	27.969	261	3.8e-11	69.7	Organic Lake phycodnavirus	putative phage tail collar domain family	AXF42100.1	37.5	96	3.01e-08	59.7	0	Synechococcus T7-like virus S-TIP37	hypothetical protein
2785319958	ADX06690.1	27.969	261	3.8e-11	69.7	Organic Lake phycodnavirus	putative phage tail collar domain family	AZF90169.1	35.87	92	2.54e-08	57.8	0	Phage 5P_1	tail fiber protein
2785319958	ADX06690.1	27.969	261	3.8e-11	69.7	Organic Lake phycodnavirus	putative phage tail collar domain family	AUS03041.1	31.646	158	4.22e-08	57.4	0	Vibrio phage 2.275.O._10N.286.54.E11	tail collar domain protein
2785319958	ADX06690.1	27.969	261	3.8e-11	69.7	Organic Lake phycodnavirus	putative phage tail collar domain family	BAX03417.1	26.316	266	2.56e-07	57	0	Azobacteroides phage ProJPt-Bp1	hypothetical protein
2785319958	ADX06690.1	27.969	261	3.8e-11	69.7	Organic Lake phycodnavirus	putative phage tail collar domain family	YP_009150317.1	27.632	228	4.94e-07	55.5	0	Escherichia phage PBECO4	hypothetical protein
2785319958	ADX06690.1	27.969	261	3.8e-11	69.7	Organic Lake phycodnavirus	putative phage tail collar domain family	YP_214255.1	53.846	39	7.62e-07	55.1	0	Prochlorococcus phage P-SSM2	phage tail fiber-like protein
2785319958	ADX06690.1	27.969	261	3.8e-11	69.7	Organic Lake phycodnavirus	putative phage tail collar domain family	QHB38613.1	41.026	78	9.48e-07	53.9	0	Flavobacterium phage vB_FspM_pippi8-1	structural protein
2785319958	ADX06690.1	27.969	261	3.8e-11	69.7	Organic Lake phycodnavirus	putative phage tail collar domain family	QHB38507.1	41.026	78	1.07e-06	53.5	0	Flavobacterium phage vB_FspM_lotta8-1	structural protein
2785319958	ADX06690.1	27.969	261	3.8e-11	69.7	Organic Lake phycodnavirus	putative phage tail collar domain family	AYJ73836.1	37.963	108	2.27e-06	52	0	Pseudomonas phage SaPL	tail fibers protein
2785319958	ADX06690.1	27.969	261	3.8e-11	69.7	Organic Lake phycodnavirus	putative phage tail collar domain family	AFD10690.1	37.963	108	2.56e-06	51.6	0	Pseudomonas phage MR299-2	hypothetical protein
2785319958	ADX06690.1	27.969	261	3.8e-11	69.7	Organic Lake phycodnavirus	putative phage tail collar domain family	QGH72303.1	60	40	1.41e-05	50.8	0	Podoviridae sp. ctg2L5	baseplate structural protein
2785319958	ADX06690.1	27.969	261	3.8e-11	69.7	Organic Lake phycodnavirus	putative phage tail collar domain family	YP_008857858.1	38.889	108	5.8e-06	50.4	0	Pseudomonas phage phiIBB-PAA2	hypothetical protein
2785319958	ADX06690.1	27.969	261	3.8e-11	69.7	Organic Lake phycodnavirus	putative phage tail collar domain family	CCM43491.1	37.037	108	6.31e-06	50.4	0	Pseudomonas phage vB_PaeP_C1-14_Or	hypothetical protein
2785319958	ADX06690.1	27.969	261	3.8e-11	69.7	Organic Lake phycodnavirus	putative phage tail collar domain family	QHB49060.1	37.963	108	8.82e-06	50.1	0	Pseudomonas phage U47	putative tail fiber protein
2785319958	ADX06690.1	27.969	261	3.8e-11	69.7	Organic Lake phycodnavirus	putative phage tail collar domain family	ASV44019.1	29.213	178	4.85e-05	49.7	0	Salicola phage SCTP-2	hypothetical protein
2785319958	ADX06690.1	27.969	261	3.8e-11	69.7	Organic Lake phycodnavirus	putative phage tail collar domain family	AUR99106.1	34.043	94	3.73e-05	48.1	0	Vibrio phage 1.262.O._10N.286.51.A9	hypothetical protein
2785319958	ADX06690.1	27.969	261	3.8e-11	69.7	Organic Lake phycodnavirus	putative phage tail collar domain family	AWD90717.1	34.286	105	0.000103	48.1	0	Pseudomonas phage Achelous	structural protein
2785319958	ADX06690.1	27.969	261	3.8e-11	69.7	Organic Lake phycodnavirus	putative phage tail collar domain family	YP_009210845.1	34.259	108	5.53e-05	47.8	0	Pseudomonas phage PhiCHU	putative tail constituent protein
2785319958	ADX06690.1	27.969	261	3.8e-11	69.7	Organic Lake phycodnavirus	putative phage tail collar domain family	QBJ01056.1	33.333	96	0.0002	47	0	Aeromonas phage MJG	hypothetical protein
2785319958	ADX06690.1	27.969	261	3.8e-11	69.7	Organic Lake phycodnavirus	putative phage tail collar domain family	AWD90625.1	26.396	197	0.000646	45.4	0	Pseudomonas phage Njord	hypothetical protein
2785319958	ANG08575.1	25.912	274	5.3e-10	67.8	Equine adenovirus 1	fiber protein	AZF90167.1	29.73	185	1.71e-13	73.2	0	Phage 5P_1	hypothetical protein
2785319958	ANG08575.1	25.912	274	5.3e-10	67.8	Equine adenovirus 1	fiber protein	BAQ90098.1	28.7	223	5.89e-11	67.4	0	uncultured Mediterranean phage uvMED	phage tail fiber-like protein
2785319958	ANG08575.1	25.912	274	5.3e-10	67.8	Equine adenovirus 1	fiber protein	AXF42100.1	37.5	96	3.01e-08	59.7	0	Synechococcus T7-like virus S-TIP37	hypothetical protein
2785319958	ANG08575.1	25.912	274	5.3e-10	67.8	Equine adenovirus 1	fiber protein	AZF90169.1	35.87	92	2.54e-08	57.8	0	Phage 5P_1	tail fiber protein
2785319958	ANG08575.1	25.912	274	5.3e-10	67.8	Equine adenovirus 1	fiber protein	AUS03041.1	31.646	158	4.22e-08	57.4	0	Vibrio phage 2.275.O._10N.286.54.E11	tail collar domain protein
2785319958	ANG08575.1	25.912	274	5.3e-10	67.8	Equine adenovirus 1	fiber protein	BAX03417.1	26.316	266	2.56e-07	57	0	Azobacteroides phage ProJPt-Bp1	hypothetical protein
2785319958	ANG08575.1	25.912	274	5.3e-10	67.8	Equine adenovirus 1	fiber protein	YP_009150317.1	27.632	228	4.94e-07	55.5	0	Escherichia phage PBECO4	hypothetical protein
2785319958	ANG08575.1	25.912	274	5.3e-10	67.8	Equine adenovirus 1	fiber protein	YP_214255.1	53.846	39	7.62e-07	55.1	0	Prochlorococcus phage P-SSM2	phage tail fiber-like protein
2785319958	ANG08575.1	25.912	274	5.3e-10	67.8	Equine adenovirus 1	fiber protein	QHB38613.1	41.026	78	9.48e-07	53.9	0	Flavobacterium phage vB_FspM_pippi8-1	structural protein
2785319958	ANG08575.1	25.912	274	5.3e-10	67.8	Equine adenovirus 1	fiber protein	QHB38507.1	41.026	78	1.07e-06	53.5	0	Flavobacterium phage vB_FspM_lotta8-1	structural protein
2785319958	ANG08575.1	25.912	274	5.3e-10	67.8	Equine adenovirus 1	fiber protein	AYJ73836.1	37.963	108	2.27e-06	52	0	Pseudomonas phage SaPL	tail fibers protein
2785319958	ANG08575.1	25.912	274	5.3e-10	67.8	Equine adenovirus 1	fiber protein	AFD10690.1	37.963	108	2.56e-06	51.6	0	Pseudomonas phage MR299-2	hypothetical protein
2785319958	ANG08575.1	25.912	274	5.3e-10	67.8	Equine adenovirus 1	fiber protein	QGH72303.1	60	40	1.41e-05	50.8	0	Podoviridae sp. ctg2L5	baseplate structural protein
2785319958	ANG08575.1	25.912	274	5.3e-10	67.8	Equine adenovirus 1	fiber protein	YP_008857858.1	38.889	108	5.8e-06	50.4	0	Pseudomonas phage phiIBB-PAA2	hypothetical protein
2785319958	ANG08575.1	25.912	274	5.3e-10	67.8	Equine adenovirus 1	fiber protein	CCM43491.1	37.037	108	6.31e-06	50.4	0	Pseudomonas phage vB_PaeP_C1-14_Or	hypothetical protein
2785319958	ANG08575.1	25.912	274	5.3e-10	67.8	Equine adenovirus 1	fiber protein	QHB49060.1	37.963	108	8.82e-06	50.1	0	Pseudomonas phage U47	putative tail fiber protein
2785319958	ANG08575.1	25.912	274	5.3e-10	67.8	Equine adenovirus 1	fiber protein	ASV44019.1	29.213	178	4.85e-05	49.7	0	Salicola phage SCTP-2	hypothetical protein
2785319958	ANG08575.1	25.912	274	5.3e-10	67.8	Equine adenovirus 1	fiber protein	AUR99106.1	34.043	94	3.73e-05	48.1	0	Vibrio phage 1.262.O._10N.286.51.A9	hypothetical protein
2785319958	ANG08575.1	25.912	274	5.3e-10	67.8	Equine adenovirus 1	fiber protein	AWD90717.1	34.286	105	0.000103	48.1	0	Pseudomonas phage Achelous	structural protein
2785319958	ANG08575.1	25.912	274	5.3e-10	67.8	Equine adenovirus 1	fiber protein	YP_009210845.1	34.259	108	5.53e-05	47.8	0	Pseudomonas phage PhiCHU	putative tail constituent protein
2785319958	ANG08575.1	25.912	274	5.3e-10	67.8	Equine adenovirus 1	fiber protein	QBJ01056.1	33.333	96	0.0002	47	0	Aeromonas phage MJG	hypothetical protein
2785319958	ANG08575.1	25.912	274	5.3e-10	67.8	Equine adenovirus 1	fiber protein	AWD90625.1	26.396	197	0.000646	45.4	0	Pseudomonas phage Njord	hypothetical protein
2785319958	VBB18684.1	65.789	38	1.26e-10	66.6	Yasminevirus sp. GU-2018	hypothetical protein	AZF90167.1	29.73	185	1.71e-13	73.2	0	Phage 5P_1	hypothetical protein
2785319958	VBB18684.1	65.789	38	1.26e-10	66.6	Yasminevirus sp. GU-2018	hypothetical protein	BAQ90098.1	28.7	223	5.89e-11	67.4	0	uncultured Mediterranean phage uvMED	phage tail fiber-like protein
2785319958	VBB18684.1	65.789	38	1.26e-10	66.6	Yasminevirus sp. GU-2018	hypothetical protein	AXF42100.1	37.5	96	3.01e-08	59.7	0	Synechococcus T7-like virus S-TIP37	hypothetical protein
2785319958	VBB18684.1	65.789	38	1.26e-10	66.6	Yasminevirus sp. GU-2018	hypothetical protein	AZF90169.1	35.87	92	2.54e-08	57.8	0	Phage 5P_1	tail fiber protein
2785319958	VBB18684.1	65.789	38	1.26e-10	66.6	Yasminevirus sp. GU-2018	hypothetical protein	AUS03041.1	31.646	158	4.22e-08	57.4	0	Vibrio phage 2.275.O._10N.286.54.E11	tail collar domain protein
2785319958	VBB18684.1	65.789	38	1.26e-10	66.6	Yasminevirus sp. GU-2018	hypothetical protein	BAX03417.1	26.316	266	2.56e-07	57	0	Azobacteroides phage ProJPt-Bp1	hypothetical protein
2785319958	VBB18684.1	65.789	38	1.26e-10	66.6	Yasminevirus sp. GU-2018	hypothetical protein	YP_009150317.1	27.632	228	4.94e-07	55.5	0	Escherichia phage PBECO4	hypothetical protein
2785319958	VBB18684.1	65.789	38	1.26e-10	66.6	Yasminevirus sp. GU-2018	hypothetical protein	YP_214255.1	53.846	39	7.62e-07	55.1	0	Prochlorococcus phage P-SSM2	phage tail fiber-like protein
2785319958	VBB18684.1	65.789	38	1.26e-10	66.6	Yasminevirus sp. GU-2018	hypothetical protein	QHB38613.1	41.026	78	9.48e-07	53.9	0	Flavobacterium phage vB_FspM_pippi8-1	structural protein
2785319958	VBB18684.1	65.789	38	1.26e-10	66.6	Yasminevirus sp. GU-2018	hypothetical protein	QHB38507.1	41.026	78	1.07e-06	53.5	0	Flavobacterium phage vB_FspM_lotta8-1	structural protein
2785319958	VBB18684.1	65.789	38	1.26e-10	66.6	Yasminevirus sp. GU-2018	hypothetical protein	AYJ73836.1	37.963	108	2.27e-06	52	0	Pseudomonas phage SaPL	tail fibers protein
2785319958	VBB18684.1	65.789	38	1.26e-10	66.6	Yasminevirus sp. GU-2018	hypothetical protein	AFD10690.1	37.963	108	2.56e-06	51.6	0	Pseudomonas phage MR299-2	hypothetical protein
2785319958	VBB18684.1	65.789	38	1.26e-10	66.6	Yasminevirus sp. GU-2018	hypothetical protein	QGH72303.1	60	40	1.41e-05	50.8	0	Podoviridae sp. ctg2L5	baseplate structural protein
2785319958	VBB18684.1	65.789	38	1.26e-10	66.6	Yasminevirus sp. GU-2018	hypothetical protein	YP_008857858.1	38.889	108	5.8e-06	50.4	0	Pseudomonas phage phiIBB-PAA2	hypothetical protein
2785319958	VBB18684.1	65.789	38	1.26e-10	66.6	Yasminevirus sp. GU-2018	hypothetical protein	CCM43491.1	37.037	108	6.31e-06	50.4	0	Pseudomonas phage vB_PaeP_C1-14_Or	hypothetical protein
2785319958	VBB18684.1	65.789	38	1.26e-10	66.6	Yasminevirus sp. GU-2018	hypothetical protein	QHB49060.1	37.963	108	8.82e-06	50.1	0	Pseudomonas phage U47	putative tail fiber protein
2785319958	VBB18684.1	65.789	38	1.26e-10	66.6	Yasminevirus sp. GU-2018	hypothetical protein	ASV44019.1	29.213	178	4.85e-05	49.7	0	Salicola phage SCTP-2	hypothetical protein
2785319958	VBB18684.1	65.789	38	1.26e-10	66.6	Yasminevirus sp. GU-2018	hypothetical protein	AUR99106.1	34.043	94	3.73e-05	48.1	0	Vibrio phage 1.262.O._10N.286.51.A9	hypothetical protein
2785319958	VBB18684.1	65.789	38	1.26e-10	66.6	Yasminevirus sp. GU-2018	hypothetical protein	AWD90717.1	34.286	105	0.000103	48.1	0	Pseudomonas phage Achelous	structural protein
2785319958	VBB18684.1	65.789	38	1.26e-10	66.6	Yasminevirus sp. GU-2018	hypothetical protein	YP_009210845.1	34.259	108	5.53e-05	47.8	0	Pseudomonas phage PhiCHU	putative tail constituent protein
2785319958	VBB18684.1	65.789	38	1.26e-10	66.6	Yasminevirus sp. GU-2018	hypothetical protein	QBJ01056.1	33.333	96	0.0002	47	0	Aeromonas phage MJG	hypothetical protein
2785319958	VBB18684.1	65.789	38	1.26e-10	66.6	Yasminevirus sp. GU-2018	hypothetical protein	AWD90625.1	26.396	197	0.000646	45.4	0	Pseudomonas phage Njord	hypothetical protein
2785319958	AYV76022.1	70.732	41	1.15e-10	66.2	Terrestrivirus sp.	hypothetical protein	AZF90167.1	29.73	185	1.71e-13	73.2	0	Phage 5P_1	hypothetical protein
2785319958	AYV76022.1	70.732	41	1.15e-10	66.2	Terrestrivirus sp.	hypothetical protein	BAQ90098.1	28.7	223	5.89e-11	67.4	0	uncultured Mediterranean phage uvMED	phage tail fiber-like protein
2785319958	AYV76022.1	70.732	41	1.15e-10	66.2	Terrestrivirus sp.	hypothetical protein	AXF42100.1	37.5	96	3.01e-08	59.7	0	Synechococcus T7-like virus S-TIP37	hypothetical protein
2785319958	AYV76022.1	70.732	41	1.15e-10	66.2	Terrestrivirus sp.	hypothetical protein	AZF90169.1	35.87	92	2.54e-08	57.8	0	Phage 5P_1	tail fiber protein
2785319958	AYV76022.1	70.732	41	1.15e-10	66.2	Terrestrivirus sp.	hypothetical protein	AUS03041.1	31.646	158	4.22e-08	57.4	0	Vibrio phage 2.275.O._10N.286.54.E11	tail collar domain protein
2785319958	AYV76022.1	70.732	41	1.15e-10	66.2	Terrestrivirus sp.	hypothetical protein	BAX03417.1	26.316	266	2.56e-07	57	0	Azobacteroides phage ProJPt-Bp1	hypothetical protein
2785319958	AYV76022.1	70.732	41	1.15e-10	66.2	Terrestrivirus sp.	hypothetical protein	YP_009150317.1	27.632	228	4.94e-07	55.5	0	Escherichia phage PBECO4	hypothetical protein
2785319958	AYV76022.1	70.732	41	1.15e-10	66.2	Terrestrivirus sp.	hypothetical protein	YP_214255.1	53.846	39	7.62e-07	55.1	0	Prochlorococcus phage P-SSM2	phage tail fiber-like protein
2785319958	AYV76022.1	70.732	41	1.15e-10	66.2	Terrestrivirus sp.	hypothetical protein	QHB38613.1	41.026	78	9.48e-07	53.9	0	Flavobacterium phage vB_FspM_pippi8-1	structural protein
2785319958	AYV76022.1	70.732	41	1.15e-10	66.2	Terrestrivirus sp.	hypothetical protein	QHB38507.1	41.026	78	1.07e-06	53.5	0	Flavobacterium phage vB_FspM_lotta8-1	structural protein
2785319958	AYV76022.1	70.732	41	1.15e-10	66.2	Terrestrivirus sp.	hypothetical protein	AYJ73836.1	37.963	108	2.27e-06	52	0	Pseudomonas phage SaPL	tail fibers protein
2785319958	AYV76022.1	70.732	41	1.15e-10	66.2	Terrestrivirus sp.	hypothetical protein	AFD10690.1	37.963	108	2.56e-06	51.6	0	Pseudomonas phage MR299-2	hypothetical protein
2785319958	AYV76022.1	70.732	41	1.15e-10	66.2	Terrestrivirus sp.	hypothetical protein	QGH72303.1	60	40	1.41e-05	50.8	0	Podoviridae sp. ctg2L5	baseplate structural protein
2785319958	AYV76022.1	70.732	41	1.15e-10	66.2	Terrestrivirus sp.	hypothetical protein	YP_008857858.1	38.889	108	5.8e-06	50.4	0	Pseudomonas phage phiIBB-PAA2	hypothetical protein
2785319958	AYV76022.1	70.732	41	1.15e-10	66.2	Terrestrivirus sp.	hypothetical protein	CCM43491.1	37.037	108	6.31e-06	50.4	0	Pseudomonas phage vB_PaeP_C1-14_Or	hypothetical protein
2785319958	AYV76022.1	70.732	41	1.15e-10	66.2	Terrestrivirus sp.	hypothetical protein	QHB49060.1	37.963	108	8.82e-06	50.1	0	Pseudomonas phage U47	putative tail fiber protein
2785319958	AYV76022.1	70.732	41	1.15e-10	66.2	Terrestrivirus sp.	hypothetical protein	ASV44019.1	29.213	178	4.85e-05	49.7	0	Salicola phage SCTP-2	hypothetical protein
2785319958	AYV76022.1	70.732	41	1.15e-10	66.2	Terrestrivirus sp.	hypothetical protein	AUR99106.1	34.043	94	3.73e-05	48.1	0	Vibrio phage 1.262.O._10N.286.51.A9	hypothetical protein
2785319958	AYV76022.1	70.732	41	1.15e-10	66.2	Terrestrivirus sp.	hypothetical protein	AWD90717.1	34.286	105	0.000103	48.1	0	Pseudomonas phage Achelous	structural protein
2785319958	AYV76022.1	70.732	41	1.15e-10	66.2	Terrestrivirus sp.	hypothetical protein	YP_009210845.1	34.259	108	5.53e-05	47.8	0	Pseudomonas phage PhiCHU	putative tail constituent protein
2785319958	AYV76022.1	70.732	41	1.15e-10	66.2	Terrestrivirus sp.	hypothetical protein	QBJ01056.1	33.333	96	0.0002	47	0	Aeromonas phage MJG	hypothetical protein
2785319958	AYV76022.1	70.732	41	1.15e-10	66.2	Terrestrivirus sp.	hypothetical protein	AWD90625.1	26.396	197	0.000646	45.4	0	Pseudomonas phage Njord	hypothetical protein
2785319958	YP_008052415.1	56.41	39	3.83e-06	55.5	Phaeocystis globosa virus	phage tail collar domain family protein	AZF90167.1	29.73	185	1.71e-13	73.2	0	Phage 5P_1	hypothetical protein
2785319958	YP_008052415.1	56.41	39	3.83e-06	55.5	Phaeocystis globosa virus	phage tail collar domain family protein	BAQ90098.1	28.7	223	5.89e-11	67.4	0	uncultured Mediterranean phage uvMED	phage tail fiber-like protein
2785319958	YP_008052415.1	56.41	39	3.83e-06	55.5	Phaeocystis globosa virus	phage tail collar domain family protein	AXF42100.1	37.5	96	3.01e-08	59.7	0	Synechococcus T7-like virus S-TIP37	hypothetical protein
2785319958	YP_008052415.1	56.41	39	3.83e-06	55.5	Phaeocystis globosa virus	phage tail collar domain family protein	AZF90169.1	35.87	92	2.54e-08	57.8	0	Phage 5P_1	tail fiber protein
2785319958	YP_008052415.1	56.41	39	3.83e-06	55.5	Phaeocystis globosa virus	phage tail collar domain family protein	AUS03041.1	31.646	158	4.22e-08	57.4	0	Vibrio phage 2.275.O._10N.286.54.E11	tail collar domain protein
2785319958	YP_008052415.1	56.41	39	3.83e-06	55.5	Phaeocystis globosa virus	phage tail collar domain family protein	BAX03417.1	26.316	266	2.56e-07	57	0	Azobacteroides phage ProJPt-Bp1	hypothetical protein
2785319958	YP_008052415.1	56.41	39	3.83e-06	55.5	Phaeocystis globosa virus	phage tail collar domain family protein	YP_009150317.1	27.632	228	4.94e-07	55.5	0	Escherichia phage PBECO4	hypothetical protein
2785319958	YP_008052415.1	56.41	39	3.83e-06	55.5	Phaeocystis globosa virus	phage tail collar domain family protein	YP_214255.1	53.846	39	7.62e-07	55.1	0	Prochlorococcus phage P-SSM2	phage tail fiber-like protein
2785319958	YP_008052415.1	56.41	39	3.83e-06	55.5	Phaeocystis globosa virus	phage tail collar domain family protein	QHB38613.1	41.026	78	9.48e-07	53.9	0	Flavobacterium phage vB_FspM_pippi8-1	structural protein
2785319958	YP_008052415.1	56.41	39	3.83e-06	55.5	Phaeocystis globosa virus	phage tail collar domain family protein	QHB38507.1	41.026	78	1.07e-06	53.5	0	Flavobacterium phage vB_FspM_lotta8-1	structural protein
2785319958	YP_008052415.1	56.41	39	3.83e-06	55.5	Phaeocystis globosa virus	phage tail collar domain family protein	AYJ73836.1	37.963	108	2.27e-06	52	0	Pseudomonas phage SaPL	tail fibers protein
2785319958	YP_008052415.1	56.41	39	3.83e-06	55.5	Phaeocystis globosa virus	phage tail collar domain family protein	AFD10690.1	37.963	108	2.56e-06	51.6	0	Pseudomonas phage MR299-2	hypothetical protein
2785319958	YP_008052415.1	56.41	39	3.83e-06	55.5	Phaeocystis globosa virus	phage tail collar domain family protein	QGH72303.1	60	40	1.41e-05	50.8	0	Podoviridae sp. ctg2L5	baseplate structural protein
2785319958	YP_008052415.1	56.41	39	3.83e-06	55.5	Phaeocystis globosa virus	phage tail collar domain family protein	YP_008857858.1	38.889	108	5.8e-06	50.4	0	Pseudomonas phage phiIBB-PAA2	hypothetical protein
2785319958	YP_008052415.1	56.41	39	3.83e-06	55.5	Phaeocystis globosa virus	phage tail collar domain family protein	CCM43491.1	37.037	108	6.31e-06	50.4	0	Pseudomonas phage vB_PaeP_C1-14_Or	hypothetical protein
2785319958	YP_008052415.1	56.41	39	3.83e-06	55.5	Phaeocystis globosa virus	phage tail collar domain family protein	QHB49060.1	37.963	108	8.82e-06	50.1	0	Pseudomonas phage U47	putative tail fiber protein
2785319958	YP_008052415.1	56.41	39	3.83e-06	55.5	Phaeocystis globosa virus	phage tail collar domain family protein	ASV44019.1	29.213	178	4.85e-05	49.7	0	Salicola phage SCTP-2	hypothetical protein
2785319958	YP_008052415.1	56.41	39	3.83e-06	55.5	Phaeocystis globosa virus	phage tail collar domain family protein	AUR99106.1	34.043	94	3.73e-05	48.1	0	Vibrio phage 1.262.O._10N.286.51.A9	hypothetical protein
2785319958	YP_008052415.1	56.41	39	3.83e-06	55.5	Phaeocystis globosa virus	phage tail collar domain family protein	AWD90717.1	34.286	105	0.000103	48.1	0	Pseudomonas phage Achelous	structural protein
2785319958	YP_008052415.1	56.41	39	3.83e-06	55.5	Phaeocystis globosa virus	phage tail collar domain family protein	YP_009210845.1	34.259	108	5.53e-05	47.8	0	Pseudomonas phage PhiCHU	putative tail constituent protein
2785319958	YP_008052415.1	56.41	39	3.83e-06	55.5	Phaeocystis globosa virus	phage tail collar domain family protein	QBJ01056.1	33.333	96	0.0002	47	0	Aeromonas phage MJG	hypothetical protein
2785319958	YP_008052415.1	56.41	39	3.83e-06	55.5	Phaeocystis globosa virus	phage tail collar domain family protein	AWD90625.1	26.396	197	0.000646	45.4	0	Pseudomonas phage Njord	hypothetical protein
2785319958	YP_009174168.1	24.865	185	3.92e-06	55.1	Simian adenovirus 16	fiber-1	AZF90167.1	29.73	185	1.71e-13	73.2	0	Phage 5P_1	hypothetical protein
2785319958	YP_009174168.1	24.865	185	3.92e-06	55.1	Simian adenovirus 16	fiber-1	BAQ90098.1	28.7	223	5.89e-11	67.4	0	uncultured Mediterranean phage uvMED	phage tail fiber-like protein
2785319958	YP_009174168.1	24.865	185	3.92e-06	55.1	Simian adenovirus 16	fiber-1	AXF42100.1	37.5	96	3.01e-08	59.7	0	Synechococcus T7-like virus S-TIP37	hypothetical protein
2785319958	YP_009174168.1	24.865	185	3.92e-06	55.1	Simian adenovirus 16	fiber-1	AZF90169.1	35.87	92	2.54e-08	57.8	0	Phage 5P_1	tail fiber protein
2785319958	YP_009174168.1	24.865	185	3.92e-06	55.1	Simian adenovirus 16	fiber-1	AUS03041.1	31.646	158	4.22e-08	57.4	0	Vibrio phage 2.275.O._10N.286.54.E11	tail collar domain protein
2785319958	YP_009174168.1	24.865	185	3.92e-06	55.1	Simian adenovirus 16	fiber-1	BAX03417.1	26.316	266	2.56e-07	57	0	Azobacteroides phage ProJPt-Bp1	hypothetical protein
2785319958	YP_009174168.1	24.865	185	3.92e-06	55.1	Simian adenovirus 16	fiber-1	YP_009150317.1	27.632	228	4.94e-07	55.5	0	Escherichia phage PBECO4	hypothetical protein
2785319958	YP_009174168.1	24.865	185	3.92e-06	55.1	Simian adenovirus 16	fiber-1	YP_214255.1	53.846	39	7.62e-07	55.1	0	Prochlorococcus phage P-SSM2	phage tail fiber-like protein
2785319958	YP_009174168.1	24.865	185	3.92e-06	55.1	Simian adenovirus 16	fiber-1	QHB38613.1	41.026	78	9.48e-07	53.9	0	Flavobacterium phage vB_FspM_pippi8-1	structural protein
2785319958	YP_009174168.1	24.865	185	3.92e-06	55.1	Simian adenovirus 16	fiber-1	QHB38507.1	41.026	78	1.07e-06	53.5	0	Flavobacterium phage vB_FspM_lotta8-1	structural protein
2785319958	YP_009174168.1	24.865	185	3.92e-06	55.1	Simian adenovirus 16	fiber-1	AYJ73836.1	37.963	108	2.27e-06	52	0	Pseudomonas phage SaPL	tail fibers protein
2785319958	YP_009174168.1	24.865	185	3.92e-06	55.1	Simian adenovirus 16	fiber-1	AFD10690.1	37.963	108	2.56e-06	51.6	0	Pseudomonas phage MR299-2	hypothetical protein
2785319958	YP_009174168.1	24.865	185	3.92e-06	55.1	Simian adenovirus 16	fiber-1	QGH72303.1	60	40	1.41e-05	50.8	0	Podoviridae sp. ctg2L5	baseplate structural protein
2785319958	YP_009174168.1	24.865	185	3.92e-06	55.1	Simian adenovirus 16	fiber-1	YP_008857858.1	38.889	108	5.8e-06	50.4	0	Pseudomonas phage phiIBB-PAA2	hypothetical protein
2785319958	YP_009174168.1	24.865	185	3.92e-06	55.1	Simian adenovirus 16	fiber-1	CCM43491.1	37.037	108	6.31e-06	50.4	0	Pseudomonas phage vB_PaeP_C1-14_Or	hypothetical protein
2785319958	YP_009174168.1	24.865	185	3.92e-06	55.1	Simian adenovirus 16	fiber-1	QHB49060.1	37.963	108	8.82e-06	50.1	0	Pseudomonas phage U47	putative tail fiber protein
2785319958	YP_009174168.1	24.865	185	3.92e-06	55.1	Simian adenovirus 16	fiber-1	ASV44019.1	29.213	178	4.85e-05	49.7	0	Salicola phage SCTP-2	hypothetical protein
2785319958	YP_009174168.1	24.865	185	3.92e-06	55.1	Simian adenovirus 16	fiber-1	AUR99106.1	34.043	94	3.73e-05	48.1	0	Vibrio phage 1.262.O._10N.286.51.A9	hypothetical protein
2785319958	YP_009174168.1	24.865	185	3.92e-06	55.1	Simian adenovirus 16	fiber-1	AWD90717.1	34.286	105	0.000103	48.1	0	Pseudomonas phage Achelous	structural protein
2785319958	YP_009174168.1	24.865	185	3.92e-06	55.1	Simian adenovirus 16	fiber-1	YP_009210845.1	34.259	108	5.53e-05	47.8	0	Pseudomonas phage PhiCHU	putative tail constituent protein
2785319958	YP_009174168.1	24.865	185	3.92e-06	55.1	Simian adenovirus 16	fiber-1	QBJ01056.1	33.333	96	0.0002	47	0	Aeromonas phage MJG	hypothetical protein
2785319958	YP_009174168.1	24.865	185	3.92e-06	55.1	Simian adenovirus 16	fiber-1	AWD90625.1	26.396	197	0.000646	45.4	0	Pseudomonas phage Njord	hypothetical protein
2785319958	API80958.1	25.094	267	5.21e-06	55.1	Fowl aviadenovirus A	long fiber protein	AZF90167.1	29.73	185	1.71e-13	73.2	0	Phage 5P_1	hypothetical protein
2785319958	API80958.1	25.094	267	5.21e-06	55.1	Fowl aviadenovirus A	long fiber protein	BAQ90098.1	28.7	223	5.89e-11	67.4	0	uncultured Mediterranean phage uvMED	phage tail fiber-like protein
2785319958	API80958.1	25.094	267	5.21e-06	55.1	Fowl aviadenovirus A	long fiber protein	AXF42100.1	37.5	96	3.01e-08	59.7	0	Synechococcus T7-like virus S-TIP37	hypothetical protein
2785319958	API80958.1	25.094	267	5.21e-06	55.1	Fowl aviadenovirus A	long fiber protein	AZF90169.1	35.87	92	2.54e-08	57.8	0	Phage 5P_1	tail fiber protein
2785319958	API80958.1	25.094	267	5.21e-06	55.1	Fowl aviadenovirus A	long fiber protein	AUS03041.1	31.646	158	4.22e-08	57.4	0	Vibrio phage 2.275.O._10N.286.54.E11	tail collar domain protein
2785319958	API80958.1	25.094	267	5.21e-06	55.1	Fowl aviadenovirus A	long fiber protein	BAX03417.1	26.316	266	2.56e-07	57	0	Azobacteroides phage ProJPt-Bp1	hypothetical protein
2785319958	API80958.1	25.094	267	5.21e-06	55.1	Fowl aviadenovirus A	long fiber protein	YP_009150317.1	27.632	228	4.94e-07	55.5	0	Escherichia phage PBECO4	hypothetical protein
2785319958	API80958.1	25.094	267	5.21e-06	55.1	Fowl aviadenovirus A	long fiber protein	YP_214255.1	53.846	39	7.62e-07	55.1	0	Prochlorococcus phage P-SSM2	phage tail fiber-like protein
2785319958	API80958.1	25.094	267	5.21e-06	55.1	Fowl aviadenovirus A	long fiber protein	QHB38613.1	41.026	78	9.48e-07	53.9	0	Flavobacterium phage vB_FspM_pippi8-1	structural protein
2785319958	API80958.1	25.094	267	5.21e-06	55.1	Fowl aviadenovirus A	long fiber protein	QHB38507.1	41.026	78	1.07e-06	53.5	0	Flavobacterium phage vB_FspM_lotta8-1	structural protein
2785319958	API80958.1	25.094	267	5.21e-06	55.1	Fowl aviadenovirus A	long fiber protein	AYJ73836.1	37.963	108	2.27e-06	52	0	Pseudomonas phage SaPL	tail fibers protein
2785319958	API80958.1	25.094	267	5.21e-06	55.1	Fowl aviadenovirus A	long fiber protein	AFD10690.1	37.963	108	2.56e-06	51.6	0	Pseudomonas phage MR299-2	hypothetical protein
2785319958	API80958.1	25.094	267	5.21e-06	55.1	Fowl aviadenovirus A	long fiber protein	QGH72303.1	60	40	1.41e-05	50.8	0	Podoviridae sp. ctg2L5	baseplate structural protein
2785319958	API80958.1	25.094	267	5.21e-06	55.1	Fowl aviadenovirus A	long fiber protein	YP_008857858.1	38.889	108	5.8e-06	50.4	0	Pseudomonas phage phiIBB-PAA2	hypothetical protein
2785319958	API80958.1	25.094	267	5.21e-06	55.1	Fowl aviadenovirus A	long fiber protein	CCM43491.1	37.037	108	6.31e-06	50.4	0	Pseudomonas phage vB_PaeP_C1-14_Or	hypothetical protein
2785319958	API80958.1	25.094	267	5.21e-06	55.1	Fowl aviadenovirus A	long fiber protein	QHB49060.1	37.963	108	8.82e-06	50.1	0	Pseudomonas phage U47	putative tail fiber protein
2785319958	API80958.1	25.094	267	5.21e-06	55.1	Fowl aviadenovirus A	long fiber protein	ASV44019.1	29.213	178	4.85e-05	49.7	0	Salicola phage SCTP-2	hypothetical protein
2785319958	API80958.1	25.094	267	5.21e-06	55.1	Fowl aviadenovirus A	long fiber protein	AUR99106.1	34.043	94	3.73e-05	48.1	0	Vibrio phage 1.262.O._10N.286.51.A9	hypothetical protein
2785319958	API80958.1	25.094	267	5.21e-06	55.1	Fowl aviadenovirus A	long fiber protein	AWD90717.1	34.286	105	0.000103	48.1	0	Pseudomonas phage Achelous	structural protein
2785319958	API80958.1	25.094	267	5.21e-06	55.1	Fowl aviadenovirus A	long fiber protein	YP_009210845.1	34.259	108	5.53e-05	47.8	0	Pseudomonas phage PhiCHU	putative tail constituent protein
2785319958	API80958.1	25.094	267	5.21e-06	55.1	Fowl aviadenovirus A	long fiber protein	QBJ01056.1	33.333	96	0.0002	47	0	Aeromonas phage MJG	hypothetical protein
2785319958	API80958.1	25.094	267	5.21e-06	55.1	Fowl aviadenovirus A	long fiber protein	AWD90625.1	26.396	197	0.000646	45.4	0	Pseudomonas phage Njord	hypothetical protein
2785319958	AHI45189.1	25.439	228	6.49e-06	54.3	Human adenovirus 57	fiber protein	AZF90167.1	29.73	185	1.71e-13	73.2	0	Phage 5P_1	hypothetical protein
2785319958	AHI45189.1	25.439	228	6.49e-06	54.3	Human adenovirus 57	fiber protein	BAQ90098.1	28.7	223	5.89e-11	67.4	0	uncultured Mediterranean phage uvMED	phage tail fiber-like protein
2785319958	AHI45189.1	25.439	228	6.49e-06	54.3	Human adenovirus 57	fiber protein	AXF42100.1	37.5	96	3.01e-08	59.7	0	Synechococcus T7-like virus S-TIP37	hypothetical protein
2785319958	AHI45189.1	25.439	228	6.49e-06	54.3	Human adenovirus 57	fiber protein	AZF90169.1	35.87	92	2.54e-08	57.8	0	Phage 5P_1	tail fiber protein
2785319958	AHI45189.1	25.439	228	6.49e-06	54.3	Human adenovirus 57	fiber protein	AUS03041.1	31.646	158	4.22e-08	57.4	0	Vibrio phage 2.275.O._10N.286.54.E11	tail collar domain protein
2785319958	AHI45189.1	25.439	228	6.49e-06	54.3	Human adenovirus 57	fiber protein	BAX03417.1	26.316	266	2.56e-07	57	0	Azobacteroides phage ProJPt-Bp1	hypothetical protein
2785319958	AHI45189.1	25.439	228	6.49e-06	54.3	Human adenovirus 57	fiber protein	YP_009150317.1	27.632	228	4.94e-07	55.5	0	Escherichia phage PBECO4	hypothetical protein
2785319958	AHI45189.1	25.439	228	6.49e-06	54.3	Human adenovirus 57	fiber protein	YP_214255.1	53.846	39	7.62e-07	55.1	0	Prochlorococcus phage P-SSM2	phage tail fiber-like protein
2785319958	AHI45189.1	25.439	228	6.49e-06	54.3	Human adenovirus 57	fiber protein	QHB38613.1	41.026	78	9.48e-07	53.9	0	Flavobacterium phage vB_FspM_pippi8-1	structural protein
2785319958	AHI45189.1	25.439	228	6.49e-06	54.3	Human adenovirus 57	fiber protein	QHB38507.1	41.026	78	1.07e-06	53.5	0	Flavobacterium phage vB_FspM_lotta8-1	structural protein
2785319958	AHI45189.1	25.439	228	6.49e-06	54.3	Human adenovirus 57	fiber protein	AYJ73836.1	37.963	108	2.27e-06	52	0	Pseudomonas phage SaPL	tail fibers protein
2785319958	AHI45189.1	25.439	228	6.49e-06	54.3	Human adenovirus 57	fiber protein	AFD10690.1	37.963	108	2.56e-06	51.6	0	Pseudomonas phage MR299-2	hypothetical protein
2785319958	AHI45189.1	25.439	228	6.49e-06	54.3	Human adenovirus 57	fiber protein	QGH72303.1	60	40	1.41e-05	50.8	0	Podoviridae sp. ctg2L5	baseplate structural protein
2785319958	AHI45189.1	25.439	228	6.49e-06	54.3	Human adenovirus 57	fiber protein	YP_008857858.1	38.889	108	5.8e-06	50.4	0	Pseudomonas phage phiIBB-PAA2	hypothetical protein
2785319958	AHI45189.1	25.439	228	6.49e-06	54.3	Human adenovirus 57	fiber protein	CCM43491.1	37.037	108	6.31e-06	50.4	0	Pseudomonas phage vB_PaeP_C1-14_Or	hypothetical protein
2785319958	AHI45189.1	25.439	228	6.49e-06	54.3	Human adenovirus 57	fiber protein	QHB49060.1	37.963	108	8.82e-06	50.1	0	Pseudomonas phage U47	putative tail fiber protein
2785319958	AHI45189.1	25.439	228	6.49e-06	54.3	Human adenovirus 57	fiber protein	ASV44019.1	29.213	178	4.85e-05	49.7	0	Salicola phage SCTP-2	hypothetical protein
2785319958	AHI45189.1	25.439	228	6.49e-06	54.3	Human adenovirus 57	fiber protein	AUR99106.1	34.043	94	3.73e-05	48.1	0	Vibrio phage 1.262.O._10N.286.51.A9	hypothetical protein
2785319958	AHI45189.1	25.439	228	6.49e-06	54.3	Human adenovirus 57	fiber protein	AWD90717.1	34.286	105	0.000103	48.1	0	Pseudomonas phage Achelous	structural protein
2785319958	AHI45189.1	25.439	228	6.49e-06	54.3	Human adenovirus 57	fiber protein	YP_009210845.1	34.259	108	5.53e-05	47.8	0	Pseudomonas phage PhiCHU	putative tail constituent protein
2785319958	AHI45189.1	25.439	228	6.49e-06	54.3	Human adenovirus 57	fiber protein	QBJ01056.1	33.333	96	0.0002	47	0	Aeromonas phage MJG	hypothetical protein
2785319958	AHI45189.1	25.439	228	6.49e-06	54.3	Human adenovirus 57	fiber protein	AWD90625.1	26.396	197	0.000646	45.4	0	Pseudomonas phage Njord	hypothetical protein
2785319958	AZI71489.1	24.719	267	1.21e-05	53.9	Fowl aviadenovirus A	L5 fiber 1	AZF90167.1	29.73	185	1.71e-13	73.2	0	Phage 5P_1	hypothetical protein
2785319958	AZI71489.1	24.719	267	1.21e-05	53.9	Fowl aviadenovirus A	L5 fiber 1	BAQ90098.1	28.7	223	5.89e-11	67.4	0	uncultured Mediterranean phage uvMED	phage tail fiber-like protein
2785319958	AZI71489.1	24.719	267	1.21e-05	53.9	Fowl aviadenovirus A	L5 fiber 1	AXF42100.1	37.5	96	3.01e-08	59.7	0	Synechococcus T7-like virus S-TIP37	hypothetical protein
2785319958	AZI71489.1	24.719	267	1.21e-05	53.9	Fowl aviadenovirus A	L5 fiber 1	AZF90169.1	35.87	92	2.54e-08	57.8	0	Phage 5P_1	tail fiber protein
2785319958	AZI71489.1	24.719	267	1.21e-05	53.9	Fowl aviadenovirus A	L5 fiber 1	AUS03041.1	31.646	158	4.22e-08	57.4	0	Vibrio phage 2.275.O._10N.286.54.E11	tail collar domain protein
2785319958	AZI71489.1	24.719	267	1.21e-05	53.9	Fowl aviadenovirus A	L5 fiber 1	BAX03417.1	26.316	266	2.56e-07	57	0	Azobacteroides phage ProJPt-Bp1	hypothetical protein
2785319958	AZI71489.1	24.719	267	1.21e-05	53.9	Fowl aviadenovirus A	L5 fiber 1	YP_009150317.1	27.632	228	4.94e-07	55.5	0	Escherichia phage PBECO4	hypothetical protein
2785319958	AZI71489.1	24.719	267	1.21e-05	53.9	Fowl aviadenovirus A	L5 fiber 1	YP_214255.1	53.846	39	7.62e-07	55.1	0	Prochlorococcus phage P-SSM2	phage tail fiber-like protein
2785319958	AZI71489.1	24.719	267	1.21e-05	53.9	Fowl aviadenovirus A	L5 fiber 1	QHB38613.1	41.026	78	9.48e-07	53.9	0	Flavobacterium phage vB_FspM_pippi8-1	structural protein
2785319958	AZI71489.1	24.719	267	1.21e-05	53.9	Fowl aviadenovirus A	L5 fiber 1	QHB38507.1	41.026	78	1.07e-06	53.5	0	Flavobacterium phage vB_FspM_lotta8-1	structural protein
2785319958	AZI71489.1	24.719	267	1.21e-05	53.9	Fowl aviadenovirus A	L5 fiber 1	AYJ73836.1	37.963	108	2.27e-06	52	0	Pseudomonas phage SaPL	tail fibers protein
2785319958	AZI71489.1	24.719	267	1.21e-05	53.9	Fowl aviadenovirus A	L5 fiber 1	AFD10690.1	37.963	108	2.56e-06	51.6	0	Pseudomonas phage MR299-2	hypothetical protein
2785319958	AZI71489.1	24.719	267	1.21e-05	53.9	Fowl aviadenovirus A	L5 fiber 1	QGH72303.1	60	40	1.41e-05	50.8	0	Podoviridae sp. ctg2L5	baseplate structural protein
2785319958	AZI71489.1	24.719	267	1.21e-05	53.9	Fowl aviadenovirus A	L5 fiber 1	YP_008857858.1	38.889	108	5.8e-06	50.4	0	Pseudomonas phage phiIBB-PAA2	hypothetical protein
2785319958	AZI71489.1	24.719	267	1.21e-05	53.9	Fowl aviadenovirus A	L5 fiber 1	CCM43491.1	37.037	108	6.31e-06	50.4	0	Pseudomonas phage vB_PaeP_C1-14_Or	hypothetical protein
2785319958	AZI71489.1	24.719	267	1.21e-05	53.9	Fowl aviadenovirus A	L5 fiber 1	QHB49060.1	37.963	108	8.82e-06	50.1	0	Pseudomonas phage U47	putative tail fiber protein
2785319958	AZI71489.1	24.719	267	1.21e-05	53.9	Fowl aviadenovirus A	L5 fiber 1	ASV44019.1	29.213	178	4.85e-05	49.7	0	Salicola phage SCTP-2	hypothetical protein
2785319958	AZI71489.1	24.719	267	1.21e-05	53.9	Fowl aviadenovirus A	L5 fiber 1	AUR99106.1	34.043	94	3.73e-05	48.1	0	Vibrio phage 1.262.O._10N.286.51.A9	hypothetical protein
2785319958	AZI71489.1	24.719	267	1.21e-05	53.9	Fowl aviadenovirus A	L5 fiber 1	AWD90717.1	34.286	105	0.000103	48.1	0	Pseudomonas phage Achelous	structural protein
2785319958	AZI71489.1	24.719	267	1.21e-05	53.9	Fowl aviadenovirus A	L5 fiber 1	YP_009210845.1	34.259	108	5.53e-05	47.8	0	Pseudomonas phage PhiCHU	putative tail constituent protein
2785319958	AZI71489.1	24.719	267	1.21e-05	53.9	Fowl aviadenovirus A	L5 fiber 1	QBJ01056.1	33.333	96	0.0002	47	0	Aeromonas phage MJG	hypothetical protein
2785319958	AZI71489.1	24.719	267	1.21e-05	53.9	Fowl aviadenovirus A	L5 fiber 1	AWD90625.1	26.396	197	0.000646	45.4	0	Pseudomonas phage Njord	hypothetical protein
2785319958	ADF57267.1	24.719	267	1.37e-05	53.5	Fowl aviadenovirus 1	long fiber protein	AZF90167.1	29.73	185	1.71e-13	73.2	0	Phage 5P_1	hypothetical protein
2785319958	ADF57267.1	24.719	267	1.37e-05	53.5	Fowl aviadenovirus 1	long fiber protein	BAQ90098.1	28.7	223	5.89e-11	67.4	0	uncultured Mediterranean phage uvMED	phage tail fiber-like protein
2785319958	ADF57267.1	24.719	267	1.37e-05	53.5	Fowl aviadenovirus 1	long fiber protein	AXF42100.1	37.5	96	3.01e-08	59.7	0	Synechococcus T7-like virus S-TIP37	hypothetical protein
2785319958	ADF57267.1	24.719	267	1.37e-05	53.5	Fowl aviadenovirus 1	long fiber protein	AZF90169.1	35.87	92	2.54e-08	57.8	0	Phage 5P_1	tail fiber protein
2785319958	ADF57267.1	24.719	267	1.37e-05	53.5	Fowl aviadenovirus 1	long fiber protein	AUS03041.1	31.646	158	4.22e-08	57.4	0	Vibrio phage 2.275.O._10N.286.54.E11	tail collar domain protein
2785319958	ADF57267.1	24.719	267	1.37e-05	53.5	Fowl aviadenovirus 1	long fiber protein	BAX03417.1	26.316	266	2.56e-07	57	0	Azobacteroides phage ProJPt-Bp1	hypothetical protein
2785319958	ADF57267.1	24.719	267	1.37e-05	53.5	Fowl aviadenovirus 1	long fiber protein	YP_009150317.1	27.632	228	4.94e-07	55.5	0	Escherichia phage PBECO4	hypothetical protein
2785319958	ADF57267.1	24.719	267	1.37e-05	53.5	Fowl aviadenovirus 1	long fiber protein	YP_214255.1	53.846	39	7.62e-07	55.1	0	Prochlorococcus phage P-SSM2	phage tail fiber-like protein
2785319958	ADF57267.1	24.719	267	1.37e-05	53.5	Fowl aviadenovirus 1	long fiber protein	QHB38613.1	41.026	78	9.48e-07	53.9	0	Flavobacterium phage vB_FspM_pippi8-1	structural protein
2785319958	ADF57267.1	24.719	267	1.37e-05	53.5	Fowl aviadenovirus 1	long fiber protein	QHB38507.1	41.026	78	1.07e-06	53.5	0	Flavobacterium phage vB_FspM_lotta8-1	structural protein
2785319958	ADF57267.1	24.719	267	1.37e-05	53.5	Fowl aviadenovirus 1	long fiber protein	AYJ73836.1	37.963	108	2.27e-06	52	0	Pseudomonas phage SaPL	tail fibers protein
2785319958	ADF57267.1	24.719	267	1.37e-05	53.5	Fowl aviadenovirus 1	long fiber protein	AFD10690.1	37.963	108	2.56e-06	51.6	0	Pseudomonas phage MR299-2	hypothetical protein
2785319958	ADF57267.1	24.719	267	1.37e-05	53.5	Fowl aviadenovirus 1	long fiber protein	QGH72303.1	60	40	1.41e-05	50.8	0	Podoviridae sp. ctg2L5	baseplate structural protein
2785319958	ADF57267.1	24.719	267	1.37e-05	53.5	Fowl aviadenovirus 1	long fiber protein	YP_008857858.1	38.889	108	5.8e-06	50.4	0	Pseudomonas phage phiIBB-PAA2	hypothetical protein
2785319958	ADF57267.1	24.719	267	1.37e-05	53.5	Fowl aviadenovirus 1	long fiber protein	CCM43491.1	37.037	108	6.31e-06	50.4	0	Pseudomonas phage vB_PaeP_C1-14_Or	hypothetical protein
2785319958	ADF57267.1	24.719	267	1.37e-05	53.5	Fowl aviadenovirus 1	long fiber protein	QHB49060.1	37.963	108	8.82e-06	50.1	0	Pseudomonas phage U47	putative tail fiber protein
2785319958	ADF57267.1	24.719	267	1.37e-05	53.5	Fowl aviadenovirus 1	long fiber protein	ASV44019.1	29.213	178	4.85e-05	49.7	0	Salicola phage SCTP-2	hypothetical protein
2785319958	ADF57267.1	24.719	267	1.37e-05	53.5	Fowl aviadenovirus 1	long fiber protein	AUR99106.1	34.043	94	3.73e-05	48.1	0	Vibrio phage 1.262.O._10N.286.51.A9	hypothetical protein
2785319958	ADF57267.1	24.719	267	1.37e-05	53.5	Fowl aviadenovirus 1	long fiber protein	AWD90717.1	34.286	105	0.000103	48.1	0	Pseudomonas phage Achelous	structural protein
2785319958	ADF57267.1	24.719	267	1.37e-05	53.5	Fowl aviadenovirus 1	long fiber protein	YP_009210845.1	34.259	108	5.53e-05	47.8	0	Pseudomonas phage PhiCHU	putative tail constituent protein
2785319958	ADF57267.1	24.719	267	1.37e-05	53.5	Fowl aviadenovirus 1	long fiber protein	QBJ01056.1	33.333	96	0.0002	47	0	Aeromonas phage MJG	hypothetical protein
2785319958	ADF57267.1	24.719	267	1.37e-05	53.5	Fowl aviadenovirus 1	long fiber protein	AWD90625.1	26.396	197	0.000646	45.4	0	Pseudomonas phage Njord	hypothetical protein
2785319958	API80959.1	24.719	267	1.5e-05	53.5	Fowl aviadenovirus A	long fiber protein	AZF90167.1	29.73	185	1.71e-13	73.2	0	Phage 5P_1	hypothetical protein
2785319958	API80959.1	24.719	267	1.5e-05	53.5	Fowl aviadenovirus A	long fiber protein	BAQ90098.1	28.7	223	5.89e-11	67.4	0	uncultured Mediterranean phage uvMED	phage tail fiber-like protein
2785319958	API80959.1	24.719	267	1.5e-05	53.5	Fowl aviadenovirus A	long fiber protein	AXF42100.1	37.5	96	3.01e-08	59.7	0	Synechococcus T7-like virus S-TIP37	hypothetical protein
2785319958	API80959.1	24.719	267	1.5e-05	53.5	Fowl aviadenovirus A	long fiber protein	AZF90169.1	35.87	92	2.54e-08	57.8	0	Phage 5P_1	tail fiber protein
2785319958	API80959.1	24.719	267	1.5e-05	53.5	Fowl aviadenovirus A	long fiber protein	AUS03041.1	31.646	158	4.22e-08	57.4	0	Vibrio phage 2.275.O._10N.286.54.E11	tail collar domain protein
2785319958	API80959.1	24.719	267	1.5e-05	53.5	Fowl aviadenovirus A	long fiber protein	BAX03417.1	26.316	266	2.56e-07	57	0	Azobacteroides phage ProJPt-Bp1	hypothetical protein
2785319958	API80959.1	24.719	267	1.5e-05	53.5	Fowl aviadenovirus A	long fiber protein	YP_009150317.1	27.632	228	4.94e-07	55.5	0	Escherichia phage PBECO4	hypothetical protein
2785319958	API80959.1	24.719	267	1.5e-05	53.5	Fowl aviadenovirus A	long fiber protein	YP_214255.1	53.846	39	7.62e-07	55.1	0	Prochlorococcus phage P-SSM2	phage tail fiber-like protein
2785319958	API80959.1	24.719	267	1.5e-05	53.5	Fowl aviadenovirus A	long fiber protein	QHB38613.1	41.026	78	9.48e-07	53.9	0	Flavobacterium phage vB_FspM_pippi8-1	structural protein
2785319958	API80959.1	24.719	267	1.5e-05	53.5	Fowl aviadenovirus A	long fiber protein	QHB38507.1	41.026	78	1.07e-06	53.5	0	Flavobacterium phage vB_FspM_lotta8-1	structural protein
2785319958	API80959.1	24.719	267	1.5e-05	53.5	Fowl aviadenovirus A	long fiber protein	AYJ73836.1	37.963	108	2.27e-06	52	0	Pseudomonas phage SaPL	tail fibers protein
2785319958	API80959.1	24.719	267	1.5e-05	53.5	Fowl aviadenovirus A	long fiber protein	AFD10690.1	37.963	108	2.56e-06	51.6	0	Pseudomonas phage MR299-2	hypothetical protein
2785319958	API80959.1	24.719	267	1.5e-05	53.5	Fowl aviadenovirus A	long fiber protein	QGH72303.1	60	40	1.41e-05	50.8	0	Podoviridae sp. ctg2L5	baseplate structural protein
2785319958	API80959.1	24.719	267	1.5e-05	53.5	Fowl aviadenovirus A	long fiber protein	YP_008857858.1	38.889	108	5.8e-06	50.4	0	Pseudomonas phage phiIBB-PAA2	hypothetical protein
2785319958	API80959.1	24.719	267	1.5e-05	53.5	Fowl aviadenovirus A	long fiber protein	CCM43491.1	37.037	108	6.31e-06	50.4	0	Pseudomonas phage vB_PaeP_C1-14_Or	hypothetical protein
2785319958	API80959.1	24.719	267	1.5e-05	53.5	Fowl aviadenovirus A	long fiber protein	QHB49060.1	37.963	108	8.82e-06	50.1	0	Pseudomonas phage U47	putative tail fiber protein
2785319958	API80959.1	24.719	267	1.5e-05	53.5	Fowl aviadenovirus A	long fiber protein	ASV44019.1	29.213	178	4.85e-05	49.7	0	Salicola phage SCTP-2	hypothetical protein
2785319958	API80959.1	24.719	267	1.5e-05	53.5	Fowl aviadenovirus A	long fiber protein	AUR99106.1	34.043	94	3.73e-05	48.1	0	Vibrio phage 1.262.O._10N.286.51.A9	hypothetical protein
2785319958	API80959.1	24.719	267	1.5e-05	53.5	Fowl aviadenovirus A	long fiber protein	AWD90717.1	34.286	105	0.000103	48.1	0	Pseudomonas phage Achelous	structural protein
2785319958	API80959.1	24.719	267	1.5e-05	53.5	Fowl aviadenovirus A	long fiber protein	YP_009210845.1	34.259	108	5.53e-05	47.8	0	Pseudomonas phage PhiCHU	putative tail constituent protein
2785319958	API80959.1	24.719	267	1.5e-05	53.5	Fowl aviadenovirus A	long fiber protein	QBJ01056.1	33.333	96	0.0002	47	0	Aeromonas phage MJG	hypothetical protein
2785319958	API80959.1	24.719	267	1.5e-05	53.5	Fowl aviadenovirus A	long fiber protein	AWD90625.1	26.396	197	0.000646	45.4	0	Pseudomonas phage Njord	hypothetical protein
2785319958	NP_046331.1	23.492	315	1.77e-05	53.5	Bovine adenovirus 3	fiber protein	AZF90167.1	29.73	185	1.71e-13	73.2	0	Phage 5P_1	hypothetical protein
2785319958	NP_046331.1	23.492	315	1.77e-05	53.5	Bovine adenovirus 3	fiber protein	BAQ90098.1	28.7	223	5.89e-11	67.4	0	uncultured Mediterranean phage uvMED	phage tail fiber-like protein
2785319958	NP_046331.1	23.492	315	1.77e-05	53.5	Bovine adenovirus 3	fiber protein	AXF42100.1	37.5	96	3.01e-08	59.7	0	Synechococcus T7-like virus S-TIP37	hypothetical protein
2785319958	NP_046331.1	23.492	315	1.77e-05	53.5	Bovine adenovirus 3	fiber protein	AZF90169.1	35.87	92	2.54e-08	57.8	0	Phage 5P_1	tail fiber protein
2785319958	NP_046331.1	23.492	315	1.77e-05	53.5	Bovine adenovirus 3	fiber protein	AUS03041.1	31.646	158	4.22e-08	57.4	0	Vibrio phage 2.275.O._10N.286.54.E11	tail collar domain protein
2785319958	NP_046331.1	23.492	315	1.77e-05	53.5	Bovine adenovirus 3	fiber protein	BAX03417.1	26.316	266	2.56e-07	57	0	Azobacteroides phage ProJPt-Bp1	hypothetical protein
2785319958	NP_046331.1	23.492	315	1.77e-05	53.5	Bovine adenovirus 3	fiber protein	YP_009150317.1	27.632	228	4.94e-07	55.5	0	Escherichia phage PBECO4	hypothetical protein
2785319958	NP_046331.1	23.492	315	1.77e-05	53.5	Bovine adenovirus 3	fiber protein	YP_214255.1	53.846	39	7.62e-07	55.1	0	Prochlorococcus phage P-SSM2	phage tail fiber-like protein
2785319958	NP_046331.1	23.492	315	1.77e-05	53.5	Bovine adenovirus 3	fiber protein	QHB38613.1	41.026	78	9.48e-07	53.9	0	Flavobacterium phage vB_FspM_pippi8-1	structural protein
2785319958	NP_046331.1	23.492	315	1.77e-05	53.5	Bovine adenovirus 3	fiber protein	QHB38507.1	41.026	78	1.07e-06	53.5	0	Flavobacterium phage vB_FspM_lotta8-1	structural protein
2785319958	NP_046331.1	23.492	315	1.77e-05	53.5	Bovine adenovirus 3	fiber protein	AYJ73836.1	37.963	108	2.27e-06	52	0	Pseudomonas phage SaPL	tail fibers protein
2785319958	NP_046331.1	23.492	315	1.77e-05	53.5	Bovine adenovirus 3	fiber protein	AFD10690.1	37.963	108	2.56e-06	51.6	0	Pseudomonas phage MR299-2	hypothetical protein
2785319958	NP_046331.1	23.492	315	1.77e-05	53.5	Bovine adenovirus 3	fiber protein	QGH72303.1	60	40	1.41e-05	50.8	0	Podoviridae sp. ctg2L5	baseplate structural protein
2785319958	NP_046331.1	23.492	315	1.77e-05	53.5	Bovine adenovirus 3	fiber protein	YP_008857858.1	38.889	108	5.8e-06	50.4	0	Pseudomonas phage phiIBB-PAA2	hypothetical protein
2785319958	NP_046331.1	23.492	315	1.77e-05	53.5	Bovine adenovirus 3	fiber protein	CCM43491.1	37.037	108	6.31e-06	50.4	0	Pseudomonas phage vB_PaeP_C1-14_Or	hypothetical protein
2785319958	NP_046331.1	23.492	315	1.77e-05	53.5	Bovine adenovirus 3	fiber protein	QHB49060.1	37.963	108	8.82e-06	50.1	0	Pseudomonas phage U47	putative tail fiber protein
2785319958	NP_046331.1	23.492	315	1.77e-05	53.5	Bovine adenovirus 3	fiber protein	ASV44019.1	29.213	178	4.85e-05	49.7	0	Salicola phage SCTP-2	hypothetical protein
2785319958	NP_046331.1	23.492	315	1.77e-05	53.5	Bovine adenovirus 3	fiber protein	AUR99106.1	34.043	94	3.73e-05	48.1	0	Vibrio phage 1.262.O._10N.286.51.A9	hypothetical protein
2785319958	NP_046331.1	23.492	315	1.77e-05	53.5	Bovine adenovirus 3	fiber protein	AWD90717.1	34.286	105	0.000103	48.1	0	Pseudomonas phage Achelous	structural protein
2785319958	NP_046331.1	23.492	315	1.77e-05	53.5	Bovine adenovirus 3	fiber protein	YP_009210845.1	34.259	108	5.53e-05	47.8	0	Pseudomonas phage PhiCHU	putative tail constituent protein
2785319958	NP_046331.1	23.492	315	1.77e-05	53.5	Bovine adenovirus 3	fiber protein	QBJ01056.1	33.333	96	0.0002	47	0	Aeromonas phage MJG	hypothetical protein
2785319958	NP_046331.1	23.492	315	1.77e-05	53.5	Bovine adenovirus 3	fiber protein	AWD90625.1	26.396	197	0.000646	45.4	0	Pseudomonas phage Njord	hypothetical protein
2785319958	ADM46168.1	23.887	247	1.51e-05	53.1	Human mastadenovirus C	IV fiber 55.8 kDa protein	AZF90167.1	29.73	185	1.71e-13	73.2	0	Phage 5P_1	hypothetical protein
2785319958	ADM46168.1	23.887	247	1.51e-05	53.1	Human mastadenovirus C	IV fiber 55.8 kDa protein	BAQ90098.1	28.7	223	5.89e-11	67.4	0	uncultured Mediterranean phage uvMED	phage tail fiber-like protein
2785319958	ADM46168.1	23.887	247	1.51e-05	53.1	Human mastadenovirus C	IV fiber 55.8 kDa protein	AXF42100.1	37.5	96	3.01e-08	59.7	0	Synechococcus T7-like virus S-TIP37	hypothetical protein
2785319958	ADM46168.1	23.887	247	1.51e-05	53.1	Human mastadenovirus C	IV fiber 55.8 kDa protein	AZF90169.1	35.87	92	2.54e-08	57.8	0	Phage 5P_1	tail fiber protein
2785319958	ADM46168.1	23.887	247	1.51e-05	53.1	Human mastadenovirus C	IV fiber 55.8 kDa protein	AUS03041.1	31.646	158	4.22e-08	57.4	0	Vibrio phage 2.275.O._10N.286.54.E11	tail collar domain protein
2785319958	ADM46168.1	23.887	247	1.51e-05	53.1	Human mastadenovirus C	IV fiber 55.8 kDa protein	BAX03417.1	26.316	266	2.56e-07	57	0	Azobacteroides phage ProJPt-Bp1	hypothetical protein
2785319958	ADM46168.1	23.887	247	1.51e-05	53.1	Human mastadenovirus C	IV fiber 55.8 kDa protein	YP_009150317.1	27.632	228	4.94e-07	55.5	0	Escherichia phage PBECO4	hypothetical protein
2785319958	ADM46168.1	23.887	247	1.51e-05	53.1	Human mastadenovirus C	IV fiber 55.8 kDa protein	YP_214255.1	53.846	39	7.62e-07	55.1	0	Prochlorococcus phage P-SSM2	phage tail fiber-like protein
2785319958	ADM46168.1	23.887	247	1.51e-05	53.1	Human mastadenovirus C	IV fiber 55.8 kDa protein	QHB38613.1	41.026	78	9.48e-07	53.9	0	Flavobacterium phage vB_FspM_pippi8-1	structural protein
2785319958	ADM46168.1	23.887	247	1.51e-05	53.1	Human mastadenovirus C	IV fiber 55.8 kDa protein	QHB38507.1	41.026	78	1.07e-06	53.5	0	Flavobacterium phage vB_FspM_lotta8-1	structural protein
2785319958	ADM46168.1	23.887	247	1.51e-05	53.1	Human mastadenovirus C	IV fiber 55.8 kDa protein	AYJ73836.1	37.963	108	2.27e-06	52	0	Pseudomonas phage SaPL	tail fibers protein
2785319958	ADM46168.1	23.887	247	1.51e-05	53.1	Human mastadenovirus C	IV fiber 55.8 kDa protein	AFD10690.1	37.963	108	2.56e-06	51.6	0	Pseudomonas phage MR299-2	hypothetical protein
2785319958	ADM46168.1	23.887	247	1.51e-05	53.1	Human mastadenovirus C	IV fiber 55.8 kDa protein	QGH72303.1	60	40	1.41e-05	50.8	0	Podoviridae sp. ctg2L5	baseplate structural protein
2785319958	ADM46168.1	23.887	247	1.51e-05	53.1	Human mastadenovirus C	IV fiber 55.8 kDa protein	YP_008857858.1	38.889	108	5.8e-06	50.4	0	Pseudomonas phage phiIBB-PAA2	hypothetical protein
2785319958	ADM46168.1	23.887	247	1.51e-05	53.1	Human mastadenovirus C	IV fiber 55.8 kDa protein	CCM43491.1	37.037	108	6.31e-06	50.4	0	Pseudomonas phage vB_PaeP_C1-14_Or	hypothetical protein
2785319958	ADM46168.1	23.887	247	1.51e-05	53.1	Human mastadenovirus C	IV fiber 55.8 kDa protein	QHB49060.1	37.963	108	8.82e-06	50.1	0	Pseudomonas phage U47	putative tail fiber protein
2785319958	ADM46168.1	23.887	247	1.51e-05	53.1	Human mastadenovirus C	IV fiber 55.8 kDa protein	ASV44019.1	29.213	178	4.85e-05	49.7	0	Salicola phage SCTP-2	hypothetical protein
2785319958	ADM46168.1	23.887	247	1.51e-05	53.1	Human mastadenovirus C	IV fiber 55.8 kDa protein	AUR99106.1	34.043	94	3.73e-05	48.1	0	Vibrio phage 1.262.O._10N.286.51.A9	hypothetical protein
2785319958	ADM46168.1	23.887	247	1.51e-05	53.1	Human mastadenovirus C	IV fiber 55.8 kDa protein	AWD90717.1	34.286	105	0.000103	48.1	0	Pseudomonas phage Achelous	structural protein
2785319958	ADM46168.1	23.887	247	1.51e-05	53.1	Human mastadenovirus C	IV fiber 55.8 kDa protein	YP_009210845.1	34.259	108	5.53e-05	47.8	0	Pseudomonas phage PhiCHU	putative tail constituent protein
2785319958	ADM46168.1	23.887	247	1.51e-05	53.1	Human mastadenovirus C	IV fiber 55.8 kDa protein	QBJ01056.1	33.333	96	0.0002	47	0	Aeromonas phage MJG	hypothetical protein
2785319958	ADM46168.1	23.887	247	1.51e-05	53.1	Human mastadenovirus C	IV fiber 55.8 kDa protein	AWD90625.1	26.396	197	0.000646	45.4	0	Pseudomonas phage Njord	hypothetical protein
2785319958	AGT75956.1	24.291	247	1.78e-05	53.1	Human mastadenovirus C	fiber	AZF90167.1	29.73	185	1.71e-13	73.2	0	Phage 5P_1	hypothetical protein
2785319958	AGT75956.1	24.291	247	1.78e-05	53.1	Human mastadenovirus C	fiber	BAQ90098.1	28.7	223	5.89e-11	67.4	0	uncultured Mediterranean phage uvMED	phage tail fiber-like protein
2785319958	AGT75956.1	24.291	247	1.78e-05	53.1	Human mastadenovirus C	fiber	AXF42100.1	37.5	96	3.01e-08	59.7	0	Synechococcus T7-like virus S-TIP37	hypothetical protein
2785319958	AGT75956.1	24.291	247	1.78e-05	53.1	Human mastadenovirus C	fiber	AZF90169.1	35.87	92	2.54e-08	57.8	0	Phage 5P_1	tail fiber protein
2785319958	AGT75956.1	24.291	247	1.78e-05	53.1	Human mastadenovirus C	fiber	AUS03041.1	31.646	158	4.22e-08	57.4	0	Vibrio phage 2.275.O._10N.286.54.E11	tail collar domain protein
2785319958	AGT75956.1	24.291	247	1.78e-05	53.1	Human mastadenovirus C	fiber	BAX03417.1	26.316	266	2.56e-07	57	0	Azobacteroides phage ProJPt-Bp1	hypothetical protein
2785319958	AGT75956.1	24.291	247	1.78e-05	53.1	Human mastadenovirus C	fiber	YP_009150317.1	27.632	228	4.94e-07	55.5	0	Escherichia phage PBECO4	hypothetical protein
2785319958	AGT75956.1	24.291	247	1.78e-05	53.1	Human mastadenovirus C	fiber	YP_214255.1	53.846	39	7.62e-07	55.1	0	Prochlorococcus phage P-SSM2	phage tail fiber-like protein
2785319958	AGT75956.1	24.291	247	1.78e-05	53.1	Human mastadenovirus C	fiber	QHB38613.1	41.026	78	9.48e-07	53.9	0	Flavobacterium phage vB_FspM_pippi8-1	structural protein
2785319958	AGT75956.1	24.291	247	1.78e-05	53.1	Human mastadenovirus C	fiber	QHB38507.1	41.026	78	1.07e-06	53.5	0	Flavobacterium phage vB_FspM_lotta8-1	structural protein
2785319958	AGT75956.1	24.291	247	1.78e-05	53.1	Human mastadenovirus C	fiber	AYJ73836.1	37.963	108	2.27e-06	52	0	Pseudomonas phage SaPL	tail fibers protein
2785319958	AGT75956.1	24.291	247	1.78e-05	53.1	Human mastadenovirus C	fiber	AFD10690.1	37.963	108	2.56e-06	51.6	0	Pseudomonas phage MR299-2	hypothetical protein
2785319958	AGT75956.1	24.291	247	1.78e-05	53.1	Human mastadenovirus C	fiber	QGH72303.1	60	40	1.41e-05	50.8	0	Podoviridae sp. ctg2L5	baseplate structural protein
2785319958	AGT75956.1	24.291	247	1.78e-05	53.1	Human mastadenovirus C	fiber	YP_008857858.1	38.889	108	5.8e-06	50.4	0	Pseudomonas phage phiIBB-PAA2	hypothetical protein
2785319958	AGT75956.1	24.291	247	1.78e-05	53.1	Human mastadenovirus C	fiber	CCM43491.1	37.037	108	6.31e-06	50.4	0	Pseudomonas phage vB_PaeP_C1-14_Or	hypothetical protein
2785319958	AGT75956.1	24.291	247	1.78e-05	53.1	Human mastadenovirus C	fiber	QHB49060.1	37.963	108	8.82e-06	50.1	0	Pseudomonas phage U47	putative tail fiber protein
2785319958	AGT75956.1	24.291	247	1.78e-05	53.1	Human mastadenovirus C	fiber	ASV44019.1	29.213	178	4.85e-05	49.7	0	Salicola phage SCTP-2	hypothetical protein
2785319958	AGT75956.1	24.291	247	1.78e-05	53.1	Human mastadenovirus C	fiber	AUR99106.1	34.043	94	3.73e-05	48.1	0	Vibrio phage 1.262.O._10N.286.51.A9	hypothetical protein
2785319958	AGT75956.1	24.291	247	1.78e-05	53.1	Human mastadenovirus C	fiber	AWD90717.1	34.286	105	0.000103	48.1	0	Pseudomonas phage Achelous	structural protein
2785319958	AGT75956.1	24.291	247	1.78e-05	53.1	Human mastadenovirus C	fiber	YP_009210845.1	34.259	108	5.53e-05	47.8	0	Pseudomonas phage PhiCHU	putative tail constituent protein
2785319958	AGT75956.1	24.291	247	1.78e-05	53.1	Human mastadenovirus C	fiber	QBJ01056.1	33.333	96	0.0002	47	0	Aeromonas phage MJG	hypothetical protein
2785319958	AGT75956.1	24.291	247	1.78e-05	53.1	Human mastadenovirus C	fiber	AWD90625.1	26.396	197	0.000646	45.4	0	Pseudomonas phage Njord	hypothetical protein
2785319958	QHB92361.1	24.719	267	1.99e-05	53.1	Fowl aviadenovirus A	long fiber	AZF90167.1	29.73	185	1.71e-13	73.2	0	Phage 5P_1	hypothetical protein
2785319958	QHB92361.1	24.719	267	1.99e-05	53.1	Fowl aviadenovirus A	long fiber	BAQ90098.1	28.7	223	5.89e-11	67.4	0	uncultured Mediterranean phage uvMED	phage tail fiber-like protein
2785319958	QHB92361.1	24.719	267	1.99e-05	53.1	Fowl aviadenovirus A	long fiber	AXF42100.1	37.5	96	3.01e-08	59.7	0	Synechococcus T7-like virus S-TIP37	hypothetical protein
2785319958	QHB92361.1	24.719	267	1.99e-05	53.1	Fowl aviadenovirus A	long fiber	AZF90169.1	35.87	92	2.54e-08	57.8	0	Phage 5P_1	tail fiber protein
2785319958	QHB92361.1	24.719	267	1.99e-05	53.1	Fowl aviadenovirus A	long fiber	AUS03041.1	31.646	158	4.22e-08	57.4	0	Vibrio phage 2.275.O._10N.286.54.E11	tail collar domain protein
2785319958	QHB92361.1	24.719	267	1.99e-05	53.1	Fowl aviadenovirus A	long fiber	BAX03417.1	26.316	266	2.56e-07	57	0	Azobacteroides phage ProJPt-Bp1	hypothetical protein
2785319958	QHB92361.1	24.719	267	1.99e-05	53.1	Fowl aviadenovirus A	long fiber	YP_009150317.1	27.632	228	4.94e-07	55.5	0	Escherichia phage PBECO4	hypothetical protein
2785319958	QHB92361.1	24.719	267	1.99e-05	53.1	Fowl aviadenovirus A	long fiber	YP_214255.1	53.846	39	7.62e-07	55.1	0	Prochlorococcus phage P-SSM2	phage tail fiber-like protein
2785319958	QHB92361.1	24.719	267	1.99e-05	53.1	Fowl aviadenovirus A	long fiber	QHB38613.1	41.026	78	9.48e-07	53.9	0	Flavobacterium phage vB_FspM_pippi8-1	structural protein
2785319958	QHB92361.1	24.719	267	1.99e-05	53.1	Fowl aviadenovirus A	long fiber	QHB38507.1	41.026	78	1.07e-06	53.5	0	Flavobacterium phage vB_FspM_lotta8-1	structural protein
2785319958	QHB92361.1	24.719	267	1.99e-05	53.1	Fowl aviadenovirus A	long fiber	AYJ73836.1	37.963	108	2.27e-06	52	0	Pseudomonas phage SaPL	tail fibers protein
2785319958	QHB92361.1	24.719	267	1.99e-05	53.1	Fowl aviadenovirus A	long fiber	AFD10690.1	37.963	108	2.56e-06	51.6	0	Pseudomonas phage MR299-2	hypothetical protein
2785319958	QHB92361.1	24.719	267	1.99e-05	53.1	Fowl aviadenovirus A	long fiber	QGH72303.1	60	40	1.41e-05	50.8	0	Podoviridae sp. ctg2L5	baseplate structural protein
2785319958	QHB92361.1	24.719	267	1.99e-05	53.1	Fowl aviadenovirus A	long fiber	YP_008857858.1	38.889	108	5.8e-06	50.4	0	Pseudomonas phage phiIBB-PAA2	hypothetical protein
2785319958	QHB92361.1	24.719	267	1.99e-05	53.1	Fowl aviadenovirus A	long fiber	CCM43491.1	37.037	108	6.31e-06	50.4	0	Pseudomonas phage vB_PaeP_C1-14_Or	hypothetical protein
2785319958	QHB92361.1	24.719	267	1.99e-05	53.1	Fowl aviadenovirus A	long fiber	QHB49060.1	37.963	108	8.82e-06	50.1	0	Pseudomonas phage U47	putative tail fiber protein
2785319958	QHB92361.1	24.719	267	1.99e-05	53.1	Fowl aviadenovirus A	long fiber	ASV44019.1	29.213	178	4.85e-05	49.7	0	Salicola phage SCTP-2	hypothetical protein
2785319958	QHB92361.1	24.719	267	1.99e-05	53.1	Fowl aviadenovirus A	long fiber	AUR99106.1	34.043	94	3.73e-05	48.1	0	Vibrio phage 1.262.O._10N.286.51.A9	hypothetical protein
2785319958	QHB92361.1	24.719	267	1.99e-05	53.1	Fowl aviadenovirus A	long fiber	AWD90717.1	34.286	105	0.000103	48.1	0	Pseudomonas phage Achelous	structural protein
2785319958	QHB92361.1	24.719	267	1.99e-05	53.1	Fowl aviadenovirus A	long fiber	YP_009210845.1	34.259	108	5.53e-05	47.8	0	Pseudomonas phage PhiCHU	putative tail constituent protein
2785319958	QHB92361.1	24.719	267	1.99e-05	53.1	Fowl aviadenovirus A	long fiber	QBJ01056.1	33.333	96	0.0002	47	0	Aeromonas phage MJG	hypothetical protein
2785319958	QHB92361.1	24.719	267	1.99e-05	53.1	Fowl aviadenovirus A	long fiber	AWD90625.1	26.396	197	0.000646	45.4	0	Pseudomonas phage Njord	hypothetical protein
2785319958	CBH20106.1	24.719	267	2.09e-05	53.1	Fowl aviadenovirus A	long fiber protein	AZF90167.1	29.73	185	1.71e-13	73.2	0	Phage 5P_1	hypothetical protein
2785319958	CBH20106.1	24.719	267	2.09e-05	53.1	Fowl aviadenovirus A	long fiber protein	BAQ90098.1	28.7	223	5.89e-11	67.4	0	uncultured Mediterranean phage uvMED	phage tail fiber-like protein
2785319958	CBH20106.1	24.719	267	2.09e-05	53.1	Fowl aviadenovirus A	long fiber protein	AXF42100.1	37.5	96	3.01e-08	59.7	0	Synechococcus T7-like virus S-TIP37	hypothetical protein
2785319958	CBH20106.1	24.719	267	2.09e-05	53.1	Fowl aviadenovirus A	long fiber protein	AZF90169.1	35.87	92	2.54e-08	57.8	0	Phage 5P_1	tail fiber protein
2785319958	CBH20106.1	24.719	267	2.09e-05	53.1	Fowl aviadenovirus A	long fiber protein	AUS03041.1	31.646	158	4.22e-08	57.4	0	Vibrio phage 2.275.O._10N.286.54.E11	tail collar domain protein
2785319958	CBH20106.1	24.719	267	2.09e-05	53.1	Fowl aviadenovirus A	long fiber protein	BAX03417.1	26.316	266	2.56e-07	57	0	Azobacteroides phage ProJPt-Bp1	hypothetical protein
2785319958	CBH20106.1	24.719	267	2.09e-05	53.1	Fowl aviadenovirus A	long fiber protein	YP_009150317.1	27.632	228	4.94e-07	55.5	0	Escherichia phage PBECO4	hypothetical protein
2785319958	CBH20106.1	24.719	267	2.09e-05	53.1	Fowl aviadenovirus A	long fiber protein	YP_214255.1	53.846	39	7.62e-07	55.1	0	Prochlorococcus phage P-SSM2	phage tail fiber-like protein
2785319958	CBH20106.1	24.719	267	2.09e-05	53.1	Fowl aviadenovirus A	long fiber protein	QHB38613.1	41.026	78	9.48e-07	53.9	0	Flavobacterium phage vB_FspM_pippi8-1	structural protein
2785319958	CBH20106.1	24.719	267	2.09e-05	53.1	Fowl aviadenovirus A	long fiber protein	QHB38507.1	41.026	78	1.07e-06	53.5	0	Flavobacterium phage vB_FspM_lotta8-1	structural protein
2785319958	CBH20106.1	24.719	267	2.09e-05	53.1	Fowl aviadenovirus A	long fiber protein	AYJ73836.1	37.963	108	2.27e-06	52	0	Pseudomonas phage SaPL	tail fibers protein
2785319958	CBH20106.1	24.719	267	2.09e-05	53.1	Fowl aviadenovirus A	long fiber protein	AFD10690.1	37.963	108	2.56e-06	51.6	0	Pseudomonas phage MR299-2	hypothetical protein
2785319958	CBH20106.1	24.719	267	2.09e-05	53.1	Fowl aviadenovirus A	long fiber protein	QGH72303.1	60	40	1.41e-05	50.8	0	Podoviridae sp. ctg2L5	baseplate structural protein
2785319958	CBH20106.1	24.719	267	2.09e-05	53.1	Fowl aviadenovirus A	long fiber protein	YP_008857858.1	38.889	108	5.8e-06	50.4	0	Pseudomonas phage phiIBB-PAA2	hypothetical protein
2785319958	CBH20106.1	24.719	267	2.09e-05	53.1	Fowl aviadenovirus A	long fiber protein	CCM43491.1	37.037	108	6.31e-06	50.4	0	Pseudomonas phage vB_PaeP_C1-14_Or	hypothetical protein
2785319958	CBH20106.1	24.719	267	2.09e-05	53.1	Fowl aviadenovirus A	long fiber protein	QHB49060.1	37.963	108	8.82e-06	50.1	0	Pseudomonas phage U47	putative tail fiber protein
2785319958	CBH20106.1	24.719	267	2.09e-05	53.1	Fowl aviadenovirus A	long fiber protein	ASV44019.1	29.213	178	4.85e-05	49.7	0	Salicola phage SCTP-2	hypothetical protein
2785319958	CBH20106.1	24.719	267	2.09e-05	53.1	Fowl aviadenovirus A	long fiber protein	AUR99106.1	34.043	94	3.73e-05	48.1	0	Vibrio phage 1.262.O._10N.286.51.A9	hypothetical protein
2785319958	CBH20106.1	24.719	267	2.09e-05	53.1	Fowl aviadenovirus A	long fiber protein	AWD90717.1	34.286	105	0.000103	48.1	0	Pseudomonas phage Achelous	structural protein
2785319958	CBH20106.1	24.719	267	2.09e-05	53.1	Fowl aviadenovirus A	long fiber protein	YP_009210845.1	34.259	108	5.53e-05	47.8	0	Pseudomonas phage PhiCHU	putative tail constituent protein
2785319958	CBH20106.1	24.719	267	2.09e-05	53.1	Fowl aviadenovirus A	long fiber protein	QBJ01056.1	33.333	96	0.0002	47	0	Aeromonas phage MJG	hypothetical protein
2785319958	CBH20106.1	24.719	267	2.09e-05	53.1	Fowl aviadenovirus A	long fiber protein	AWD90625.1	26.396	197	0.000646	45.4	0	Pseudomonas phage Njord	hypothetical protein
2785319958	QHB92357.1	24.719	267	2.12e-05	53.1	Fowl aviadenovirus A	long fiber	AZF90167.1	29.73	185	1.71e-13	73.2	0	Phage 5P_1	hypothetical protein
2785319958	QHB92357.1	24.719	267	2.12e-05	53.1	Fowl aviadenovirus A	long fiber	BAQ90098.1	28.7	223	5.89e-11	67.4	0	uncultured Mediterranean phage uvMED	phage tail fiber-like protein
2785319958	QHB92357.1	24.719	267	2.12e-05	53.1	Fowl aviadenovirus A	long fiber	AXF42100.1	37.5	96	3.01e-08	59.7	0	Synechococcus T7-like virus S-TIP37	hypothetical protein
2785319958	QHB92357.1	24.719	267	2.12e-05	53.1	Fowl aviadenovirus A	long fiber	AZF90169.1	35.87	92	2.54e-08	57.8	0	Phage 5P_1	tail fiber protein
2785319958	QHB92357.1	24.719	267	2.12e-05	53.1	Fowl aviadenovirus A	long fiber	AUS03041.1	31.646	158	4.22e-08	57.4	0	Vibrio phage 2.275.O._10N.286.54.E11	tail collar domain protein
2785319958	QHB92357.1	24.719	267	2.12e-05	53.1	Fowl aviadenovirus A	long fiber	BAX03417.1	26.316	266	2.56e-07	57	0	Azobacteroides phage ProJPt-Bp1	hypothetical protein
2785319958	QHB92357.1	24.719	267	2.12e-05	53.1	Fowl aviadenovirus A	long fiber	YP_009150317.1	27.632	228	4.94e-07	55.5	0	Escherichia phage PBECO4	hypothetical protein
2785319958	QHB92357.1	24.719	267	2.12e-05	53.1	Fowl aviadenovirus A	long fiber	YP_214255.1	53.846	39	7.62e-07	55.1	0	Prochlorococcus phage P-SSM2	phage tail fiber-like protein
2785319958	QHB92357.1	24.719	267	2.12e-05	53.1	Fowl aviadenovirus A	long fiber	QHB38613.1	41.026	78	9.48e-07	53.9	0	Flavobacterium phage vB_FspM_pippi8-1	structural protein
2785319958	QHB92357.1	24.719	267	2.12e-05	53.1	Fowl aviadenovirus A	long fiber	QHB38507.1	41.026	78	1.07e-06	53.5	0	Flavobacterium phage vB_FspM_lotta8-1	structural protein
2785319958	QHB92357.1	24.719	267	2.12e-05	53.1	Fowl aviadenovirus A	long fiber	AYJ73836.1	37.963	108	2.27e-06	52	0	Pseudomonas phage SaPL	tail fibers protein
2785319958	QHB92357.1	24.719	267	2.12e-05	53.1	Fowl aviadenovirus A	long fiber	AFD10690.1	37.963	108	2.56e-06	51.6	0	Pseudomonas phage MR299-2	hypothetical protein
2785319958	QHB92357.1	24.719	267	2.12e-05	53.1	Fowl aviadenovirus A	long fiber	QGH72303.1	60	40	1.41e-05	50.8	0	Podoviridae sp. ctg2L5	baseplate structural protein
2785319958	QHB92357.1	24.719	267	2.12e-05	53.1	Fowl aviadenovirus A	long fiber	YP_008857858.1	38.889	108	5.8e-06	50.4	0	Pseudomonas phage phiIBB-PAA2	hypothetical protein
2785319958	QHB92357.1	24.719	267	2.12e-05	53.1	Fowl aviadenovirus A	long fiber	CCM43491.1	37.037	108	6.31e-06	50.4	0	Pseudomonas phage vB_PaeP_C1-14_Or	hypothetical protein
2785319958	QHB92357.1	24.719	267	2.12e-05	53.1	Fowl aviadenovirus A	long fiber	QHB49060.1	37.963	108	8.82e-06	50.1	0	Pseudomonas phage U47	putative tail fiber protein
2785319958	QHB92357.1	24.719	267	2.12e-05	53.1	Fowl aviadenovirus A	long fiber	ASV44019.1	29.213	178	4.85e-05	49.7	0	Salicola phage SCTP-2	hypothetical protein
2785319958	QHB92357.1	24.719	267	2.12e-05	53.1	Fowl aviadenovirus A	long fiber	AUR99106.1	34.043	94	3.73e-05	48.1	0	Vibrio phage 1.262.O._10N.286.51.A9	hypothetical protein
2785319958	QHB92357.1	24.719	267	2.12e-05	53.1	Fowl aviadenovirus A	long fiber	AWD90717.1	34.286	105	0.000103	48.1	0	Pseudomonas phage Achelous	structural protein
2785319958	QHB92357.1	24.719	267	2.12e-05	53.1	Fowl aviadenovirus A	long fiber	YP_009210845.1	34.259	108	5.53e-05	47.8	0	Pseudomonas phage PhiCHU	putative tail constituent protein
2785319958	QHB92357.1	24.719	267	2.12e-05	53.1	Fowl aviadenovirus A	long fiber	QBJ01056.1	33.333	96	0.0002	47	0	Aeromonas phage MJG	hypothetical protein
2785319958	QHB92357.1	24.719	267	2.12e-05	53.1	Fowl aviadenovirus A	long fiber	AWD90625.1	26.396	197	0.000646	45.4	0	Pseudomonas phage Njord	hypothetical protein
2785319958	ANG08575.1	26.71	307	2.91e-05	52.8	Equine adenovirus 1	fiber protein	AZF90167.1	29.73	185	1.71e-13	73.2	0	Phage 5P_1	hypothetical protein
2785319958	ANG08575.1	26.71	307	2.91e-05	52.8	Equine adenovirus 1	fiber protein	BAQ90098.1	28.7	223	5.89e-11	67.4	0	uncultured Mediterranean phage uvMED	phage tail fiber-like protein
2785319958	ANG08575.1	26.71	307	2.91e-05	52.8	Equine adenovirus 1	fiber protein	AXF42100.1	37.5	96	3.01e-08	59.7	0	Synechococcus T7-like virus S-TIP37	hypothetical protein
2785319958	ANG08575.1	26.71	307	2.91e-05	52.8	Equine adenovirus 1	fiber protein	AZF90169.1	35.87	92	2.54e-08	57.8	0	Phage 5P_1	tail fiber protein
2785319958	ANG08575.1	26.71	307	2.91e-05	52.8	Equine adenovirus 1	fiber protein	AUS03041.1	31.646	158	4.22e-08	57.4	0	Vibrio phage 2.275.O._10N.286.54.E11	tail collar domain protein
2785319958	ANG08575.1	26.71	307	2.91e-05	52.8	Equine adenovirus 1	fiber protein	BAX03417.1	26.316	266	2.56e-07	57	0	Azobacteroides phage ProJPt-Bp1	hypothetical protein
2785319958	ANG08575.1	26.71	307	2.91e-05	52.8	Equine adenovirus 1	fiber protein	YP_009150317.1	27.632	228	4.94e-07	55.5	0	Escherichia phage PBECO4	hypothetical protein
2785319958	ANG08575.1	26.71	307	2.91e-05	52.8	Equine adenovirus 1	fiber protein	YP_214255.1	53.846	39	7.62e-07	55.1	0	Prochlorococcus phage P-SSM2	phage tail fiber-like protein
2785319958	ANG08575.1	26.71	307	2.91e-05	52.8	Equine adenovirus 1	fiber protein	QHB38613.1	41.026	78	9.48e-07	53.9	0	Flavobacterium phage vB_FspM_pippi8-1	structural protein
2785319958	ANG08575.1	26.71	307	2.91e-05	52.8	Equine adenovirus 1	fiber protein	QHB38507.1	41.026	78	1.07e-06	53.5	0	Flavobacterium phage vB_FspM_lotta8-1	structural protein
2785319958	ANG08575.1	26.71	307	2.91e-05	52.8	Equine adenovirus 1	fiber protein	AYJ73836.1	37.963	108	2.27e-06	52	0	Pseudomonas phage SaPL	tail fibers protein
2785319958	ANG08575.1	26.71	307	2.91e-05	52.8	Equine adenovirus 1	fiber protein	AFD10690.1	37.963	108	2.56e-06	51.6	0	Pseudomonas phage MR299-2	hypothetical protein
2785319958	ANG08575.1	26.71	307	2.91e-05	52.8	Equine adenovirus 1	fiber protein	QGH72303.1	60	40	1.41e-05	50.8	0	Podoviridae sp. ctg2L5	baseplate structural protein
2785319958	ANG08575.1	26.71	307	2.91e-05	52.8	Equine adenovirus 1	fiber protein	YP_008857858.1	38.889	108	5.8e-06	50.4	0	Pseudomonas phage phiIBB-PAA2	hypothetical protein
2785319958	ANG08575.1	26.71	307	2.91e-05	52.8	Equine adenovirus 1	fiber protein	CCM43491.1	37.037	108	6.31e-06	50.4	0	Pseudomonas phage vB_PaeP_C1-14_Or	hypothetical protein
2785319958	ANG08575.1	26.71	307	2.91e-05	52.8	Equine adenovirus 1	fiber protein	QHB49060.1	37.963	108	8.82e-06	50.1	0	Pseudomonas phage U47	putative tail fiber protein
2785319958	ANG08575.1	26.71	307	2.91e-05	52.8	Equine adenovirus 1	fiber protein	ASV44019.1	29.213	178	4.85e-05	49.7	0	Salicola phage SCTP-2	hypothetical protein
2785319958	ANG08575.1	26.71	307	2.91e-05	52.8	Equine adenovirus 1	fiber protein	AUR99106.1	34.043	94	3.73e-05	48.1	0	Vibrio phage 1.262.O._10N.286.51.A9	hypothetical protein
2785319958	ANG08575.1	26.71	307	2.91e-05	52.8	Equine adenovirus 1	fiber protein	AWD90717.1	34.286	105	0.000103	48.1	0	Pseudomonas phage Achelous	structural protein
2785319958	ANG08575.1	26.71	307	2.91e-05	52.8	Equine adenovirus 1	fiber protein	YP_009210845.1	34.259	108	5.53e-05	47.8	0	Pseudomonas phage PhiCHU	putative tail constituent protein
2785319958	ANG08575.1	26.71	307	2.91e-05	52.8	Equine adenovirus 1	fiber protein	QBJ01056.1	33.333	96	0.0002	47	0	Aeromonas phage MJG	hypothetical protein
2785319958	ANG08575.1	26.71	307	2.91e-05	52.8	Equine adenovirus 1	fiber protein	AWD90625.1	26.396	197	0.000646	45.4	0	Pseudomonas phage Njord	hypothetical protein
2785319958	ASU56025.1	24.9	249	2.85e-05	52.4	Fowl aviadenovirus A	L5 fiber1	AZF90167.1	29.73	185	1.71e-13	73.2	0	Phage 5P_1	hypothetical protein
2785319958	ASU56025.1	24.9	249	2.85e-05	52.4	Fowl aviadenovirus A	L5 fiber1	BAQ90098.1	28.7	223	5.89e-11	67.4	0	uncultured Mediterranean phage uvMED	phage tail fiber-like protein
2785319958	ASU56025.1	24.9	249	2.85e-05	52.4	Fowl aviadenovirus A	L5 fiber1	AXF42100.1	37.5	96	3.01e-08	59.7	0	Synechococcus T7-like virus S-TIP37	hypothetical protein
2785319958	ASU56025.1	24.9	249	2.85e-05	52.4	Fowl aviadenovirus A	L5 fiber1	AZF90169.1	35.87	92	2.54e-08	57.8	0	Phage 5P_1	tail fiber protein
2785319958	ASU56025.1	24.9	249	2.85e-05	52.4	Fowl aviadenovirus A	L5 fiber1	AUS03041.1	31.646	158	4.22e-08	57.4	0	Vibrio phage 2.275.O._10N.286.54.E11	tail collar domain protein
2785319958	ASU56025.1	24.9	249	2.85e-05	52.4	Fowl aviadenovirus A	L5 fiber1	BAX03417.1	26.316	266	2.56e-07	57	0	Azobacteroides phage ProJPt-Bp1	hypothetical protein
2785319958	ASU56025.1	24.9	249	2.85e-05	52.4	Fowl aviadenovirus A	L5 fiber1	YP_009150317.1	27.632	228	4.94e-07	55.5	0	Escherichia phage PBECO4	hypothetical protein
2785319958	ASU56025.1	24.9	249	2.85e-05	52.4	Fowl aviadenovirus A	L5 fiber1	YP_214255.1	53.846	39	7.62e-07	55.1	0	Prochlorococcus phage P-SSM2	phage tail fiber-like protein
2785319958	ASU56025.1	24.9	249	2.85e-05	52.4	Fowl aviadenovirus A	L5 fiber1	QHB38613.1	41.026	78	9.48e-07	53.9	0	Flavobacterium phage vB_FspM_pippi8-1	structural protein
2785319958	ASU56025.1	24.9	249	2.85e-05	52.4	Fowl aviadenovirus A	L5 fiber1	QHB38507.1	41.026	78	1.07e-06	53.5	0	Flavobacterium phage vB_FspM_lotta8-1	structural protein
2785319958	ASU56025.1	24.9	249	2.85e-05	52.4	Fowl aviadenovirus A	L5 fiber1	AYJ73836.1	37.963	108	2.27e-06	52	0	Pseudomonas phage SaPL	tail fibers protein
2785319958	ASU56025.1	24.9	249	2.85e-05	52.4	Fowl aviadenovirus A	L5 fiber1	AFD10690.1	37.963	108	2.56e-06	51.6	0	Pseudomonas phage MR299-2	hypothetical protein
2785319958	ASU56025.1	24.9	249	2.85e-05	52.4	Fowl aviadenovirus A	L5 fiber1	QGH72303.1	60	40	1.41e-05	50.8	0	Podoviridae sp. ctg2L5	baseplate structural protein
2785319958	ASU56025.1	24.9	249	2.85e-05	52.4	Fowl aviadenovirus A	L5 fiber1	YP_008857858.1	38.889	108	5.8e-06	50.4	0	Pseudomonas phage phiIBB-PAA2	hypothetical protein
2785319958	ASU56025.1	24.9	249	2.85e-05	52.4	Fowl aviadenovirus A	L5 fiber1	CCM43491.1	37.037	108	6.31e-06	50.4	0	Pseudomonas phage vB_PaeP_C1-14_Or	hypothetical protein
2785319958	ASU56025.1	24.9	249	2.85e-05	52.4	Fowl aviadenovirus A	L5 fiber1	QHB49060.1	37.963	108	8.82e-06	50.1	0	Pseudomonas phage U47	putative tail fiber protein
2785319958	ASU56025.1	24.9	249	2.85e-05	52.4	Fowl aviadenovirus A	L5 fiber1	ASV44019.1	29.213	178	4.85e-05	49.7	0	Salicola phage SCTP-2	hypothetical protein
2785319958	ASU56025.1	24.9	249	2.85e-05	52.4	Fowl aviadenovirus A	L5 fiber1	AUR99106.1	34.043	94	3.73e-05	48.1	0	Vibrio phage 1.262.O._10N.286.51.A9	hypothetical protein
2785319958	ASU56025.1	24.9	249	2.85e-05	52.4	Fowl aviadenovirus A	L5 fiber1	AWD90717.1	34.286	105	0.000103	48.1	0	Pseudomonas phage Achelous	structural protein
2785319958	ASU56025.1	24.9	249	2.85e-05	52.4	Fowl aviadenovirus A	L5 fiber1	YP_009210845.1	34.259	108	5.53e-05	47.8	0	Pseudomonas phage PhiCHU	putative tail constituent protein
2785319958	ASU56025.1	24.9	249	2.85e-05	52.4	Fowl aviadenovirus A	L5 fiber1	QBJ01056.1	33.333	96	0.0002	47	0	Aeromonas phage MJG	hypothetical protein
2785319958	ASU56025.1	24.9	249	2.85e-05	52.4	Fowl aviadenovirus A	L5 fiber1	AWD90625.1	26.396	197	0.000646	45.4	0	Pseudomonas phage Njord	hypothetical protein
2785319958	CBH20107.1	24.719	267	3.48e-05	52.4	Fowl aviadenovirus A	long fiber protein	AZF90167.1	29.73	185	1.71e-13	73.2	0	Phage 5P_1	hypothetical protein
2785319958	CBH20107.1	24.719	267	3.48e-05	52.4	Fowl aviadenovirus A	long fiber protein	BAQ90098.1	28.7	223	5.89e-11	67.4	0	uncultured Mediterranean phage uvMED	phage tail fiber-like protein
2785319958	CBH20107.1	24.719	267	3.48e-05	52.4	Fowl aviadenovirus A	long fiber protein	AXF42100.1	37.5	96	3.01e-08	59.7	0	Synechococcus T7-like virus S-TIP37	hypothetical protein
2785319958	CBH20107.1	24.719	267	3.48e-05	52.4	Fowl aviadenovirus A	long fiber protein	AZF90169.1	35.87	92	2.54e-08	57.8	0	Phage 5P_1	tail fiber protein
2785319958	CBH20107.1	24.719	267	3.48e-05	52.4	Fowl aviadenovirus A	long fiber protein	AUS03041.1	31.646	158	4.22e-08	57.4	0	Vibrio phage 2.275.O._10N.286.54.E11	tail collar domain protein
2785319958	CBH20107.1	24.719	267	3.48e-05	52.4	Fowl aviadenovirus A	long fiber protein	BAX03417.1	26.316	266	2.56e-07	57	0	Azobacteroides phage ProJPt-Bp1	hypothetical protein
2785319958	CBH20107.1	24.719	267	3.48e-05	52.4	Fowl aviadenovirus A	long fiber protein	YP_009150317.1	27.632	228	4.94e-07	55.5	0	Escherichia phage PBECO4	hypothetical protein
2785319958	CBH20107.1	24.719	267	3.48e-05	52.4	Fowl aviadenovirus A	long fiber protein	YP_214255.1	53.846	39	7.62e-07	55.1	0	Prochlorococcus phage P-SSM2	phage tail fiber-like protein
2785319958	CBH20107.1	24.719	267	3.48e-05	52.4	Fowl aviadenovirus A	long fiber protein	QHB38613.1	41.026	78	9.48e-07	53.9	0	Flavobacterium phage vB_FspM_pippi8-1	structural protein
2785319958	CBH20107.1	24.719	267	3.48e-05	52.4	Fowl aviadenovirus A	long fiber protein	QHB38507.1	41.026	78	1.07e-06	53.5	0	Flavobacterium phage vB_FspM_lotta8-1	structural protein
2785319958	CBH20107.1	24.719	267	3.48e-05	52.4	Fowl aviadenovirus A	long fiber protein	AYJ73836.1	37.963	108	2.27e-06	52	0	Pseudomonas phage SaPL	tail fibers protein
2785319958	CBH20107.1	24.719	267	3.48e-05	52.4	Fowl aviadenovirus A	long fiber protein	AFD10690.1	37.963	108	2.56e-06	51.6	0	Pseudomonas phage MR299-2	hypothetical protein
2785319958	CBH20107.1	24.719	267	3.48e-05	52.4	Fowl aviadenovirus A	long fiber protein	QGH72303.1	60	40	1.41e-05	50.8	0	Podoviridae sp. ctg2L5	baseplate structural protein
2785319958	CBH20107.1	24.719	267	3.48e-05	52.4	Fowl aviadenovirus A	long fiber protein	YP_008857858.1	38.889	108	5.8e-06	50.4	0	Pseudomonas phage phiIBB-PAA2	hypothetical protein
2785319958	CBH20107.1	24.719	267	3.48e-05	52.4	Fowl aviadenovirus A	long fiber protein	CCM43491.1	37.037	108	6.31e-06	50.4	0	Pseudomonas phage vB_PaeP_C1-14_Or	hypothetical protein
2785319958	CBH20107.1	24.719	267	3.48e-05	52.4	Fowl aviadenovirus A	long fiber protein	QHB49060.1	37.963	108	8.82e-06	50.1	0	Pseudomonas phage U47	putative tail fiber protein
2785319958	CBH20107.1	24.719	267	3.48e-05	52.4	Fowl aviadenovirus A	long fiber protein	ASV44019.1	29.213	178	4.85e-05	49.7	0	Salicola phage SCTP-2	hypothetical protein
2785319958	CBH20107.1	24.719	267	3.48e-05	52.4	Fowl aviadenovirus A	long fiber protein	AUR99106.1	34.043	94	3.73e-05	48.1	0	Vibrio phage 1.262.O._10N.286.51.A9	hypothetical protein
2785319958	CBH20107.1	24.719	267	3.48e-05	52.4	Fowl aviadenovirus A	long fiber protein	AWD90717.1	34.286	105	0.000103	48.1	0	Pseudomonas phage Achelous	structural protein
2785319958	CBH20107.1	24.719	267	3.48e-05	52.4	Fowl aviadenovirus A	long fiber protein	YP_009210845.1	34.259	108	5.53e-05	47.8	0	Pseudomonas phage PhiCHU	putative tail constituent protein
2785319958	CBH20107.1	24.719	267	3.48e-05	52.4	Fowl aviadenovirus A	long fiber protein	QBJ01056.1	33.333	96	0.0002	47	0	Aeromonas phage MJG	hypothetical protein
2785319958	CBH20107.1	24.719	267	3.48e-05	52.4	Fowl aviadenovirus A	long fiber protein	AWD90625.1	26.396	197	0.000646	45.4	0	Pseudomonas phage Njord	hypothetical protein
2785319958	ANG08575.1	25.105	239	4.56e-05	52	Equine adenovirus 1	fiber protein	AZF90167.1	29.73	185	1.71e-13	73.2	0	Phage 5P_1	hypothetical protein
2785319958	ANG08575.1	25.105	239	4.56e-05	52	Equine adenovirus 1	fiber protein	BAQ90098.1	28.7	223	5.89e-11	67.4	0	uncultured Mediterranean phage uvMED	phage tail fiber-like protein
2785319958	ANG08575.1	25.105	239	4.56e-05	52	Equine adenovirus 1	fiber protein	AXF42100.1	37.5	96	3.01e-08	59.7	0	Synechococcus T7-like virus S-TIP37	hypothetical protein
2785319958	ANG08575.1	25.105	239	4.56e-05	52	Equine adenovirus 1	fiber protein	AZF90169.1	35.87	92	2.54e-08	57.8	0	Phage 5P_1	tail fiber protein
2785319958	ANG08575.1	25.105	239	4.56e-05	52	Equine adenovirus 1	fiber protein	AUS03041.1	31.646	158	4.22e-08	57.4	0	Vibrio phage 2.275.O._10N.286.54.E11	tail collar domain protein
2785319958	ANG08575.1	25.105	239	4.56e-05	52	Equine adenovirus 1	fiber protein	BAX03417.1	26.316	266	2.56e-07	57	0	Azobacteroides phage ProJPt-Bp1	hypothetical protein
2785319958	ANG08575.1	25.105	239	4.56e-05	52	Equine adenovirus 1	fiber protein	YP_009150317.1	27.632	228	4.94e-07	55.5	0	Escherichia phage PBECO4	hypothetical protein
2785319958	ANG08575.1	25.105	239	4.56e-05	52	Equine adenovirus 1	fiber protein	YP_214255.1	53.846	39	7.62e-07	55.1	0	Prochlorococcus phage P-SSM2	phage tail fiber-like protein
2785319958	ANG08575.1	25.105	239	4.56e-05	52	Equine adenovirus 1	fiber protein	QHB38613.1	41.026	78	9.48e-07	53.9	0	Flavobacterium phage vB_FspM_pippi8-1	structural protein
2785319958	ANG08575.1	25.105	239	4.56e-05	52	Equine adenovirus 1	fiber protein	QHB38507.1	41.026	78	1.07e-06	53.5	0	Flavobacterium phage vB_FspM_lotta8-1	structural protein
2785319958	ANG08575.1	25.105	239	4.56e-05	52	Equine adenovirus 1	fiber protein	AYJ73836.1	37.963	108	2.27e-06	52	0	Pseudomonas phage SaPL	tail fibers protein
2785319958	ANG08575.1	25.105	239	4.56e-05	52	Equine adenovirus 1	fiber protein	AFD10690.1	37.963	108	2.56e-06	51.6	0	Pseudomonas phage MR299-2	hypothetical protein
2785319958	ANG08575.1	25.105	239	4.56e-05	52	Equine adenovirus 1	fiber protein	QGH72303.1	60	40	1.41e-05	50.8	0	Podoviridae sp. ctg2L5	baseplate structural protein
2785319958	ANG08575.1	25.105	239	4.56e-05	52	Equine adenovirus 1	fiber protein	YP_008857858.1	38.889	108	5.8e-06	50.4	0	Pseudomonas phage phiIBB-PAA2	hypothetical protein
2785319958	ANG08575.1	25.105	239	4.56e-05	52	Equine adenovirus 1	fiber protein	CCM43491.1	37.037	108	6.31e-06	50.4	0	Pseudomonas phage vB_PaeP_C1-14_Or	hypothetical protein
2785319958	ANG08575.1	25.105	239	4.56e-05	52	Equine adenovirus 1	fiber protein	QHB49060.1	37.963	108	8.82e-06	50.1	0	Pseudomonas phage U47	putative tail fiber protein
2785319958	ANG08575.1	25.105	239	4.56e-05	52	Equine adenovirus 1	fiber protein	ASV44019.1	29.213	178	4.85e-05	49.7	0	Salicola phage SCTP-2	hypothetical protein
2785319958	ANG08575.1	25.105	239	4.56e-05	52	Equine adenovirus 1	fiber protein	AUR99106.1	34.043	94	3.73e-05	48.1	0	Vibrio phage 1.262.O._10N.286.51.A9	hypothetical protein
2785319958	ANG08575.1	25.105	239	4.56e-05	52	Equine adenovirus 1	fiber protein	AWD90717.1	34.286	105	0.000103	48.1	0	Pseudomonas phage Achelous	structural protein
2785319958	ANG08575.1	25.105	239	4.56e-05	52	Equine adenovirus 1	fiber protein	YP_009210845.1	34.259	108	5.53e-05	47.8	0	Pseudomonas phage PhiCHU	putative tail constituent protein
2785319958	ANG08575.1	25.105	239	4.56e-05	52	Equine adenovirus 1	fiber protein	QBJ01056.1	33.333	96	0.0002	47	0	Aeromonas phage MJG	hypothetical protein
2785319958	ANG08575.1	25.105	239	4.56e-05	52	Equine adenovirus 1	fiber protein	AWD90625.1	26.396	197	0.000646	45.4	0	Pseudomonas phage Njord	hypothetical protein
2785319958	QBK89126.1	36.667	90	1.05e-05	52	Mimivirus LCMiAC02	tail collar domain protein	AZF90167.1	29.73	185	1.71e-13	73.2	0	Phage 5P_1	hypothetical protein
2785319958	QBK89126.1	36.667	90	1.05e-05	52	Mimivirus LCMiAC02	tail collar domain protein	BAQ90098.1	28.7	223	5.89e-11	67.4	0	uncultured Mediterranean phage uvMED	phage tail fiber-like protein
2785319958	QBK89126.1	36.667	90	1.05e-05	52	Mimivirus LCMiAC02	tail collar domain protein	AXF42100.1	37.5	96	3.01e-08	59.7	0	Synechococcus T7-like virus S-TIP37	hypothetical protein
2785319958	QBK89126.1	36.667	90	1.05e-05	52	Mimivirus LCMiAC02	tail collar domain protein	AZF90169.1	35.87	92	2.54e-08	57.8	0	Phage 5P_1	tail fiber protein
2785319958	QBK89126.1	36.667	90	1.05e-05	52	Mimivirus LCMiAC02	tail collar domain protein	AUS03041.1	31.646	158	4.22e-08	57.4	0	Vibrio phage 2.275.O._10N.286.54.E11	tail collar domain protein
2785319958	QBK89126.1	36.667	90	1.05e-05	52	Mimivirus LCMiAC02	tail collar domain protein	BAX03417.1	26.316	266	2.56e-07	57	0	Azobacteroides phage ProJPt-Bp1	hypothetical protein
2785319958	QBK89126.1	36.667	90	1.05e-05	52	Mimivirus LCMiAC02	tail collar domain protein	YP_009150317.1	27.632	228	4.94e-07	55.5	0	Escherichia phage PBECO4	hypothetical protein
2785319958	QBK89126.1	36.667	90	1.05e-05	52	Mimivirus LCMiAC02	tail collar domain protein	YP_214255.1	53.846	39	7.62e-07	55.1	0	Prochlorococcus phage P-SSM2	phage tail fiber-like protein
2785319958	QBK89126.1	36.667	90	1.05e-05	52	Mimivirus LCMiAC02	tail collar domain protein	QHB38613.1	41.026	78	9.48e-07	53.9	0	Flavobacterium phage vB_FspM_pippi8-1	structural protein
2785319958	QBK89126.1	36.667	90	1.05e-05	52	Mimivirus LCMiAC02	tail collar domain protein	QHB38507.1	41.026	78	1.07e-06	53.5	0	Flavobacterium phage vB_FspM_lotta8-1	structural protein
2785319958	QBK89126.1	36.667	90	1.05e-05	52	Mimivirus LCMiAC02	tail collar domain protein	AYJ73836.1	37.963	108	2.27e-06	52	0	Pseudomonas phage SaPL	tail fibers protein
2785319958	QBK89126.1	36.667	90	1.05e-05	52	Mimivirus LCMiAC02	tail collar domain protein	AFD10690.1	37.963	108	2.56e-06	51.6	0	Pseudomonas phage MR299-2	hypothetical protein
2785319958	QBK89126.1	36.667	90	1.05e-05	52	Mimivirus LCMiAC02	tail collar domain protein	QGH72303.1	60	40	1.41e-05	50.8	0	Podoviridae sp. ctg2L5	baseplate structural protein
2785319958	QBK89126.1	36.667	90	1.05e-05	52	Mimivirus LCMiAC02	tail collar domain protein	YP_008857858.1	38.889	108	5.8e-06	50.4	0	Pseudomonas phage phiIBB-PAA2	hypothetical protein
2785319958	QBK89126.1	36.667	90	1.05e-05	52	Mimivirus LCMiAC02	tail collar domain protein	CCM43491.1	37.037	108	6.31e-06	50.4	0	Pseudomonas phage vB_PaeP_C1-14_Or	hypothetical protein
2785319958	QBK89126.1	36.667	90	1.05e-05	52	Mimivirus LCMiAC02	tail collar domain protein	QHB49060.1	37.963	108	8.82e-06	50.1	0	Pseudomonas phage U47	putative tail fiber protein
2785319958	QBK89126.1	36.667	90	1.05e-05	52	Mimivirus LCMiAC02	tail collar domain protein	ASV44019.1	29.213	178	4.85e-05	49.7	0	Salicola phage SCTP-2	hypothetical protein
2785319958	QBK89126.1	36.667	90	1.05e-05	52	Mimivirus LCMiAC02	tail collar domain protein	AUR99106.1	34.043	94	3.73e-05	48.1	0	Vibrio phage 1.262.O._10N.286.51.A9	hypothetical protein
2785319958	QBK89126.1	36.667	90	1.05e-05	52	Mimivirus LCMiAC02	tail collar domain protein	AWD90717.1	34.286	105	0.000103	48.1	0	Pseudomonas phage Achelous	structural protein
2785319958	QBK89126.1	36.667	90	1.05e-05	52	Mimivirus LCMiAC02	tail collar domain protein	YP_009210845.1	34.259	108	5.53e-05	47.8	0	Pseudomonas phage PhiCHU	putative tail constituent protein
2785319958	QBK89126.1	36.667	90	1.05e-05	52	Mimivirus LCMiAC02	tail collar domain protein	QBJ01056.1	33.333	96	0.0002	47	0	Aeromonas phage MJG	hypothetical protein
2785319958	QBK89126.1	36.667	90	1.05e-05	52	Mimivirus LCMiAC02	tail collar domain protein	AWD90625.1	26.396	197	0.000646	45.4	0	Pseudomonas phage Njord	hypothetical protein
2785319958	NP_043891.1	24.498	249	0.000175	50.1	Fowl aviadenovirus A	fiber protein	AZF90167.1	29.73	185	1.71e-13	73.2	0	Phage 5P_1	hypothetical protein
2785319958	NP_043891.1	24.498	249	0.000175	50.1	Fowl aviadenovirus A	fiber protein	BAQ90098.1	28.7	223	5.89e-11	67.4	0	uncultured Mediterranean phage uvMED	phage tail fiber-like protein
2785319958	NP_043891.1	24.498	249	0.000175	50.1	Fowl aviadenovirus A	fiber protein	AXF42100.1	37.5	96	3.01e-08	59.7	0	Synechococcus T7-like virus S-TIP37	hypothetical protein
2785319958	NP_043891.1	24.498	249	0.000175	50.1	Fowl aviadenovirus A	fiber protein	AZF90169.1	35.87	92	2.54e-08	57.8	0	Phage 5P_1	tail fiber protein
2785319958	NP_043891.1	24.498	249	0.000175	50.1	Fowl aviadenovirus A	fiber protein	AUS03041.1	31.646	158	4.22e-08	57.4	0	Vibrio phage 2.275.O._10N.286.54.E11	tail collar domain protein
2785319958	NP_043891.1	24.498	249	0.000175	50.1	Fowl aviadenovirus A	fiber protein	BAX03417.1	26.316	266	2.56e-07	57	0	Azobacteroides phage ProJPt-Bp1	hypothetical protein
2785319958	NP_043891.1	24.498	249	0.000175	50.1	Fowl aviadenovirus A	fiber protein	YP_009150317.1	27.632	228	4.94e-07	55.5	0	Escherichia phage PBECO4	hypothetical protein
2785319958	NP_043891.1	24.498	249	0.000175	50.1	Fowl aviadenovirus A	fiber protein	YP_214255.1	53.846	39	7.62e-07	55.1	0	Prochlorococcus phage P-SSM2	phage tail fiber-like protein
2785319958	NP_043891.1	24.498	249	0.000175	50.1	Fowl aviadenovirus A	fiber protein	QHB38613.1	41.026	78	9.48e-07	53.9	0	Flavobacterium phage vB_FspM_pippi8-1	structural protein
2785319958	NP_043891.1	24.498	249	0.000175	50.1	Fowl aviadenovirus A	fiber protein	QHB38507.1	41.026	78	1.07e-06	53.5	0	Flavobacterium phage vB_FspM_lotta8-1	structural protein
2785319958	NP_043891.1	24.498	249	0.000175	50.1	Fowl aviadenovirus A	fiber protein	AYJ73836.1	37.963	108	2.27e-06	52	0	Pseudomonas phage SaPL	tail fibers protein
2785319958	NP_043891.1	24.498	249	0.000175	50.1	Fowl aviadenovirus A	fiber protein	AFD10690.1	37.963	108	2.56e-06	51.6	0	Pseudomonas phage MR299-2	hypothetical protein
2785319958	NP_043891.1	24.498	249	0.000175	50.1	Fowl aviadenovirus A	fiber protein	QGH72303.1	60	40	1.41e-05	50.8	0	Podoviridae sp. ctg2L5	baseplate structural protein
2785319958	NP_043891.1	24.498	249	0.000175	50.1	Fowl aviadenovirus A	fiber protein	YP_008857858.1	38.889	108	5.8e-06	50.4	0	Pseudomonas phage phiIBB-PAA2	hypothetical protein
2785319958	NP_043891.1	24.498	249	0.000175	50.1	Fowl aviadenovirus A	fiber protein	CCM43491.1	37.037	108	6.31e-06	50.4	0	Pseudomonas phage vB_PaeP_C1-14_Or	hypothetical protein
2785319958	NP_043891.1	24.498	249	0.000175	50.1	Fowl aviadenovirus A	fiber protein	QHB49060.1	37.963	108	8.82e-06	50.1	0	Pseudomonas phage U47	putative tail fiber protein
2785319958	NP_043891.1	24.498	249	0.000175	50.1	Fowl aviadenovirus A	fiber protein	ASV44019.1	29.213	178	4.85e-05	49.7	0	Salicola phage SCTP-2	hypothetical protein
2785319958	NP_043891.1	24.498	249	0.000175	50.1	Fowl aviadenovirus A	fiber protein	AUR99106.1	34.043	94	3.73e-05	48.1	0	Vibrio phage 1.262.O._10N.286.51.A9	hypothetical protein
2785319958	NP_043891.1	24.498	249	0.000175	50.1	Fowl aviadenovirus A	fiber protein	AWD90717.1	34.286	105	0.000103	48.1	0	Pseudomonas phage Achelous	structural protein
2785319958	NP_043891.1	24.498	249	0.000175	50.1	Fowl aviadenovirus A	fiber protein	YP_009210845.1	34.259	108	5.53e-05	47.8	0	Pseudomonas phage PhiCHU	putative tail constituent protein
2785319958	NP_043891.1	24.498	249	0.000175	50.1	Fowl aviadenovirus A	fiber protein	QBJ01056.1	33.333	96	0.0002	47	0	Aeromonas phage MJG	hypothetical protein
2785319958	NP_043891.1	24.498	249	0.000175	50.1	Fowl aviadenovirus A	fiber protein	AWD90625.1	26.396	197	0.000646	45.4	0	Pseudomonas phage Njord	hypothetical protein
2785319958	AZR67758.1	23.482	247	0.00019	49.7	Human mastadenovirus C	fiber	AZF90167.1	29.73	185	1.71e-13	73.2	0	Phage 5P_1	hypothetical protein
2785319958	AZR67758.1	23.482	247	0.00019	49.7	Human mastadenovirus C	fiber	BAQ90098.1	28.7	223	5.89e-11	67.4	0	uncultured Mediterranean phage uvMED	phage tail fiber-like protein
2785319958	AZR67758.1	23.482	247	0.00019	49.7	Human mastadenovirus C	fiber	AXF42100.1	37.5	96	3.01e-08	59.7	0	Synechococcus T7-like virus S-TIP37	hypothetical protein
2785319958	AZR67758.1	23.482	247	0.00019	49.7	Human mastadenovirus C	fiber	AZF90169.1	35.87	92	2.54e-08	57.8	0	Phage 5P_1	tail fiber protein
2785319958	AZR67758.1	23.482	247	0.00019	49.7	Human mastadenovirus C	fiber	AUS03041.1	31.646	158	4.22e-08	57.4	0	Vibrio phage 2.275.O._10N.286.54.E11	tail collar domain protein
2785319958	AZR67758.1	23.482	247	0.00019	49.7	Human mastadenovirus C	fiber	BAX03417.1	26.316	266	2.56e-07	57	0	Azobacteroides phage ProJPt-Bp1	hypothetical protein
2785319958	AZR67758.1	23.482	247	0.00019	49.7	Human mastadenovirus C	fiber	YP_009150317.1	27.632	228	4.94e-07	55.5	0	Escherichia phage PBECO4	hypothetical protein
2785319958	AZR67758.1	23.482	247	0.00019	49.7	Human mastadenovirus C	fiber	YP_214255.1	53.846	39	7.62e-07	55.1	0	Prochlorococcus phage P-SSM2	phage tail fiber-like protein
2785319958	AZR67758.1	23.482	247	0.00019	49.7	Human mastadenovirus C	fiber	QHB38613.1	41.026	78	9.48e-07	53.9	0	Flavobacterium phage vB_FspM_pippi8-1	structural protein
2785319958	AZR67758.1	23.482	247	0.00019	49.7	Human mastadenovirus C	fiber	QHB38507.1	41.026	78	1.07e-06	53.5	0	Flavobacterium phage vB_FspM_lotta8-1	structural protein
2785319958	AZR67758.1	23.482	247	0.00019	49.7	Human mastadenovirus C	fiber	AYJ73836.1	37.963	108	2.27e-06	52	0	Pseudomonas phage SaPL	tail fibers protein
2785319958	AZR67758.1	23.482	247	0.00019	49.7	Human mastadenovirus C	fiber	AFD10690.1	37.963	108	2.56e-06	51.6	0	Pseudomonas phage MR299-2	hypothetical protein
2785319958	AZR67758.1	23.482	247	0.00019	49.7	Human mastadenovirus C	fiber	QGH72303.1	60	40	1.41e-05	50.8	0	Podoviridae sp. ctg2L5	baseplate structural protein
2785319958	AZR67758.1	23.482	247	0.00019	49.7	Human mastadenovirus C	fiber	YP_008857858.1	38.889	108	5.8e-06	50.4	0	Pseudomonas phage phiIBB-PAA2	hypothetical protein
2785319958	AZR67758.1	23.482	247	0.00019	49.7	Human mastadenovirus C	fiber	CCM43491.1	37.037	108	6.31e-06	50.4	0	Pseudomonas phage vB_PaeP_C1-14_Or	hypothetical protein
2785319958	AZR67758.1	23.482	247	0.00019	49.7	Human mastadenovirus C	fiber	QHB49060.1	37.963	108	8.82e-06	50.1	0	Pseudomonas phage U47	putative tail fiber protein
2785319958	AZR67758.1	23.482	247	0.00019	49.7	Human mastadenovirus C	fiber	ASV44019.1	29.213	178	4.85e-05	49.7	0	Salicola phage SCTP-2	hypothetical protein
2785319958	AZR67758.1	23.482	247	0.00019	49.7	Human mastadenovirus C	fiber	AUR99106.1	34.043	94	3.73e-05	48.1	0	Vibrio phage 1.262.O._10N.286.51.A9	hypothetical protein
2785319958	AZR67758.1	23.482	247	0.00019	49.7	Human mastadenovirus C	fiber	AWD90717.1	34.286	105	0.000103	48.1	0	Pseudomonas phage Achelous	structural protein
2785319958	AZR67758.1	23.482	247	0.00019	49.7	Human mastadenovirus C	fiber	YP_009210845.1	34.259	108	5.53e-05	47.8	0	Pseudomonas phage PhiCHU	putative tail constituent protein
2785319958	AZR67758.1	23.482	247	0.00019	49.7	Human mastadenovirus C	fiber	QBJ01056.1	33.333	96	0.0002	47	0	Aeromonas phage MJG	hypothetical protein
2785319958	AZR67758.1	23.482	247	0.00019	49.7	Human mastadenovirus C	fiber	AWD90625.1	26.396	197	0.000646	45.4	0	Pseudomonas phage Njord	hypothetical protein
2785319958	YP_009174168.1	24.9	249	0.000347	48.9	Simian adenovirus 16	fiber-1	AZF90167.1	29.73	185	1.71e-13	73.2	0	Phage 5P_1	hypothetical protein
2785319958	YP_009174168.1	24.9	249	0.000347	48.9	Simian adenovirus 16	fiber-1	BAQ90098.1	28.7	223	5.89e-11	67.4	0	uncultured Mediterranean phage uvMED	phage tail fiber-like protein
2785319958	YP_009174168.1	24.9	249	0.000347	48.9	Simian adenovirus 16	fiber-1	AXF42100.1	37.5	96	3.01e-08	59.7	0	Synechococcus T7-like virus S-TIP37	hypothetical protein
2785319958	YP_009174168.1	24.9	249	0.000347	48.9	Simian adenovirus 16	fiber-1	AZF90169.1	35.87	92	2.54e-08	57.8	0	Phage 5P_1	tail fiber protein
2785319958	YP_009174168.1	24.9	249	0.000347	48.9	Simian adenovirus 16	fiber-1	AUS03041.1	31.646	158	4.22e-08	57.4	0	Vibrio phage 2.275.O._10N.286.54.E11	tail collar domain protein
2785319958	YP_009174168.1	24.9	249	0.000347	48.9	Simian adenovirus 16	fiber-1	BAX03417.1	26.316	266	2.56e-07	57	0	Azobacteroides phage ProJPt-Bp1	hypothetical protein
2785319958	YP_009174168.1	24.9	249	0.000347	48.9	Simian adenovirus 16	fiber-1	YP_009150317.1	27.632	228	4.94e-07	55.5	0	Escherichia phage PBECO4	hypothetical protein
2785319958	YP_009174168.1	24.9	249	0.000347	48.9	Simian adenovirus 16	fiber-1	YP_214255.1	53.846	39	7.62e-07	55.1	0	Prochlorococcus phage P-SSM2	phage tail fiber-like protein
2785319958	YP_009174168.1	24.9	249	0.000347	48.9	Simian adenovirus 16	fiber-1	QHB38613.1	41.026	78	9.48e-07	53.9	0	Flavobacterium phage vB_FspM_pippi8-1	structural protein
2785319958	YP_009174168.1	24.9	249	0.000347	48.9	Simian adenovirus 16	fiber-1	QHB38507.1	41.026	78	1.07e-06	53.5	0	Flavobacterium phage vB_FspM_lotta8-1	structural protein
2785319958	YP_009174168.1	24.9	249	0.000347	48.9	Simian adenovirus 16	fiber-1	AYJ73836.1	37.963	108	2.27e-06	52	0	Pseudomonas phage SaPL	tail fibers protein
2785319958	YP_009174168.1	24.9	249	0.000347	48.9	Simian adenovirus 16	fiber-1	AFD10690.1	37.963	108	2.56e-06	51.6	0	Pseudomonas phage MR299-2	hypothetical protein
2785319958	YP_009174168.1	24.9	249	0.000347	48.9	Simian adenovirus 16	fiber-1	QGH72303.1	60	40	1.41e-05	50.8	0	Podoviridae sp. ctg2L5	baseplate structural protein
2785319958	YP_009174168.1	24.9	249	0.000347	48.9	Simian adenovirus 16	fiber-1	YP_008857858.1	38.889	108	5.8e-06	50.4	0	Pseudomonas phage phiIBB-PAA2	hypothetical protein
2785319958	YP_009174168.1	24.9	249	0.000347	48.9	Simian adenovirus 16	fiber-1	CCM43491.1	37.037	108	6.31e-06	50.4	0	Pseudomonas phage vB_PaeP_C1-14_Or	hypothetical protein
2785319958	YP_009174168.1	24.9	249	0.000347	48.9	Simian adenovirus 16	fiber-1	QHB49060.1	37.963	108	8.82e-06	50.1	0	Pseudomonas phage U47	putative tail fiber protein
2785319958	YP_009174168.1	24.9	249	0.000347	48.9	Simian adenovirus 16	fiber-1	ASV44019.1	29.213	178	4.85e-05	49.7	0	Salicola phage SCTP-2	hypothetical protein
2785319958	YP_009174168.1	24.9	249	0.000347	48.9	Simian adenovirus 16	fiber-1	AUR99106.1	34.043	94	3.73e-05	48.1	0	Vibrio phage 1.262.O._10N.286.51.A9	hypothetical protein
2785319958	YP_009174168.1	24.9	249	0.000347	48.9	Simian adenovirus 16	fiber-1	AWD90717.1	34.286	105	0.000103	48.1	0	Pseudomonas phage Achelous	structural protein
2785319958	YP_009174168.1	24.9	249	0.000347	48.9	Simian adenovirus 16	fiber-1	YP_009210845.1	34.259	108	5.53e-05	47.8	0	Pseudomonas phage PhiCHU	putative tail constituent protein
2785319958	YP_009174168.1	24.9	249	0.000347	48.9	Simian adenovirus 16	fiber-1	QBJ01056.1	33.333	96	0.0002	47	0	Aeromonas phage MJG	hypothetical protein
2785319958	YP_009174168.1	24.9	249	0.000347	48.9	Simian adenovirus 16	fiber-1	AWD90625.1	26.396	197	0.000646	45.4	0	Pseudomonas phage Njord	hypothetical protein
2785319958	AFD22153.1	23.019	265	0.000523	48.5	Simian adenovirus A1335	fiber 1	AZF90167.1	29.73	185	1.71e-13	73.2	0	Phage 5P_1	hypothetical protein
2785319958	AFD22153.1	23.019	265	0.000523	48.5	Simian adenovirus A1335	fiber 1	BAQ90098.1	28.7	223	5.89e-11	67.4	0	uncultured Mediterranean phage uvMED	phage tail fiber-like protein
2785319958	AFD22153.1	23.019	265	0.000523	48.5	Simian adenovirus A1335	fiber 1	AXF42100.1	37.5	96	3.01e-08	59.7	0	Synechococcus T7-like virus S-TIP37	hypothetical protein
2785319958	AFD22153.1	23.019	265	0.000523	48.5	Simian adenovirus A1335	fiber 1	AZF90169.1	35.87	92	2.54e-08	57.8	0	Phage 5P_1	tail fiber protein
2785319958	AFD22153.1	23.019	265	0.000523	48.5	Simian adenovirus A1335	fiber 1	AUS03041.1	31.646	158	4.22e-08	57.4	0	Vibrio phage 2.275.O._10N.286.54.E11	tail collar domain protein
2785319958	AFD22153.1	23.019	265	0.000523	48.5	Simian adenovirus A1335	fiber 1	BAX03417.1	26.316	266	2.56e-07	57	0	Azobacteroides phage ProJPt-Bp1	hypothetical protein
2785319958	AFD22153.1	23.019	265	0.000523	48.5	Simian adenovirus A1335	fiber 1	YP_009150317.1	27.632	228	4.94e-07	55.5	0	Escherichia phage PBECO4	hypothetical protein
2785319958	AFD22153.1	23.019	265	0.000523	48.5	Simian adenovirus A1335	fiber 1	YP_214255.1	53.846	39	7.62e-07	55.1	0	Prochlorococcus phage P-SSM2	phage tail fiber-like protein
2785319958	AFD22153.1	23.019	265	0.000523	48.5	Simian adenovirus A1335	fiber 1	QHB38613.1	41.026	78	9.48e-07	53.9	0	Flavobacterium phage vB_FspM_pippi8-1	structural protein
2785319958	AFD22153.1	23.019	265	0.000523	48.5	Simian adenovirus A1335	fiber 1	QHB38507.1	41.026	78	1.07e-06	53.5	0	Flavobacterium phage vB_FspM_lotta8-1	structural protein
2785319958	AFD22153.1	23.019	265	0.000523	48.5	Simian adenovirus A1335	fiber 1	AYJ73836.1	37.963	108	2.27e-06	52	0	Pseudomonas phage SaPL	tail fibers protein
2785319958	AFD22153.1	23.019	265	0.000523	48.5	Simian adenovirus A1335	fiber 1	AFD10690.1	37.963	108	2.56e-06	51.6	0	Pseudomonas phage MR299-2	hypothetical protein
2785319958	AFD22153.1	23.019	265	0.000523	48.5	Simian adenovirus A1335	fiber 1	QGH72303.1	60	40	1.41e-05	50.8	0	Podoviridae sp. ctg2L5	baseplate structural protein
2785319958	AFD22153.1	23.019	265	0.000523	48.5	Simian adenovirus A1335	fiber 1	YP_008857858.1	38.889	108	5.8e-06	50.4	0	Pseudomonas phage phiIBB-PAA2	hypothetical protein
2785319958	AFD22153.1	23.019	265	0.000523	48.5	Simian adenovirus A1335	fiber 1	CCM43491.1	37.037	108	6.31e-06	50.4	0	Pseudomonas phage vB_PaeP_C1-14_Or	hypothetical protein
2785319958	AFD22153.1	23.019	265	0.000523	48.5	Simian adenovirus A1335	fiber 1	QHB49060.1	37.963	108	8.82e-06	50.1	0	Pseudomonas phage U47	putative tail fiber protein
2785319958	AFD22153.1	23.019	265	0.000523	48.5	Simian adenovirus A1335	fiber 1	ASV44019.1	29.213	178	4.85e-05	49.7	0	Salicola phage SCTP-2	hypothetical protein
2785319958	AFD22153.1	23.019	265	0.000523	48.5	Simian adenovirus A1335	fiber 1	AUR99106.1	34.043	94	3.73e-05	48.1	0	Vibrio phage 1.262.O._10N.286.51.A9	hypothetical protein
2785319958	AFD22153.1	23.019	265	0.000523	48.5	Simian adenovirus A1335	fiber 1	AWD90717.1	34.286	105	0.000103	48.1	0	Pseudomonas phage Achelous	structural protein
2785319958	AFD22153.1	23.019	265	0.000523	48.5	Simian adenovirus A1335	fiber 1	YP_009210845.1	34.259	108	5.53e-05	47.8	0	Pseudomonas phage PhiCHU	putative tail constituent protein
2785319958	AFD22153.1	23.019	265	0.000523	48.5	Simian adenovirus A1335	fiber 1	QBJ01056.1	33.333	96	0.0002	47	0	Aeromonas phage MJG	hypothetical protein
2785319958	AFD22153.1	23.019	265	0.000523	48.5	Simian adenovirus A1335	fiber 1	AWD90625.1	26.396	197	0.000646	45.4	0	Pseudomonas phage Njord	hypothetical protein
2785318878	ADX06690.1	31	200	3.25e-10	65.1	Organic Lake phycodnavirus	putative phage tail collar domain family	QHB49060.1	26.754	228	6.21e-11	63.9	0	Pseudomonas phage U47	putative tail fiber protein
2785318878	ADX06690.1	31	200	3.25e-10	65.1	Organic Lake phycodnavirus	putative phage tail collar domain family	YP_008857858.1	26.201	229	2.08e-10	62.4	0	Pseudomonas phage phiIBB-PAA2	hypothetical protein
2785318878	ADX06690.1	31	200	3.25e-10	65.1	Organic Lake phycodnavirus	putative phage tail collar domain family	AYJ73836.1	25.877	228	2.46e-10	62	0	Pseudomonas phage SaPL	tail fibers protein
2785318878	ADX06690.1	31	200	3.25e-10	65.1	Organic Lake phycodnavirus	putative phage tail collar domain family	AFD10690.1	25.877	228	3.07e-10	62	0	Pseudomonas phage MR299-2	hypothetical protein
2785318878	ADX06690.1	31	200	3.25e-10	65.1	Organic Lake phycodnavirus	putative phage tail collar domain family	AUR99106.1	28.804	184	4.39e-10	61.6	0	Vibrio phage 1.262.O._10N.286.51.A9	hypothetical protein
2785318878	ADX06690.1	31	200	3.25e-10	65.1	Organic Lake phycodnavirus	putative phage tail collar domain family	CCM43491.1	24.891	229	2.17e-09	59.3	0	Pseudomonas phage vB_PaeP_C1-14_Or	hypothetical protein
2785318878	ADX06690.1	31	200	3.25e-10	65.1	Organic Lake phycodnavirus	putative phage tail collar domain family	AUS03041.1	28.649	185	1.02e-08	57.8	0	Vibrio phage 2.275.O._10N.286.54.E11	tail collar domain protein
2785318878	ADX06690.1	31	200	3.25e-10	65.1	Organic Lake phycodnavirus	putative phage tail collar domain family	YP_009210845.1	24.891	229	1.55e-08	57	0	Pseudomonas phage PhiCHU	putative tail constituent protein
2785318878	ADX06690.1	31	200	3.25e-10	65.1	Organic Lake phycodnavirus	putative phage tail collar domain family	AXF42100.1	33.043	115	6.63e-08	56.6	0	Synechococcus T7-like virus S-TIP37	hypothetical protein
2785318878	ADX06690.1	31	200	3.25e-10	65.1	Organic Lake phycodnavirus	putative phage tail collar domain family	YP_006907052.1	26.432	227	3.34e-08	55.8	0	Pseudomonas phage UFV-P2	tail fiber protein
2785318878	ADX06690.1	31	200	3.25e-10	65.1	Organic Lake phycodnavirus	putative phage tail collar domain family	AZF90167.1	27.957	186	7.11e-08	55.5	0	Phage 5P_1	hypothetical protein
2785318878	ADX06690.1	31	200	3.25e-10	65.1	Organic Lake phycodnavirus	putative phage tail collar domain family	AII27500.1	29.348	184	1.46e-07	54.3	0	Vibrio phage VPp1	tail fiber protein
2785318878	ADX06690.1	31	200	3.25e-10	65.1	Organic Lake phycodnavirus	putative phage tail collar domain family	AWY03095.1	27.895	190	2.48e-07	53.5	0	Pseudomonas phage SCYZ1	tail fiber protein
2785318878	ADX06690.1	31	200	3.25e-10	65.1	Organic Lake phycodnavirus	putative phage tail collar domain family	QBJ00585.1	24.044	183	4.41e-07	52.8	0	Vibrio phage vB_VpP_BA6	tail fiber protein
2785318878	ADX06690.1	31	200	3.25e-10	65.1	Organic Lake phycodnavirus	putative phage tail collar domain family	YP_214255.1	45.238	42	3.08e-06	51.6	0	Prochlorococcus phage P-SSM2	phage tail fiber-like protein
2785318878	ADX06690.1	31	200	3.25e-10	65.1	Organic Lake phycodnavirus	putative phage tail collar domain family	QGT54648.1	40	65	3.83e-06	51.6	0	Synechococcus phage B23	tail fiber protein
2785318878	ADX06690.1	31	200	3.25e-10	65.1	Organic Lake phycodnavirus	putative phage tail collar domain family	BAQ90098.1	26.761	213	1.55e-05	48.9	0	uncultured Mediterranean phage uvMED	phage tail fiber-like protein
2785318878	ADX06690.1	31	200	3.25e-10	65.1	Organic Lake phycodnavirus	putative phage tail collar domain family	AZF90169.1	32.292	96	2.89e-05	47.4	0	Phage 5P_1	tail fiber protein
2785318878	ADX06690.1	31	200	3.25e-10	65.1	Organic Lake phycodnavirus	putative phage tail collar domain family	AWD90625.1	29.293	99	0.000258	45.4	0	Pseudomonas phage Njord	hypothetical protein
2785318878	ADX06690.1	31	200	3.25e-10	65.1	Organic Lake phycodnavirus	putative phage tail collar domain family	AUG88487.1	32.812	64	0.000299	44.7	0	Vibrio phage Vp_R1	hypothetical protein
2785318878	YP_008052415.1	25.568	176	4.01e-05	50.4	Phaeocystis globosa virus	phage tail collar domain family protein	QHB49060.1	26.754	228	6.21e-11	63.9	0	Pseudomonas phage U47	putative tail fiber protein
2785318878	YP_008052415.1	25.568	176	4.01e-05	50.4	Phaeocystis globosa virus	phage tail collar domain family protein	YP_008857858.1	26.201	229	2.08e-10	62.4	0	Pseudomonas phage phiIBB-PAA2	hypothetical protein
2785318878	YP_008052415.1	25.568	176	4.01e-05	50.4	Phaeocystis globosa virus	phage tail collar domain family protein	AYJ73836.1	25.877	228	2.46e-10	62	0	Pseudomonas phage SaPL	tail fibers protein
2785318878	YP_008052415.1	25.568	176	4.01e-05	50.4	Phaeocystis globosa virus	phage tail collar domain family protein	AFD10690.1	25.877	228	3.07e-10	62	0	Pseudomonas phage MR299-2	hypothetical protein
2785318878	YP_008052415.1	25.568	176	4.01e-05	50.4	Phaeocystis globosa virus	phage tail collar domain family protein	AUR99106.1	28.804	184	4.39e-10	61.6	0	Vibrio phage 1.262.O._10N.286.51.A9	hypothetical protein
2785318878	YP_008052415.1	25.568	176	4.01e-05	50.4	Phaeocystis globosa virus	phage tail collar domain family protein	CCM43491.1	24.891	229	2.17e-09	59.3	0	Pseudomonas phage vB_PaeP_C1-14_Or	hypothetical protein
2785318878	YP_008052415.1	25.568	176	4.01e-05	50.4	Phaeocystis globosa virus	phage tail collar domain family protein	AUS03041.1	28.649	185	1.02e-08	57.8	0	Vibrio phage 2.275.O._10N.286.54.E11	tail collar domain protein
2785318878	YP_008052415.1	25.568	176	4.01e-05	50.4	Phaeocystis globosa virus	phage tail collar domain family protein	YP_009210845.1	24.891	229	1.55e-08	57	0	Pseudomonas phage PhiCHU	putative tail constituent protein
2785318878	YP_008052415.1	25.568	176	4.01e-05	50.4	Phaeocystis globosa virus	phage tail collar domain family protein	AXF42100.1	33.043	115	6.63e-08	56.6	0	Synechococcus T7-like virus S-TIP37	hypothetical protein
2785318878	YP_008052415.1	25.568	176	4.01e-05	50.4	Phaeocystis globosa virus	phage tail collar domain family protein	YP_006907052.1	26.432	227	3.34e-08	55.8	0	Pseudomonas phage UFV-P2	tail fiber protein
2785318878	YP_008052415.1	25.568	176	4.01e-05	50.4	Phaeocystis globosa virus	phage tail collar domain family protein	AZF90167.1	27.957	186	7.11e-08	55.5	0	Phage 5P_1	hypothetical protein
2785318878	YP_008052415.1	25.568	176	4.01e-05	50.4	Phaeocystis globosa virus	phage tail collar domain family protein	AII27500.1	29.348	184	1.46e-07	54.3	0	Vibrio phage VPp1	tail fiber protein
2785318878	YP_008052415.1	25.568	176	4.01e-05	50.4	Phaeocystis globosa virus	phage tail collar domain family protein	AWY03095.1	27.895	190	2.48e-07	53.5	0	Pseudomonas phage SCYZ1	tail fiber protein
2785318878	YP_008052415.1	25.568	176	4.01e-05	50.4	Phaeocystis globosa virus	phage tail collar domain family protein	QBJ00585.1	24.044	183	4.41e-07	52.8	0	Vibrio phage vB_VpP_BA6	tail fiber protein
2785318878	YP_008052415.1	25.568	176	4.01e-05	50.4	Phaeocystis globosa virus	phage tail collar domain family protein	YP_214255.1	45.238	42	3.08e-06	51.6	0	Prochlorococcus phage P-SSM2	phage tail fiber-like protein
2785318878	YP_008052415.1	25.568	176	4.01e-05	50.4	Phaeocystis globosa virus	phage tail collar domain family protein	QGT54648.1	40	65	3.83e-06	51.6	0	Synechococcus phage B23	tail fiber protein
2785318878	YP_008052415.1	25.568	176	4.01e-05	50.4	Phaeocystis globosa virus	phage tail collar domain family protein	BAQ90098.1	26.761	213	1.55e-05	48.9	0	uncultured Mediterranean phage uvMED	phage tail fiber-like protein
2785318878	YP_008052415.1	25.568	176	4.01e-05	50.4	Phaeocystis globosa virus	phage tail collar domain family protein	AZF90169.1	32.292	96	2.89e-05	47.4	0	Phage 5P_1	tail fiber protein
2785318878	YP_008052415.1	25.568	176	4.01e-05	50.4	Phaeocystis globosa virus	phage tail collar domain family protein	AWD90625.1	29.293	99	0.000258	45.4	0	Pseudomonas phage Njord	hypothetical protein
2785318878	YP_008052415.1	25.568	176	4.01e-05	50.4	Phaeocystis globosa virus	phage tail collar domain family protein	AUG88487.1	32.812	64	0.000299	44.7	0	Vibrio phage Vp_R1	hypothetical protein
2785318878	AYV76022.1	46.809	47	1.65e-05	50.1	Terrestrivirus sp.	hypothetical protein	QHB49060.1	26.754	228	6.21e-11	63.9	0	Pseudomonas phage U47	putative tail fiber protein
2785318878	AYV76022.1	46.809	47	1.65e-05	50.1	Terrestrivirus sp.	hypothetical protein	YP_008857858.1	26.201	229	2.08e-10	62.4	0	Pseudomonas phage phiIBB-PAA2	hypothetical protein
2785318878	AYV76022.1	46.809	47	1.65e-05	50.1	Terrestrivirus sp.	hypothetical protein	AYJ73836.1	25.877	228	2.46e-10	62	0	Pseudomonas phage SaPL	tail fibers protein
2785318878	AYV76022.1	46.809	47	1.65e-05	50.1	Terrestrivirus sp.	hypothetical protein	AFD10690.1	25.877	228	3.07e-10	62	0	Pseudomonas phage MR299-2	hypothetical protein
2785318878	AYV76022.1	46.809	47	1.65e-05	50.1	Terrestrivirus sp.	hypothetical protein	AUR99106.1	28.804	184	4.39e-10	61.6	0	Vibrio phage 1.262.O._10N.286.51.A9	hypothetical protein
2785318878	AYV76022.1	46.809	47	1.65e-05	50.1	Terrestrivirus sp.	hypothetical protein	CCM43491.1	24.891	229	2.17e-09	59.3	0	Pseudomonas phage vB_PaeP_C1-14_Or	hypothetical protein
2785318878	AYV76022.1	46.809	47	1.65e-05	50.1	Terrestrivirus sp.	hypothetical protein	AUS03041.1	28.649	185	1.02e-08	57.8	0	Vibrio phage 2.275.O._10N.286.54.E11	tail collar domain protein
2785318878	AYV76022.1	46.809	47	1.65e-05	50.1	Terrestrivirus sp.	hypothetical protein	YP_009210845.1	24.891	229	1.55e-08	57	0	Pseudomonas phage PhiCHU	putative tail constituent protein
2785318878	AYV76022.1	46.809	47	1.65e-05	50.1	Terrestrivirus sp.	hypothetical protein	AXF42100.1	33.043	115	6.63e-08	56.6	0	Synechococcus T7-like virus S-TIP37	hypothetical protein
2785318878	AYV76022.1	46.809	47	1.65e-05	50.1	Terrestrivirus sp.	hypothetical protein	YP_006907052.1	26.432	227	3.34e-08	55.8	0	Pseudomonas phage UFV-P2	tail fiber protein
2785318878	AYV76022.1	46.809	47	1.65e-05	50.1	Terrestrivirus sp.	hypothetical protein	AZF90167.1	27.957	186	7.11e-08	55.5	0	Phage 5P_1	hypothetical protein
2785318878	AYV76022.1	46.809	47	1.65e-05	50.1	Terrestrivirus sp.	hypothetical protein	AII27500.1	29.348	184	1.46e-07	54.3	0	Vibrio phage VPp1	tail fiber protein
2785318878	AYV76022.1	46.809	47	1.65e-05	50.1	Terrestrivirus sp.	hypothetical protein	AWY03095.1	27.895	190	2.48e-07	53.5	0	Pseudomonas phage SCYZ1	tail fiber protein
2785318878	AYV76022.1	46.809	47	1.65e-05	50.1	Terrestrivirus sp.	hypothetical protein	QBJ00585.1	24.044	183	4.41e-07	52.8	0	Vibrio phage vB_VpP_BA6	tail fiber protein
2785318878	AYV76022.1	46.809	47	1.65e-05	50.1	Terrestrivirus sp.	hypothetical protein	YP_214255.1	45.238	42	3.08e-06	51.6	0	Prochlorococcus phage P-SSM2	phage tail fiber-like protein
2785318878	AYV76022.1	46.809	47	1.65e-05	50.1	Terrestrivirus sp.	hypothetical protein	QGT54648.1	40	65	3.83e-06	51.6	0	Synechococcus phage B23	tail fiber protein
2785318878	AYV76022.1	46.809	47	1.65e-05	50.1	Terrestrivirus sp.	hypothetical protein	BAQ90098.1	26.761	213	1.55e-05	48.9	0	uncultured Mediterranean phage uvMED	phage tail fiber-like protein
2785318878	AYV76022.1	46.809	47	1.65e-05	50.1	Terrestrivirus sp.	hypothetical protein	AZF90169.1	32.292	96	2.89e-05	47.4	0	Phage 5P_1	tail fiber protein
2785318878	AYV76022.1	46.809	47	1.65e-05	50.1	Terrestrivirus sp.	hypothetical protein	AWD90625.1	29.293	99	0.000258	45.4	0	Pseudomonas phage Njord	hypothetical protein
2785318878	AYV76022.1	46.809	47	1.65e-05	50.1	Terrestrivirus sp.	hypothetical protein	AUG88487.1	32.812	64	0.000299	44.7	0	Vibrio phage Vp_R1	hypothetical protein
2785318878	QBK89126.1	25.654	191	0.000345	46.6	Mimivirus LCMiAC02	tail collar domain protein	QHB49060.1	26.754	228	6.21e-11	63.9	0	Pseudomonas phage U47	putative tail fiber protein
2785318878	QBK89126.1	25.654	191	0.000345	46.6	Mimivirus LCMiAC02	tail collar domain protein	YP_008857858.1	26.201	229	2.08e-10	62.4	0	Pseudomonas phage phiIBB-PAA2	hypothetical protein
2785318878	QBK89126.1	25.654	191	0.000345	46.6	Mimivirus LCMiAC02	tail collar domain protein	AYJ73836.1	25.877	228	2.46e-10	62	0	Pseudomonas phage SaPL	tail fibers protein
2785318878	QBK89126.1	25.654	191	0.000345	46.6	Mimivirus LCMiAC02	tail collar domain protein	AFD10690.1	25.877	228	3.07e-10	62	0	Pseudomonas phage MR299-2	hypothetical protein
2785318878	QBK89126.1	25.654	191	0.000345	46.6	Mimivirus LCMiAC02	tail collar domain protein	AUR99106.1	28.804	184	4.39e-10	61.6	0	Vibrio phage 1.262.O._10N.286.51.A9	hypothetical protein
2785318878	QBK89126.1	25.654	191	0.000345	46.6	Mimivirus LCMiAC02	tail collar domain protein	CCM43491.1	24.891	229	2.17e-09	59.3	0	Pseudomonas phage vB_PaeP_C1-14_Or	hypothetical protein
2785318878	QBK89126.1	25.654	191	0.000345	46.6	Mimivirus LCMiAC02	tail collar domain protein	AUS03041.1	28.649	185	1.02e-08	57.8	0	Vibrio phage 2.275.O._10N.286.54.E11	tail collar domain protein
2785318878	QBK89126.1	25.654	191	0.000345	46.6	Mimivirus LCMiAC02	tail collar domain protein	YP_009210845.1	24.891	229	1.55e-08	57	0	Pseudomonas phage PhiCHU	putative tail constituent protein
2785318878	QBK89126.1	25.654	191	0.000345	46.6	Mimivirus LCMiAC02	tail collar domain protein	AXF42100.1	33.043	115	6.63e-08	56.6	0	Synechococcus T7-like virus S-TIP37	hypothetical protein
2785318878	QBK89126.1	25.654	191	0.000345	46.6	Mimivirus LCMiAC02	tail collar domain protein	YP_006907052.1	26.432	227	3.34e-08	55.8	0	Pseudomonas phage UFV-P2	tail fiber protein
2785318878	QBK89126.1	25.654	191	0.000345	46.6	Mimivirus LCMiAC02	tail collar domain protein	AZF90167.1	27.957	186	7.11e-08	55.5	0	Phage 5P_1	hypothetical protein
2785318878	QBK89126.1	25.654	191	0.000345	46.6	Mimivirus LCMiAC02	tail collar domain protein	AII27500.1	29.348	184	1.46e-07	54.3	0	Vibrio phage VPp1	tail fiber protein
2785318878	QBK89126.1	25.654	191	0.000345	46.6	Mimivirus LCMiAC02	tail collar domain protein	AWY03095.1	27.895	190	2.48e-07	53.5	0	Pseudomonas phage SCYZ1	tail fiber protein
2785318878	QBK89126.1	25.654	191	0.000345	46.6	Mimivirus LCMiAC02	tail collar domain protein	QBJ00585.1	24.044	183	4.41e-07	52.8	0	Vibrio phage vB_VpP_BA6	tail fiber protein
2785318878	QBK89126.1	25.654	191	0.000345	46.6	Mimivirus LCMiAC02	tail collar domain protein	YP_214255.1	45.238	42	3.08e-06	51.6	0	Prochlorococcus phage P-SSM2	phage tail fiber-like protein
2785318878	QBK89126.1	25.654	191	0.000345	46.6	Mimivirus LCMiAC02	tail collar domain protein	QGT54648.1	40	65	3.83e-06	51.6	0	Synechococcus phage B23	tail fiber protein
2785318878	QBK89126.1	25.654	191	0.000345	46.6	Mimivirus LCMiAC02	tail collar domain protein	BAQ90098.1	26.761	213	1.55e-05	48.9	0	uncultured Mediterranean phage uvMED	phage tail fiber-like protein
2785318878	QBK89126.1	25.654	191	0.000345	46.6	Mimivirus LCMiAC02	tail collar domain protein	AZF90169.1	32.292	96	2.89e-05	47.4	0	Phage 5P_1	tail fiber protein
2785318878	QBK89126.1	25.654	191	0.000345	46.6	Mimivirus LCMiAC02	tail collar domain protein	AWD90625.1	29.293	99	0.000258	45.4	0	Pseudomonas phage Njord	hypothetical protein
2785318878	QBK89126.1	25.654	191	0.000345	46.6	Mimivirus LCMiAC02	tail collar domain protein	AUG88487.1	32.812	64	0.000299	44.7	0	Vibrio phage Vp_R1	hypothetical protein
2785318649	YP_008052415.1	27.857	140	9.82e-05	48.1	Phaeocystis globosa virus	phage tail collar domain family protein	0	0	0	0	0	0	0	0
2784257460	ADX06690.1	32.447	188	3.8e-13	75.1	Organic Lake phycodnavirus	putative phage tail collar domain family	AZF90167.1	30.939	181	2.14e-15	78.2	0	Phage 5P_1	hypothetical protein
2784257460	ADX06690.1	32.447	188	3.8e-13	75.1	Organic Lake phycodnavirus	putative phage tail collar domain family	AUS03041.1	29.282	181	3.75e-14	75.1	0	Vibrio phage 2.275.O._10N.286.54.E11	tail collar domain protein
2784257460	ADX06690.1	32.447	188	3.8e-13	75.1	Organic Lake phycodnavirus	putative phage tail collar domain family	BAQ90098.1	27.948	229	5.95e-12	69.7	0	uncultured Mediterranean phage uvMED	phage tail fiber-like protein
2784257460	ADX06690.1	32.447	188	3.8e-13	75.1	Organic Lake phycodnavirus	putative phage tail collar domain family	AZF90169.1	28.261	184	7.26e-08	56.2	0	Phage 5P_1	tail fiber protein
2784257460	ADX06690.1	32.447	188	3.8e-13	75.1	Organic Lake phycodnavirus	putative phage tail collar domain family	AXF42100.1	35.106	94	2.13e-07	56.2	0	Synechococcus T7-like virus S-TIP37	hypothetical protein
2784257460	ADX06690.1	32.447	188	3.8e-13	75.1	Organic Lake phycodnavirus	putative phage tail collar domain family	YP_009210845.1	27.979	193	3.64e-07	53.9	0	Pseudomonas phage PhiCHU	putative tail constituent protein
2784257460	ADX06690.1	32.447	188	3.8e-13	75.1	Organic Lake phycodnavirus	putative phage tail collar domain family	YP_214255.1	51.282	39	1.33e-06	53.9	0	Prochlorococcus phage P-SSM2	phage tail fiber-like protein
2784257460	ADX06690.1	32.447	188	3.8e-13	75.1	Organic Lake phycodnavirus	putative phage tail collar domain family	QHB38613.1	29.891	184	1.48e-06	52.8	0	Flavobacterium phage vB_FspM_pippi8-1	structural protein
2784257460	ADX06690.1	32.447	188	3.8e-13	75.1	Organic Lake phycodnavirus	putative phage tail collar domain family	QGH72303.1	62.5	40	3.09e-06	52.4	0	Podoviridae sp. ctg2L5	baseplate structural protein
2784257460	ADX06690.1	32.447	188	3.8e-13	75.1	Organic Lake phycodnavirus	putative phage tail collar domain family	AYJ73836.1	27.461	193	1.65e-06	52	0	Pseudomonas phage SaPL	tail fibers protein
2784257460	ADX06690.1	32.447	188	3.8e-13	75.1	Organic Lake phycodnavirus	putative phage tail collar domain family	QGT54648.1	28.44	218	6.09e-06	52	0	Synechococcus phage B23	tail fiber protein
2784257460	ADX06690.1	32.447	188	3.8e-13	75.1	Organic Lake phycodnavirus	putative phage tail collar domain family	YP_008857858.1	29.016	193	1.8e-06	51.6	0	Pseudomonas phage phiIBB-PAA2	hypothetical protein
2784257460	ADX06690.1	32.447	188	3.8e-13	75.1	Organic Lake phycodnavirus	putative phage tail collar domain family	AFD10690.1	27.461	193	1.93e-06	51.6	0	Pseudomonas phage MR299-2	hypothetical protein
2784257460	ADX06690.1	32.447	188	3.8e-13	75.1	Organic Lake phycodnavirus	putative phage tail collar domain family	QHB38507.1	29.348	184	3.51e-06	51.6	0	Flavobacterium phage vB_FspM_lotta8-1	structural protein
2784257460	ADX06690.1	32.447	188	3.8e-13	75.1	Organic Lake phycodnavirus	putative phage tail collar domain family	QHB49060.1	28.497	193	2.46e-06	51.2	0	Pseudomonas phage U47	putative tail fiber protein
2784257460	ADX06690.1	32.447	188	3.8e-13	75.1	Organic Lake phycodnavirus	putative phage tail collar domain family	AUR99106.1	32.323	99	4.85e-06	50.4	0	Vibrio phage 1.262.O._10N.286.51.A9	hypothetical protein
2784257460	ADX06690.1	32.447	188	3.8e-13	75.1	Organic Lake phycodnavirus	putative phage tail collar domain family	CCM43491.1	27.461	193	6.74e-06	50.1	0	Pseudomonas phage vB_PaeP_C1-14_Or	hypothetical protein
2784257460	ADX06690.1	32.447	188	3.8e-13	75.1	Organic Lake phycodnavirus	putative phage tail collar domain family	AWD90625.1	25.806	155	7.67e-05	47.8	0	Pseudomonas phage Njord	hypothetical protein
2784257460	ADX06690.1	32.447	188	3.8e-13	75.1	Organic Lake phycodnavirus	putative phage tail collar domain family	AOV62395.1	33.673	98	4.86e-05	46.2	0	Synechococcus phage S-CAM7	putative tail fiber protein
2784257460	ADX06690.1	32.447	188	3.8e-13	75.1	Organic Lake phycodnavirus	putative phage tail collar domain family	YP_006907052.1	28.846	208	0.000122	46.2	0	Pseudomonas phage UFV-P2	tail fiber protein
2784257460	ADX06690.1	32.447	188	3.8e-13	75.1	Organic Lake phycodnavirus	putative phage tail collar domain family	YP_002922734.1	27.717	184	0.000241	46.2	0	Burkholderia virus Bcepil02	putative tail fiber protein
2784257460	ADX06690.1	32.447	188	3.8e-13	75.1	Organic Lake phycodnavirus	putative phage tail collar domain family	YP_009323140.1	32.653	98	0.0002	44.7	0	Synechococcus phage S-CAM7	putative tail fiber protein
2784257460	VBB19014.1	35.359	181	1.39e-13	74.7	Yasminevirus sp. GU-2018	hypothetical protein	AZF90167.1	30.939	181	2.14e-15	78.2	0	Phage 5P_1	hypothetical protein
2784257460	VBB19014.1	35.359	181	1.39e-13	74.7	Yasminevirus sp. GU-2018	hypothetical protein	AUS03041.1	29.282	181	3.75e-14	75.1	0	Vibrio phage 2.275.O._10N.286.54.E11	tail collar domain protein
2784257460	VBB19014.1	35.359	181	1.39e-13	74.7	Yasminevirus sp. GU-2018	hypothetical protein	BAQ90098.1	27.948	229	5.95e-12	69.7	0	uncultured Mediterranean phage uvMED	phage tail fiber-like protein
2784257460	VBB19014.1	35.359	181	1.39e-13	74.7	Yasminevirus sp. GU-2018	hypothetical protein	AZF90169.1	28.261	184	7.26e-08	56.2	0	Phage 5P_1	tail fiber protein
2784257460	VBB19014.1	35.359	181	1.39e-13	74.7	Yasminevirus sp. GU-2018	hypothetical protein	AXF42100.1	35.106	94	2.13e-07	56.2	0	Synechococcus T7-like virus S-TIP37	hypothetical protein
2784257460	VBB19014.1	35.359	181	1.39e-13	74.7	Yasminevirus sp. GU-2018	hypothetical protein	YP_009210845.1	27.979	193	3.64e-07	53.9	0	Pseudomonas phage PhiCHU	putative tail constituent protein
2784257460	VBB19014.1	35.359	181	1.39e-13	74.7	Yasminevirus sp. GU-2018	hypothetical protein	YP_214255.1	51.282	39	1.33e-06	53.9	0	Prochlorococcus phage P-SSM2	phage tail fiber-like protein
2784257460	VBB19014.1	35.359	181	1.39e-13	74.7	Yasminevirus sp. GU-2018	hypothetical protein	QHB38613.1	29.891	184	1.48e-06	52.8	0	Flavobacterium phage vB_FspM_pippi8-1	structural protein
2784257460	VBB19014.1	35.359	181	1.39e-13	74.7	Yasminevirus sp. GU-2018	hypothetical protein	QGH72303.1	62.5	40	3.09e-06	52.4	0	Podoviridae sp. ctg2L5	baseplate structural protein
2784257460	VBB19014.1	35.359	181	1.39e-13	74.7	Yasminevirus sp. GU-2018	hypothetical protein	AYJ73836.1	27.461	193	1.65e-06	52	0	Pseudomonas phage SaPL	tail fibers protein
2784257460	VBB19014.1	35.359	181	1.39e-13	74.7	Yasminevirus sp. GU-2018	hypothetical protein	QGT54648.1	28.44	218	6.09e-06	52	0	Synechococcus phage B23	tail fiber protein
2784257460	VBB19014.1	35.359	181	1.39e-13	74.7	Yasminevirus sp. GU-2018	hypothetical protein	YP_008857858.1	29.016	193	1.8e-06	51.6	0	Pseudomonas phage phiIBB-PAA2	hypothetical protein
2784257460	VBB19014.1	35.359	181	1.39e-13	74.7	Yasminevirus sp. GU-2018	hypothetical protein	AFD10690.1	27.461	193	1.93e-06	51.6	0	Pseudomonas phage MR299-2	hypothetical protein
2784257460	VBB19014.1	35.359	181	1.39e-13	74.7	Yasminevirus sp. GU-2018	hypothetical protein	QHB38507.1	29.348	184	3.51e-06	51.6	0	Flavobacterium phage vB_FspM_lotta8-1	structural protein
2784257460	VBB19014.1	35.359	181	1.39e-13	74.7	Yasminevirus sp. GU-2018	hypothetical protein	QHB49060.1	28.497	193	2.46e-06	51.2	0	Pseudomonas phage U47	putative tail fiber protein
2784257460	VBB19014.1	35.359	181	1.39e-13	74.7	Yasminevirus sp. GU-2018	hypothetical protein	AUR99106.1	32.323	99	4.85e-06	50.4	0	Vibrio phage 1.262.O._10N.286.51.A9	hypothetical protein
2784257460	VBB19014.1	35.359	181	1.39e-13	74.7	Yasminevirus sp. GU-2018	hypothetical protein	CCM43491.1	27.461	193	6.74e-06	50.1	0	Pseudomonas phage vB_PaeP_C1-14_Or	hypothetical protein
2784257460	VBB19014.1	35.359	181	1.39e-13	74.7	Yasminevirus sp. GU-2018	hypothetical protein	AWD90625.1	25.806	155	7.67e-05	47.8	0	Pseudomonas phage Njord	hypothetical protein
2784257460	VBB19014.1	35.359	181	1.39e-13	74.7	Yasminevirus sp. GU-2018	hypothetical protein	AOV62395.1	33.673	98	4.86e-05	46.2	0	Synechococcus phage S-CAM7	putative tail fiber protein
2784257460	VBB19014.1	35.359	181	1.39e-13	74.7	Yasminevirus sp. GU-2018	hypothetical protein	YP_006907052.1	28.846	208	0.000122	46.2	0	Pseudomonas phage UFV-P2	tail fiber protein
2784257460	VBB19014.1	35.359	181	1.39e-13	74.7	Yasminevirus sp. GU-2018	hypothetical protein	YP_002922734.1	27.717	184	0.000241	46.2	0	Burkholderia virus Bcepil02	putative tail fiber protein
2784257460	VBB19014.1	35.359	181	1.39e-13	74.7	Yasminevirus sp. GU-2018	hypothetical protein	YP_009323140.1	32.653	98	0.0002	44.7	0	Synechococcus phage S-CAM7	putative tail fiber protein
2784257460	VBB18684.1	28.889	180	2.3e-13	73.9	Yasminevirus sp. GU-2018	hypothetical protein	AZF90167.1	30.939	181	2.14e-15	78.2	0	Phage 5P_1	hypothetical protein
2784257460	VBB18684.1	28.889	180	2.3e-13	73.9	Yasminevirus sp. GU-2018	hypothetical protein	AUS03041.1	29.282	181	3.75e-14	75.1	0	Vibrio phage 2.275.O._10N.286.54.E11	tail collar domain protein
2784257460	VBB18684.1	28.889	180	2.3e-13	73.9	Yasminevirus sp. GU-2018	hypothetical protein	BAQ90098.1	27.948	229	5.95e-12	69.7	0	uncultured Mediterranean phage uvMED	phage tail fiber-like protein
2784257460	VBB18684.1	28.889	180	2.3e-13	73.9	Yasminevirus sp. GU-2018	hypothetical protein	AZF90169.1	28.261	184	7.26e-08	56.2	0	Phage 5P_1	tail fiber protein
2784257460	VBB18684.1	28.889	180	2.3e-13	73.9	Yasminevirus sp. GU-2018	hypothetical protein	AXF42100.1	35.106	94	2.13e-07	56.2	0	Synechococcus T7-like virus S-TIP37	hypothetical protein
2784257460	VBB18684.1	28.889	180	2.3e-13	73.9	Yasminevirus sp. GU-2018	hypothetical protein	YP_009210845.1	27.979	193	3.64e-07	53.9	0	Pseudomonas phage PhiCHU	putative tail constituent protein
2784257460	VBB18684.1	28.889	180	2.3e-13	73.9	Yasminevirus sp. GU-2018	hypothetical protein	YP_214255.1	51.282	39	1.33e-06	53.9	0	Prochlorococcus phage P-SSM2	phage tail fiber-like protein
2784257460	VBB18684.1	28.889	180	2.3e-13	73.9	Yasminevirus sp. GU-2018	hypothetical protein	QHB38613.1	29.891	184	1.48e-06	52.8	0	Flavobacterium phage vB_FspM_pippi8-1	structural protein
2784257460	VBB18684.1	28.889	180	2.3e-13	73.9	Yasminevirus sp. GU-2018	hypothetical protein	QGH72303.1	62.5	40	3.09e-06	52.4	0	Podoviridae sp. ctg2L5	baseplate structural protein
2784257460	VBB18684.1	28.889	180	2.3e-13	73.9	Yasminevirus sp. GU-2018	hypothetical protein	AYJ73836.1	27.461	193	1.65e-06	52	0	Pseudomonas phage SaPL	tail fibers protein
2784257460	VBB18684.1	28.889	180	2.3e-13	73.9	Yasminevirus sp. GU-2018	hypothetical protein	QGT54648.1	28.44	218	6.09e-06	52	0	Synechococcus phage B23	tail fiber protein
2784257460	VBB18684.1	28.889	180	2.3e-13	73.9	Yasminevirus sp. GU-2018	hypothetical protein	YP_008857858.1	29.016	193	1.8e-06	51.6	0	Pseudomonas phage phiIBB-PAA2	hypothetical protein
2784257460	VBB18684.1	28.889	180	2.3e-13	73.9	Yasminevirus sp. GU-2018	hypothetical protein	AFD10690.1	27.461	193	1.93e-06	51.6	0	Pseudomonas phage MR299-2	hypothetical protein
2784257460	VBB18684.1	28.889	180	2.3e-13	73.9	Yasminevirus sp. GU-2018	hypothetical protein	QHB38507.1	29.348	184	3.51e-06	51.6	0	Flavobacterium phage vB_FspM_lotta8-1	structural protein
2784257460	VBB18684.1	28.889	180	2.3e-13	73.9	Yasminevirus sp. GU-2018	hypothetical protein	QHB49060.1	28.497	193	2.46e-06	51.2	0	Pseudomonas phage U47	putative tail fiber protein
2784257460	VBB18684.1	28.889	180	2.3e-13	73.9	Yasminevirus sp. GU-2018	hypothetical protein	AUR99106.1	32.323	99	4.85e-06	50.4	0	Vibrio phage 1.262.O._10N.286.51.A9	hypothetical protein
2784257460	VBB18684.1	28.889	180	2.3e-13	73.9	Yasminevirus sp. GU-2018	hypothetical protein	CCM43491.1	27.461	193	6.74e-06	50.1	0	Pseudomonas phage vB_PaeP_C1-14_Or	hypothetical protein
2784257460	VBB18684.1	28.889	180	2.3e-13	73.9	Yasminevirus sp. GU-2018	hypothetical protein	AWD90625.1	25.806	155	7.67e-05	47.8	0	Pseudomonas phage Njord	hypothetical protein
2784257460	VBB18684.1	28.889	180	2.3e-13	73.9	Yasminevirus sp. GU-2018	hypothetical protein	AOV62395.1	33.673	98	4.86e-05	46.2	0	Synechococcus phage S-CAM7	putative tail fiber protein
2784257460	VBB18684.1	28.889	180	2.3e-13	73.9	Yasminevirus sp. GU-2018	hypothetical protein	YP_006907052.1	28.846	208	0.000122	46.2	0	Pseudomonas phage UFV-P2	tail fiber protein
2784257460	VBB18684.1	28.889	180	2.3e-13	73.9	Yasminevirus sp. GU-2018	hypothetical protein	YP_002922734.1	27.717	184	0.000241	46.2	0	Burkholderia virus Bcepil02	putative tail fiber protein
2784257460	VBB18684.1	28.889	180	2.3e-13	73.9	Yasminevirus sp. GU-2018	hypothetical protein	YP_009323140.1	32.653	98	0.0002	44.7	0	Synechococcus phage S-CAM7	putative tail fiber protein
2784257460	AYV76022.1	29.282	181	9.8e-09	60.5	Terrestrivirus sp.	hypothetical protein	AZF90167.1	30.939	181	2.14e-15	78.2	0	Phage 5P_1	hypothetical protein
2784257460	AYV76022.1	29.282	181	9.8e-09	60.5	Terrestrivirus sp.	hypothetical protein	AUS03041.1	29.282	181	3.75e-14	75.1	0	Vibrio phage 2.275.O._10N.286.54.E11	tail collar domain protein
2784257460	AYV76022.1	29.282	181	9.8e-09	60.5	Terrestrivirus sp.	hypothetical protein	BAQ90098.1	27.948	229	5.95e-12	69.7	0	uncultured Mediterranean phage uvMED	phage tail fiber-like protein
2784257460	AYV76022.1	29.282	181	9.8e-09	60.5	Terrestrivirus sp.	hypothetical protein	AZF90169.1	28.261	184	7.26e-08	56.2	0	Phage 5P_1	tail fiber protein
2784257460	AYV76022.1	29.282	181	9.8e-09	60.5	Terrestrivirus sp.	hypothetical protein	AXF42100.1	35.106	94	2.13e-07	56.2	0	Synechococcus T7-like virus S-TIP37	hypothetical protein
2784257460	AYV76022.1	29.282	181	9.8e-09	60.5	Terrestrivirus sp.	hypothetical protein	YP_009210845.1	27.979	193	3.64e-07	53.9	0	Pseudomonas phage PhiCHU	putative tail constituent protein
2784257460	AYV76022.1	29.282	181	9.8e-09	60.5	Terrestrivirus sp.	hypothetical protein	YP_214255.1	51.282	39	1.33e-06	53.9	0	Prochlorococcus phage P-SSM2	phage tail fiber-like protein
2784257460	AYV76022.1	29.282	181	9.8e-09	60.5	Terrestrivirus sp.	hypothetical protein	QHB38613.1	29.891	184	1.48e-06	52.8	0	Flavobacterium phage vB_FspM_pippi8-1	structural protein
2784257460	AYV76022.1	29.282	181	9.8e-09	60.5	Terrestrivirus sp.	hypothetical protein	QGH72303.1	62.5	40	3.09e-06	52.4	0	Podoviridae sp. ctg2L5	baseplate structural protein
2784257460	AYV76022.1	29.282	181	9.8e-09	60.5	Terrestrivirus sp.	hypothetical protein	AYJ73836.1	27.461	193	1.65e-06	52	0	Pseudomonas phage SaPL	tail fibers protein
2784257460	AYV76022.1	29.282	181	9.8e-09	60.5	Terrestrivirus sp.	hypothetical protein	QGT54648.1	28.44	218	6.09e-06	52	0	Synechococcus phage B23	tail fiber protein
2784257460	AYV76022.1	29.282	181	9.8e-09	60.5	Terrestrivirus sp.	hypothetical protein	YP_008857858.1	29.016	193	1.8e-06	51.6	0	Pseudomonas phage phiIBB-PAA2	hypothetical protein
2784257460	AYV76022.1	29.282	181	9.8e-09	60.5	Terrestrivirus sp.	hypothetical protein	AFD10690.1	27.461	193	1.93e-06	51.6	0	Pseudomonas phage MR299-2	hypothetical protein
2784257460	AYV76022.1	29.282	181	9.8e-09	60.5	Terrestrivirus sp.	hypothetical protein	QHB38507.1	29.348	184	3.51e-06	51.6	0	Flavobacterium phage vB_FspM_lotta8-1	structural protein
2784257460	AYV76022.1	29.282	181	9.8e-09	60.5	Terrestrivirus sp.	hypothetical protein	QHB49060.1	28.497	193	2.46e-06	51.2	0	Pseudomonas phage U47	putative tail fiber protein
2784257460	AYV76022.1	29.282	181	9.8e-09	60.5	Terrestrivirus sp.	hypothetical protein	AUR99106.1	32.323	99	4.85e-06	50.4	0	Vibrio phage 1.262.O._10N.286.51.A9	hypothetical protein
2784257460	AYV76022.1	29.282	181	9.8e-09	60.5	Terrestrivirus sp.	hypothetical protein	CCM43491.1	27.461	193	6.74e-06	50.1	0	Pseudomonas phage vB_PaeP_C1-14_Or	hypothetical protein
2784257460	AYV76022.1	29.282	181	9.8e-09	60.5	Terrestrivirus sp.	hypothetical protein	AWD90625.1	25.806	155	7.67e-05	47.8	0	Pseudomonas phage Njord	hypothetical protein
2784257460	AYV76022.1	29.282	181	9.8e-09	60.5	Terrestrivirus sp.	hypothetical protein	AOV62395.1	33.673	98	4.86e-05	46.2	0	Synechococcus phage S-CAM7	putative tail fiber protein
2784257460	AYV76022.1	29.282	181	9.8e-09	60.5	Terrestrivirus sp.	hypothetical protein	YP_006907052.1	28.846	208	0.000122	46.2	0	Pseudomonas phage UFV-P2	tail fiber protein
2784257460	AYV76022.1	29.282	181	9.8e-09	60.5	Terrestrivirus sp.	hypothetical protein	YP_002922734.1	27.717	184	0.000241	46.2	0	Burkholderia virus Bcepil02	putative tail fiber protein
2784257460	AYV76022.1	29.282	181	9.8e-09	60.5	Terrestrivirus sp.	hypothetical protein	YP_009323140.1	32.653	98	0.0002	44.7	0	Synechococcus phage S-CAM7	putative tail fiber protein
2784257460	QBK89126.1	29.63	189	2.73e-08	59.3	Mimivirus LCMiAC02	tail collar domain protein	AZF90167.1	30.939	181	2.14e-15	78.2	0	Phage 5P_1	hypothetical protein
2784257460	QBK89126.1	29.63	189	2.73e-08	59.3	Mimivirus LCMiAC02	tail collar domain protein	AUS03041.1	29.282	181	3.75e-14	75.1	0	Vibrio phage 2.275.O._10N.286.54.E11	tail collar domain protein
2784257460	QBK89126.1	29.63	189	2.73e-08	59.3	Mimivirus LCMiAC02	tail collar domain protein	BAQ90098.1	27.948	229	5.95e-12	69.7	0	uncultured Mediterranean phage uvMED	phage tail fiber-like protein
2784257460	QBK89126.1	29.63	189	2.73e-08	59.3	Mimivirus LCMiAC02	tail collar domain protein	AZF90169.1	28.261	184	7.26e-08	56.2	0	Phage 5P_1	tail fiber protein
2784257460	QBK89126.1	29.63	189	2.73e-08	59.3	Mimivirus LCMiAC02	tail collar domain protein	AXF42100.1	35.106	94	2.13e-07	56.2	0	Synechococcus T7-like virus S-TIP37	hypothetical protein
2784257460	QBK89126.1	29.63	189	2.73e-08	59.3	Mimivirus LCMiAC02	tail collar domain protein	YP_009210845.1	27.979	193	3.64e-07	53.9	0	Pseudomonas phage PhiCHU	putative tail constituent protein
2784257460	QBK89126.1	29.63	189	2.73e-08	59.3	Mimivirus LCMiAC02	tail collar domain protein	YP_214255.1	51.282	39	1.33e-06	53.9	0	Prochlorococcus phage P-SSM2	phage tail fiber-like protein
2784257460	QBK89126.1	29.63	189	2.73e-08	59.3	Mimivirus LCMiAC02	tail collar domain protein	QHB38613.1	29.891	184	1.48e-06	52.8	0	Flavobacterium phage vB_FspM_pippi8-1	structural protein
2784257460	QBK89126.1	29.63	189	2.73e-08	59.3	Mimivirus LCMiAC02	tail collar domain protein	QGH72303.1	62.5	40	3.09e-06	52.4	0	Podoviridae sp. ctg2L5	baseplate structural protein
2784257460	QBK89126.1	29.63	189	2.73e-08	59.3	Mimivirus LCMiAC02	tail collar domain protein	AYJ73836.1	27.461	193	1.65e-06	52	0	Pseudomonas phage SaPL	tail fibers protein
2784257460	QBK89126.1	29.63	189	2.73e-08	59.3	Mimivirus LCMiAC02	tail collar domain protein	QGT54648.1	28.44	218	6.09e-06	52	0	Synechococcus phage B23	tail fiber protein
2784257460	QBK89126.1	29.63	189	2.73e-08	59.3	Mimivirus LCMiAC02	tail collar domain protein	YP_008857858.1	29.016	193	1.8e-06	51.6	0	Pseudomonas phage phiIBB-PAA2	hypothetical protein
2784257460	QBK89126.1	29.63	189	2.73e-08	59.3	Mimivirus LCMiAC02	tail collar domain protein	AFD10690.1	27.461	193	1.93e-06	51.6	0	Pseudomonas phage MR299-2	hypothetical protein
2784257460	QBK89126.1	29.63	189	2.73e-08	59.3	Mimivirus LCMiAC02	tail collar domain protein	QHB38507.1	29.348	184	3.51e-06	51.6	0	Flavobacterium phage vB_FspM_lotta8-1	structural protein
2784257460	QBK89126.1	29.63	189	2.73e-08	59.3	Mimivirus LCMiAC02	tail collar domain protein	QHB49060.1	28.497	193	2.46e-06	51.2	0	Pseudomonas phage U47	putative tail fiber protein
2784257460	QBK89126.1	29.63	189	2.73e-08	59.3	Mimivirus LCMiAC02	tail collar domain protein	AUR99106.1	32.323	99	4.85e-06	50.4	0	Vibrio phage 1.262.O._10N.286.51.A9	hypothetical protein
2784257460	QBK89126.1	29.63	189	2.73e-08	59.3	Mimivirus LCMiAC02	tail collar domain protein	CCM43491.1	27.461	193	6.74e-06	50.1	0	Pseudomonas phage vB_PaeP_C1-14_Or	hypothetical protein
2784257460	QBK89126.1	29.63	189	2.73e-08	59.3	Mimivirus LCMiAC02	tail collar domain protein	AWD90625.1	25.806	155	7.67e-05	47.8	0	Pseudomonas phage Njord	hypothetical protein
2784257460	QBK89126.1	29.63	189	2.73e-08	59.3	Mimivirus LCMiAC02	tail collar domain protein	AOV62395.1	33.673	98	4.86e-05	46.2	0	Synechococcus phage S-CAM7	putative tail fiber protein
2784257460	QBK89126.1	29.63	189	2.73e-08	59.3	Mimivirus LCMiAC02	tail collar domain protein	YP_006907052.1	28.846	208	0.000122	46.2	0	Pseudomonas phage UFV-P2	tail fiber protein
2784257460	QBK89126.1	29.63	189	2.73e-08	59.3	Mimivirus LCMiAC02	tail collar domain protein	YP_002922734.1	27.717	184	0.000241	46.2	0	Burkholderia virus Bcepil02	putative tail fiber protein
2784257460	QBK89126.1	29.63	189	2.73e-08	59.3	Mimivirus LCMiAC02	tail collar domain protein	YP_009323140.1	32.653	98	0.0002	44.7	0	Synechococcus phage S-CAM7	putative tail fiber protein
2784257460	YP_009704141.1	27.586	203	4.3e-07	57.8	Bottlenose dolphin adenovirus 1	fiber	AZF90167.1	30.939	181	2.14e-15	78.2	0	Phage 5P_1	hypothetical protein
2784257460	YP_009704141.1	27.586	203	4.3e-07	57.8	Bottlenose dolphin adenovirus 1	fiber	AUS03041.1	29.282	181	3.75e-14	75.1	0	Vibrio phage 2.275.O._10N.286.54.E11	tail collar domain protein
2784257460	YP_009704141.1	27.586	203	4.3e-07	57.8	Bottlenose dolphin adenovirus 1	fiber	BAQ90098.1	27.948	229	5.95e-12	69.7	0	uncultured Mediterranean phage uvMED	phage tail fiber-like protein
2784257460	YP_009704141.1	27.586	203	4.3e-07	57.8	Bottlenose dolphin adenovirus 1	fiber	AZF90169.1	28.261	184	7.26e-08	56.2	0	Phage 5P_1	tail fiber protein
2784257460	YP_009704141.1	27.586	203	4.3e-07	57.8	Bottlenose dolphin adenovirus 1	fiber	AXF42100.1	35.106	94	2.13e-07	56.2	0	Synechococcus T7-like virus S-TIP37	hypothetical protein
2784257460	YP_009704141.1	27.586	203	4.3e-07	57.8	Bottlenose dolphin adenovirus 1	fiber	YP_009210845.1	27.979	193	3.64e-07	53.9	0	Pseudomonas phage PhiCHU	putative tail constituent protein
2784257460	YP_009704141.1	27.586	203	4.3e-07	57.8	Bottlenose dolphin adenovirus 1	fiber	YP_214255.1	51.282	39	1.33e-06	53.9	0	Prochlorococcus phage P-SSM2	phage tail fiber-like protein
2784257460	YP_009704141.1	27.586	203	4.3e-07	57.8	Bottlenose dolphin adenovirus 1	fiber	QHB38613.1	29.891	184	1.48e-06	52.8	0	Flavobacterium phage vB_FspM_pippi8-1	structural protein
2784257460	YP_009704141.1	27.586	203	4.3e-07	57.8	Bottlenose dolphin adenovirus 1	fiber	QGH72303.1	62.5	40	3.09e-06	52.4	0	Podoviridae sp. ctg2L5	baseplate structural protein
2784257460	YP_009704141.1	27.586	203	4.3e-07	57.8	Bottlenose dolphin adenovirus 1	fiber	AYJ73836.1	27.461	193	1.65e-06	52	0	Pseudomonas phage SaPL	tail fibers protein
2784257460	YP_009704141.1	27.586	203	4.3e-07	57.8	Bottlenose dolphin adenovirus 1	fiber	QGT54648.1	28.44	218	6.09e-06	52	0	Synechococcus phage B23	tail fiber protein
2784257460	YP_009704141.1	27.586	203	4.3e-07	57.8	Bottlenose dolphin adenovirus 1	fiber	YP_008857858.1	29.016	193	1.8e-06	51.6	0	Pseudomonas phage phiIBB-PAA2	hypothetical protein
2784257460	YP_009704141.1	27.586	203	4.3e-07	57.8	Bottlenose dolphin adenovirus 1	fiber	AFD10690.1	27.461	193	1.93e-06	51.6	0	Pseudomonas phage MR299-2	hypothetical protein
2784257460	YP_009704141.1	27.586	203	4.3e-07	57.8	Bottlenose dolphin adenovirus 1	fiber	QHB38507.1	29.348	184	3.51e-06	51.6	0	Flavobacterium phage vB_FspM_lotta8-1	structural protein
2784257460	YP_009704141.1	27.586	203	4.3e-07	57.8	Bottlenose dolphin adenovirus 1	fiber	QHB49060.1	28.497	193	2.46e-06	51.2	0	Pseudomonas phage U47	putative tail fiber protein
2784257460	YP_009704141.1	27.586	203	4.3e-07	57.8	Bottlenose dolphin adenovirus 1	fiber	AUR99106.1	32.323	99	4.85e-06	50.4	0	Vibrio phage 1.262.O._10N.286.51.A9	hypothetical protein
2784257460	YP_009704141.1	27.586	203	4.3e-07	57.8	Bottlenose dolphin adenovirus 1	fiber	CCM43491.1	27.461	193	6.74e-06	50.1	0	Pseudomonas phage vB_PaeP_C1-14_Or	hypothetical protein
2784257460	YP_009704141.1	27.586	203	4.3e-07	57.8	Bottlenose dolphin adenovirus 1	fiber	AWD90625.1	25.806	155	7.67e-05	47.8	0	Pseudomonas phage Njord	hypothetical protein
2784257460	YP_009704141.1	27.586	203	4.3e-07	57.8	Bottlenose dolphin adenovirus 1	fiber	AOV62395.1	33.673	98	4.86e-05	46.2	0	Synechococcus phage S-CAM7	putative tail fiber protein
2784257460	YP_009704141.1	27.586	203	4.3e-07	57.8	Bottlenose dolphin adenovirus 1	fiber	YP_006907052.1	28.846	208	0.000122	46.2	0	Pseudomonas phage UFV-P2	tail fiber protein
2784257460	YP_009704141.1	27.586	203	4.3e-07	57.8	Bottlenose dolphin adenovirus 1	fiber	YP_002922734.1	27.717	184	0.000241	46.2	0	Burkholderia virus Bcepil02	putative tail fiber protein
2784257460	YP_009704141.1	27.586	203	4.3e-07	57.8	Bottlenose dolphin adenovirus 1	fiber	YP_009323140.1	32.653	98	0.0002	44.7	0	Synechococcus phage S-CAM7	putative tail fiber protein
2784257460	QER78613.1	29.167	168	1.83e-06	55.8	Siadenovirus IDL19-3602	fiber protein	AZF90167.1	30.939	181	2.14e-15	78.2	0	Phage 5P_1	hypothetical protein
2784257460	QER78613.1	29.167	168	1.83e-06	55.8	Siadenovirus IDL19-3602	fiber protein	AUS03041.1	29.282	181	3.75e-14	75.1	0	Vibrio phage 2.275.O._10N.286.54.E11	tail collar domain protein
2784257460	QER78613.1	29.167	168	1.83e-06	55.8	Siadenovirus IDL19-3602	fiber protein	BAQ90098.1	27.948	229	5.95e-12	69.7	0	uncultured Mediterranean phage uvMED	phage tail fiber-like protein
2784257460	QER78613.1	29.167	168	1.83e-06	55.8	Siadenovirus IDL19-3602	fiber protein	AZF90169.1	28.261	184	7.26e-08	56.2	0	Phage 5P_1	tail fiber protein
2784257460	QER78613.1	29.167	168	1.83e-06	55.8	Siadenovirus IDL19-3602	fiber protein	AXF42100.1	35.106	94	2.13e-07	56.2	0	Synechococcus T7-like virus S-TIP37	hypothetical protein
2784257460	QER78613.1	29.167	168	1.83e-06	55.8	Siadenovirus IDL19-3602	fiber protein	YP_009210845.1	27.979	193	3.64e-07	53.9	0	Pseudomonas phage PhiCHU	putative tail constituent protein
2784257460	QER78613.1	29.167	168	1.83e-06	55.8	Siadenovirus IDL19-3602	fiber protein	YP_214255.1	51.282	39	1.33e-06	53.9	0	Prochlorococcus phage P-SSM2	phage tail fiber-like protein
2784257460	QER78613.1	29.167	168	1.83e-06	55.8	Siadenovirus IDL19-3602	fiber protein	QHB38613.1	29.891	184	1.48e-06	52.8	0	Flavobacterium phage vB_FspM_pippi8-1	structural protein
2784257460	QER78613.1	29.167	168	1.83e-06	55.8	Siadenovirus IDL19-3602	fiber protein	QGH72303.1	62.5	40	3.09e-06	52.4	0	Podoviridae sp. ctg2L5	baseplate structural protein
2784257460	QER78613.1	29.167	168	1.83e-06	55.8	Siadenovirus IDL19-3602	fiber protein	AYJ73836.1	27.461	193	1.65e-06	52	0	Pseudomonas phage SaPL	tail fibers protein
2784257460	QER78613.1	29.167	168	1.83e-06	55.8	Siadenovirus IDL19-3602	fiber protein	QGT54648.1	28.44	218	6.09e-06	52	0	Synechococcus phage B23	tail fiber protein
2784257460	QER78613.1	29.167	168	1.83e-06	55.8	Siadenovirus IDL19-3602	fiber protein	YP_008857858.1	29.016	193	1.8e-06	51.6	0	Pseudomonas phage phiIBB-PAA2	hypothetical protein
2784257460	QER78613.1	29.167	168	1.83e-06	55.8	Siadenovirus IDL19-3602	fiber protein	AFD10690.1	27.461	193	1.93e-06	51.6	0	Pseudomonas phage MR299-2	hypothetical protein
2784257460	QER78613.1	29.167	168	1.83e-06	55.8	Siadenovirus IDL19-3602	fiber protein	QHB38507.1	29.348	184	3.51e-06	51.6	0	Flavobacterium phage vB_FspM_lotta8-1	structural protein
2784257460	QER78613.1	29.167	168	1.83e-06	55.8	Siadenovirus IDL19-3602	fiber protein	QHB49060.1	28.497	193	2.46e-06	51.2	0	Pseudomonas phage U47	putative tail fiber protein
2784257460	QER78613.1	29.167	168	1.83e-06	55.8	Siadenovirus IDL19-3602	fiber protein	AUR99106.1	32.323	99	4.85e-06	50.4	0	Vibrio phage 1.262.O._10N.286.51.A9	hypothetical protein
2784257460	QER78613.1	29.167	168	1.83e-06	55.8	Siadenovirus IDL19-3602	fiber protein	CCM43491.1	27.461	193	6.74e-06	50.1	0	Pseudomonas phage vB_PaeP_C1-14_Or	hypothetical protein
2784257460	QER78613.1	29.167	168	1.83e-06	55.8	Siadenovirus IDL19-3602	fiber protein	AWD90625.1	25.806	155	7.67e-05	47.8	0	Pseudomonas phage Njord	hypothetical protein
2784257460	QER78613.1	29.167	168	1.83e-06	55.8	Siadenovirus IDL19-3602	fiber protein	AOV62395.1	33.673	98	4.86e-05	46.2	0	Synechococcus phage S-CAM7	putative tail fiber protein
2784257460	QER78613.1	29.167	168	1.83e-06	55.8	Siadenovirus IDL19-3602	fiber protein	YP_006907052.1	28.846	208	0.000122	46.2	0	Pseudomonas phage UFV-P2	tail fiber protein
2784257460	QER78613.1	29.167	168	1.83e-06	55.8	Siadenovirus IDL19-3602	fiber protein	YP_002922734.1	27.717	184	0.000241	46.2	0	Burkholderia virus Bcepil02	putative tail fiber protein
2784257460	QER78613.1	29.167	168	1.83e-06	55.8	Siadenovirus IDL19-3602	fiber protein	YP_009323140.1	32.653	98	0.0002	44.7	0	Synechococcus phage S-CAM7	putative tail fiber protein
2784257460	ANG08575.1	27.879	165	6.84e-06	53.9	Equine adenovirus 1	fiber protein	AZF90167.1	30.939	181	2.14e-15	78.2	0	Phage 5P_1	hypothetical protein
2784257460	ANG08575.1	27.879	165	6.84e-06	53.9	Equine adenovirus 1	fiber protein	AUS03041.1	29.282	181	3.75e-14	75.1	0	Vibrio phage 2.275.O._10N.286.54.E11	tail collar domain protein
2784257460	ANG08575.1	27.879	165	6.84e-06	53.9	Equine adenovirus 1	fiber protein	BAQ90098.1	27.948	229	5.95e-12	69.7	0	uncultured Mediterranean phage uvMED	phage tail fiber-like protein
2784257460	ANG08575.1	27.879	165	6.84e-06	53.9	Equine adenovirus 1	fiber protein	AZF90169.1	28.261	184	7.26e-08	56.2	0	Phage 5P_1	tail fiber protein
2784257460	ANG08575.1	27.879	165	6.84e-06	53.9	Equine adenovirus 1	fiber protein	AXF42100.1	35.106	94	2.13e-07	56.2	0	Synechococcus T7-like virus S-TIP37	hypothetical protein
2784257460	ANG08575.1	27.879	165	6.84e-06	53.9	Equine adenovirus 1	fiber protein	YP_009210845.1	27.979	193	3.64e-07	53.9	0	Pseudomonas phage PhiCHU	putative tail constituent protein
2784257460	ANG08575.1	27.879	165	6.84e-06	53.9	Equine adenovirus 1	fiber protein	YP_214255.1	51.282	39	1.33e-06	53.9	0	Prochlorococcus phage P-SSM2	phage tail fiber-like protein
2784257460	ANG08575.1	27.879	165	6.84e-06	53.9	Equine adenovirus 1	fiber protein	QHB38613.1	29.891	184	1.48e-06	52.8	0	Flavobacterium phage vB_FspM_pippi8-1	structural protein
2784257460	ANG08575.1	27.879	165	6.84e-06	53.9	Equine adenovirus 1	fiber protein	QGH72303.1	62.5	40	3.09e-06	52.4	0	Podoviridae sp. ctg2L5	baseplate structural protein
2784257460	ANG08575.1	27.879	165	6.84e-06	53.9	Equine adenovirus 1	fiber protein	AYJ73836.1	27.461	193	1.65e-06	52	0	Pseudomonas phage SaPL	tail fibers protein
2784257460	ANG08575.1	27.879	165	6.84e-06	53.9	Equine adenovirus 1	fiber protein	QGT54648.1	28.44	218	6.09e-06	52	0	Synechococcus phage B23	tail fiber protein
2784257460	ANG08575.1	27.879	165	6.84e-06	53.9	Equine adenovirus 1	fiber protein	YP_008857858.1	29.016	193	1.8e-06	51.6	0	Pseudomonas phage phiIBB-PAA2	hypothetical protein
2784257460	ANG08575.1	27.879	165	6.84e-06	53.9	Equine adenovirus 1	fiber protein	AFD10690.1	27.461	193	1.93e-06	51.6	0	Pseudomonas phage MR299-2	hypothetical protein
2784257460	ANG08575.1	27.879	165	6.84e-06	53.9	Equine adenovirus 1	fiber protein	QHB38507.1	29.348	184	3.51e-06	51.6	0	Flavobacterium phage vB_FspM_lotta8-1	structural protein
2784257460	ANG08575.1	27.879	165	6.84e-06	53.9	Equine adenovirus 1	fiber protein	QHB49060.1	28.497	193	2.46e-06	51.2	0	Pseudomonas phage U47	putative tail fiber protein
2784257460	ANG08575.1	27.879	165	6.84e-06	53.9	Equine adenovirus 1	fiber protein	AUR99106.1	32.323	99	4.85e-06	50.4	0	Vibrio phage 1.262.O._10N.286.51.A9	hypothetical protein
2784257460	ANG08575.1	27.879	165	6.84e-06	53.9	Equine adenovirus 1	fiber protein	CCM43491.1	27.461	193	6.74e-06	50.1	0	Pseudomonas phage vB_PaeP_C1-14_Or	hypothetical protein
2784257460	ANG08575.1	27.879	165	6.84e-06	53.9	Equine adenovirus 1	fiber protein	AWD90625.1	25.806	155	7.67e-05	47.8	0	Pseudomonas phage Njord	hypothetical protein
2784257460	ANG08575.1	27.879	165	6.84e-06	53.9	Equine adenovirus 1	fiber protein	AOV62395.1	33.673	98	4.86e-05	46.2	0	Synechococcus phage S-CAM7	putative tail fiber protein
2784257460	ANG08575.1	27.879	165	6.84e-06	53.9	Equine adenovirus 1	fiber protein	YP_006907052.1	28.846	208	0.000122	46.2	0	Pseudomonas phage UFV-P2	tail fiber protein
2784257460	ANG08575.1	27.879	165	6.84e-06	53.9	Equine adenovirus 1	fiber protein	YP_002922734.1	27.717	184	0.000241	46.2	0	Burkholderia virus Bcepil02	putative tail fiber protein
2784257460	ANG08575.1	27.879	165	6.84e-06	53.9	Equine adenovirus 1	fiber protein	YP_009323140.1	32.653	98	0.0002	44.7	0	Synechococcus phage S-CAM7	putative tail fiber protein
2784257460	YP_008052415.1	29.333	150	1.02e-05	53.5	Phaeocystis globosa virus	phage tail collar domain family protein	AZF90167.1	30.939	181	2.14e-15	78.2	0	Phage 5P_1	hypothetical protein
2784257460	YP_008052415.1	29.333	150	1.02e-05	53.5	Phaeocystis globosa virus	phage tail collar domain family protein	AUS03041.1	29.282	181	3.75e-14	75.1	0	Vibrio phage 2.275.O._10N.286.54.E11	tail collar domain protein
2784257460	YP_008052415.1	29.333	150	1.02e-05	53.5	Phaeocystis globosa virus	phage tail collar domain family protein	BAQ90098.1	27.948	229	5.95e-12	69.7	0	uncultured Mediterranean phage uvMED	phage tail fiber-like protein
2784257460	YP_008052415.1	29.333	150	1.02e-05	53.5	Phaeocystis globosa virus	phage tail collar domain family protein	AZF90169.1	28.261	184	7.26e-08	56.2	0	Phage 5P_1	tail fiber protein
2784257460	YP_008052415.1	29.333	150	1.02e-05	53.5	Phaeocystis globosa virus	phage tail collar domain family protein	AXF42100.1	35.106	94	2.13e-07	56.2	0	Synechococcus T7-like virus S-TIP37	hypothetical protein
2784257460	YP_008052415.1	29.333	150	1.02e-05	53.5	Phaeocystis globosa virus	phage tail collar domain family protein	YP_009210845.1	27.979	193	3.64e-07	53.9	0	Pseudomonas phage PhiCHU	putative tail constituent protein
2784257460	YP_008052415.1	29.333	150	1.02e-05	53.5	Phaeocystis globosa virus	phage tail collar domain family protein	YP_214255.1	51.282	39	1.33e-06	53.9	0	Prochlorococcus phage P-SSM2	phage tail fiber-like protein
2784257460	YP_008052415.1	29.333	150	1.02e-05	53.5	Phaeocystis globosa virus	phage tail collar domain family protein	QHB38613.1	29.891	184	1.48e-06	52.8	0	Flavobacterium phage vB_FspM_pippi8-1	structural protein
2784257460	YP_008052415.1	29.333	150	1.02e-05	53.5	Phaeocystis globosa virus	phage tail collar domain family protein	QGH72303.1	62.5	40	3.09e-06	52.4	0	Podoviridae sp. ctg2L5	baseplate structural protein
2784257460	YP_008052415.1	29.333	150	1.02e-05	53.5	Phaeocystis globosa virus	phage tail collar domain family protein	AYJ73836.1	27.461	193	1.65e-06	52	0	Pseudomonas phage SaPL	tail fibers protein
2784257460	YP_008052415.1	29.333	150	1.02e-05	53.5	Phaeocystis globosa virus	phage tail collar domain family protein	QGT54648.1	28.44	218	6.09e-06	52	0	Synechococcus phage B23	tail fiber protein
2784257460	YP_008052415.1	29.333	150	1.02e-05	53.5	Phaeocystis globosa virus	phage tail collar domain family protein	YP_008857858.1	29.016	193	1.8e-06	51.6	0	Pseudomonas phage phiIBB-PAA2	hypothetical protein
2784257460	YP_008052415.1	29.333	150	1.02e-05	53.5	Phaeocystis globosa virus	phage tail collar domain family protein	AFD10690.1	27.461	193	1.93e-06	51.6	0	Pseudomonas phage MR299-2	hypothetical protein
2784257460	YP_008052415.1	29.333	150	1.02e-05	53.5	Phaeocystis globosa virus	phage tail collar domain family protein	QHB38507.1	29.348	184	3.51e-06	51.6	0	Flavobacterium phage vB_FspM_lotta8-1	structural protein
2784257460	YP_008052415.1	29.333	150	1.02e-05	53.5	Phaeocystis globosa virus	phage tail collar domain family protein	QHB49060.1	28.497	193	2.46e-06	51.2	0	Pseudomonas phage U47	putative tail fiber protein
2784257460	YP_008052415.1	29.333	150	1.02e-05	53.5	Phaeocystis globosa virus	phage tail collar domain family protein	AUR99106.1	32.323	99	4.85e-06	50.4	0	Vibrio phage 1.262.O._10N.286.51.A9	hypothetical protein
2784257460	YP_008052415.1	29.333	150	1.02e-05	53.5	Phaeocystis globosa virus	phage tail collar domain family protein	CCM43491.1	27.461	193	6.74e-06	50.1	0	Pseudomonas phage vB_PaeP_C1-14_Or	hypothetical protein
2784257460	YP_008052415.1	29.333	150	1.02e-05	53.5	Phaeocystis globosa virus	phage tail collar domain family protein	AWD90625.1	25.806	155	7.67e-05	47.8	0	Pseudomonas phage Njord	hypothetical protein
2784257460	YP_008052415.1	29.333	150	1.02e-05	53.5	Phaeocystis globosa virus	phage tail collar domain family protein	AOV62395.1	33.673	98	4.86e-05	46.2	0	Synechococcus phage S-CAM7	putative tail fiber protein
2784257460	YP_008052415.1	29.333	150	1.02e-05	53.5	Phaeocystis globosa virus	phage tail collar domain family protein	YP_006907052.1	28.846	208	0.000122	46.2	0	Pseudomonas phage UFV-P2	tail fiber protein
2784257460	YP_008052415.1	29.333	150	1.02e-05	53.5	Phaeocystis globosa virus	phage tail collar domain family protein	YP_002922734.1	27.717	184	0.000241	46.2	0	Burkholderia virus Bcepil02	putative tail fiber protein
2784257460	YP_008052415.1	29.333	150	1.02e-05	53.5	Phaeocystis globosa virus	phage tail collar domain family protein	YP_009323140.1	32.653	98	0.0002	44.7	0	Synechococcus phage S-CAM7	putative tail fiber protein
2784257460	YP_009553575.1	25.641	195	1.69e-05	52.8	Polar bear mastadenovirus 1	fiber	AZF90167.1	30.939	181	2.14e-15	78.2	0	Phage 5P_1	hypothetical protein
2784257460	YP_009553575.1	25.641	195	1.69e-05	52.8	Polar bear mastadenovirus 1	fiber	AUS03041.1	29.282	181	3.75e-14	75.1	0	Vibrio phage 2.275.O._10N.286.54.E11	tail collar domain protein
2784257460	YP_009553575.1	25.641	195	1.69e-05	52.8	Polar bear mastadenovirus 1	fiber	BAQ90098.1	27.948	229	5.95e-12	69.7	0	uncultured Mediterranean phage uvMED	phage tail fiber-like protein
2784257460	YP_009553575.1	25.641	195	1.69e-05	52.8	Polar bear mastadenovirus 1	fiber	AZF90169.1	28.261	184	7.26e-08	56.2	0	Phage 5P_1	tail fiber protein
2784257460	YP_009553575.1	25.641	195	1.69e-05	52.8	Polar bear mastadenovirus 1	fiber	AXF42100.1	35.106	94	2.13e-07	56.2	0	Synechococcus T7-like virus S-TIP37	hypothetical protein
2784257460	YP_009553575.1	25.641	195	1.69e-05	52.8	Polar bear mastadenovirus 1	fiber	YP_009210845.1	27.979	193	3.64e-07	53.9	0	Pseudomonas phage PhiCHU	putative tail constituent protein
2784257460	YP_009553575.1	25.641	195	1.69e-05	52.8	Polar bear mastadenovirus 1	fiber	YP_214255.1	51.282	39	1.33e-06	53.9	0	Prochlorococcus phage P-SSM2	phage tail fiber-like protein
2784257460	YP_009553575.1	25.641	195	1.69e-05	52.8	Polar bear mastadenovirus 1	fiber	QHB38613.1	29.891	184	1.48e-06	52.8	0	Flavobacterium phage vB_FspM_pippi8-1	structural protein
2784257460	YP_009553575.1	25.641	195	1.69e-05	52.8	Polar bear mastadenovirus 1	fiber	QGH72303.1	62.5	40	3.09e-06	52.4	0	Podoviridae sp. ctg2L5	baseplate structural protein
2784257460	YP_009553575.1	25.641	195	1.69e-05	52.8	Polar bear mastadenovirus 1	fiber	AYJ73836.1	27.461	193	1.65e-06	52	0	Pseudomonas phage SaPL	tail fibers protein
2784257460	YP_009553575.1	25.641	195	1.69e-05	52.8	Polar bear mastadenovirus 1	fiber	QGT54648.1	28.44	218	6.09e-06	52	0	Synechococcus phage B23	tail fiber protein
2784257460	YP_009553575.1	25.641	195	1.69e-05	52.8	Polar bear mastadenovirus 1	fiber	YP_008857858.1	29.016	193	1.8e-06	51.6	0	Pseudomonas phage phiIBB-PAA2	hypothetical protein
2784257460	YP_009553575.1	25.641	195	1.69e-05	52.8	Polar bear mastadenovirus 1	fiber	AFD10690.1	27.461	193	1.93e-06	51.6	0	Pseudomonas phage MR299-2	hypothetical protein
2784257460	YP_009553575.1	25.641	195	1.69e-05	52.8	Polar bear mastadenovirus 1	fiber	QHB38507.1	29.348	184	3.51e-06	51.6	0	Flavobacterium phage vB_FspM_lotta8-1	structural protein
2784257460	YP_009553575.1	25.641	195	1.69e-05	52.8	Polar bear mastadenovirus 1	fiber	QHB49060.1	28.497	193	2.46e-06	51.2	0	Pseudomonas phage U47	putative tail fiber protein
2784257460	YP_009553575.1	25.641	195	1.69e-05	52.8	Polar bear mastadenovirus 1	fiber	AUR99106.1	32.323	99	4.85e-06	50.4	0	Vibrio phage 1.262.O._10N.286.51.A9	hypothetical protein
2784257460	YP_009553575.1	25.641	195	1.69e-05	52.8	Polar bear mastadenovirus 1	fiber	CCM43491.1	27.461	193	6.74e-06	50.1	0	Pseudomonas phage vB_PaeP_C1-14_Or	hypothetical protein
2784257460	YP_009553575.1	25.641	195	1.69e-05	52.8	Polar bear mastadenovirus 1	fiber	AWD90625.1	25.806	155	7.67e-05	47.8	0	Pseudomonas phage Njord	hypothetical protein
2784257460	YP_009553575.1	25.641	195	1.69e-05	52.8	Polar bear mastadenovirus 1	fiber	AOV62395.1	33.673	98	4.86e-05	46.2	0	Synechococcus phage S-CAM7	putative tail fiber protein
2784257460	YP_009553575.1	25.641	195	1.69e-05	52.8	Polar bear mastadenovirus 1	fiber	YP_006907052.1	28.846	208	0.000122	46.2	0	Pseudomonas phage UFV-P2	tail fiber protein
2784257460	YP_009553575.1	25.641	195	1.69e-05	52.8	Polar bear mastadenovirus 1	fiber	YP_002922734.1	27.717	184	0.000241	46.2	0	Burkholderia virus Bcepil02	putative tail fiber protein
2784257460	YP_009553575.1	25.641	195	1.69e-05	52.8	Polar bear mastadenovirus 1	fiber	YP_009323140.1	32.653	98	0.0002	44.7	0	Synechococcus phage S-CAM7	putative tail fiber protein
2784257460	ANG08575.1	28.5	200	4.49e-05	51.6	Equine adenovirus 1	fiber protein	AZF90167.1	30.939	181	2.14e-15	78.2	0	Phage 5P_1	hypothetical protein
2784257460	ANG08575.1	28.5	200	4.49e-05	51.6	Equine adenovirus 1	fiber protein	AUS03041.1	29.282	181	3.75e-14	75.1	0	Vibrio phage 2.275.O._10N.286.54.E11	tail collar domain protein
2784257460	ANG08575.1	28.5	200	4.49e-05	51.6	Equine adenovirus 1	fiber protein	BAQ90098.1	27.948	229	5.95e-12	69.7	0	uncultured Mediterranean phage uvMED	phage tail fiber-like protein
2784257460	ANG08575.1	28.5	200	4.49e-05	51.6	Equine adenovirus 1	fiber protein	AZF90169.1	28.261	184	7.26e-08	56.2	0	Phage 5P_1	tail fiber protein
2784257460	ANG08575.1	28.5	200	4.49e-05	51.6	Equine adenovirus 1	fiber protein	AXF42100.1	35.106	94	2.13e-07	56.2	0	Synechococcus T7-like virus S-TIP37	hypothetical protein
2784257460	ANG08575.1	28.5	200	4.49e-05	51.6	Equine adenovirus 1	fiber protein	YP_009210845.1	27.979	193	3.64e-07	53.9	0	Pseudomonas phage PhiCHU	putative tail constituent protein
2784257460	ANG08575.1	28.5	200	4.49e-05	51.6	Equine adenovirus 1	fiber protein	YP_214255.1	51.282	39	1.33e-06	53.9	0	Prochlorococcus phage P-SSM2	phage tail fiber-like protein
2784257460	ANG08575.1	28.5	200	4.49e-05	51.6	Equine adenovirus 1	fiber protein	QHB38613.1	29.891	184	1.48e-06	52.8	0	Flavobacterium phage vB_FspM_pippi8-1	structural protein
2784257460	ANG08575.1	28.5	200	4.49e-05	51.6	Equine adenovirus 1	fiber protein	QGH72303.1	62.5	40	3.09e-06	52.4	0	Podoviridae sp. ctg2L5	baseplate structural protein
2784257460	ANG08575.1	28.5	200	4.49e-05	51.6	Equine adenovirus 1	fiber protein	AYJ73836.1	27.461	193	1.65e-06	52	0	Pseudomonas phage SaPL	tail fibers protein
2784257460	ANG08575.1	28.5	200	4.49e-05	51.6	Equine adenovirus 1	fiber protein	QGT54648.1	28.44	218	6.09e-06	52	0	Synechococcus phage B23	tail fiber protein
2784257460	ANG08575.1	28.5	200	4.49e-05	51.6	Equine adenovirus 1	fiber protein	YP_008857858.1	29.016	193	1.8e-06	51.6	0	Pseudomonas phage phiIBB-PAA2	hypothetical protein
2784257460	ANG08575.1	28.5	200	4.49e-05	51.6	Equine adenovirus 1	fiber protein	AFD10690.1	27.461	193	1.93e-06	51.6	0	Pseudomonas phage MR299-2	hypothetical protein
2784257460	ANG08575.1	28.5	200	4.49e-05	51.6	Equine adenovirus 1	fiber protein	QHB38507.1	29.348	184	3.51e-06	51.6	0	Flavobacterium phage vB_FspM_lotta8-1	structural protein
2784257460	ANG08575.1	28.5	200	4.49e-05	51.6	Equine adenovirus 1	fiber protein	QHB49060.1	28.497	193	2.46e-06	51.2	0	Pseudomonas phage U47	putative tail fiber protein
2784257460	ANG08575.1	28.5	200	4.49e-05	51.6	Equine adenovirus 1	fiber protein	AUR99106.1	32.323	99	4.85e-06	50.4	0	Vibrio phage 1.262.O._10N.286.51.A9	hypothetical protein
2784257460	ANG08575.1	28.5	200	4.49e-05	51.6	Equine adenovirus 1	fiber protein	CCM43491.1	27.461	193	6.74e-06	50.1	0	Pseudomonas phage vB_PaeP_C1-14_Or	hypothetical protein
2784257460	ANG08575.1	28.5	200	4.49e-05	51.6	Equine adenovirus 1	fiber protein	AWD90625.1	25.806	155	7.67e-05	47.8	0	Pseudomonas phage Njord	hypothetical protein
2784257460	ANG08575.1	28.5	200	4.49e-05	51.6	Equine adenovirus 1	fiber protein	AOV62395.1	33.673	98	4.86e-05	46.2	0	Synechococcus phage S-CAM7	putative tail fiber protein
2784257460	ANG08575.1	28.5	200	4.49e-05	51.6	Equine adenovirus 1	fiber protein	YP_006907052.1	28.846	208	0.000122	46.2	0	Pseudomonas phage UFV-P2	tail fiber protein
2784257460	ANG08575.1	28.5	200	4.49e-05	51.6	Equine adenovirus 1	fiber protein	YP_002922734.1	27.717	184	0.000241	46.2	0	Burkholderia virus Bcepil02	putative tail fiber protein
2784257460	ANG08575.1	28.5	200	4.49e-05	51.6	Equine adenovirus 1	fiber protein	YP_009323140.1	32.653	98	0.0002	44.7	0	Synechococcus phage S-CAM7	putative tail fiber protein
2784257460	AXE75640.1	27.354	223	8.73e-05	50.4	Rousettus aegyptiacus adenovirus	fiber	AZF90167.1	30.939	181	2.14e-15	78.2	0	Phage 5P_1	hypothetical protein
2784257460	AXE75640.1	27.354	223	8.73e-05	50.4	Rousettus aegyptiacus adenovirus	fiber	AUS03041.1	29.282	181	3.75e-14	75.1	0	Vibrio phage 2.275.O._10N.286.54.E11	tail collar domain protein
2784257460	AXE75640.1	27.354	223	8.73e-05	50.4	Rousettus aegyptiacus adenovirus	fiber	BAQ90098.1	27.948	229	5.95e-12	69.7	0	uncultured Mediterranean phage uvMED	phage tail fiber-like protein
2784257460	AXE75640.1	27.354	223	8.73e-05	50.4	Rousettus aegyptiacus adenovirus	fiber	AZF90169.1	28.261	184	7.26e-08	56.2	0	Phage 5P_1	tail fiber protein
2784257460	AXE75640.1	27.354	223	8.73e-05	50.4	Rousettus aegyptiacus adenovirus	fiber	AXF42100.1	35.106	94	2.13e-07	56.2	0	Synechococcus T7-like virus S-TIP37	hypothetical protein
2784257460	AXE75640.1	27.354	223	8.73e-05	50.4	Rousettus aegyptiacus adenovirus	fiber	YP_009210845.1	27.979	193	3.64e-07	53.9	0	Pseudomonas phage PhiCHU	putative tail constituent protein
2784257460	AXE75640.1	27.354	223	8.73e-05	50.4	Rousettus aegyptiacus adenovirus	fiber	YP_214255.1	51.282	39	1.33e-06	53.9	0	Prochlorococcus phage P-SSM2	phage tail fiber-like protein
2784257460	AXE75640.1	27.354	223	8.73e-05	50.4	Rousettus aegyptiacus adenovirus	fiber	QHB38613.1	29.891	184	1.48e-06	52.8	0	Flavobacterium phage vB_FspM_pippi8-1	structural protein
2784257460	AXE75640.1	27.354	223	8.73e-05	50.4	Rousettus aegyptiacus adenovirus	fiber	QGH72303.1	62.5	40	3.09e-06	52.4	0	Podoviridae sp. ctg2L5	baseplate structural protein
2784257460	AXE75640.1	27.354	223	8.73e-05	50.4	Rousettus aegyptiacus adenovirus	fiber	AYJ73836.1	27.461	193	1.65e-06	52	0	Pseudomonas phage SaPL	tail fibers protein
2784257460	AXE75640.1	27.354	223	8.73e-05	50.4	Rousettus aegyptiacus adenovirus	fiber	QGT54648.1	28.44	218	6.09e-06	52	0	Synechococcus phage B23	tail fiber protein
2784257460	AXE75640.1	27.354	223	8.73e-05	50.4	Rousettus aegyptiacus adenovirus	fiber	YP_008857858.1	29.016	193	1.8e-06	51.6	0	Pseudomonas phage phiIBB-PAA2	hypothetical protein
2784257460	AXE75640.1	27.354	223	8.73e-05	50.4	Rousettus aegyptiacus adenovirus	fiber	AFD10690.1	27.461	193	1.93e-06	51.6	0	Pseudomonas phage MR299-2	hypothetical protein
2784257460	AXE75640.1	27.354	223	8.73e-05	50.4	Rousettus aegyptiacus adenovirus	fiber	QHB38507.1	29.348	184	3.51e-06	51.6	0	Flavobacterium phage vB_FspM_lotta8-1	structural protein
2784257460	AXE75640.1	27.354	223	8.73e-05	50.4	Rousettus aegyptiacus adenovirus	fiber	QHB49060.1	28.497	193	2.46e-06	51.2	0	Pseudomonas phage U47	putative tail fiber protein
2784257460	AXE75640.1	27.354	223	8.73e-05	50.4	Rousettus aegyptiacus adenovirus	fiber	AUR99106.1	32.323	99	4.85e-06	50.4	0	Vibrio phage 1.262.O._10N.286.51.A9	hypothetical protein
2784257460	AXE75640.1	27.354	223	8.73e-05	50.4	Rousettus aegyptiacus adenovirus	fiber	CCM43491.1	27.461	193	6.74e-06	50.1	0	Pseudomonas phage vB_PaeP_C1-14_Or	hypothetical protein
2784257460	AXE75640.1	27.354	223	8.73e-05	50.4	Rousettus aegyptiacus adenovirus	fiber	AWD90625.1	25.806	155	7.67e-05	47.8	0	Pseudomonas phage Njord	hypothetical protein
2784257460	AXE75640.1	27.354	223	8.73e-05	50.4	Rousettus aegyptiacus adenovirus	fiber	AOV62395.1	33.673	98	4.86e-05	46.2	0	Synechococcus phage S-CAM7	putative tail fiber protein
2784257460	AXE75640.1	27.354	223	8.73e-05	50.4	Rousettus aegyptiacus adenovirus	fiber	YP_006907052.1	28.846	208	0.000122	46.2	0	Pseudomonas phage UFV-P2	tail fiber protein
2784257460	AXE75640.1	27.354	223	8.73e-05	50.4	Rousettus aegyptiacus adenovirus	fiber	YP_002922734.1	27.717	184	0.000241	46.2	0	Burkholderia virus Bcepil02	putative tail fiber protein
2784257460	AXE75640.1	27.354	223	8.73e-05	50.4	Rousettus aegyptiacus adenovirus	fiber	YP_009323140.1	32.653	98	0.0002	44.7	0	Synechococcus phage S-CAM7	putative tail fiber protein
2784257460	YP_009174168.1	27.16	162	9.99e-05	50.1	Simian adenovirus 16	fiber-1	AZF90167.1	30.939	181	2.14e-15	78.2	0	Phage 5P_1	hypothetical protein
2784257460	YP_009174168.1	27.16	162	9.99e-05	50.1	Simian adenovirus 16	fiber-1	AUS03041.1	29.282	181	3.75e-14	75.1	0	Vibrio phage 2.275.O._10N.286.54.E11	tail collar domain protein
2784257460	YP_009174168.1	27.16	162	9.99e-05	50.1	Simian adenovirus 16	fiber-1	BAQ90098.1	27.948	229	5.95e-12	69.7	0	uncultured Mediterranean phage uvMED	phage tail fiber-like protein
2784257460	YP_009174168.1	27.16	162	9.99e-05	50.1	Simian adenovirus 16	fiber-1	AZF90169.1	28.261	184	7.26e-08	56.2	0	Phage 5P_1	tail fiber protein
2784257460	YP_009174168.1	27.16	162	9.99e-05	50.1	Simian adenovirus 16	fiber-1	AXF42100.1	35.106	94	2.13e-07	56.2	0	Synechococcus T7-like virus S-TIP37	hypothetical protein
2784257460	YP_009174168.1	27.16	162	9.99e-05	50.1	Simian adenovirus 16	fiber-1	YP_009210845.1	27.979	193	3.64e-07	53.9	0	Pseudomonas phage PhiCHU	putative tail constituent protein
2784257460	YP_009174168.1	27.16	162	9.99e-05	50.1	Simian adenovirus 16	fiber-1	YP_214255.1	51.282	39	1.33e-06	53.9	0	Prochlorococcus phage P-SSM2	phage tail fiber-like protein
2784257460	YP_009174168.1	27.16	162	9.99e-05	50.1	Simian adenovirus 16	fiber-1	QHB38613.1	29.891	184	1.48e-06	52.8	0	Flavobacterium phage vB_FspM_pippi8-1	structural protein
2784257460	YP_009174168.1	27.16	162	9.99e-05	50.1	Simian adenovirus 16	fiber-1	QGH72303.1	62.5	40	3.09e-06	52.4	0	Podoviridae sp. ctg2L5	baseplate structural protein
2784257460	YP_009174168.1	27.16	162	9.99e-05	50.1	Simian adenovirus 16	fiber-1	AYJ73836.1	27.461	193	1.65e-06	52	0	Pseudomonas phage SaPL	tail fibers protein
2784257460	YP_009174168.1	27.16	162	9.99e-05	50.1	Simian adenovirus 16	fiber-1	QGT54648.1	28.44	218	6.09e-06	52	0	Synechococcus phage B23	tail fiber protein
2784257460	YP_009174168.1	27.16	162	9.99e-05	50.1	Simian adenovirus 16	fiber-1	YP_008857858.1	29.016	193	1.8e-06	51.6	0	Pseudomonas phage phiIBB-PAA2	hypothetical protein
2784257460	YP_009174168.1	27.16	162	9.99e-05	50.1	Simian adenovirus 16	fiber-1	AFD10690.1	27.461	193	1.93e-06	51.6	0	Pseudomonas phage MR299-2	hypothetical protein
2784257460	YP_009174168.1	27.16	162	9.99e-05	50.1	Simian adenovirus 16	fiber-1	QHB38507.1	29.348	184	3.51e-06	51.6	0	Flavobacterium phage vB_FspM_lotta8-1	structural protein
2784257460	YP_009174168.1	27.16	162	9.99e-05	50.1	Simian adenovirus 16	fiber-1	QHB49060.1	28.497	193	2.46e-06	51.2	0	Pseudomonas phage U47	putative tail fiber protein
2784257460	YP_009174168.1	27.16	162	9.99e-05	50.1	Simian adenovirus 16	fiber-1	AUR99106.1	32.323	99	4.85e-06	50.4	0	Vibrio phage 1.262.O._10N.286.51.A9	hypothetical protein
2784257460	YP_009174168.1	27.16	162	9.99e-05	50.1	Simian adenovirus 16	fiber-1	CCM43491.1	27.461	193	6.74e-06	50.1	0	Pseudomonas phage vB_PaeP_C1-14_Or	hypothetical protein
2784257460	YP_009174168.1	27.16	162	9.99e-05	50.1	Simian adenovirus 16	fiber-1	AWD90625.1	25.806	155	7.67e-05	47.8	0	Pseudomonas phage Njord	hypothetical protein
2784257460	YP_009174168.1	27.16	162	9.99e-05	50.1	Simian adenovirus 16	fiber-1	AOV62395.1	33.673	98	4.86e-05	46.2	0	Synechococcus phage S-CAM7	putative tail fiber protein
2784257460	YP_009174168.1	27.16	162	9.99e-05	50.1	Simian adenovirus 16	fiber-1	YP_006907052.1	28.846	208	0.000122	46.2	0	Pseudomonas phage UFV-P2	tail fiber protein
2784257460	YP_009174168.1	27.16	162	9.99e-05	50.1	Simian adenovirus 16	fiber-1	YP_002922734.1	27.717	184	0.000241	46.2	0	Burkholderia virus Bcepil02	putative tail fiber protein
2784257460	YP_009174168.1	27.16	162	9.99e-05	50.1	Simian adenovirus 16	fiber-1	YP_009323140.1	32.653	98	0.0002	44.7	0	Synechococcus phage S-CAM7	putative tail fiber protein
2784257460	AUG71737.1	22.152	158	7.39e-05	49.7	Rhesus adenovirus 60	short fiber 1	AZF90167.1	30.939	181	2.14e-15	78.2	0	Phage 5P_1	hypothetical protein
2784257460	AUG71737.1	22.152	158	7.39e-05	49.7	Rhesus adenovirus 60	short fiber 1	AUS03041.1	29.282	181	3.75e-14	75.1	0	Vibrio phage 2.275.O._10N.286.54.E11	tail collar domain protein
2784257460	AUG71737.1	22.152	158	7.39e-05	49.7	Rhesus adenovirus 60	short fiber 1	BAQ90098.1	27.948	229	5.95e-12	69.7	0	uncultured Mediterranean phage uvMED	phage tail fiber-like protein
2784257460	AUG71737.1	22.152	158	7.39e-05	49.7	Rhesus adenovirus 60	short fiber 1	AZF90169.1	28.261	184	7.26e-08	56.2	0	Phage 5P_1	tail fiber protein
2784257460	AUG71737.1	22.152	158	7.39e-05	49.7	Rhesus adenovirus 60	short fiber 1	AXF42100.1	35.106	94	2.13e-07	56.2	0	Synechococcus T7-like virus S-TIP37	hypothetical protein
2784257460	AUG71737.1	22.152	158	7.39e-05	49.7	Rhesus adenovirus 60	short fiber 1	YP_009210845.1	27.979	193	3.64e-07	53.9	0	Pseudomonas phage PhiCHU	putative tail constituent protein
2784257460	AUG71737.1	22.152	158	7.39e-05	49.7	Rhesus adenovirus 60	short fiber 1	YP_214255.1	51.282	39	1.33e-06	53.9	0	Prochlorococcus phage P-SSM2	phage tail fiber-like protein
2784257460	AUG71737.1	22.152	158	7.39e-05	49.7	Rhesus adenovirus 60	short fiber 1	QHB38613.1	29.891	184	1.48e-06	52.8	0	Flavobacterium phage vB_FspM_pippi8-1	structural protein
2784257460	AUG71737.1	22.152	158	7.39e-05	49.7	Rhesus adenovirus 60	short fiber 1	QGH72303.1	62.5	40	3.09e-06	52.4	0	Podoviridae sp. ctg2L5	baseplate structural protein
2784257460	AUG71737.1	22.152	158	7.39e-05	49.7	Rhesus adenovirus 60	short fiber 1	AYJ73836.1	27.461	193	1.65e-06	52	0	Pseudomonas phage SaPL	tail fibers protein
2784257460	AUG71737.1	22.152	158	7.39e-05	49.7	Rhesus adenovirus 60	short fiber 1	QGT54648.1	28.44	218	6.09e-06	52	0	Synechococcus phage B23	tail fiber protein
2784257460	AUG71737.1	22.152	158	7.39e-05	49.7	Rhesus adenovirus 60	short fiber 1	YP_008857858.1	29.016	193	1.8e-06	51.6	0	Pseudomonas phage phiIBB-PAA2	hypothetical protein
2784257460	AUG71737.1	22.152	158	7.39e-05	49.7	Rhesus adenovirus 60	short fiber 1	AFD10690.1	27.461	193	1.93e-06	51.6	0	Pseudomonas phage MR299-2	hypothetical protein
2784257460	AUG71737.1	22.152	158	7.39e-05	49.7	Rhesus adenovirus 60	short fiber 1	QHB38507.1	29.348	184	3.51e-06	51.6	0	Flavobacterium phage vB_FspM_lotta8-1	structural protein
2784257460	AUG71737.1	22.152	158	7.39e-05	49.7	Rhesus adenovirus 60	short fiber 1	QHB49060.1	28.497	193	2.46e-06	51.2	0	Pseudomonas phage U47	putative tail fiber protein
2784257460	AUG71737.1	22.152	158	7.39e-05	49.7	Rhesus adenovirus 60	short fiber 1	AUR99106.1	32.323	99	4.85e-06	50.4	0	Vibrio phage 1.262.O._10N.286.51.A9	hypothetical protein
2784257460	AUG71737.1	22.152	158	7.39e-05	49.7	Rhesus adenovirus 60	short fiber 1	CCM43491.1	27.461	193	6.74e-06	50.1	0	Pseudomonas phage vB_PaeP_C1-14_Or	hypothetical protein
2784257460	AUG71737.1	22.152	158	7.39e-05	49.7	Rhesus adenovirus 60	short fiber 1	AWD90625.1	25.806	155	7.67e-05	47.8	0	Pseudomonas phage Njord	hypothetical protein
2784257460	AUG71737.1	22.152	158	7.39e-05	49.7	Rhesus adenovirus 60	short fiber 1	AOV62395.1	33.673	98	4.86e-05	46.2	0	Synechococcus phage S-CAM7	putative tail fiber protein
2784257460	AUG71737.1	22.152	158	7.39e-05	49.7	Rhesus adenovirus 60	short fiber 1	YP_006907052.1	28.846	208	0.000122	46.2	0	Pseudomonas phage UFV-P2	tail fiber protein
2784257460	AUG71737.1	22.152	158	7.39e-05	49.7	Rhesus adenovirus 60	short fiber 1	YP_002922734.1	27.717	184	0.000241	46.2	0	Burkholderia virus Bcepil02	putative tail fiber protein
2784257460	AUG71737.1	22.152	158	7.39e-05	49.7	Rhesus adenovirus 60	short fiber 1	YP_009323140.1	32.653	98	0.0002	44.7	0	Synechococcus phage S-CAM7	putative tail fiber protein
2784257460	AUG71892.1	22.152	158	0.000306	47.8	Rhesus adenovirus 66	short fiber 1	AZF90167.1	30.939	181	2.14e-15	78.2	0	Phage 5P_1	hypothetical protein
2784257460	AUG71892.1	22.152	158	0.000306	47.8	Rhesus adenovirus 66	short fiber 1	AUS03041.1	29.282	181	3.75e-14	75.1	0	Vibrio phage 2.275.O._10N.286.54.E11	tail collar domain protein
2784257460	AUG71892.1	22.152	158	0.000306	47.8	Rhesus adenovirus 66	short fiber 1	BAQ90098.1	27.948	229	5.95e-12	69.7	0	uncultured Mediterranean phage uvMED	phage tail fiber-like protein
2784257460	AUG71892.1	22.152	158	0.000306	47.8	Rhesus adenovirus 66	short fiber 1	AZF90169.1	28.261	184	7.26e-08	56.2	0	Phage 5P_1	tail fiber protein
2784257460	AUG71892.1	22.152	158	0.000306	47.8	Rhesus adenovirus 66	short fiber 1	AXF42100.1	35.106	94	2.13e-07	56.2	0	Synechococcus T7-like virus S-TIP37	hypothetical protein
2784257460	AUG71892.1	22.152	158	0.000306	47.8	Rhesus adenovirus 66	short fiber 1	YP_009210845.1	27.979	193	3.64e-07	53.9	0	Pseudomonas phage PhiCHU	putative tail constituent protein
2784257460	AUG71892.1	22.152	158	0.000306	47.8	Rhesus adenovirus 66	short fiber 1	YP_214255.1	51.282	39	1.33e-06	53.9	0	Prochlorococcus phage P-SSM2	phage tail fiber-like protein
2784257460	AUG71892.1	22.152	158	0.000306	47.8	Rhesus adenovirus 66	short fiber 1	QHB38613.1	29.891	184	1.48e-06	52.8	0	Flavobacterium phage vB_FspM_pippi8-1	structural protein
2784257460	AUG71892.1	22.152	158	0.000306	47.8	Rhesus adenovirus 66	short fiber 1	QGH72303.1	62.5	40	3.09e-06	52.4	0	Podoviridae sp. ctg2L5	baseplate structural protein
2784257460	AUG71892.1	22.152	158	0.000306	47.8	Rhesus adenovirus 66	short fiber 1	AYJ73836.1	27.461	193	1.65e-06	52	0	Pseudomonas phage SaPL	tail fibers protein
2784257460	AUG71892.1	22.152	158	0.000306	47.8	Rhesus adenovirus 66	short fiber 1	QGT54648.1	28.44	218	6.09e-06	52	0	Synechococcus phage B23	tail fiber protein
2784257460	AUG71892.1	22.152	158	0.000306	47.8	Rhesus adenovirus 66	short fiber 1	YP_008857858.1	29.016	193	1.8e-06	51.6	0	Pseudomonas phage phiIBB-PAA2	hypothetical protein
2784257460	AUG71892.1	22.152	158	0.000306	47.8	Rhesus adenovirus 66	short fiber 1	AFD10690.1	27.461	193	1.93e-06	51.6	0	Pseudomonas phage MR299-2	hypothetical protein
2784257460	AUG71892.1	22.152	158	0.000306	47.8	Rhesus adenovirus 66	short fiber 1	QHB38507.1	29.348	184	3.51e-06	51.6	0	Flavobacterium phage vB_FspM_lotta8-1	structural protein
2784257460	AUG71892.1	22.152	158	0.000306	47.8	Rhesus adenovirus 66	short fiber 1	QHB49060.1	28.497	193	2.46e-06	51.2	0	Pseudomonas phage U47	putative tail fiber protein
2784257460	AUG71892.1	22.152	158	0.000306	47.8	Rhesus adenovirus 66	short fiber 1	AUR99106.1	32.323	99	4.85e-06	50.4	0	Vibrio phage 1.262.O._10N.286.51.A9	hypothetical protein
2784257460	AUG71892.1	22.152	158	0.000306	47.8	Rhesus adenovirus 66	short fiber 1	CCM43491.1	27.461	193	6.74e-06	50.1	0	Pseudomonas phage vB_PaeP_C1-14_Or	hypothetical protein
2784257460	AUG71892.1	22.152	158	0.000306	47.8	Rhesus adenovirus 66	short fiber 1	AWD90625.1	25.806	155	7.67e-05	47.8	0	Pseudomonas phage Njord	hypothetical protein
2784257460	AUG71892.1	22.152	158	0.000306	47.8	Rhesus adenovirus 66	short fiber 1	AOV62395.1	33.673	98	4.86e-05	46.2	0	Synechococcus phage S-CAM7	putative tail fiber protein
2784257460	AUG71892.1	22.152	158	0.000306	47.8	Rhesus adenovirus 66	short fiber 1	YP_006907052.1	28.846	208	0.000122	46.2	0	Pseudomonas phage UFV-P2	tail fiber protein
2784257460	AUG71892.1	22.152	158	0.000306	47.8	Rhesus adenovirus 66	short fiber 1	YP_002922734.1	27.717	184	0.000241	46.2	0	Burkholderia virus Bcepil02	putative tail fiber protein
2784257460	AUG71892.1	22.152	158	0.000306	47.8	Rhesus adenovirus 66	short fiber 1	YP_009323140.1	32.653	98	0.0002	44.7	0	Synechococcus phage S-CAM7	putative tail fiber protein
2784257460	AAN75194.1	27.972	143	0.000583	47.8	Bovine adenovirus 2	fiber protein subtype B	AZF90167.1	30.939	181	2.14e-15	78.2	0	Phage 5P_1	hypothetical protein
2784257460	AAN75194.1	27.972	143	0.000583	47.8	Bovine adenovirus 2	fiber protein subtype B	AUS03041.1	29.282	181	3.75e-14	75.1	0	Vibrio phage 2.275.O._10N.286.54.E11	tail collar domain protein
2784257460	AAN75194.1	27.972	143	0.000583	47.8	Bovine adenovirus 2	fiber protein subtype B	BAQ90098.1	27.948	229	5.95e-12	69.7	0	uncultured Mediterranean phage uvMED	phage tail fiber-like protein
2784257460	AAN75194.1	27.972	143	0.000583	47.8	Bovine adenovirus 2	fiber protein subtype B	AZF90169.1	28.261	184	7.26e-08	56.2	0	Phage 5P_1	tail fiber protein
2784257460	AAN75194.1	27.972	143	0.000583	47.8	Bovine adenovirus 2	fiber protein subtype B	AXF42100.1	35.106	94	2.13e-07	56.2	0	Synechococcus T7-like virus S-TIP37	hypothetical protein
2784257460	AAN75194.1	27.972	143	0.000583	47.8	Bovine adenovirus 2	fiber protein subtype B	YP_009210845.1	27.979	193	3.64e-07	53.9	0	Pseudomonas phage PhiCHU	putative tail constituent protein
2784257460	AAN75194.1	27.972	143	0.000583	47.8	Bovine adenovirus 2	fiber protein subtype B	YP_214255.1	51.282	39	1.33e-06	53.9	0	Prochlorococcus phage P-SSM2	phage tail fiber-like protein
2784257460	AAN75194.1	27.972	143	0.000583	47.8	Bovine adenovirus 2	fiber protein subtype B	QHB38613.1	29.891	184	1.48e-06	52.8	0	Flavobacterium phage vB_FspM_pippi8-1	structural protein
2784257460	AAN75194.1	27.972	143	0.000583	47.8	Bovine adenovirus 2	fiber protein subtype B	QGH72303.1	62.5	40	3.09e-06	52.4	0	Podoviridae sp. ctg2L5	baseplate structural protein
2784257460	AAN75194.1	27.972	143	0.000583	47.8	Bovine adenovirus 2	fiber protein subtype B	AYJ73836.1	27.461	193	1.65e-06	52	0	Pseudomonas phage SaPL	tail fibers protein
2784257460	AAN75194.1	27.972	143	0.000583	47.8	Bovine adenovirus 2	fiber protein subtype B	QGT54648.1	28.44	218	6.09e-06	52	0	Synechococcus phage B23	tail fiber protein
2784257460	AAN75194.1	27.972	143	0.000583	47.8	Bovine adenovirus 2	fiber protein subtype B	YP_008857858.1	29.016	193	1.8e-06	51.6	0	Pseudomonas phage phiIBB-PAA2	hypothetical protein
2784257460	AAN75194.1	27.972	143	0.000583	47.8	Bovine adenovirus 2	fiber protein subtype B	AFD10690.1	27.461	193	1.93e-06	51.6	0	Pseudomonas phage MR299-2	hypothetical protein
2784257460	AAN75194.1	27.972	143	0.000583	47.8	Bovine adenovirus 2	fiber protein subtype B	QHB38507.1	29.348	184	3.51e-06	51.6	0	Flavobacterium phage vB_FspM_lotta8-1	structural protein
2784257460	AAN75194.1	27.972	143	0.000583	47.8	Bovine adenovirus 2	fiber protein subtype B	QHB49060.1	28.497	193	2.46e-06	51.2	0	Pseudomonas phage U47	putative tail fiber protein
2784257460	AAN75194.1	27.972	143	0.000583	47.8	Bovine adenovirus 2	fiber protein subtype B	AUR99106.1	32.323	99	4.85e-06	50.4	0	Vibrio phage 1.262.O._10N.286.51.A9	hypothetical protein
2784257460	AAN75194.1	27.972	143	0.000583	47.8	Bovine adenovirus 2	fiber protein subtype B	CCM43491.1	27.461	193	6.74e-06	50.1	0	Pseudomonas phage vB_PaeP_C1-14_Or	hypothetical protein
2784257460	AAN75194.1	27.972	143	0.000583	47.8	Bovine adenovirus 2	fiber protein subtype B	AWD90625.1	25.806	155	7.67e-05	47.8	0	Pseudomonas phage Njord	hypothetical protein
2784257460	AAN75194.1	27.972	143	0.000583	47.8	Bovine adenovirus 2	fiber protein subtype B	AOV62395.1	33.673	98	4.86e-05	46.2	0	Synechococcus phage S-CAM7	putative tail fiber protein
2784257460	AAN75194.1	27.972	143	0.000583	47.8	Bovine adenovirus 2	fiber protein subtype B	YP_006907052.1	28.846	208	0.000122	46.2	0	Pseudomonas phage UFV-P2	tail fiber protein
2784257460	AAN75194.1	27.972	143	0.000583	47.8	Bovine adenovirus 2	fiber protein subtype B	YP_002922734.1	27.717	184	0.000241	46.2	0	Burkholderia virus Bcepil02	putative tail fiber protein
2784257460	AAN75194.1	27.972	143	0.000583	47.8	Bovine adenovirus 2	fiber protein subtype B	YP_009323140.1	32.653	98	0.0002	44.7	0	Synechococcus phage S-CAM7	putative tail fiber protein
2784257460	AFD22024.1	19.266	218	0.000618	47.4	Simian adenovirus A1285	fiber 2	AZF90167.1	30.939	181	2.14e-15	78.2	0	Phage 5P_1	hypothetical protein
2784257460	AFD22024.1	19.266	218	0.000618	47.4	Simian adenovirus A1285	fiber 2	AUS03041.1	29.282	181	3.75e-14	75.1	0	Vibrio phage 2.275.O._10N.286.54.E11	tail collar domain protein
2784257460	AFD22024.1	19.266	218	0.000618	47.4	Simian adenovirus A1285	fiber 2	BAQ90098.1	27.948	229	5.95e-12	69.7	0	uncultured Mediterranean phage uvMED	phage tail fiber-like protein
2784257460	AFD22024.1	19.266	218	0.000618	47.4	Simian adenovirus A1285	fiber 2	AZF90169.1	28.261	184	7.26e-08	56.2	0	Phage 5P_1	tail fiber protein
2784257460	AFD22024.1	19.266	218	0.000618	47.4	Simian adenovirus A1285	fiber 2	AXF42100.1	35.106	94	2.13e-07	56.2	0	Synechococcus T7-like virus S-TIP37	hypothetical protein
2784257460	AFD22024.1	19.266	218	0.000618	47.4	Simian adenovirus A1285	fiber 2	YP_009210845.1	27.979	193	3.64e-07	53.9	0	Pseudomonas phage PhiCHU	putative tail constituent protein
2784257460	AFD22024.1	19.266	218	0.000618	47.4	Simian adenovirus A1285	fiber 2	YP_214255.1	51.282	39	1.33e-06	53.9	0	Prochlorococcus phage P-SSM2	phage tail fiber-like protein
2784257460	AFD22024.1	19.266	218	0.000618	47.4	Simian adenovirus A1285	fiber 2	QHB38613.1	29.891	184	1.48e-06	52.8	0	Flavobacterium phage vB_FspM_pippi8-1	structural protein
2784257460	AFD22024.1	19.266	218	0.000618	47.4	Simian adenovirus A1285	fiber 2	QGH72303.1	62.5	40	3.09e-06	52.4	0	Podoviridae sp. ctg2L5	baseplate structural protein
2784257460	AFD22024.1	19.266	218	0.000618	47.4	Simian adenovirus A1285	fiber 2	AYJ73836.1	27.461	193	1.65e-06	52	0	Pseudomonas phage SaPL	tail fibers protein
2784257460	AFD22024.1	19.266	218	0.000618	47.4	Simian adenovirus A1285	fiber 2	QGT54648.1	28.44	218	6.09e-06	52	0	Synechococcus phage B23	tail fiber protein
2784257460	AFD22024.1	19.266	218	0.000618	47.4	Simian adenovirus A1285	fiber 2	YP_008857858.1	29.016	193	1.8e-06	51.6	0	Pseudomonas phage phiIBB-PAA2	hypothetical protein
2784257460	AFD22024.1	19.266	218	0.000618	47.4	Simian adenovirus A1285	fiber 2	AFD10690.1	27.461	193	1.93e-06	51.6	0	Pseudomonas phage MR299-2	hypothetical protein
2784257460	AFD22024.1	19.266	218	0.000618	47.4	Simian adenovirus A1285	fiber 2	QHB38507.1	29.348	184	3.51e-06	51.6	0	Flavobacterium phage vB_FspM_lotta8-1	structural protein
2784257460	AFD22024.1	19.266	218	0.000618	47.4	Simian adenovirus A1285	fiber 2	QHB49060.1	28.497	193	2.46e-06	51.2	0	Pseudomonas phage U47	putative tail fiber protein
2784257460	AFD22024.1	19.266	218	0.000618	47.4	Simian adenovirus A1285	fiber 2	AUR99106.1	32.323	99	4.85e-06	50.4	0	Vibrio phage 1.262.O._10N.286.51.A9	hypothetical protein
2784257460	AFD22024.1	19.266	218	0.000618	47.4	Simian adenovirus A1285	fiber 2	CCM43491.1	27.461	193	6.74e-06	50.1	0	Pseudomonas phage vB_PaeP_C1-14_Or	hypothetical protein
2784257460	AFD22024.1	19.266	218	0.000618	47.4	Simian adenovirus A1285	fiber 2	AWD90625.1	25.806	155	7.67e-05	47.8	0	Pseudomonas phage Njord	hypothetical protein
2784257460	AFD22024.1	19.266	218	0.000618	47.4	Simian adenovirus A1285	fiber 2	AOV62395.1	33.673	98	4.86e-05	46.2	0	Synechococcus phage S-CAM7	putative tail fiber protein
2784257460	AFD22024.1	19.266	218	0.000618	47.4	Simian adenovirus A1285	fiber 2	YP_006907052.1	28.846	208	0.000122	46.2	0	Pseudomonas phage UFV-P2	tail fiber protein
2784257460	AFD22024.1	19.266	218	0.000618	47.4	Simian adenovirus A1285	fiber 2	YP_002922734.1	27.717	184	0.000241	46.2	0	Burkholderia virus Bcepil02	putative tail fiber protein
2784257460	AFD22024.1	19.266	218	0.000618	47.4	Simian adenovirus A1285	fiber 2	YP_009323140.1	32.653	98	0.0002	44.7	0	Synechococcus phage S-CAM7	putative tail fiber protein
2784257460	AFD21959.1	19.266	218	0.00079	47	Simian adenovirus A1173	fiber 2	AZF90167.1	30.939	181	2.14e-15	78.2	0	Phage 5P_1	hypothetical protein
2784257460	AFD21959.1	19.266	218	0.00079	47	Simian adenovirus A1173	fiber 2	AUS03041.1	29.282	181	3.75e-14	75.1	0	Vibrio phage 2.275.O._10N.286.54.E11	tail collar domain protein
2784257460	AFD21959.1	19.266	218	0.00079	47	Simian adenovirus A1173	fiber 2	BAQ90098.1	27.948	229	5.95e-12	69.7	0	uncultured Mediterranean phage uvMED	phage tail fiber-like protein
2784257460	AFD21959.1	19.266	218	0.00079	47	Simian adenovirus A1173	fiber 2	AZF90169.1	28.261	184	7.26e-08	56.2	0	Phage 5P_1	tail fiber protein
2784257460	AFD21959.1	19.266	218	0.00079	47	Simian adenovirus A1173	fiber 2	AXF42100.1	35.106	94	2.13e-07	56.2	0	Synechococcus T7-like virus S-TIP37	hypothetical protein
2784257460	AFD21959.1	19.266	218	0.00079	47	Simian adenovirus A1173	fiber 2	YP_009210845.1	27.979	193	3.64e-07	53.9	0	Pseudomonas phage PhiCHU	putative tail constituent protein
2784257460	AFD21959.1	19.266	218	0.00079	47	Simian adenovirus A1173	fiber 2	YP_214255.1	51.282	39	1.33e-06	53.9	0	Prochlorococcus phage P-SSM2	phage tail fiber-like protein
2784257460	AFD21959.1	19.266	218	0.00079	47	Simian adenovirus A1173	fiber 2	QHB38613.1	29.891	184	1.48e-06	52.8	0	Flavobacterium phage vB_FspM_pippi8-1	structural protein
2784257460	AFD21959.1	19.266	218	0.00079	47	Simian adenovirus A1173	fiber 2	QGH72303.1	62.5	40	3.09e-06	52.4	0	Podoviridae sp. ctg2L5	baseplate structural protein
2784257460	AFD21959.1	19.266	218	0.00079	47	Simian adenovirus A1173	fiber 2	AYJ73836.1	27.461	193	1.65e-06	52	0	Pseudomonas phage SaPL	tail fibers protein
2784257460	AFD21959.1	19.266	218	0.00079	47	Simian adenovirus A1173	fiber 2	QGT54648.1	28.44	218	6.09e-06	52	0	Synechococcus phage B23	tail fiber protein
2784257460	AFD21959.1	19.266	218	0.00079	47	Simian adenovirus A1173	fiber 2	YP_008857858.1	29.016	193	1.8e-06	51.6	0	Pseudomonas phage phiIBB-PAA2	hypothetical protein
2784257460	AFD21959.1	19.266	218	0.00079	47	Simian adenovirus A1173	fiber 2	AFD10690.1	27.461	193	1.93e-06	51.6	0	Pseudomonas phage MR299-2	hypothetical protein
2784257460	AFD21959.1	19.266	218	0.00079	47	Simian adenovirus A1173	fiber 2	QHB38507.1	29.348	184	3.51e-06	51.6	0	Flavobacterium phage vB_FspM_lotta8-1	structural protein
2784257460	AFD21959.1	19.266	218	0.00079	47	Simian adenovirus A1173	fiber 2	QHB49060.1	28.497	193	2.46e-06	51.2	0	Pseudomonas phage U47	putative tail fiber protein
2784257460	AFD21959.1	19.266	218	0.00079	47	Simian adenovirus A1173	fiber 2	AUR99106.1	32.323	99	4.85e-06	50.4	0	Vibrio phage 1.262.O._10N.286.51.A9	hypothetical protein
2784257460	AFD21959.1	19.266	218	0.00079	47	Simian adenovirus A1173	fiber 2	CCM43491.1	27.461	193	6.74e-06	50.1	0	Pseudomonas phage vB_PaeP_C1-14_Or	hypothetical protein
2784257460	AFD21959.1	19.266	218	0.00079	47	Simian adenovirus A1173	fiber 2	AWD90625.1	25.806	155	7.67e-05	47.8	0	Pseudomonas phage Njord	hypothetical protein
2784257460	AFD21959.1	19.266	218	0.00079	47	Simian adenovirus A1173	fiber 2	AOV62395.1	33.673	98	4.86e-05	46.2	0	Synechococcus phage S-CAM7	putative tail fiber protein
2784257460	AFD21959.1	19.266	218	0.00079	47	Simian adenovirus A1173	fiber 2	YP_006907052.1	28.846	208	0.000122	46.2	0	Pseudomonas phage UFV-P2	tail fiber protein
2784257460	AFD21959.1	19.266	218	0.00079	47	Simian adenovirus A1173	fiber 2	YP_002922734.1	27.717	184	0.000241	46.2	0	Burkholderia virus Bcepil02	putative tail fiber protein
2784257460	AFD21959.1	19.266	218	0.00079	47	Simian adenovirus A1173	fiber 2	YP_009323140.1	32.653	98	0.0002	44.7	0	Synechococcus phage S-CAM7	putative tail fiber protein
2784257453	ADX06690.1	31.718	227	6.55e-16	80.9	Organic Lake phycodnavirus	putative phage tail collar domain family	AZF90167.1	33.333	183	4.72e-15	75.5	0	Phage 5P_1	hypothetical protein
2784257453	ADX06690.1	31.718	227	6.55e-16	80.9	Organic Lake phycodnavirus	putative phage tail collar domain family	AUS03041.1	28.249	177	4.01e-10	61.6	0	Vibrio phage 2.275.O._10N.286.54.E11	tail collar domain protein
2784257453	ADX06690.1	31.718	227	6.55e-16	80.9	Organic Lake phycodnavirus	putative phage tail collar domain family	BAQ90098.1	27.706	231	1.24e-09	60.8	0	uncultured Mediterranean phage uvMED	phage tail fiber-like protein
2784257453	ADX06690.1	31.718	227	6.55e-16	80.9	Organic Lake phycodnavirus	putative phage tail collar domain family	AZF90169.1	28.796	191	4.66e-09	58.5	0	Phage 5P_1	tail fiber protein
2784257453	ADX06690.1	31.718	227	6.55e-16	80.9	Organic Lake phycodnavirus	putative phage tail collar domain family	AUR99106.1	32.231	121	1.56e-07	53.9	0	Vibrio phage 1.262.O._10N.286.51.A9	hypothetical protein
2784257453	ADX06690.1	31.718	227	6.55e-16	80.9	Organic Lake phycodnavirus	putative phage tail collar domain family	AXF42100.1	35.789	95	4.71e-07	53.5	0	Synechococcus T7-like virus S-TIP37	hypothetical protein
2784257453	ADX06690.1	31.718	227	6.55e-16	80.9	Organic Lake phycodnavirus	putative phage tail collar domain family	QHB38613.1	33.333	93	1.22e-06	52	0	Flavobacterium phage vB_FspM_pippi8-1	structural protein
2784257453	ADX06690.1	31.718	227	6.55e-16	80.9	Organic Lake phycodnavirus	putative phage tail collar domain family	YP_214255.1	50	38	1.79e-06	52	0	Prochlorococcus phage P-SSM2	phage tail fiber-like protein
2784257453	ADX06690.1	31.718	227	6.55e-16	80.9	Organic Lake phycodnavirus	putative phage tail collar domain family	YP_006907052.1	28.27	237	1.13e-06	51.2	0	Pseudomonas phage UFV-P2	tail fiber protein
2784257453	ADX06690.1	31.718	227	6.55e-16	80.9	Organic Lake phycodnavirus	putative phage tail collar domain family	QHB38507.1	32.258	93	1.11e-05	48.9	0	Flavobacterium phage vB_FspM_lotta8-1	structural protein
2784257453	ADX06690.1	31.718	227	6.55e-16	80.9	Organic Lake phycodnavirus	putative phage tail collar domain family	QGH72303.1	44.898	49	7.27e-05	47	0	Podoviridae sp. ctg2L5	baseplate structural protein
2784257453	ADX06690.1	31.718	227	6.55e-16	80.9	Organic Lake phycodnavirus	putative phage tail collar domain family	BAQ86166.1	23.415	205	4.66e-05	46.2	0	uncultured Mediterranean phage uvMED	Microcystin-dependent protein (MdpB)
2784257453	ADX06690.1	31.718	227	6.55e-16	80.9	Organic Lake phycodnavirus	putative phage tail collar domain family	AWY03095.1	25.824	182	6.96e-05	46.2	0	Pseudomonas phage SCYZ1	tail fiber protein
2784257453	ADX06690.1	31.718	227	6.55e-16	80.9	Organic Lake phycodnavirus	putative phage tail collar domain family	AII27500.1	33.333	93	0.000112	45.4	0	Vibrio phage VPp1	tail fiber protein
2784257453	ADX06690.1	31.718	227	6.55e-16	80.9	Organic Lake phycodnavirus	putative phage tail collar domain family	ASV44019.1	29.24	171	0.000452	44.7	0	Salicola phage SCTP-2	hypothetical protein
2784257453	ADX06690.1	31.718	227	6.55e-16	80.9	Organic Lake phycodnavirus	putative phage tail collar domain family	QBJ00585.1	33.333	93	0.000378	43.9	0	Vibrio phage vB_VpP_BA6	tail fiber protein
2784257453	YP_008052415.1	34.921	126	5.79e-10	64.7	Phaeocystis globosa virus	phage tail collar domain family protein	AZF90167.1	33.333	183	4.72e-15	75.5	0	Phage 5P_1	hypothetical protein
2784257453	YP_008052415.1	34.921	126	5.79e-10	64.7	Phaeocystis globosa virus	phage tail collar domain family protein	AUS03041.1	28.249	177	4.01e-10	61.6	0	Vibrio phage 2.275.O._10N.286.54.E11	tail collar domain protein
2784257453	YP_008052415.1	34.921	126	5.79e-10	64.7	Phaeocystis globosa virus	phage tail collar domain family protein	BAQ90098.1	27.706	231	1.24e-09	60.8	0	uncultured Mediterranean phage uvMED	phage tail fiber-like protein
2784257453	YP_008052415.1	34.921	126	5.79e-10	64.7	Phaeocystis globosa virus	phage tail collar domain family protein	AZF90169.1	28.796	191	4.66e-09	58.5	0	Phage 5P_1	tail fiber protein
2784257453	YP_008052415.1	34.921	126	5.79e-10	64.7	Phaeocystis globosa virus	phage tail collar domain family protein	AUR99106.1	32.231	121	1.56e-07	53.9	0	Vibrio phage 1.262.O._10N.286.51.A9	hypothetical protein
2784257453	YP_008052415.1	34.921	126	5.79e-10	64.7	Phaeocystis globosa virus	phage tail collar domain family protein	AXF42100.1	35.789	95	4.71e-07	53.5	0	Synechococcus T7-like virus S-TIP37	hypothetical protein
2784257453	YP_008052415.1	34.921	126	5.79e-10	64.7	Phaeocystis globosa virus	phage tail collar domain family protein	QHB38613.1	33.333	93	1.22e-06	52	0	Flavobacterium phage vB_FspM_pippi8-1	structural protein
2784257453	YP_008052415.1	34.921	126	5.79e-10	64.7	Phaeocystis globosa virus	phage tail collar domain family protein	YP_214255.1	50	38	1.79e-06	52	0	Prochlorococcus phage P-SSM2	phage tail fiber-like protein
2784257453	YP_008052415.1	34.921	126	5.79e-10	64.7	Phaeocystis globosa virus	phage tail collar domain family protein	YP_006907052.1	28.27	237	1.13e-06	51.2	0	Pseudomonas phage UFV-P2	tail fiber protein
2784257453	YP_008052415.1	34.921	126	5.79e-10	64.7	Phaeocystis globosa virus	phage tail collar domain family protein	QHB38507.1	32.258	93	1.11e-05	48.9	0	Flavobacterium phage vB_FspM_lotta8-1	structural protein
2784257453	YP_008052415.1	34.921	126	5.79e-10	64.7	Phaeocystis globosa virus	phage tail collar domain family protein	QGH72303.1	44.898	49	7.27e-05	47	0	Podoviridae sp. ctg2L5	baseplate structural protein
2784257453	YP_008052415.1	34.921	126	5.79e-10	64.7	Phaeocystis globosa virus	phage tail collar domain family protein	BAQ86166.1	23.415	205	4.66e-05	46.2	0	uncultured Mediterranean phage uvMED	Microcystin-dependent protein (MdpB)
2784257453	YP_008052415.1	34.921	126	5.79e-10	64.7	Phaeocystis globosa virus	phage tail collar domain family protein	AWY03095.1	25.824	182	6.96e-05	46.2	0	Pseudomonas phage SCYZ1	tail fiber protein
2784257453	YP_008052415.1	34.921	126	5.79e-10	64.7	Phaeocystis globosa virus	phage tail collar domain family protein	AII27500.1	33.333	93	0.000112	45.4	0	Vibrio phage VPp1	tail fiber protein
2784257453	YP_008052415.1	34.921	126	5.79e-10	64.7	Phaeocystis globosa virus	phage tail collar domain family protein	ASV44019.1	29.24	171	0.000452	44.7	0	Salicola phage SCTP-2	hypothetical protein
2784257453	YP_008052415.1	34.921	126	5.79e-10	64.7	Phaeocystis globosa virus	phage tail collar domain family protein	QBJ00585.1	33.333	93	0.000378	43.9	0	Vibrio phage vB_VpP_BA6	tail fiber protein
2784257453	VBB18684.1	29.213	178	7.06e-10	62.4	Yasminevirus sp. GU-2018	hypothetical protein	AZF90167.1	33.333	183	4.72e-15	75.5	0	Phage 5P_1	hypothetical protein
2784257453	VBB18684.1	29.213	178	7.06e-10	62.4	Yasminevirus sp. GU-2018	hypothetical protein	AUS03041.1	28.249	177	4.01e-10	61.6	0	Vibrio phage 2.275.O._10N.286.54.E11	tail collar domain protein
2784257453	VBB18684.1	29.213	178	7.06e-10	62.4	Yasminevirus sp. GU-2018	hypothetical protein	BAQ90098.1	27.706	231	1.24e-09	60.8	0	uncultured Mediterranean phage uvMED	phage tail fiber-like protein
2784257453	VBB18684.1	29.213	178	7.06e-10	62.4	Yasminevirus sp. GU-2018	hypothetical protein	AZF90169.1	28.796	191	4.66e-09	58.5	0	Phage 5P_1	tail fiber protein
2784257453	VBB18684.1	29.213	178	7.06e-10	62.4	Yasminevirus sp. GU-2018	hypothetical protein	AUR99106.1	32.231	121	1.56e-07	53.9	0	Vibrio phage 1.262.O._10N.286.51.A9	hypothetical protein
2784257453	VBB18684.1	29.213	178	7.06e-10	62.4	Yasminevirus sp. GU-2018	hypothetical protein	AXF42100.1	35.789	95	4.71e-07	53.5	0	Synechococcus T7-like virus S-TIP37	hypothetical protein
2784257453	VBB18684.1	29.213	178	7.06e-10	62.4	Yasminevirus sp. GU-2018	hypothetical protein	QHB38613.1	33.333	93	1.22e-06	52	0	Flavobacterium phage vB_FspM_pippi8-1	structural protein
2784257453	VBB18684.1	29.213	178	7.06e-10	62.4	Yasminevirus sp. GU-2018	hypothetical protein	YP_214255.1	50	38	1.79e-06	52	0	Prochlorococcus phage P-SSM2	phage tail fiber-like protein
2784257453	VBB18684.1	29.213	178	7.06e-10	62.4	Yasminevirus sp. GU-2018	hypothetical protein	YP_006907052.1	28.27	237	1.13e-06	51.2	0	Pseudomonas phage UFV-P2	tail fiber protein
2784257453	VBB18684.1	29.213	178	7.06e-10	62.4	Yasminevirus sp. GU-2018	hypothetical protein	QHB38507.1	32.258	93	1.11e-05	48.9	0	Flavobacterium phage vB_FspM_lotta8-1	structural protein
2784257453	VBB18684.1	29.213	178	7.06e-10	62.4	Yasminevirus sp. GU-2018	hypothetical protein	QGH72303.1	44.898	49	7.27e-05	47	0	Podoviridae sp. ctg2L5	baseplate structural protein
2784257453	VBB18684.1	29.213	178	7.06e-10	62.4	Yasminevirus sp. GU-2018	hypothetical protein	BAQ86166.1	23.415	205	4.66e-05	46.2	0	uncultured Mediterranean phage uvMED	Microcystin-dependent protein (MdpB)
2784257453	VBB18684.1	29.213	178	7.06e-10	62.4	Yasminevirus sp. GU-2018	hypothetical protein	AWY03095.1	25.824	182	6.96e-05	46.2	0	Pseudomonas phage SCYZ1	tail fiber protein
2784257453	VBB18684.1	29.213	178	7.06e-10	62.4	Yasminevirus sp. GU-2018	hypothetical protein	AII27500.1	33.333	93	0.000112	45.4	0	Vibrio phage VPp1	tail fiber protein
2784257453	VBB18684.1	29.213	178	7.06e-10	62.4	Yasminevirus sp. GU-2018	hypothetical protein	ASV44019.1	29.24	171	0.000452	44.7	0	Salicola phage SCTP-2	hypothetical protein
2784257453	VBB18684.1	29.213	178	7.06e-10	62.4	Yasminevirus sp. GU-2018	hypothetical protein	QBJ00585.1	33.333	93	0.000378	43.9	0	Vibrio phage vB_VpP_BA6	tail fiber protein
2784257453	VBB19014.1	27.624	181	1.6e-09	61.6	Yasminevirus sp. GU-2018	hypothetical protein	AZF90167.1	33.333	183	4.72e-15	75.5	0	Phage 5P_1	hypothetical protein
2784257453	VBB19014.1	27.624	181	1.6e-09	61.6	Yasminevirus sp. GU-2018	hypothetical protein	AUS03041.1	28.249	177	4.01e-10	61.6	0	Vibrio phage 2.275.O._10N.286.54.E11	tail collar domain protein
2784257453	VBB19014.1	27.624	181	1.6e-09	61.6	Yasminevirus sp. GU-2018	hypothetical protein	BAQ90098.1	27.706	231	1.24e-09	60.8	0	uncultured Mediterranean phage uvMED	phage tail fiber-like protein
2784257453	VBB19014.1	27.624	181	1.6e-09	61.6	Yasminevirus sp. GU-2018	hypothetical protein	AZF90169.1	28.796	191	4.66e-09	58.5	0	Phage 5P_1	tail fiber protein
2784257453	VBB19014.1	27.624	181	1.6e-09	61.6	Yasminevirus sp. GU-2018	hypothetical protein	AUR99106.1	32.231	121	1.56e-07	53.9	0	Vibrio phage 1.262.O._10N.286.51.A9	hypothetical protein
2784257453	VBB19014.1	27.624	181	1.6e-09	61.6	Yasminevirus sp. GU-2018	hypothetical protein	AXF42100.1	35.789	95	4.71e-07	53.5	0	Synechococcus T7-like virus S-TIP37	hypothetical protein
2784257453	VBB19014.1	27.624	181	1.6e-09	61.6	Yasminevirus sp. GU-2018	hypothetical protein	QHB38613.1	33.333	93	1.22e-06	52	0	Flavobacterium phage vB_FspM_pippi8-1	structural protein
2784257453	VBB19014.1	27.624	181	1.6e-09	61.6	Yasminevirus sp. GU-2018	hypothetical protein	YP_214255.1	50	38	1.79e-06	52	0	Prochlorococcus phage P-SSM2	phage tail fiber-like protein
2784257453	VBB19014.1	27.624	181	1.6e-09	61.6	Yasminevirus sp. GU-2018	hypothetical protein	YP_006907052.1	28.27	237	1.13e-06	51.2	0	Pseudomonas phage UFV-P2	tail fiber protein
2784257453	VBB19014.1	27.624	181	1.6e-09	61.6	Yasminevirus sp. GU-2018	hypothetical protein	QHB38507.1	32.258	93	1.11e-05	48.9	0	Flavobacterium phage vB_FspM_lotta8-1	structural protein
2784257453	VBB19014.1	27.624	181	1.6e-09	61.6	Yasminevirus sp. GU-2018	hypothetical protein	QGH72303.1	44.898	49	7.27e-05	47	0	Podoviridae sp. ctg2L5	baseplate structural protein
2784257453	VBB19014.1	27.624	181	1.6e-09	61.6	Yasminevirus sp. GU-2018	hypothetical protein	BAQ86166.1	23.415	205	4.66e-05	46.2	0	uncultured Mediterranean phage uvMED	Microcystin-dependent protein (MdpB)
2784257453	VBB19014.1	27.624	181	1.6e-09	61.6	Yasminevirus sp. GU-2018	hypothetical protein	AWY03095.1	25.824	182	6.96e-05	46.2	0	Pseudomonas phage SCYZ1	tail fiber protein
2784257453	VBB19014.1	27.624	181	1.6e-09	61.6	Yasminevirus sp. GU-2018	hypothetical protein	AII27500.1	33.333	93	0.000112	45.4	0	Vibrio phage VPp1	tail fiber protein
2784257453	VBB19014.1	27.624	181	1.6e-09	61.6	Yasminevirus sp. GU-2018	hypothetical protein	ASV44019.1	29.24	171	0.000452	44.7	0	Salicola phage SCTP-2	hypothetical protein
2784257453	VBB19014.1	27.624	181	1.6e-09	61.6	Yasminevirus sp. GU-2018	hypothetical protein	QBJ00585.1	33.333	93	0.000378	43.9	0	Vibrio phage vB_VpP_BA6	tail fiber protein
2784257453	AYV76022.1	29.891	184	7.34e-09	59.7	Terrestrivirus sp.	hypothetical protein	AZF90167.1	33.333	183	4.72e-15	75.5	0	Phage 5P_1	hypothetical protein
2784257453	AYV76022.1	29.891	184	7.34e-09	59.7	Terrestrivirus sp.	hypothetical protein	AUS03041.1	28.249	177	4.01e-10	61.6	0	Vibrio phage 2.275.O._10N.286.54.E11	tail collar domain protein
2784257453	AYV76022.1	29.891	184	7.34e-09	59.7	Terrestrivirus sp.	hypothetical protein	BAQ90098.1	27.706	231	1.24e-09	60.8	0	uncultured Mediterranean phage uvMED	phage tail fiber-like protein
2784257453	AYV76022.1	29.891	184	7.34e-09	59.7	Terrestrivirus sp.	hypothetical protein	AZF90169.1	28.796	191	4.66e-09	58.5	0	Phage 5P_1	tail fiber protein
2784257453	AYV76022.1	29.891	184	7.34e-09	59.7	Terrestrivirus sp.	hypothetical protein	AUR99106.1	32.231	121	1.56e-07	53.9	0	Vibrio phage 1.262.O._10N.286.51.A9	hypothetical protein
2784257453	AYV76022.1	29.891	184	7.34e-09	59.7	Terrestrivirus sp.	hypothetical protein	AXF42100.1	35.789	95	4.71e-07	53.5	0	Synechococcus T7-like virus S-TIP37	hypothetical protein
2784257453	AYV76022.1	29.891	184	7.34e-09	59.7	Terrestrivirus sp.	hypothetical protein	QHB38613.1	33.333	93	1.22e-06	52	0	Flavobacterium phage vB_FspM_pippi8-1	structural protein
2784257453	AYV76022.1	29.891	184	7.34e-09	59.7	Terrestrivirus sp.	hypothetical protein	YP_214255.1	50	38	1.79e-06	52	0	Prochlorococcus phage P-SSM2	phage tail fiber-like protein
2784257453	AYV76022.1	29.891	184	7.34e-09	59.7	Terrestrivirus sp.	hypothetical protein	YP_006907052.1	28.27	237	1.13e-06	51.2	0	Pseudomonas phage UFV-P2	tail fiber protein
2784257453	AYV76022.1	29.891	184	7.34e-09	59.7	Terrestrivirus sp.	hypothetical protein	QHB38507.1	32.258	93	1.11e-05	48.9	0	Flavobacterium phage vB_FspM_lotta8-1	structural protein
2784257453	AYV76022.1	29.891	184	7.34e-09	59.7	Terrestrivirus sp.	hypothetical protein	QGH72303.1	44.898	49	7.27e-05	47	0	Podoviridae sp. ctg2L5	baseplate structural protein
2784257453	AYV76022.1	29.891	184	7.34e-09	59.7	Terrestrivirus sp.	hypothetical protein	BAQ86166.1	23.415	205	4.66e-05	46.2	0	uncultured Mediterranean phage uvMED	Microcystin-dependent protein (MdpB)
2784257453	AYV76022.1	29.891	184	7.34e-09	59.7	Terrestrivirus sp.	hypothetical protein	AWY03095.1	25.824	182	6.96e-05	46.2	0	Pseudomonas phage SCYZ1	tail fiber protein
2784257453	AYV76022.1	29.891	184	7.34e-09	59.7	Terrestrivirus sp.	hypothetical protein	AII27500.1	33.333	93	0.000112	45.4	0	Vibrio phage VPp1	tail fiber protein
2784257453	AYV76022.1	29.891	184	7.34e-09	59.7	Terrestrivirus sp.	hypothetical protein	ASV44019.1	29.24	171	0.000452	44.7	0	Salicola phage SCTP-2	hypothetical protein
2784257453	AYV76022.1	29.891	184	7.34e-09	59.7	Terrestrivirus sp.	hypothetical protein	QBJ00585.1	33.333	93	0.000378	43.9	0	Vibrio phage vB_VpP_BA6	tail fiber protein
2784255390	VBB19014.1	81.579	38	3.37e-13	73.9	Yasminevirus sp. GU-2018	hypothetical protein	AZF90167.1	30	180	6.19e-11	65.5	0	Phage 5P_1	hypothetical protein
2784255390	VBB19014.1	81.579	38	3.37e-13	73.9	Yasminevirus sp. GU-2018	hypothetical protein	AUS03041.1	31.132	106	4.13e-09	60.1	0	Vibrio phage 2.275.O._10N.286.54.E11	tail collar domain protein
2784255390	VBB19014.1	81.579	38	3.37e-13	73.9	Yasminevirus sp. GU-2018	hypothetical protein	BAQ90098.1	28.723	188	1.1e-08	59.7	0	uncultured Mediterranean phage uvMED	phage tail fiber-like protein
2784255390	VBB19014.1	81.579	38	3.37e-13	73.9	Yasminevirus sp. GU-2018	hypothetical protein	YP_214255.1	51.282	39	2.52e-07	56.2	0	Prochlorococcus phage P-SSM2	phage tail fiber-like protein
2784255390	VBB19014.1	81.579	38	3.37e-13	73.9	Yasminevirus sp. GU-2018	hypothetical protein	QHB49060.1	33.01	103	2.13e-07	54.7	0	Pseudomonas phage U47	putative tail fiber protein
2784255390	VBB19014.1	81.579	38	3.37e-13	73.9	Yasminevirus sp. GU-2018	hypothetical protein	AXF42100.1	33.673	98	1.11e-06	54.3	0	Synechococcus T7-like virus S-TIP37	hypothetical protein
2784255390	VBB19014.1	81.579	38	3.37e-13	73.9	Yasminevirus sp. GU-2018	hypothetical protein	ASV44019.1	28.736	174	1.84e-06	53.5	0	Salicola phage SCTP-2	hypothetical protein
2784255390	VBB19014.1	81.579	38	3.37e-13	73.9	Yasminevirus sp. GU-2018	hypothetical protein	AYJ73836.1	32.039	103	5.86e-07	53.1	0	Pseudomonas phage SaPL	tail fibers protein
2784255390	VBB19014.1	81.579	38	3.37e-13	73.9	Yasminevirus sp. GU-2018	hypothetical protein	YP_008857858.1	32.039	103	6.19e-07	53.1	0	Pseudomonas phage phiIBB-PAA2	hypothetical protein
2784255390	VBB19014.1	81.579	38	3.37e-13	73.9	Yasminevirus sp. GU-2018	hypothetical protein	AFD10690.1	32.039	103	7.06e-07	53.1	0	Pseudomonas phage MR299-2	hypothetical protein
2784255390	VBB19014.1	81.579	38	3.37e-13	73.9	Yasminevirus sp. GU-2018	hypothetical protein	QGH72303.1	60	40	1.79e-06	53.1	0	Podoviridae sp. ctg2L5	baseplate structural protein
2784255390	VBB19014.1	81.579	38	3.37e-13	73.9	Yasminevirus sp. GU-2018	hypothetical protein	YP_009210845.1	32.039	103	9.52e-07	52.8	0	Pseudomonas phage PhiCHU	putative tail constituent protein
2784255390	VBB19014.1	81.579	38	3.37e-13	73.9	Yasminevirus sp. GU-2018	hypothetical protein	CCM43491.1	31.068	103	2.22e-06	51.6	0	Pseudomonas phage vB_PaeP_C1-14_Or	hypothetical protein
2784255390	VBB19014.1	81.579	38	3.37e-13	73.9	Yasminevirus sp. GU-2018	hypothetical protein	AZF90169.1	32.609	92	2.84e-06	51.6	0	Phage 5P_1	tail fiber protein
2784255390	VBB19014.1	81.579	38	3.37e-13	73.9	Yasminevirus sp. GU-2018	hypothetical protein	BAX03417.1	29.412	153	5.92e-05	48.9	0	Azobacteroides phage ProJPt-Bp1	hypothetical protein
2784255390	VBB19014.1	81.579	38	3.37e-13	73.9	Yasminevirus sp. GU-2018	hypothetical protein	AWD90625.1	37.5	96	4.91e-05	48.5	0	Pseudomonas phage Njord	hypothetical protein
2784255390	VBB19014.1	81.579	38	3.37e-13	73.9	Yasminevirus sp. GU-2018	hypothetical protein	QHB38507.1	52.632	38	4.71e-05	48.1	0	Flavobacterium phage vB_FspM_lotta8-1	structural protein
2784255390	VBB19014.1	81.579	38	3.37e-13	73.9	Yasminevirus sp. GU-2018	hypothetical protein	QHB38613.1	52.632	38	5.4e-05	48.1	0	Flavobacterium phage vB_FspM_pippi8-1	structural protein
2784255390	VBB19014.1	81.579	38	3.37e-13	73.9	Yasminevirus sp. GU-2018	hypothetical protein	QDF16987.1	23.849	239	0.000202	47	0	Microbacterium phage TinyTimothy	minor tail protein
2784255390	VBB19014.1	81.579	38	3.37e-13	73.9	Yasminevirus sp. GU-2018	hypothetical protein	QBJ01056.1	34.375	96	0.000222	46.6	0	Aeromonas phage MJG	hypothetical protein
2784255390	VBB19014.1	81.579	38	3.37e-13	73.9	Yasminevirus sp. GU-2018	hypothetical protein	QGH78676.1	23.913	230	0.000227	46.6	0	Microbacterium phage Wesak	minor tail protein
2784255390	VBB19014.1	81.579	38	3.37e-13	73.9	Yasminevirus sp. GU-2018	hypothetical protein	ASR84026.1	26.619	139	0.000324	46.2	0	Arthrobacter phage Teacup	minor tail protein
2784255390	VBB19014.1	81.579	38	3.37e-13	73.9	Yasminevirus sp. GU-2018	hypothetical protein	ASM62297.1	25.899	139	0.000468	45.8	0	Arthrobacter phage Nightmare	minor tail protein
2784255390	VBB19014.1	81.579	38	3.37e-13	73.9	Yasminevirus sp. GU-2018	hypothetical protein	AWD90717.1	34.043	94	0.00058	45.4	0	Pseudomonas phage Achelous	structural protein
2784255390	VBB19014.1	81.579	38	3.37e-13	73.9	Yasminevirus sp. GU-2018	hypothetical protein	AWD90625.1	26.455	189	0.00076	45.1	0	Pseudomonas phage Njord	hypothetical protein
2784255390	VBB19014.1	81.579	38	3.37e-13	73.9	Yasminevirus sp. GU-2018	hypothetical protein	AUR99106.1	32.979	94	0.000582	44.3	0	Vibrio phage 1.262.O._10N.286.51.A9	hypothetical protein
2784255390	ADX06690.1	27.273	242	1.24e-10	67.4	Organic Lake phycodnavirus	putative phage tail collar domain family	AZF90167.1	30	180	6.19e-11	65.5	0	Phage 5P_1	hypothetical protein
2784255390	ADX06690.1	27.273	242	1.24e-10	67.4	Organic Lake phycodnavirus	putative phage tail collar domain family	AUS03041.1	31.132	106	4.13e-09	60.1	0	Vibrio phage 2.275.O._10N.286.54.E11	tail collar domain protein
2784255390	ADX06690.1	27.273	242	1.24e-10	67.4	Organic Lake phycodnavirus	putative phage tail collar domain family	BAQ90098.1	28.723	188	1.1e-08	59.7	0	uncultured Mediterranean phage uvMED	phage tail fiber-like protein
2784255390	ADX06690.1	27.273	242	1.24e-10	67.4	Organic Lake phycodnavirus	putative phage tail collar domain family	YP_214255.1	51.282	39	2.52e-07	56.2	0	Prochlorococcus phage P-SSM2	phage tail fiber-like protein
2784255390	ADX06690.1	27.273	242	1.24e-10	67.4	Organic Lake phycodnavirus	putative phage tail collar domain family	QHB49060.1	33.01	103	2.13e-07	54.7	0	Pseudomonas phage U47	putative tail fiber protein
2784255390	ADX06690.1	27.273	242	1.24e-10	67.4	Organic Lake phycodnavirus	putative phage tail collar domain family	AXF42100.1	33.673	98	1.11e-06	54.3	0	Synechococcus T7-like virus S-TIP37	hypothetical protein
2784255390	ADX06690.1	27.273	242	1.24e-10	67.4	Organic Lake phycodnavirus	putative phage tail collar domain family	ASV44019.1	28.736	174	1.84e-06	53.5	0	Salicola phage SCTP-2	hypothetical protein
2784255390	ADX06690.1	27.273	242	1.24e-10	67.4	Organic Lake phycodnavirus	putative phage tail collar domain family	AYJ73836.1	32.039	103	5.86e-07	53.1	0	Pseudomonas phage SaPL	tail fibers protein
2784255390	ADX06690.1	27.273	242	1.24e-10	67.4	Organic Lake phycodnavirus	putative phage tail collar domain family	YP_008857858.1	32.039	103	6.19e-07	53.1	0	Pseudomonas phage phiIBB-PAA2	hypothetical protein
2784255390	ADX06690.1	27.273	242	1.24e-10	67.4	Organic Lake phycodnavirus	putative phage tail collar domain family	AFD10690.1	32.039	103	7.06e-07	53.1	0	Pseudomonas phage MR299-2	hypothetical protein
2784255390	ADX06690.1	27.273	242	1.24e-10	67.4	Organic Lake phycodnavirus	putative phage tail collar domain family	QGH72303.1	60	40	1.79e-06	53.1	0	Podoviridae sp. ctg2L5	baseplate structural protein
2784255390	ADX06690.1	27.273	242	1.24e-10	67.4	Organic Lake phycodnavirus	putative phage tail collar domain family	YP_009210845.1	32.039	103	9.52e-07	52.8	0	Pseudomonas phage PhiCHU	putative tail constituent protein
2784255390	ADX06690.1	27.273	242	1.24e-10	67.4	Organic Lake phycodnavirus	putative phage tail collar domain family	CCM43491.1	31.068	103	2.22e-06	51.6	0	Pseudomonas phage vB_PaeP_C1-14_Or	hypothetical protein
2784255390	ADX06690.1	27.273	242	1.24e-10	67.4	Organic Lake phycodnavirus	putative phage tail collar domain family	AZF90169.1	32.609	92	2.84e-06	51.6	0	Phage 5P_1	tail fiber protein
2784255390	ADX06690.1	27.273	242	1.24e-10	67.4	Organic Lake phycodnavirus	putative phage tail collar domain family	BAX03417.1	29.412	153	5.92e-05	48.9	0	Azobacteroides phage ProJPt-Bp1	hypothetical protein
2784255390	ADX06690.1	27.273	242	1.24e-10	67.4	Organic Lake phycodnavirus	putative phage tail collar domain family	AWD90625.1	37.5	96	4.91e-05	48.5	0	Pseudomonas phage Njord	hypothetical protein
2784255390	ADX06690.1	27.273	242	1.24e-10	67.4	Organic Lake phycodnavirus	putative phage tail collar domain family	QHB38507.1	52.632	38	4.71e-05	48.1	0	Flavobacterium phage vB_FspM_lotta8-1	structural protein
2784255390	ADX06690.1	27.273	242	1.24e-10	67.4	Organic Lake phycodnavirus	putative phage tail collar domain family	QHB38613.1	52.632	38	5.4e-05	48.1	0	Flavobacterium phage vB_FspM_pippi8-1	structural protein
2784255390	ADX06690.1	27.273	242	1.24e-10	67.4	Organic Lake phycodnavirus	putative phage tail collar domain family	QDF16987.1	23.849	239	0.000202	47	0	Microbacterium phage TinyTimothy	minor tail protein
2784255390	ADX06690.1	27.273	242	1.24e-10	67.4	Organic Lake phycodnavirus	putative phage tail collar domain family	QBJ01056.1	34.375	96	0.000222	46.6	0	Aeromonas phage MJG	hypothetical protein
2784255390	ADX06690.1	27.273	242	1.24e-10	67.4	Organic Lake phycodnavirus	putative phage tail collar domain family	QGH78676.1	23.913	230	0.000227	46.6	0	Microbacterium phage Wesak	minor tail protein
2784255390	ADX06690.1	27.273	242	1.24e-10	67.4	Organic Lake phycodnavirus	putative phage tail collar domain family	ASR84026.1	26.619	139	0.000324	46.2	0	Arthrobacter phage Teacup	minor tail protein
2784255390	ADX06690.1	27.273	242	1.24e-10	67.4	Organic Lake phycodnavirus	putative phage tail collar domain family	ASM62297.1	25.899	139	0.000468	45.8	0	Arthrobacter phage Nightmare	minor tail protein
2784255390	ADX06690.1	27.273	242	1.24e-10	67.4	Organic Lake phycodnavirus	putative phage tail collar domain family	AWD90717.1	34.043	94	0.00058	45.4	0	Pseudomonas phage Achelous	structural protein
2784255390	ADX06690.1	27.273	242	1.24e-10	67.4	Organic Lake phycodnavirus	putative phage tail collar domain family	AWD90625.1	26.455	189	0.00076	45.1	0	Pseudomonas phage Njord	hypothetical protein
2784255390	ADX06690.1	27.273	242	1.24e-10	67.4	Organic Lake phycodnavirus	putative phage tail collar domain family	AUR99106.1	32.979	94	0.000582	44.3	0	Vibrio phage 1.262.O._10N.286.51.A9	hypothetical protein
2784255390	VBB18684.1	26.519	181	6.73e-10	63.9	Yasminevirus sp. GU-2018	hypothetical protein	AZF90167.1	30	180	6.19e-11	65.5	0	Phage 5P_1	hypothetical protein
2784255390	VBB18684.1	26.519	181	6.73e-10	63.9	Yasminevirus sp. GU-2018	hypothetical protein	AUS03041.1	31.132	106	4.13e-09	60.1	0	Vibrio phage 2.275.O._10N.286.54.E11	tail collar domain protein
2784255390	VBB18684.1	26.519	181	6.73e-10	63.9	Yasminevirus sp. GU-2018	hypothetical protein	BAQ90098.1	28.723	188	1.1e-08	59.7	0	uncultured Mediterranean phage uvMED	phage tail fiber-like protein
2784255390	VBB18684.1	26.519	181	6.73e-10	63.9	Yasminevirus sp. GU-2018	hypothetical protein	YP_214255.1	51.282	39	2.52e-07	56.2	0	Prochlorococcus phage P-SSM2	phage tail fiber-like protein
2784255390	VBB18684.1	26.519	181	6.73e-10	63.9	Yasminevirus sp. GU-2018	hypothetical protein	QHB49060.1	33.01	103	2.13e-07	54.7	0	Pseudomonas phage U47	putative tail fiber protein
2784255390	VBB18684.1	26.519	181	6.73e-10	63.9	Yasminevirus sp. GU-2018	hypothetical protein	AXF42100.1	33.673	98	1.11e-06	54.3	0	Synechococcus T7-like virus S-TIP37	hypothetical protein
2784255390	VBB18684.1	26.519	181	6.73e-10	63.9	Yasminevirus sp. GU-2018	hypothetical protein	ASV44019.1	28.736	174	1.84e-06	53.5	0	Salicola phage SCTP-2	hypothetical protein
2784255390	VBB18684.1	26.519	181	6.73e-10	63.9	Yasminevirus sp. GU-2018	hypothetical protein	AYJ73836.1	32.039	103	5.86e-07	53.1	0	Pseudomonas phage SaPL	tail fibers protein
2784255390	VBB18684.1	26.519	181	6.73e-10	63.9	Yasminevirus sp. GU-2018	hypothetical protein	YP_008857858.1	32.039	103	6.19e-07	53.1	0	Pseudomonas phage phiIBB-PAA2	hypothetical protein
2784255390	VBB18684.1	26.519	181	6.73e-10	63.9	Yasminevirus sp. GU-2018	hypothetical protein	AFD10690.1	32.039	103	7.06e-07	53.1	0	Pseudomonas phage MR299-2	hypothetical protein
2784255390	VBB18684.1	26.519	181	6.73e-10	63.9	Yasminevirus sp. GU-2018	hypothetical protein	QGH72303.1	60	40	1.79e-06	53.1	0	Podoviridae sp. ctg2L5	baseplate structural protein
2784255390	VBB18684.1	26.519	181	6.73e-10	63.9	Yasminevirus sp. GU-2018	hypothetical protein	YP_009210845.1	32.039	103	9.52e-07	52.8	0	Pseudomonas phage PhiCHU	putative tail constituent protein
2784255390	VBB18684.1	26.519	181	6.73e-10	63.9	Yasminevirus sp. GU-2018	hypothetical protein	CCM43491.1	31.068	103	2.22e-06	51.6	0	Pseudomonas phage vB_PaeP_C1-14_Or	hypothetical protein
2784255390	VBB18684.1	26.519	181	6.73e-10	63.9	Yasminevirus sp. GU-2018	hypothetical protein	AZF90169.1	32.609	92	2.84e-06	51.6	0	Phage 5P_1	tail fiber protein
2784255390	VBB18684.1	26.519	181	6.73e-10	63.9	Yasminevirus sp. GU-2018	hypothetical protein	BAX03417.1	29.412	153	5.92e-05	48.9	0	Azobacteroides phage ProJPt-Bp1	hypothetical protein
2784255390	VBB18684.1	26.519	181	6.73e-10	63.9	Yasminevirus sp. GU-2018	hypothetical protein	AWD90625.1	37.5	96	4.91e-05	48.5	0	Pseudomonas phage Njord	hypothetical protein
2784255390	VBB18684.1	26.519	181	6.73e-10	63.9	Yasminevirus sp. GU-2018	hypothetical protein	QHB38507.1	52.632	38	4.71e-05	48.1	0	Flavobacterium phage vB_FspM_lotta8-1	structural protein
2784255390	VBB18684.1	26.519	181	6.73e-10	63.9	Yasminevirus sp. GU-2018	hypothetical protein	QHB38613.1	52.632	38	5.4e-05	48.1	0	Flavobacterium phage vB_FspM_pippi8-1	structural protein
2784255390	VBB18684.1	26.519	181	6.73e-10	63.9	Yasminevirus sp. GU-2018	hypothetical protein	QDF16987.1	23.849	239	0.000202	47	0	Microbacterium phage TinyTimothy	minor tail protein
2784255390	VBB18684.1	26.519	181	6.73e-10	63.9	Yasminevirus sp. GU-2018	hypothetical protein	QBJ01056.1	34.375	96	0.000222	46.6	0	Aeromonas phage MJG	hypothetical protein
2784255390	VBB18684.1	26.519	181	6.73e-10	63.9	Yasminevirus sp. GU-2018	hypothetical protein	QGH78676.1	23.913	230	0.000227	46.6	0	Microbacterium phage Wesak	minor tail protein
2784255390	VBB18684.1	26.519	181	6.73e-10	63.9	Yasminevirus sp. GU-2018	hypothetical protein	ASR84026.1	26.619	139	0.000324	46.2	0	Arthrobacter phage Teacup	minor tail protein
2784255390	VBB18684.1	26.519	181	6.73e-10	63.9	Yasminevirus sp. GU-2018	hypothetical protein	ASM62297.1	25.899	139	0.000468	45.8	0	Arthrobacter phage Nightmare	minor tail protein
2784255390	VBB18684.1	26.519	181	6.73e-10	63.9	Yasminevirus sp. GU-2018	hypothetical protein	AWD90717.1	34.043	94	0.00058	45.4	0	Pseudomonas phage Achelous	structural protein
2784255390	VBB18684.1	26.519	181	6.73e-10	63.9	Yasminevirus sp. GU-2018	hypothetical protein	AWD90625.1	26.455	189	0.00076	45.1	0	Pseudomonas phage Njord	hypothetical protein
2784255390	VBB18684.1	26.519	181	6.73e-10	63.9	Yasminevirus sp. GU-2018	hypothetical protein	AUR99106.1	32.979	94	0.000582	44.3	0	Vibrio phage 1.262.O._10N.286.51.A9	hypothetical protein
2784255390	AYV76022.1	65	40	5.25e-09	61.2	Terrestrivirus sp.	hypothetical protein	AZF90167.1	30	180	6.19e-11	65.5	0	Phage 5P_1	hypothetical protein
2784255390	AYV76022.1	65	40	5.25e-09	61.2	Terrestrivirus sp.	hypothetical protein	AUS03041.1	31.132	106	4.13e-09	60.1	0	Vibrio phage 2.275.O._10N.286.54.E11	tail collar domain protein
2784255390	AYV76022.1	65	40	5.25e-09	61.2	Terrestrivirus sp.	hypothetical protein	BAQ90098.1	28.723	188	1.1e-08	59.7	0	uncultured Mediterranean phage uvMED	phage tail fiber-like protein
2784255390	AYV76022.1	65	40	5.25e-09	61.2	Terrestrivirus sp.	hypothetical protein	YP_214255.1	51.282	39	2.52e-07	56.2	0	Prochlorococcus phage P-SSM2	phage tail fiber-like protein
2784255390	AYV76022.1	65	40	5.25e-09	61.2	Terrestrivirus sp.	hypothetical protein	QHB49060.1	33.01	103	2.13e-07	54.7	0	Pseudomonas phage U47	putative tail fiber protein
2784255390	AYV76022.1	65	40	5.25e-09	61.2	Terrestrivirus sp.	hypothetical protein	AXF42100.1	33.673	98	1.11e-06	54.3	0	Synechococcus T7-like virus S-TIP37	hypothetical protein
2784255390	AYV76022.1	65	40	5.25e-09	61.2	Terrestrivirus sp.	hypothetical protein	ASV44019.1	28.736	174	1.84e-06	53.5	0	Salicola phage SCTP-2	hypothetical protein
2784255390	AYV76022.1	65	40	5.25e-09	61.2	Terrestrivirus sp.	hypothetical protein	AYJ73836.1	32.039	103	5.86e-07	53.1	0	Pseudomonas phage SaPL	tail fibers protein
2784255390	AYV76022.1	65	40	5.25e-09	61.2	Terrestrivirus sp.	hypothetical protein	YP_008857858.1	32.039	103	6.19e-07	53.1	0	Pseudomonas phage phiIBB-PAA2	hypothetical protein
2784255390	AYV76022.1	65	40	5.25e-09	61.2	Terrestrivirus sp.	hypothetical protein	AFD10690.1	32.039	103	7.06e-07	53.1	0	Pseudomonas phage MR299-2	hypothetical protein
2784255390	AYV76022.1	65	40	5.25e-09	61.2	Terrestrivirus sp.	hypothetical protein	QGH72303.1	60	40	1.79e-06	53.1	0	Podoviridae sp. ctg2L5	baseplate structural protein
2784255390	AYV76022.1	65	40	5.25e-09	61.2	Terrestrivirus sp.	hypothetical protein	YP_009210845.1	32.039	103	9.52e-07	52.8	0	Pseudomonas phage PhiCHU	putative tail constituent protein
2784255390	AYV76022.1	65	40	5.25e-09	61.2	Terrestrivirus sp.	hypothetical protein	CCM43491.1	31.068	103	2.22e-06	51.6	0	Pseudomonas phage vB_PaeP_C1-14_Or	hypothetical protein
2784255390	AYV76022.1	65	40	5.25e-09	61.2	Terrestrivirus sp.	hypothetical protein	AZF90169.1	32.609	92	2.84e-06	51.6	0	Phage 5P_1	tail fiber protein
2784255390	AYV76022.1	65	40	5.25e-09	61.2	Terrestrivirus sp.	hypothetical protein	BAX03417.1	29.412	153	5.92e-05	48.9	0	Azobacteroides phage ProJPt-Bp1	hypothetical protein
2784255390	AYV76022.1	65	40	5.25e-09	61.2	Terrestrivirus sp.	hypothetical protein	AWD90625.1	37.5	96	4.91e-05	48.5	0	Pseudomonas phage Njord	hypothetical protein
2784255390	AYV76022.1	65	40	5.25e-09	61.2	Terrestrivirus sp.	hypothetical protein	QHB38507.1	52.632	38	4.71e-05	48.1	0	Flavobacterium phage vB_FspM_lotta8-1	structural protein
2784255390	AYV76022.1	65	40	5.25e-09	61.2	Terrestrivirus sp.	hypothetical protein	QHB38613.1	52.632	38	5.4e-05	48.1	0	Flavobacterium phage vB_FspM_pippi8-1	structural protein
2784255390	AYV76022.1	65	40	5.25e-09	61.2	Terrestrivirus sp.	hypothetical protein	QDF16987.1	23.849	239	0.000202	47	0	Microbacterium phage TinyTimothy	minor tail protein
2784255390	AYV76022.1	65	40	5.25e-09	61.2	Terrestrivirus sp.	hypothetical protein	QBJ01056.1	34.375	96	0.000222	46.6	0	Aeromonas phage MJG	hypothetical protein
2784255390	AYV76022.1	65	40	5.25e-09	61.2	Terrestrivirus sp.	hypothetical protein	QGH78676.1	23.913	230	0.000227	46.6	0	Microbacterium phage Wesak	minor tail protein
2784255390	AYV76022.1	65	40	5.25e-09	61.2	Terrestrivirus sp.	hypothetical protein	ASR84026.1	26.619	139	0.000324	46.2	0	Arthrobacter phage Teacup	minor tail protein
2784255390	AYV76022.1	65	40	5.25e-09	61.2	Terrestrivirus sp.	hypothetical protein	ASM62297.1	25.899	139	0.000468	45.8	0	Arthrobacter phage Nightmare	minor tail protein
2784255390	AYV76022.1	65	40	5.25e-09	61.2	Terrestrivirus sp.	hypothetical protein	AWD90717.1	34.043	94	0.00058	45.4	0	Pseudomonas phage Achelous	structural protein
2784255390	AYV76022.1	65	40	5.25e-09	61.2	Terrestrivirus sp.	hypothetical protein	AWD90625.1	26.455	189	0.00076	45.1	0	Pseudomonas phage Njord	hypothetical protein
2784255390	AYV76022.1	65	40	5.25e-09	61.2	Terrestrivirus sp.	hypothetical protein	AUR99106.1	32.979	94	0.000582	44.3	0	Vibrio phage 1.262.O._10N.286.51.A9	hypothetical protein
2784255390	YP_008052415.1	30.435	92	2.22e-06	55.8	Phaeocystis globosa virus	phage tail collar domain family protein	AZF90167.1	30	180	6.19e-11	65.5	0	Phage 5P_1	hypothetical protein
2784255390	YP_008052415.1	30.435	92	2.22e-06	55.8	Phaeocystis globosa virus	phage tail collar domain family protein	AUS03041.1	31.132	106	4.13e-09	60.1	0	Vibrio phage 2.275.O._10N.286.54.E11	tail collar domain protein
2784255390	YP_008052415.1	30.435	92	2.22e-06	55.8	Phaeocystis globosa virus	phage tail collar domain family protein	BAQ90098.1	28.723	188	1.1e-08	59.7	0	uncultured Mediterranean phage uvMED	phage tail fiber-like protein
2784255390	YP_008052415.1	30.435	92	2.22e-06	55.8	Phaeocystis globosa virus	phage tail collar domain family protein	YP_214255.1	51.282	39	2.52e-07	56.2	0	Prochlorococcus phage P-SSM2	phage tail fiber-like protein
2784255390	YP_008052415.1	30.435	92	2.22e-06	55.8	Phaeocystis globosa virus	phage tail collar domain family protein	QHB49060.1	33.01	103	2.13e-07	54.7	0	Pseudomonas phage U47	putative tail fiber protein
2784255390	YP_008052415.1	30.435	92	2.22e-06	55.8	Phaeocystis globosa virus	phage tail collar domain family protein	AXF42100.1	33.673	98	1.11e-06	54.3	0	Synechococcus T7-like virus S-TIP37	hypothetical protein
2784255390	YP_008052415.1	30.435	92	2.22e-06	55.8	Phaeocystis globosa virus	phage tail collar domain family protein	ASV44019.1	28.736	174	1.84e-06	53.5	0	Salicola phage SCTP-2	hypothetical protein
2784255390	YP_008052415.1	30.435	92	2.22e-06	55.8	Phaeocystis globosa virus	phage tail collar domain family protein	AYJ73836.1	32.039	103	5.86e-07	53.1	0	Pseudomonas phage SaPL	tail fibers protein
2784255390	YP_008052415.1	30.435	92	2.22e-06	55.8	Phaeocystis globosa virus	phage tail collar domain family protein	YP_008857858.1	32.039	103	6.19e-07	53.1	0	Pseudomonas phage phiIBB-PAA2	hypothetical protein
2784255390	YP_008052415.1	30.435	92	2.22e-06	55.8	Phaeocystis globosa virus	phage tail collar domain family protein	AFD10690.1	32.039	103	7.06e-07	53.1	0	Pseudomonas phage MR299-2	hypothetical protein
2784255390	YP_008052415.1	30.435	92	2.22e-06	55.8	Phaeocystis globosa virus	phage tail collar domain family protein	QGH72303.1	60	40	1.79e-06	53.1	0	Podoviridae sp. ctg2L5	baseplate structural protein
2784255390	YP_008052415.1	30.435	92	2.22e-06	55.8	Phaeocystis globosa virus	phage tail collar domain family protein	YP_009210845.1	32.039	103	9.52e-07	52.8	0	Pseudomonas phage PhiCHU	putative tail constituent protein
2784255390	YP_008052415.1	30.435	92	2.22e-06	55.8	Phaeocystis globosa virus	phage tail collar domain family protein	CCM43491.1	31.068	103	2.22e-06	51.6	0	Pseudomonas phage vB_PaeP_C1-14_Or	hypothetical protein
2784255390	YP_008052415.1	30.435	92	2.22e-06	55.8	Phaeocystis globosa virus	phage tail collar domain family protein	AZF90169.1	32.609	92	2.84e-06	51.6	0	Phage 5P_1	tail fiber protein
2784255390	YP_008052415.1	30.435	92	2.22e-06	55.8	Phaeocystis globosa virus	phage tail collar domain family protein	BAX03417.1	29.412	153	5.92e-05	48.9	0	Azobacteroides phage ProJPt-Bp1	hypothetical protein
2784255390	YP_008052415.1	30.435	92	2.22e-06	55.8	Phaeocystis globosa virus	phage tail collar domain family protein	AWD90625.1	37.5	96	4.91e-05	48.5	0	Pseudomonas phage Njord	hypothetical protein
2784255390	YP_008052415.1	30.435	92	2.22e-06	55.8	Phaeocystis globosa virus	phage tail collar domain family protein	QHB38507.1	52.632	38	4.71e-05	48.1	0	Flavobacterium phage vB_FspM_lotta8-1	structural protein
2784255390	YP_008052415.1	30.435	92	2.22e-06	55.8	Phaeocystis globosa virus	phage tail collar domain family protein	QHB38613.1	52.632	38	5.4e-05	48.1	0	Flavobacterium phage vB_FspM_pippi8-1	structural protein
2784255390	YP_008052415.1	30.435	92	2.22e-06	55.8	Phaeocystis globosa virus	phage tail collar domain family protein	QDF16987.1	23.849	239	0.000202	47	0	Microbacterium phage TinyTimothy	minor tail protein
2784255390	YP_008052415.1	30.435	92	2.22e-06	55.8	Phaeocystis globosa virus	phage tail collar domain family protein	QBJ01056.1	34.375	96	0.000222	46.6	0	Aeromonas phage MJG	hypothetical protein
2784255390	YP_008052415.1	30.435	92	2.22e-06	55.8	Phaeocystis globosa virus	phage tail collar domain family protein	QGH78676.1	23.913	230	0.000227	46.6	0	Microbacterium phage Wesak	minor tail protein
2784255390	YP_008052415.1	30.435	92	2.22e-06	55.8	Phaeocystis globosa virus	phage tail collar domain family protein	ASR84026.1	26.619	139	0.000324	46.2	0	Arthrobacter phage Teacup	minor tail protein
2784255390	YP_008052415.1	30.435	92	2.22e-06	55.8	Phaeocystis globosa virus	phage tail collar domain family protein	ASM62297.1	25.899	139	0.000468	45.8	0	Arthrobacter phage Nightmare	minor tail protein
2784255390	YP_008052415.1	30.435	92	2.22e-06	55.8	Phaeocystis globosa virus	phage tail collar domain family protein	AWD90717.1	34.043	94	0.00058	45.4	0	Pseudomonas phage Achelous	structural protein
2784255390	YP_008052415.1	30.435	92	2.22e-06	55.8	Phaeocystis globosa virus	phage tail collar domain family protein	AWD90625.1	26.455	189	0.00076	45.1	0	Pseudomonas phage Njord	hypothetical protein
2784255390	YP_008052415.1	30.435	92	2.22e-06	55.8	Phaeocystis globosa virus	phage tail collar domain family protein	AUR99106.1	32.979	94	0.000582	44.3	0	Vibrio phage 1.262.O._10N.286.51.A9	hypothetical protein
2784255390	QBK89126.1	28.272	191	5.99e-07	55.5	Mimivirus LCMiAC02	tail collar domain protein	AZF90167.1	30	180	6.19e-11	65.5	0	Phage 5P_1	hypothetical protein
2784255390	QBK89126.1	28.272	191	5.99e-07	55.5	Mimivirus LCMiAC02	tail collar domain protein	AUS03041.1	31.132	106	4.13e-09	60.1	0	Vibrio phage 2.275.O._10N.286.54.E11	tail collar domain protein
2784255390	QBK89126.1	28.272	191	5.99e-07	55.5	Mimivirus LCMiAC02	tail collar domain protein	BAQ90098.1	28.723	188	1.1e-08	59.7	0	uncultured Mediterranean phage uvMED	phage tail fiber-like protein
2784255390	QBK89126.1	28.272	191	5.99e-07	55.5	Mimivirus LCMiAC02	tail collar domain protein	YP_214255.1	51.282	39	2.52e-07	56.2	0	Prochlorococcus phage P-SSM2	phage tail fiber-like protein
2784255390	QBK89126.1	28.272	191	5.99e-07	55.5	Mimivirus LCMiAC02	tail collar domain protein	QHB49060.1	33.01	103	2.13e-07	54.7	0	Pseudomonas phage U47	putative tail fiber protein
2784255390	QBK89126.1	28.272	191	5.99e-07	55.5	Mimivirus LCMiAC02	tail collar domain protein	AXF42100.1	33.673	98	1.11e-06	54.3	0	Synechococcus T7-like virus S-TIP37	hypothetical protein
2784255390	QBK89126.1	28.272	191	5.99e-07	55.5	Mimivirus LCMiAC02	tail collar domain protein	ASV44019.1	28.736	174	1.84e-06	53.5	0	Salicola phage SCTP-2	hypothetical protein
2784255390	QBK89126.1	28.272	191	5.99e-07	55.5	Mimivirus LCMiAC02	tail collar domain protein	AYJ73836.1	32.039	103	5.86e-07	53.1	0	Pseudomonas phage SaPL	tail fibers protein
2784255390	QBK89126.1	28.272	191	5.99e-07	55.5	Mimivirus LCMiAC02	tail collar domain protein	YP_008857858.1	32.039	103	6.19e-07	53.1	0	Pseudomonas phage phiIBB-PAA2	hypothetical protein
2784255390	QBK89126.1	28.272	191	5.99e-07	55.5	Mimivirus LCMiAC02	tail collar domain protein	AFD10690.1	32.039	103	7.06e-07	53.1	0	Pseudomonas phage MR299-2	hypothetical protein
2784255390	QBK89126.1	28.272	191	5.99e-07	55.5	Mimivirus LCMiAC02	tail collar domain protein	QGH72303.1	60	40	1.79e-06	53.1	0	Podoviridae sp. ctg2L5	baseplate structural protein
2784255390	QBK89126.1	28.272	191	5.99e-07	55.5	Mimivirus LCMiAC02	tail collar domain protein	YP_009210845.1	32.039	103	9.52e-07	52.8	0	Pseudomonas phage PhiCHU	putative tail constituent protein
2784255390	QBK89126.1	28.272	191	5.99e-07	55.5	Mimivirus LCMiAC02	tail collar domain protein	CCM43491.1	31.068	103	2.22e-06	51.6	0	Pseudomonas phage vB_PaeP_C1-14_Or	hypothetical protein
2784255390	QBK89126.1	28.272	191	5.99e-07	55.5	Mimivirus LCMiAC02	tail collar domain protein	AZF90169.1	32.609	92	2.84e-06	51.6	0	Phage 5P_1	tail fiber protein
2784255390	QBK89126.1	28.272	191	5.99e-07	55.5	Mimivirus LCMiAC02	tail collar domain protein	BAX03417.1	29.412	153	5.92e-05	48.9	0	Azobacteroides phage ProJPt-Bp1	hypothetical protein
2784255390	QBK89126.1	28.272	191	5.99e-07	55.5	Mimivirus LCMiAC02	tail collar domain protein	AWD90625.1	37.5	96	4.91e-05	48.5	0	Pseudomonas phage Njord	hypothetical protein
2784255390	QBK89126.1	28.272	191	5.99e-07	55.5	Mimivirus LCMiAC02	tail collar domain protein	QHB38507.1	52.632	38	4.71e-05	48.1	0	Flavobacterium phage vB_FspM_lotta8-1	structural protein
2784255390	QBK89126.1	28.272	191	5.99e-07	55.5	Mimivirus LCMiAC02	tail collar domain protein	QHB38613.1	52.632	38	5.4e-05	48.1	0	Flavobacterium phage vB_FspM_pippi8-1	structural protein
2784255390	QBK89126.1	28.272	191	5.99e-07	55.5	Mimivirus LCMiAC02	tail collar domain protein	QDF16987.1	23.849	239	0.000202	47	0	Microbacterium phage TinyTimothy	minor tail protein
2784255390	QBK89126.1	28.272	191	5.99e-07	55.5	Mimivirus LCMiAC02	tail collar domain protein	QBJ01056.1	34.375	96	0.000222	46.6	0	Aeromonas phage MJG	hypothetical protein
2784255390	QBK89126.1	28.272	191	5.99e-07	55.5	Mimivirus LCMiAC02	tail collar domain protein	QGH78676.1	23.913	230	0.000227	46.6	0	Microbacterium phage Wesak	minor tail protein
2784255390	QBK89126.1	28.272	191	5.99e-07	55.5	Mimivirus LCMiAC02	tail collar domain protein	ASR84026.1	26.619	139	0.000324	46.2	0	Arthrobacter phage Teacup	minor tail protein
2784255390	QBK89126.1	28.272	191	5.99e-07	55.5	Mimivirus LCMiAC02	tail collar domain protein	ASM62297.1	25.899	139	0.000468	45.8	0	Arthrobacter phage Nightmare	minor tail protein
2784255390	QBK89126.1	28.272	191	5.99e-07	55.5	Mimivirus LCMiAC02	tail collar domain protein	AWD90717.1	34.043	94	0.00058	45.4	0	Pseudomonas phage Achelous	structural protein
2784255390	QBK89126.1	28.272	191	5.99e-07	55.5	Mimivirus LCMiAC02	tail collar domain protein	AWD90625.1	26.455	189	0.00076	45.1	0	Pseudomonas phage Njord	hypothetical protein
2784255390	QBK89126.1	28.272	191	5.99e-07	55.5	Mimivirus LCMiAC02	tail collar domain protein	AUR99106.1	32.979	94	0.000582	44.3	0	Vibrio phage 1.262.O._10N.286.51.A9	hypothetical protein
2784255390	ANG08575.1	24.719	178	5.04e-06	54.7	Equine adenovirus 1	fiber protein	AZF90167.1	30	180	6.19e-11	65.5	0	Phage 5P_1	hypothetical protein
2784255390	ANG08575.1	24.719	178	5.04e-06	54.7	Equine adenovirus 1	fiber protein	AUS03041.1	31.132	106	4.13e-09	60.1	0	Vibrio phage 2.275.O._10N.286.54.E11	tail collar domain protein
2784255390	ANG08575.1	24.719	178	5.04e-06	54.7	Equine adenovirus 1	fiber protein	BAQ90098.1	28.723	188	1.1e-08	59.7	0	uncultured Mediterranean phage uvMED	phage tail fiber-like protein
2784255390	ANG08575.1	24.719	178	5.04e-06	54.7	Equine adenovirus 1	fiber protein	YP_214255.1	51.282	39	2.52e-07	56.2	0	Prochlorococcus phage P-SSM2	phage tail fiber-like protein
2784255390	ANG08575.1	24.719	178	5.04e-06	54.7	Equine adenovirus 1	fiber protein	QHB49060.1	33.01	103	2.13e-07	54.7	0	Pseudomonas phage U47	putative tail fiber protein
2784255390	ANG08575.1	24.719	178	5.04e-06	54.7	Equine adenovirus 1	fiber protein	AXF42100.1	33.673	98	1.11e-06	54.3	0	Synechococcus T7-like virus S-TIP37	hypothetical protein
2784255390	ANG08575.1	24.719	178	5.04e-06	54.7	Equine adenovirus 1	fiber protein	ASV44019.1	28.736	174	1.84e-06	53.5	0	Salicola phage SCTP-2	hypothetical protein
2784255390	ANG08575.1	24.719	178	5.04e-06	54.7	Equine adenovirus 1	fiber protein	AYJ73836.1	32.039	103	5.86e-07	53.1	0	Pseudomonas phage SaPL	tail fibers protein
2784255390	ANG08575.1	24.719	178	5.04e-06	54.7	Equine adenovirus 1	fiber protein	YP_008857858.1	32.039	103	6.19e-07	53.1	0	Pseudomonas phage phiIBB-PAA2	hypothetical protein
2784255390	ANG08575.1	24.719	178	5.04e-06	54.7	Equine adenovirus 1	fiber protein	AFD10690.1	32.039	103	7.06e-07	53.1	0	Pseudomonas phage MR299-2	hypothetical protein
2784255390	ANG08575.1	24.719	178	5.04e-06	54.7	Equine adenovirus 1	fiber protein	QGH72303.1	60	40	1.79e-06	53.1	0	Podoviridae sp. ctg2L5	baseplate structural protein
2784255390	ANG08575.1	24.719	178	5.04e-06	54.7	Equine adenovirus 1	fiber protein	YP_009210845.1	32.039	103	9.52e-07	52.8	0	Pseudomonas phage PhiCHU	putative tail constituent protein
2784255390	ANG08575.1	24.719	178	5.04e-06	54.7	Equine adenovirus 1	fiber protein	CCM43491.1	31.068	103	2.22e-06	51.6	0	Pseudomonas phage vB_PaeP_C1-14_Or	hypothetical protein
2784255390	ANG08575.1	24.719	178	5.04e-06	54.7	Equine adenovirus 1	fiber protein	AZF90169.1	32.609	92	2.84e-06	51.6	0	Phage 5P_1	tail fiber protein
2784255390	ANG08575.1	24.719	178	5.04e-06	54.7	Equine adenovirus 1	fiber protein	BAX03417.1	29.412	153	5.92e-05	48.9	0	Azobacteroides phage ProJPt-Bp1	hypothetical protein
2784255390	ANG08575.1	24.719	178	5.04e-06	54.7	Equine adenovirus 1	fiber protein	AWD90625.1	37.5	96	4.91e-05	48.5	0	Pseudomonas phage Njord	hypothetical protein
2784255390	ANG08575.1	24.719	178	5.04e-06	54.7	Equine adenovirus 1	fiber protein	QHB38507.1	52.632	38	4.71e-05	48.1	0	Flavobacterium phage vB_FspM_lotta8-1	structural protein
2784255390	ANG08575.1	24.719	178	5.04e-06	54.7	Equine adenovirus 1	fiber protein	QHB38613.1	52.632	38	5.4e-05	48.1	0	Flavobacterium phage vB_FspM_pippi8-1	structural protein
2784255390	ANG08575.1	24.719	178	5.04e-06	54.7	Equine adenovirus 1	fiber protein	QDF16987.1	23.849	239	0.000202	47	0	Microbacterium phage TinyTimothy	minor tail protein
2784255390	ANG08575.1	24.719	178	5.04e-06	54.7	Equine adenovirus 1	fiber protein	QBJ01056.1	34.375	96	0.000222	46.6	0	Aeromonas phage MJG	hypothetical protein
2784255390	ANG08575.1	24.719	178	5.04e-06	54.7	Equine adenovirus 1	fiber protein	QGH78676.1	23.913	230	0.000227	46.6	0	Microbacterium phage Wesak	minor tail protein
2784255390	ANG08575.1	24.719	178	5.04e-06	54.7	Equine adenovirus 1	fiber protein	ASR84026.1	26.619	139	0.000324	46.2	0	Arthrobacter phage Teacup	minor tail protein
2784255390	ANG08575.1	24.719	178	5.04e-06	54.7	Equine adenovirus 1	fiber protein	ASM62297.1	25.899	139	0.000468	45.8	0	Arthrobacter phage Nightmare	minor tail protein
2784255390	ANG08575.1	24.719	178	5.04e-06	54.7	Equine adenovirus 1	fiber protein	AWD90717.1	34.043	94	0.00058	45.4	0	Pseudomonas phage Achelous	structural protein
2784255390	ANG08575.1	24.719	178	5.04e-06	54.7	Equine adenovirus 1	fiber protein	AWD90625.1	26.455	189	0.00076	45.1	0	Pseudomonas phage Njord	hypothetical protein
2784255390	ANG08575.1	24.719	178	5.04e-06	54.7	Equine adenovirus 1	fiber protein	AUR99106.1	32.979	94	0.000582	44.3	0	Vibrio phage 1.262.O._10N.286.51.A9	hypothetical protein
2784255390	YP_009388329.1	27.811	169	9.7e-05	50.4	Bat mastadenovirus WIV18	fiber	AZF90167.1	30	180	6.19e-11	65.5	0	Phage 5P_1	hypothetical protein
2784255390	YP_009388329.1	27.811	169	9.7e-05	50.4	Bat mastadenovirus WIV18	fiber	AUS03041.1	31.132	106	4.13e-09	60.1	0	Vibrio phage 2.275.O._10N.286.54.E11	tail collar domain protein
2784255390	YP_009388329.1	27.811	169	9.7e-05	50.4	Bat mastadenovirus WIV18	fiber	BAQ90098.1	28.723	188	1.1e-08	59.7	0	uncultured Mediterranean phage uvMED	phage tail fiber-like protein
2784255390	YP_009388329.1	27.811	169	9.7e-05	50.4	Bat mastadenovirus WIV18	fiber	YP_214255.1	51.282	39	2.52e-07	56.2	0	Prochlorococcus phage P-SSM2	phage tail fiber-like protein
2784255390	YP_009388329.1	27.811	169	9.7e-05	50.4	Bat mastadenovirus WIV18	fiber	QHB49060.1	33.01	103	2.13e-07	54.7	0	Pseudomonas phage U47	putative tail fiber protein
2784255390	YP_009388329.1	27.811	169	9.7e-05	50.4	Bat mastadenovirus WIV18	fiber	AXF42100.1	33.673	98	1.11e-06	54.3	0	Synechococcus T7-like virus S-TIP37	hypothetical protein
2784255390	YP_009388329.1	27.811	169	9.7e-05	50.4	Bat mastadenovirus WIV18	fiber	ASV44019.1	28.736	174	1.84e-06	53.5	0	Salicola phage SCTP-2	hypothetical protein
2784255390	YP_009388329.1	27.811	169	9.7e-05	50.4	Bat mastadenovirus WIV18	fiber	AYJ73836.1	32.039	103	5.86e-07	53.1	0	Pseudomonas phage SaPL	tail fibers protein
2784255390	YP_009388329.1	27.811	169	9.7e-05	50.4	Bat mastadenovirus WIV18	fiber	YP_008857858.1	32.039	103	6.19e-07	53.1	0	Pseudomonas phage phiIBB-PAA2	hypothetical protein
2784255390	YP_009388329.1	27.811	169	9.7e-05	50.4	Bat mastadenovirus WIV18	fiber	AFD10690.1	32.039	103	7.06e-07	53.1	0	Pseudomonas phage MR299-2	hypothetical protein
2784255390	YP_009388329.1	27.811	169	9.7e-05	50.4	Bat mastadenovirus WIV18	fiber	QGH72303.1	60	40	1.79e-06	53.1	0	Podoviridae sp. ctg2L5	baseplate structural protein
2784255390	YP_009388329.1	27.811	169	9.7e-05	50.4	Bat mastadenovirus WIV18	fiber	YP_009210845.1	32.039	103	9.52e-07	52.8	0	Pseudomonas phage PhiCHU	putative tail constituent protein
2784255390	YP_009388329.1	27.811	169	9.7e-05	50.4	Bat mastadenovirus WIV18	fiber	CCM43491.1	31.068	103	2.22e-06	51.6	0	Pseudomonas phage vB_PaeP_C1-14_Or	hypothetical protein
2784255390	YP_009388329.1	27.811	169	9.7e-05	50.4	Bat mastadenovirus WIV18	fiber	AZF90169.1	32.609	92	2.84e-06	51.6	0	Phage 5P_1	tail fiber protein
2784255390	YP_009388329.1	27.811	169	9.7e-05	50.4	Bat mastadenovirus WIV18	fiber	BAX03417.1	29.412	153	5.92e-05	48.9	0	Azobacteroides phage ProJPt-Bp1	hypothetical protein
2784255390	YP_009388329.1	27.811	169	9.7e-05	50.4	Bat mastadenovirus WIV18	fiber	AWD90625.1	37.5	96	4.91e-05	48.5	0	Pseudomonas phage Njord	hypothetical protein
2784255390	YP_009388329.1	27.811	169	9.7e-05	50.4	Bat mastadenovirus WIV18	fiber	QHB38507.1	52.632	38	4.71e-05	48.1	0	Flavobacterium phage vB_FspM_lotta8-1	structural protein
2784255390	YP_009388329.1	27.811	169	9.7e-05	50.4	Bat mastadenovirus WIV18	fiber	QHB38613.1	52.632	38	5.4e-05	48.1	0	Flavobacterium phage vB_FspM_pippi8-1	structural protein
2784255390	YP_009388329.1	27.811	169	9.7e-05	50.4	Bat mastadenovirus WIV18	fiber	QDF16987.1	23.849	239	0.000202	47	0	Microbacterium phage TinyTimothy	minor tail protein
2784255390	YP_009388329.1	27.811	169	9.7e-05	50.4	Bat mastadenovirus WIV18	fiber	QBJ01056.1	34.375	96	0.000222	46.6	0	Aeromonas phage MJG	hypothetical protein
2784255390	YP_009388329.1	27.811	169	9.7e-05	50.4	Bat mastadenovirus WIV18	fiber	QGH78676.1	23.913	230	0.000227	46.6	0	Microbacterium phage Wesak	minor tail protein
2784255390	YP_009388329.1	27.811	169	9.7e-05	50.4	Bat mastadenovirus WIV18	fiber	ASR84026.1	26.619	139	0.000324	46.2	0	Arthrobacter phage Teacup	minor tail protein
2784255390	YP_009388329.1	27.811	169	9.7e-05	50.4	Bat mastadenovirus WIV18	fiber	ASM62297.1	25.899	139	0.000468	45.8	0	Arthrobacter phage Nightmare	minor tail protein
2784255390	YP_009388329.1	27.811	169	9.7e-05	50.4	Bat mastadenovirus WIV18	fiber	AWD90717.1	34.043	94	0.00058	45.4	0	Pseudomonas phage Achelous	structural protein
2784255390	YP_009388329.1	27.811	169	9.7e-05	50.4	Bat mastadenovirus WIV18	fiber	AWD90625.1	26.455	189	0.00076	45.1	0	Pseudomonas phage Njord	hypothetical protein
2784255390	YP_009388329.1	27.811	169	9.7e-05	50.4	Bat mastadenovirus WIV18	fiber	AUR99106.1	32.979	94	0.000582	44.3	0	Vibrio phage 1.262.O._10N.286.51.A9	hypothetical protein
2784255390	AUG71737.1	22.148	149	0.000857	46.2	Rhesus adenovirus 60	short fiber 1	AZF90167.1	30	180	6.19e-11	65.5	0	Phage 5P_1	hypothetical protein
2784255390	AUG71737.1	22.148	149	0.000857	46.2	Rhesus adenovirus 60	short fiber 1	AUS03041.1	31.132	106	4.13e-09	60.1	0	Vibrio phage 2.275.O._10N.286.54.E11	tail collar domain protein
2784255390	AUG71737.1	22.148	149	0.000857	46.2	Rhesus adenovirus 60	short fiber 1	BAQ90098.1	28.723	188	1.1e-08	59.7	0	uncultured Mediterranean phage uvMED	phage tail fiber-like protein
2784255390	AUG71737.1	22.148	149	0.000857	46.2	Rhesus adenovirus 60	short fiber 1	YP_214255.1	51.282	39	2.52e-07	56.2	0	Prochlorococcus phage P-SSM2	phage tail fiber-like protein
2784255390	AUG71737.1	22.148	149	0.000857	46.2	Rhesus adenovirus 60	short fiber 1	QHB49060.1	33.01	103	2.13e-07	54.7	0	Pseudomonas phage U47	putative tail fiber protein
2784255390	AUG71737.1	22.148	149	0.000857	46.2	Rhesus adenovirus 60	short fiber 1	AXF42100.1	33.673	98	1.11e-06	54.3	0	Synechococcus T7-like virus S-TIP37	hypothetical protein
2784255390	AUG71737.1	22.148	149	0.000857	46.2	Rhesus adenovirus 60	short fiber 1	ASV44019.1	28.736	174	1.84e-06	53.5	0	Salicola phage SCTP-2	hypothetical protein
2784255390	AUG71737.1	22.148	149	0.000857	46.2	Rhesus adenovirus 60	short fiber 1	AYJ73836.1	32.039	103	5.86e-07	53.1	0	Pseudomonas phage SaPL	tail fibers protein
2784255390	AUG71737.1	22.148	149	0.000857	46.2	Rhesus adenovirus 60	short fiber 1	YP_008857858.1	32.039	103	6.19e-07	53.1	0	Pseudomonas phage phiIBB-PAA2	hypothetical protein
2784255390	AUG71737.1	22.148	149	0.000857	46.2	Rhesus adenovirus 60	short fiber 1	AFD10690.1	32.039	103	7.06e-07	53.1	0	Pseudomonas phage MR299-2	hypothetical protein
2784255390	AUG71737.1	22.148	149	0.000857	46.2	Rhesus adenovirus 60	short fiber 1	QGH72303.1	60	40	1.79e-06	53.1	0	Podoviridae sp. ctg2L5	baseplate structural protein
2784255390	AUG71737.1	22.148	149	0.000857	46.2	Rhesus adenovirus 60	short fiber 1	YP_009210845.1	32.039	103	9.52e-07	52.8	0	Pseudomonas phage PhiCHU	putative tail constituent protein
2784255390	AUG71737.1	22.148	149	0.000857	46.2	Rhesus adenovirus 60	short fiber 1	CCM43491.1	31.068	103	2.22e-06	51.6	0	Pseudomonas phage vB_PaeP_C1-14_Or	hypothetical protein
2784255390	AUG71737.1	22.148	149	0.000857	46.2	Rhesus adenovirus 60	short fiber 1	AZF90169.1	32.609	92	2.84e-06	51.6	0	Phage 5P_1	tail fiber protein
2784255390	AUG71737.1	22.148	149	0.000857	46.2	Rhesus adenovirus 60	short fiber 1	BAX03417.1	29.412	153	5.92e-05	48.9	0	Azobacteroides phage ProJPt-Bp1	hypothetical protein
2784255390	AUG71737.1	22.148	149	0.000857	46.2	Rhesus adenovirus 60	short fiber 1	AWD90625.1	37.5	96	4.91e-05	48.5	0	Pseudomonas phage Njord	hypothetical protein
2784255390	AUG71737.1	22.148	149	0.000857	46.2	Rhesus adenovirus 60	short fiber 1	QHB38507.1	52.632	38	4.71e-05	48.1	0	Flavobacterium phage vB_FspM_lotta8-1	structural protein
2784255390	AUG71737.1	22.148	149	0.000857	46.2	Rhesus adenovirus 60	short fiber 1	QHB38613.1	52.632	38	5.4e-05	48.1	0	Flavobacterium phage vB_FspM_pippi8-1	structural protein
2784255390	AUG71737.1	22.148	149	0.000857	46.2	Rhesus adenovirus 60	short fiber 1	QDF16987.1	23.849	239	0.000202	47	0	Microbacterium phage TinyTimothy	minor tail protein
2784255390	AUG71737.1	22.148	149	0.000857	46.2	Rhesus adenovirus 60	short fiber 1	QBJ01056.1	34.375	96	0.000222	46.6	0	Aeromonas phage MJG	hypothetical protein
2784255390	AUG71737.1	22.148	149	0.000857	46.2	Rhesus adenovirus 60	short fiber 1	QGH78676.1	23.913	230	0.000227	46.6	0	Microbacterium phage Wesak	minor tail protein
2784255390	AUG71737.1	22.148	149	0.000857	46.2	Rhesus adenovirus 60	short fiber 1	ASR84026.1	26.619	139	0.000324	46.2	0	Arthrobacter phage Teacup	minor tail protein
2784255390	AUG71737.1	22.148	149	0.000857	46.2	Rhesus adenovirus 60	short fiber 1	ASM62297.1	25.899	139	0.000468	45.8	0	Arthrobacter phage Nightmare	minor tail protein
2784255390	AUG71737.1	22.148	149	0.000857	46.2	Rhesus adenovirus 60	short fiber 1	AWD90717.1	34.043	94	0.00058	45.4	0	Pseudomonas phage Achelous	structural protein
2784255390	AUG71737.1	22.148	149	0.000857	46.2	Rhesus adenovirus 60	short fiber 1	AWD90625.1	26.455	189	0.00076	45.1	0	Pseudomonas phage Njord	hypothetical protein
2784255390	AUG71737.1	22.148	149	0.000857	46.2	Rhesus adenovirus 60	short fiber 1	AUR99106.1	32.979	94	0.000582	44.3	0	Vibrio phage 1.262.O._10N.286.51.A9	hypothetical protein
2784255390	AUG71892.1	22.148	149	0.000888	46.2	Rhesus adenovirus 66	short fiber 1	AZF90167.1	30	180	6.19e-11	65.5	0	Phage 5P_1	hypothetical protein
2784255390	AUG71892.1	22.148	149	0.000888	46.2	Rhesus adenovirus 66	short fiber 1	AUS03041.1	31.132	106	4.13e-09	60.1	0	Vibrio phage 2.275.O._10N.286.54.E11	tail collar domain protein
2784255390	AUG71892.1	22.148	149	0.000888	46.2	Rhesus adenovirus 66	short fiber 1	BAQ90098.1	28.723	188	1.1e-08	59.7	0	uncultured Mediterranean phage uvMED	phage tail fiber-like protein
2784255390	AUG71892.1	22.148	149	0.000888	46.2	Rhesus adenovirus 66	short fiber 1	YP_214255.1	51.282	39	2.52e-07	56.2	0	Prochlorococcus phage P-SSM2	phage tail fiber-like protein
2784255390	AUG71892.1	22.148	149	0.000888	46.2	Rhesus adenovirus 66	short fiber 1	QHB49060.1	33.01	103	2.13e-07	54.7	0	Pseudomonas phage U47	putative tail fiber protein
2784255390	AUG71892.1	22.148	149	0.000888	46.2	Rhesus adenovirus 66	short fiber 1	AXF42100.1	33.673	98	1.11e-06	54.3	0	Synechococcus T7-like virus S-TIP37	hypothetical protein
2784255390	AUG71892.1	22.148	149	0.000888	46.2	Rhesus adenovirus 66	short fiber 1	ASV44019.1	28.736	174	1.84e-06	53.5	0	Salicola phage SCTP-2	hypothetical protein
2784255390	AUG71892.1	22.148	149	0.000888	46.2	Rhesus adenovirus 66	short fiber 1	AYJ73836.1	32.039	103	5.86e-07	53.1	0	Pseudomonas phage SaPL	tail fibers protein
2784255390	AUG71892.1	22.148	149	0.000888	46.2	Rhesus adenovirus 66	short fiber 1	YP_008857858.1	32.039	103	6.19e-07	53.1	0	Pseudomonas phage phiIBB-PAA2	hypothetical protein
2784255390	AUG71892.1	22.148	149	0.000888	46.2	Rhesus adenovirus 66	short fiber 1	AFD10690.1	32.039	103	7.06e-07	53.1	0	Pseudomonas phage MR299-2	hypothetical protein
2784255390	AUG71892.1	22.148	149	0.000888	46.2	Rhesus adenovirus 66	short fiber 1	QGH72303.1	60	40	1.79e-06	53.1	0	Podoviridae sp. ctg2L5	baseplate structural protein
2784255390	AUG71892.1	22.148	149	0.000888	46.2	Rhesus adenovirus 66	short fiber 1	YP_009210845.1	32.039	103	9.52e-07	52.8	0	Pseudomonas phage PhiCHU	putative tail constituent protein
2784255390	AUG71892.1	22.148	149	0.000888	46.2	Rhesus adenovirus 66	short fiber 1	CCM43491.1	31.068	103	2.22e-06	51.6	0	Pseudomonas phage vB_PaeP_C1-14_Or	hypothetical protein
2784255390	AUG71892.1	22.148	149	0.000888	46.2	Rhesus adenovirus 66	short fiber 1	AZF90169.1	32.609	92	2.84e-06	51.6	0	Phage 5P_1	tail fiber protein
2784255390	AUG71892.1	22.148	149	0.000888	46.2	Rhesus adenovirus 66	short fiber 1	BAX03417.1	29.412	153	5.92e-05	48.9	0	Azobacteroides phage ProJPt-Bp1	hypothetical protein
2784255390	AUG71892.1	22.148	149	0.000888	46.2	Rhesus adenovirus 66	short fiber 1	AWD90625.1	37.5	96	4.91e-05	48.5	0	Pseudomonas phage Njord	hypothetical protein
2784255390	AUG71892.1	22.148	149	0.000888	46.2	Rhesus adenovirus 66	short fiber 1	QHB38507.1	52.632	38	4.71e-05	48.1	0	Flavobacterium phage vB_FspM_lotta8-1	structural protein
2784255390	AUG71892.1	22.148	149	0.000888	46.2	Rhesus adenovirus 66	short fiber 1	QHB38613.1	52.632	38	5.4e-05	48.1	0	Flavobacterium phage vB_FspM_pippi8-1	structural protein
2784255390	AUG71892.1	22.148	149	0.000888	46.2	Rhesus adenovirus 66	short fiber 1	QDF16987.1	23.849	239	0.000202	47	0	Microbacterium phage TinyTimothy	minor tail protein
2784255390	AUG71892.1	22.148	149	0.000888	46.2	Rhesus adenovirus 66	short fiber 1	QBJ01056.1	34.375	96	0.000222	46.6	0	Aeromonas phage MJG	hypothetical protein
2784255390	AUG71892.1	22.148	149	0.000888	46.2	Rhesus adenovirus 66	short fiber 1	QGH78676.1	23.913	230	0.000227	46.6	0	Microbacterium phage Wesak	minor tail protein
2784255390	AUG71892.1	22.148	149	0.000888	46.2	Rhesus adenovirus 66	short fiber 1	ASR84026.1	26.619	139	0.000324	46.2	0	Arthrobacter phage Teacup	minor tail protein
2784255390	AUG71892.1	22.148	149	0.000888	46.2	Rhesus adenovirus 66	short fiber 1	ASM62297.1	25.899	139	0.000468	45.8	0	Arthrobacter phage Nightmare	minor tail protein
2784255390	AUG71892.1	22.148	149	0.000888	46.2	Rhesus adenovirus 66	short fiber 1	AWD90717.1	34.043	94	0.00058	45.4	0	Pseudomonas phage Achelous	structural protein
2784255390	AUG71892.1	22.148	149	0.000888	46.2	Rhesus adenovirus 66	short fiber 1	AWD90625.1	26.455	189	0.00076	45.1	0	Pseudomonas phage Njord	hypothetical protein
2784255390	AUG71892.1	22.148	149	0.000888	46.2	Rhesus adenovirus 66	short fiber 1	AUR99106.1	32.979	94	0.000582	44.3	0	Vibrio phage 1.262.O._10N.286.51.A9	hypothetical protein
2778336263	ADX06690.1	32.083	240	1.42e-14	77.8	Organic Lake phycodnavirus	putative phage tail collar domain family	AUS03041.1	27.755	245	5.57e-15	76.3	0	Vibrio phage 2.275.O._10N.286.54.E11	tail collar domain protein
2778336263	ADX06690.1	32.083	240	1.42e-14	77.8	Organic Lake phycodnavirus	putative phage tail collar domain family	AZF90167.1	33.708	178	1.75e-14	74.7	0	Phage 5P_1	hypothetical protein
2778336263	ADX06690.1	32.083	240	1.42e-14	77.8	Organic Lake phycodnavirus	putative phage tail collar domain family	AZF90169.1	29.121	182	5.78e-11	64.7	0	Phage 5P_1	tail fiber protein
2778336263	ADX06690.1	32.083	240	1.42e-14	77.8	Organic Lake phycodnavirus	putative phage tail collar domain family	BAQ90098.1	29.004	231	2.03e-08	58.2	0	uncultured Mediterranean phage uvMED	phage tail fiber-like protein
2778336263	ADX06690.1	32.083	240	1.42e-14	77.8	Organic Lake phycodnavirus	putative phage tail collar domain family	QHB38613.1	37.168	113	3.88e-08	57	0	Flavobacterium phage vB_FspM_pippi8-1	structural protein
2778336263	ADX06690.1	32.083	240	1.42e-14	77.8	Organic Lake phycodnavirus	putative phage tail collar domain family	ASV44019.1	29.379	177	9.2e-08	56.6	0	Salicola phage SCTP-2	hypothetical protein
2778336263	ADX06690.1	32.083	240	1.42e-14	77.8	Organic Lake phycodnavirus	putative phage tail collar domain family	AUR99106.1	35.644	101	3.41e-08	56.2	0	Vibrio phage 1.262.O._10N.286.51.A9	hypothetical protein
2778336263	ADX06690.1	32.083	240	1.42e-14	77.8	Organic Lake phycodnavirus	putative phage tail collar domain family	AXF42100.1	32.292	96	1.49e-07	55.8	0	Synechococcus T7-like virus S-TIP37	hypothetical protein
2778336263	ADX06690.1	32.083	240	1.42e-14	77.8	Organic Lake phycodnavirus	putative phage tail collar domain family	YP_214255.1	55.263	38	1.61e-07	55.8	0	Prochlorococcus phage P-SSM2	phage tail fiber-like protein
2778336263	ADX06690.1	32.083	240	1.42e-14	77.8	Organic Lake phycodnavirus	putative phage tail collar domain family	QHB38507.1	36.283	113	3.78e-07	53.9	0	Flavobacterium phage vB_FspM_lotta8-1	structural protein
2778336263	ADX06690.1	32.083	240	1.42e-14	77.8	Organic Lake phycodnavirus	putative phage tail collar domain family	QGH72303.1	48.077	52	4.9e-06	50.8	0	Podoviridae sp. ctg2L5	baseplate structural protein
2778336263	ADX06690.1	32.083	240	1.42e-14	77.8	Organic Lake phycodnavirus	putative phage tail collar domain family	YP_006907052.1	32.778	180	4.09e-06	50.1	0	Pseudomonas phage UFV-P2	tail fiber protein
2778336263	ADX06690.1	32.083	240	1.42e-14	77.8	Organic Lake phycodnavirus	putative phage tail collar domain family	AWY03095.1	29.121	182	1.01e-05	48.9	0	Pseudomonas phage SCYZ1	tail fiber protein
2778336263	ADX06690.1	32.083	240	1.42e-14	77.8	Organic Lake phycodnavirus	putative phage tail collar domain family	QGT54648.1	26.172	256	0.000831	44.7	0	Synechococcus phage B23	tail fiber protein
2778336263	ADX06690.1	32.083	240	1.42e-14	77.8	Organic Lake phycodnavirus	putative phage tail collar domain family	AWD90625.1	29.897	97	0.000827	43.9	0	Pseudomonas phage Njord	hypothetical protein
2778336263	VBB19014.1	27.717	184	7.87e-10	63.2	Yasminevirus sp. GU-2018	hypothetical protein	AUS03041.1	27.755	245	5.57e-15	76.3	0	Vibrio phage 2.275.O._10N.286.54.E11	tail collar domain protein
2778336263	VBB19014.1	27.717	184	7.87e-10	63.2	Yasminevirus sp. GU-2018	hypothetical protein	AZF90167.1	33.708	178	1.75e-14	74.7	0	Phage 5P_1	hypothetical protein
2778336263	VBB19014.1	27.717	184	7.87e-10	63.2	Yasminevirus sp. GU-2018	hypothetical protein	AZF90169.1	29.121	182	5.78e-11	64.7	0	Phage 5P_1	tail fiber protein
2778336263	VBB19014.1	27.717	184	7.87e-10	63.2	Yasminevirus sp. GU-2018	hypothetical protein	BAQ90098.1	29.004	231	2.03e-08	58.2	0	uncultured Mediterranean phage uvMED	phage tail fiber-like protein
2778336263	VBB19014.1	27.717	184	7.87e-10	63.2	Yasminevirus sp. GU-2018	hypothetical protein	QHB38613.1	37.168	113	3.88e-08	57	0	Flavobacterium phage vB_FspM_pippi8-1	structural protein
2778336263	VBB19014.1	27.717	184	7.87e-10	63.2	Yasminevirus sp. GU-2018	hypothetical protein	ASV44019.1	29.379	177	9.2e-08	56.6	0	Salicola phage SCTP-2	hypothetical protein
2778336263	VBB19014.1	27.717	184	7.87e-10	63.2	Yasminevirus sp. GU-2018	hypothetical protein	AUR99106.1	35.644	101	3.41e-08	56.2	0	Vibrio phage 1.262.O._10N.286.51.A9	hypothetical protein
2778336263	VBB19014.1	27.717	184	7.87e-10	63.2	Yasminevirus sp. GU-2018	hypothetical protein	AXF42100.1	32.292	96	1.49e-07	55.8	0	Synechococcus T7-like virus S-TIP37	hypothetical protein
2778336263	VBB19014.1	27.717	184	7.87e-10	63.2	Yasminevirus sp. GU-2018	hypothetical protein	YP_214255.1	55.263	38	1.61e-07	55.8	0	Prochlorococcus phage P-SSM2	phage tail fiber-like protein
2778336263	VBB19014.1	27.717	184	7.87e-10	63.2	Yasminevirus sp. GU-2018	hypothetical protein	QHB38507.1	36.283	113	3.78e-07	53.9	0	Flavobacterium phage vB_FspM_lotta8-1	structural protein
2778336263	VBB19014.1	27.717	184	7.87e-10	63.2	Yasminevirus sp. GU-2018	hypothetical protein	QGH72303.1	48.077	52	4.9e-06	50.8	0	Podoviridae sp. ctg2L5	baseplate structural protein
2778336263	VBB19014.1	27.717	184	7.87e-10	63.2	Yasminevirus sp. GU-2018	hypothetical protein	YP_006907052.1	32.778	180	4.09e-06	50.1	0	Pseudomonas phage UFV-P2	tail fiber protein
2778336263	VBB19014.1	27.717	184	7.87e-10	63.2	Yasminevirus sp. GU-2018	hypothetical protein	AWY03095.1	29.121	182	1.01e-05	48.9	0	Pseudomonas phage SCYZ1	tail fiber protein
2778336263	VBB19014.1	27.717	184	7.87e-10	63.2	Yasminevirus sp. GU-2018	hypothetical protein	QGT54648.1	26.172	256	0.000831	44.7	0	Synechococcus phage B23	tail fiber protein
2778336263	VBB19014.1	27.717	184	7.87e-10	63.2	Yasminevirus sp. GU-2018	hypothetical protein	AWD90625.1	29.897	97	0.000827	43.9	0	Pseudomonas phage Njord	hypothetical protein
2778336263	VBB18684.1	34.066	91	1.03e-09	62.8	Yasminevirus sp. GU-2018	hypothetical protein	AUS03041.1	27.755	245	5.57e-15	76.3	0	Vibrio phage 2.275.O._10N.286.54.E11	tail collar domain protein
2778336263	VBB18684.1	34.066	91	1.03e-09	62.8	Yasminevirus sp. GU-2018	hypothetical protein	AZF90167.1	33.708	178	1.75e-14	74.7	0	Phage 5P_1	hypothetical protein
2778336263	VBB18684.1	34.066	91	1.03e-09	62.8	Yasminevirus sp. GU-2018	hypothetical protein	AZF90169.1	29.121	182	5.78e-11	64.7	0	Phage 5P_1	tail fiber protein
2778336263	VBB18684.1	34.066	91	1.03e-09	62.8	Yasminevirus sp. GU-2018	hypothetical protein	BAQ90098.1	29.004	231	2.03e-08	58.2	0	uncultured Mediterranean phage uvMED	phage tail fiber-like protein
2778336263	VBB18684.1	34.066	91	1.03e-09	62.8	Yasminevirus sp. GU-2018	hypothetical protein	QHB38613.1	37.168	113	3.88e-08	57	0	Flavobacterium phage vB_FspM_pippi8-1	structural protein
2778336263	VBB18684.1	34.066	91	1.03e-09	62.8	Yasminevirus sp. GU-2018	hypothetical protein	ASV44019.1	29.379	177	9.2e-08	56.6	0	Salicola phage SCTP-2	hypothetical protein
2778336263	VBB18684.1	34.066	91	1.03e-09	62.8	Yasminevirus sp. GU-2018	hypothetical protein	AUR99106.1	35.644	101	3.41e-08	56.2	0	Vibrio phage 1.262.O._10N.286.51.A9	hypothetical protein
2778336263	VBB18684.1	34.066	91	1.03e-09	62.8	Yasminevirus sp. GU-2018	hypothetical protein	AXF42100.1	32.292	96	1.49e-07	55.8	0	Synechococcus T7-like virus S-TIP37	hypothetical protein
2778336263	VBB18684.1	34.066	91	1.03e-09	62.8	Yasminevirus sp. GU-2018	hypothetical protein	YP_214255.1	55.263	38	1.61e-07	55.8	0	Prochlorococcus phage P-SSM2	phage tail fiber-like protein
2778336263	VBB18684.1	34.066	91	1.03e-09	62.8	Yasminevirus sp. GU-2018	hypothetical protein	QHB38507.1	36.283	113	3.78e-07	53.9	0	Flavobacterium phage vB_FspM_lotta8-1	structural protein
2778336263	VBB18684.1	34.066	91	1.03e-09	62.8	Yasminevirus sp. GU-2018	hypothetical protein	QGH72303.1	48.077	52	4.9e-06	50.8	0	Podoviridae sp. ctg2L5	baseplate structural protein
2778336263	VBB18684.1	34.066	91	1.03e-09	62.8	Yasminevirus sp. GU-2018	hypothetical protein	YP_006907052.1	32.778	180	4.09e-06	50.1	0	Pseudomonas phage UFV-P2	tail fiber protein
2778336263	VBB18684.1	34.066	91	1.03e-09	62.8	Yasminevirus sp. GU-2018	hypothetical protein	AWY03095.1	29.121	182	1.01e-05	48.9	0	Pseudomonas phage SCYZ1	tail fiber protein
2778336263	VBB18684.1	34.066	91	1.03e-09	62.8	Yasminevirus sp. GU-2018	hypothetical protein	QGT54648.1	26.172	256	0.000831	44.7	0	Synechococcus phage B23	tail fiber protein
2778336263	VBB18684.1	34.066	91	1.03e-09	62.8	Yasminevirus sp. GU-2018	hypothetical protein	AWD90625.1	29.897	97	0.000827	43.9	0	Pseudomonas phage Njord	hypothetical protein
2778336263	AYV76022.1	30	180	8.15e-09	60.1	Terrestrivirus sp.	hypothetical protein	AUS03041.1	27.755	245	5.57e-15	76.3	0	Vibrio phage 2.275.O._10N.286.54.E11	tail collar domain protein
2778336263	AYV76022.1	30	180	8.15e-09	60.1	Terrestrivirus sp.	hypothetical protein	AZF90167.1	33.708	178	1.75e-14	74.7	0	Phage 5P_1	hypothetical protein
2778336263	AYV76022.1	30	180	8.15e-09	60.1	Terrestrivirus sp.	hypothetical protein	AZF90169.1	29.121	182	5.78e-11	64.7	0	Phage 5P_1	tail fiber protein
2778336263	AYV76022.1	30	180	8.15e-09	60.1	Terrestrivirus sp.	hypothetical protein	BAQ90098.1	29.004	231	2.03e-08	58.2	0	uncultured Mediterranean phage uvMED	phage tail fiber-like protein
2778336263	AYV76022.1	30	180	8.15e-09	60.1	Terrestrivirus sp.	hypothetical protein	QHB38613.1	37.168	113	3.88e-08	57	0	Flavobacterium phage vB_FspM_pippi8-1	structural protein
2778336263	AYV76022.1	30	180	8.15e-09	60.1	Terrestrivirus sp.	hypothetical protein	ASV44019.1	29.379	177	9.2e-08	56.6	0	Salicola phage SCTP-2	hypothetical protein
2778336263	AYV76022.1	30	180	8.15e-09	60.1	Terrestrivirus sp.	hypothetical protein	AUR99106.1	35.644	101	3.41e-08	56.2	0	Vibrio phage 1.262.O._10N.286.51.A9	hypothetical protein
2778336263	AYV76022.1	30	180	8.15e-09	60.1	Terrestrivirus sp.	hypothetical protein	AXF42100.1	32.292	96	1.49e-07	55.8	0	Synechococcus T7-like virus S-TIP37	hypothetical protein
2778336263	AYV76022.1	30	180	8.15e-09	60.1	Terrestrivirus sp.	hypothetical protein	YP_214255.1	55.263	38	1.61e-07	55.8	0	Prochlorococcus phage P-SSM2	phage tail fiber-like protein
2778336263	AYV76022.1	30	180	8.15e-09	60.1	Terrestrivirus sp.	hypothetical protein	QHB38507.1	36.283	113	3.78e-07	53.9	0	Flavobacterium phage vB_FspM_lotta8-1	structural protein
2778336263	AYV76022.1	30	180	8.15e-09	60.1	Terrestrivirus sp.	hypothetical protein	QGH72303.1	48.077	52	4.9e-06	50.8	0	Podoviridae sp. ctg2L5	baseplate structural protein
2778336263	AYV76022.1	30	180	8.15e-09	60.1	Terrestrivirus sp.	hypothetical protein	YP_006907052.1	32.778	180	4.09e-06	50.1	0	Pseudomonas phage UFV-P2	tail fiber protein
2778336263	AYV76022.1	30	180	8.15e-09	60.1	Terrestrivirus sp.	hypothetical protein	AWY03095.1	29.121	182	1.01e-05	48.9	0	Pseudomonas phage SCYZ1	tail fiber protein
2778336263	AYV76022.1	30	180	8.15e-09	60.1	Terrestrivirus sp.	hypothetical protein	QGT54648.1	26.172	256	0.000831	44.7	0	Synechococcus phage B23	tail fiber protein
2778336263	AYV76022.1	30	180	8.15e-09	60.1	Terrestrivirus sp.	hypothetical protein	AWD90625.1	29.897	97	0.000827	43.9	0	Pseudomonas phage Njord	hypothetical protein
2778336263	YP_008052415.1	29.936	157	4.5e-07	57	Phaeocystis globosa virus	phage tail collar domain family protein	AUS03041.1	27.755	245	5.57e-15	76.3	0	Vibrio phage 2.275.O._10N.286.54.E11	tail collar domain protein
2778336263	YP_008052415.1	29.936	157	4.5e-07	57	Phaeocystis globosa virus	phage tail collar domain family protein	AZF90167.1	33.708	178	1.75e-14	74.7	0	Phage 5P_1	hypothetical protein
2778336263	YP_008052415.1	29.936	157	4.5e-07	57	Phaeocystis globosa virus	phage tail collar domain family protein	AZF90169.1	29.121	182	5.78e-11	64.7	0	Phage 5P_1	tail fiber protein
2778336263	YP_008052415.1	29.936	157	4.5e-07	57	Phaeocystis globosa virus	phage tail collar domain family protein	BAQ90098.1	29.004	231	2.03e-08	58.2	0	uncultured Mediterranean phage uvMED	phage tail fiber-like protein
2778336263	YP_008052415.1	29.936	157	4.5e-07	57	Phaeocystis globosa virus	phage tail collar domain family protein	QHB38613.1	37.168	113	3.88e-08	57	0	Flavobacterium phage vB_FspM_pippi8-1	structural protein
2778336263	YP_008052415.1	29.936	157	4.5e-07	57	Phaeocystis globosa virus	phage tail collar domain family protein	ASV44019.1	29.379	177	9.2e-08	56.6	0	Salicola phage SCTP-2	hypothetical protein
2778336263	YP_008052415.1	29.936	157	4.5e-07	57	Phaeocystis globosa virus	phage tail collar domain family protein	AUR99106.1	35.644	101	3.41e-08	56.2	0	Vibrio phage 1.262.O._10N.286.51.A9	hypothetical protein
2778336263	YP_008052415.1	29.936	157	4.5e-07	57	Phaeocystis globosa virus	phage tail collar domain family protein	AXF42100.1	32.292	96	1.49e-07	55.8	0	Synechococcus T7-like virus S-TIP37	hypothetical protein
2778336263	YP_008052415.1	29.936	157	4.5e-07	57	Phaeocystis globosa virus	phage tail collar domain family protein	YP_214255.1	55.263	38	1.61e-07	55.8	0	Prochlorococcus phage P-SSM2	phage tail fiber-like protein
2778336263	YP_008052415.1	29.936	157	4.5e-07	57	Phaeocystis globosa virus	phage tail collar domain family protein	QHB38507.1	36.283	113	3.78e-07	53.9	0	Flavobacterium phage vB_FspM_lotta8-1	structural protein
2778336263	YP_008052415.1	29.936	157	4.5e-07	57	Phaeocystis globosa virus	phage tail collar domain family protein	QGH72303.1	48.077	52	4.9e-06	50.8	0	Podoviridae sp. ctg2L5	baseplate structural protein
2778336263	YP_008052415.1	29.936	157	4.5e-07	57	Phaeocystis globosa virus	phage tail collar domain family protein	YP_006907052.1	32.778	180	4.09e-06	50.1	0	Pseudomonas phage UFV-P2	tail fiber protein
2778336263	YP_008052415.1	29.936	157	4.5e-07	57	Phaeocystis globosa virus	phage tail collar domain family protein	AWY03095.1	29.121	182	1.01e-05	48.9	0	Pseudomonas phage SCYZ1	tail fiber protein
2778336263	YP_008052415.1	29.936	157	4.5e-07	57	Phaeocystis globosa virus	phage tail collar domain family protein	QGT54648.1	26.172	256	0.000831	44.7	0	Synechococcus phage B23	tail fiber protein
2778336263	YP_008052415.1	29.936	157	4.5e-07	57	Phaeocystis globosa virus	phage tail collar domain family protein	AWD90625.1	29.897	97	0.000827	43.9	0	Pseudomonas phage Njord	hypothetical protein
2778336263	QBK89126.1	27.273	187	6.7e-07	54.7	Mimivirus LCMiAC02	tail collar domain protein	AUS03041.1	27.755	245	5.57e-15	76.3	0	Vibrio phage 2.275.O._10N.286.54.E11	tail collar domain protein
2778336263	QBK89126.1	27.273	187	6.7e-07	54.7	Mimivirus LCMiAC02	tail collar domain protein	AZF90167.1	33.708	178	1.75e-14	74.7	0	Phage 5P_1	hypothetical protein
2778336263	QBK89126.1	27.273	187	6.7e-07	54.7	Mimivirus LCMiAC02	tail collar domain protein	AZF90169.1	29.121	182	5.78e-11	64.7	0	Phage 5P_1	tail fiber protein
2778336263	QBK89126.1	27.273	187	6.7e-07	54.7	Mimivirus LCMiAC02	tail collar domain protein	BAQ90098.1	29.004	231	2.03e-08	58.2	0	uncultured Mediterranean phage uvMED	phage tail fiber-like protein
2778336263	QBK89126.1	27.273	187	6.7e-07	54.7	Mimivirus LCMiAC02	tail collar domain protein	QHB38613.1	37.168	113	3.88e-08	57	0	Flavobacterium phage vB_FspM_pippi8-1	structural protein
2778336263	QBK89126.1	27.273	187	6.7e-07	54.7	Mimivirus LCMiAC02	tail collar domain protein	ASV44019.1	29.379	177	9.2e-08	56.6	0	Salicola phage SCTP-2	hypothetical protein
2778336263	QBK89126.1	27.273	187	6.7e-07	54.7	Mimivirus LCMiAC02	tail collar domain protein	AUR99106.1	35.644	101	3.41e-08	56.2	0	Vibrio phage 1.262.O._10N.286.51.A9	hypothetical protein
2778336263	QBK89126.1	27.273	187	6.7e-07	54.7	Mimivirus LCMiAC02	tail collar domain protein	AXF42100.1	32.292	96	1.49e-07	55.8	0	Synechococcus T7-like virus S-TIP37	hypothetical protein
2778336263	QBK89126.1	27.273	187	6.7e-07	54.7	Mimivirus LCMiAC02	tail collar domain protein	YP_214255.1	55.263	38	1.61e-07	55.8	0	Prochlorococcus phage P-SSM2	phage tail fiber-like protein
2778336263	QBK89126.1	27.273	187	6.7e-07	54.7	Mimivirus LCMiAC02	tail collar domain protein	QHB38507.1	36.283	113	3.78e-07	53.9	0	Flavobacterium phage vB_FspM_lotta8-1	structural protein
2778336263	QBK89126.1	27.273	187	6.7e-07	54.7	Mimivirus LCMiAC02	tail collar domain protein	QGH72303.1	48.077	52	4.9e-06	50.8	0	Podoviridae sp. ctg2L5	baseplate structural protein
2778336263	QBK89126.1	27.273	187	6.7e-07	54.7	Mimivirus LCMiAC02	tail collar domain protein	YP_006907052.1	32.778	180	4.09e-06	50.1	0	Pseudomonas phage UFV-P2	tail fiber protein
2778336263	QBK89126.1	27.273	187	6.7e-07	54.7	Mimivirus LCMiAC02	tail collar domain protein	AWY03095.1	29.121	182	1.01e-05	48.9	0	Pseudomonas phage SCYZ1	tail fiber protein
2778336263	QBK89126.1	27.273	187	6.7e-07	54.7	Mimivirus LCMiAC02	tail collar domain protein	QGT54648.1	26.172	256	0.000831	44.7	0	Synechococcus phage B23	tail fiber protein
2778336263	QBK89126.1	27.273	187	6.7e-07	54.7	Mimivirus LCMiAC02	tail collar domain protein	AWD90625.1	29.897	97	0.000827	43.9	0	Pseudomonas phage Njord	hypothetical protein
2778333517	ADX06690.1	33.816	207	1.92e-18	90.1	Organic Lake phycodnavirus	putative phage tail collar domain family	AZF90167.1	37.975	158	1.9e-19	89.4	0	Phage 5P_1	hypothetical protein
2778333517	ADX06690.1	33.816	207	1.92e-18	90.1	Organic Lake phycodnavirus	putative phage tail collar domain family	AUS03041.1	32.704	159	8.07e-13	70.9	0	Vibrio phage 2.275.O._10N.286.54.E11	tail collar domain protein
2778333517	ADX06690.1	33.816	207	1.92e-18	90.1	Organic Lake phycodnavirus	putative phage tail collar domain family	QHB38613.1	34.839	155	1.89e-12	70.5	0	Flavobacterium phage vB_FspM_pippi8-1	structural protein
2778333517	ADX06690.1	33.816	207	1.92e-18	90.1	Organic Lake phycodnavirus	putative phage tail collar domain family	QHB38507.1	33.548	155	9.66e-11	65.5	0	Flavobacterium phage vB_FspM_lotta8-1	structural protein
2778333517	ADX06690.1	33.816	207	1.92e-18	90.1	Organic Lake phycodnavirus	putative phage tail collar domain family	YP_006907052.1	30.978	184	8.78e-11	64.3	0	Pseudomonas phage UFV-P2	tail fiber protein
2778333517	ADX06690.1	33.816	207	1.92e-18	90.1	Organic Lake phycodnavirus	putative phage tail collar domain family	AZF90169.1	26.471	170	1e-10	64.3	0	Phage 5P_1	tail fiber protein
2778333517	ADX06690.1	33.816	207	1.92e-18	90.1	Organic Lake phycodnavirus	putative phage tail collar domain family	CCM43491.1	32.164	171	7.24e-10	61.6	0	Pseudomonas phage vB_PaeP_C1-14_Or	hypothetical protein
2778333517	ADX06690.1	33.816	207	1.92e-18	90.1	Organic Lake phycodnavirus	putative phage tail collar domain family	YP_009210845.1	31.765	170	1.01e-09	61.2	0	Pseudomonas phage PhiCHU	putative tail constituent protein
2778333517	ADX06690.1	33.816	207	1.92e-18	90.1	Organic Lake phycodnavirus	putative phage tail collar domain family	YP_008857858.1	33.721	172	2.91e-09	59.7	0	Pseudomonas phage phiIBB-PAA2	hypothetical protein
2778333517	ADX06690.1	33.816	207	1.92e-18	90.1	Organic Lake phycodnavirus	putative phage tail collar domain family	BAQ90098.1	37.5	96	1.15e-08	59.3	0	uncultured Mediterranean phage uvMED	phage tail fiber-like protein
2778333517	ADX06690.1	33.816	207	1.92e-18	90.1	Organic Lake phycodnavirus	putative phage tail collar domain family	AYJ73836.1	33.14	172	5.96e-09	58.9	0	Pseudomonas phage SaPL	tail fibers protein
2778333517	ADX06690.1	33.816	207	1.92e-18	90.1	Organic Lake phycodnavirus	putative phage tail collar domain family	AFD10690.1	33.14	172	1.1e-08	58.2	0	Pseudomonas phage MR299-2	hypothetical protein
2778333517	ADX06690.1	33.816	207	1.92e-18	90.1	Organic Lake phycodnavirus	putative phage tail collar domain family	QHB49060.1	34.682	173	3.37e-08	56.6	0	Pseudomonas phage U47	putative tail fiber protein
2778333517	ADX06690.1	33.816	207	1.92e-18	90.1	Organic Lake phycodnavirus	putative phage tail collar domain family	AWY03095.1	28.302	159	3.72e-07	53.5	0	Pseudomonas phage SCYZ1	tail fiber protein
2778333517	ADX06690.1	33.816	207	1.92e-18	90.1	Organic Lake phycodnavirus	putative phage tail collar domain family	AUR99106.1	37.805	82	4.2e-07	53.5	0	Vibrio phage 1.262.O._10N.286.51.A9	hypothetical protein
2778333517	ADX06690.1	33.816	207	1.92e-18	90.1	Organic Lake phycodnavirus	putative phage tail collar domain family	AXF42100.1	27.907	129	7.67e-06	51.2	0	Synechococcus T7-like virus S-TIP37	hypothetical protein
2778333517	ADX06690.1	33.816	207	1.92e-18	90.1	Organic Lake phycodnavirus	putative phage tail collar domain family	YP_214255.1	34.831	89	1.32e-05	50.4	0	Prochlorococcus phage P-SSM2	phage tail fiber-like protein
2778333517	ADX06690.1	33.816	207	1.92e-18	90.1	Organic Lake phycodnavirus	putative phage tail collar domain family	YP_006589986.1	37.5	64	1.03e-05	50.1	0	Burkholderia virus DC1	tail fiber protein
2778333517	ADX06690.1	33.816	207	1.92e-18	90.1	Organic Lake phycodnavirus	putative phage tail collar domain family	BAQ85553.1	26.776	183	2.44e-05	47.8	0	uncultured Mediterranean phage uvMED	Microcystin-dependent protein (MdpB)
2778333517	ADX06690.1	33.816	207	1.92e-18	90.1	Organic Lake phycodnavirus	putative phage tail collar domain family	QGH72303.1	49.057	53	9.21e-05	47.8	0	Podoviridae sp. ctg2L5	baseplate structural protein
2778333517	ADX06690.1	33.816	207	1.92e-18	90.1	Organic Lake phycodnavirus	putative phage tail collar domain family	AWD90625.1	32.222	90	0.000138	47	0	Pseudomonas phage Njord	hypothetical protein
2778333517	ADX06690.1	33.816	207	1.92e-18	90.1	Organic Lake phycodnavirus	putative phage tail collar domain family	YP_002922730.1	34.375	64	0.000653	44.7	0	Burkholderia virus Bcepil02	putative tail fiber protein
2778333517	VBB18684.1	27.778	162	5.55e-13	72.8	Yasminevirus sp. GU-2018	hypothetical protein	AZF90167.1	37.975	158	1.9e-19	89.4	0	Phage 5P_1	hypothetical protein
2778333517	VBB18684.1	27.778	162	5.55e-13	72.8	Yasminevirus sp. GU-2018	hypothetical protein	AUS03041.1	32.704	159	8.07e-13	70.9	0	Vibrio phage 2.275.O._10N.286.54.E11	tail collar domain protein
2778333517	VBB18684.1	27.778	162	5.55e-13	72.8	Yasminevirus sp. GU-2018	hypothetical protein	QHB38613.1	34.839	155	1.89e-12	70.5	0	Flavobacterium phage vB_FspM_pippi8-1	structural protein
2778333517	VBB18684.1	27.778	162	5.55e-13	72.8	Yasminevirus sp. GU-2018	hypothetical protein	QHB38507.1	33.548	155	9.66e-11	65.5	0	Flavobacterium phage vB_FspM_lotta8-1	structural protein
2778333517	VBB18684.1	27.778	162	5.55e-13	72.8	Yasminevirus sp. GU-2018	hypothetical protein	YP_006907052.1	30.978	184	8.78e-11	64.3	0	Pseudomonas phage UFV-P2	tail fiber protein
2778333517	VBB18684.1	27.778	162	5.55e-13	72.8	Yasminevirus sp. GU-2018	hypothetical protein	AZF90169.1	26.471	170	1e-10	64.3	0	Phage 5P_1	tail fiber protein
2778333517	VBB18684.1	27.778	162	5.55e-13	72.8	Yasminevirus sp. GU-2018	hypothetical protein	CCM43491.1	32.164	171	7.24e-10	61.6	0	Pseudomonas phage vB_PaeP_C1-14_Or	hypothetical protein
2778333517	VBB18684.1	27.778	162	5.55e-13	72.8	Yasminevirus sp. GU-2018	hypothetical protein	YP_009210845.1	31.765	170	1.01e-09	61.2	0	Pseudomonas phage PhiCHU	putative tail constituent protein
2778333517	VBB18684.1	27.778	162	5.55e-13	72.8	Yasminevirus sp. GU-2018	hypothetical protein	YP_008857858.1	33.721	172	2.91e-09	59.7	0	Pseudomonas phage phiIBB-PAA2	hypothetical protein
2778333517	VBB18684.1	27.778	162	5.55e-13	72.8	Yasminevirus sp. GU-2018	hypothetical protein	BAQ90098.1	37.5	96	1.15e-08	59.3	0	uncultured Mediterranean phage uvMED	phage tail fiber-like protein
2778333517	VBB18684.1	27.778	162	5.55e-13	72.8	Yasminevirus sp. GU-2018	hypothetical protein	AYJ73836.1	33.14	172	5.96e-09	58.9	0	Pseudomonas phage SaPL	tail fibers protein
2778333517	VBB18684.1	27.778	162	5.55e-13	72.8	Yasminevirus sp. GU-2018	hypothetical protein	AFD10690.1	33.14	172	1.1e-08	58.2	0	Pseudomonas phage MR299-2	hypothetical protein
2778333517	VBB18684.1	27.778	162	5.55e-13	72.8	Yasminevirus sp. GU-2018	hypothetical protein	QHB49060.1	34.682	173	3.37e-08	56.6	0	Pseudomonas phage U47	putative tail fiber protein
2778333517	VBB18684.1	27.778	162	5.55e-13	72.8	Yasminevirus sp. GU-2018	hypothetical protein	AWY03095.1	28.302	159	3.72e-07	53.5	0	Pseudomonas phage SCYZ1	tail fiber protein
2778333517	VBB18684.1	27.778	162	5.55e-13	72.8	Yasminevirus sp. GU-2018	hypothetical protein	AUR99106.1	37.805	82	4.2e-07	53.5	0	Vibrio phage 1.262.O._10N.286.51.A9	hypothetical protein
2778333517	VBB18684.1	27.778	162	5.55e-13	72.8	Yasminevirus sp. GU-2018	hypothetical protein	AXF42100.1	27.907	129	7.67e-06	51.2	0	Synechococcus T7-like virus S-TIP37	hypothetical protein
2778333517	VBB18684.1	27.778	162	5.55e-13	72.8	Yasminevirus sp. GU-2018	hypothetical protein	YP_214255.1	34.831	89	1.32e-05	50.4	0	Prochlorococcus phage P-SSM2	phage tail fiber-like protein
2778333517	VBB18684.1	27.778	162	5.55e-13	72.8	Yasminevirus sp. GU-2018	hypothetical protein	YP_006589986.1	37.5	64	1.03e-05	50.1	0	Burkholderia virus DC1	tail fiber protein
2778333517	VBB18684.1	27.778	162	5.55e-13	72.8	Yasminevirus sp. GU-2018	hypothetical protein	BAQ85553.1	26.776	183	2.44e-05	47.8	0	uncultured Mediterranean phage uvMED	Microcystin-dependent protein (MdpB)
2778333517	VBB18684.1	27.778	162	5.55e-13	72.8	Yasminevirus sp. GU-2018	hypothetical protein	QGH72303.1	49.057	53	9.21e-05	47.8	0	Podoviridae sp. ctg2L5	baseplate structural protein
2778333517	VBB18684.1	27.778	162	5.55e-13	72.8	Yasminevirus sp. GU-2018	hypothetical protein	AWD90625.1	32.222	90	0.000138	47	0	Pseudomonas phage Njord	hypothetical protein
2778333517	VBB18684.1	27.778	162	5.55e-13	72.8	Yasminevirus sp. GU-2018	hypothetical protein	YP_002922730.1	34.375	64	0.000653	44.7	0	Burkholderia virus Bcepil02	putative tail fiber protein
2778333517	AYV76022.1	30.065	153	1.45e-10	65.5	Terrestrivirus sp.	hypothetical protein	AZF90167.1	37.975	158	1.9e-19	89.4	0	Phage 5P_1	hypothetical protein
2778333517	AYV76022.1	30.065	153	1.45e-10	65.5	Terrestrivirus sp.	hypothetical protein	AUS03041.1	32.704	159	8.07e-13	70.9	0	Vibrio phage 2.275.O._10N.286.54.E11	tail collar domain protein
2778333517	AYV76022.1	30.065	153	1.45e-10	65.5	Terrestrivirus sp.	hypothetical protein	QHB38613.1	34.839	155	1.89e-12	70.5	0	Flavobacterium phage vB_FspM_pippi8-1	structural protein
2778333517	AYV76022.1	30.065	153	1.45e-10	65.5	Terrestrivirus sp.	hypothetical protein	QHB38507.1	33.548	155	9.66e-11	65.5	0	Flavobacterium phage vB_FspM_lotta8-1	structural protein
2778333517	AYV76022.1	30.065	153	1.45e-10	65.5	Terrestrivirus sp.	hypothetical protein	YP_006907052.1	30.978	184	8.78e-11	64.3	0	Pseudomonas phage UFV-P2	tail fiber protein
2778333517	AYV76022.1	30.065	153	1.45e-10	65.5	Terrestrivirus sp.	hypothetical protein	AZF90169.1	26.471	170	1e-10	64.3	0	Phage 5P_1	tail fiber protein
2778333517	AYV76022.1	30.065	153	1.45e-10	65.5	Terrestrivirus sp.	hypothetical protein	CCM43491.1	32.164	171	7.24e-10	61.6	0	Pseudomonas phage vB_PaeP_C1-14_Or	hypothetical protein
2778333517	AYV76022.1	30.065	153	1.45e-10	65.5	Terrestrivirus sp.	hypothetical protein	YP_009210845.1	31.765	170	1.01e-09	61.2	0	Pseudomonas phage PhiCHU	putative tail constituent protein
2778333517	AYV76022.1	30.065	153	1.45e-10	65.5	Terrestrivirus sp.	hypothetical protein	YP_008857858.1	33.721	172	2.91e-09	59.7	0	Pseudomonas phage phiIBB-PAA2	hypothetical protein
2778333517	AYV76022.1	30.065	153	1.45e-10	65.5	Terrestrivirus sp.	hypothetical protein	BAQ90098.1	37.5	96	1.15e-08	59.3	0	uncultured Mediterranean phage uvMED	phage tail fiber-like protein
2778333517	AYV76022.1	30.065	153	1.45e-10	65.5	Terrestrivirus sp.	hypothetical protein	AYJ73836.1	33.14	172	5.96e-09	58.9	0	Pseudomonas phage SaPL	tail fibers protein
2778333517	AYV76022.1	30.065	153	1.45e-10	65.5	Terrestrivirus sp.	hypothetical protein	AFD10690.1	33.14	172	1.1e-08	58.2	0	Pseudomonas phage MR299-2	hypothetical protein
2778333517	AYV76022.1	30.065	153	1.45e-10	65.5	Terrestrivirus sp.	hypothetical protein	QHB49060.1	34.682	173	3.37e-08	56.6	0	Pseudomonas phage U47	putative tail fiber protein
2778333517	AYV76022.1	30.065	153	1.45e-10	65.5	Terrestrivirus sp.	hypothetical protein	AWY03095.1	28.302	159	3.72e-07	53.5	0	Pseudomonas phage SCYZ1	tail fiber protein
2778333517	AYV76022.1	30.065	153	1.45e-10	65.5	Terrestrivirus sp.	hypothetical protein	AUR99106.1	37.805	82	4.2e-07	53.5	0	Vibrio phage 1.262.O._10N.286.51.A9	hypothetical protein
2778333517	AYV76022.1	30.065	153	1.45e-10	65.5	Terrestrivirus sp.	hypothetical protein	AXF42100.1	27.907	129	7.67e-06	51.2	0	Synechococcus T7-like virus S-TIP37	hypothetical protein
2778333517	AYV76022.1	30.065	153	1.45e-10	65.5	Terrestrivirus sp.	hypothetical protein	YP_214255.1	34.831	89	1.32e-05	50.4	0	Prochlorococcus phage P-SSM2	phage tail fiber-like protein
2778333517	AYV76022.1	30.065	153	1.45e-10	65.5	Terrestrivirus sp.	hypothetical protein	YP_006589986.1	37.5	64	1.03e-05	50.1	0	Burkholderia virus DC1	tail fiber protein
2778333517	AYV76022.1	30.065	153	1.45e-10	65.5	Terrestrivirus sp.	hypothetical protein	BAQ85553.1	26.776	183	2.44e-05	47.8	0	uncultured Mediterranean phage uvMED	Microcystin-dependent protein (MdpB)
2778333517	AYV76022.1	30.065	153	1.45e-10	65.5	Terrestrivirus sp.	hypothetical protein	QGH72303.1	49.057	53	9.21e-05	47.8	0	Podoviridae sp. ctg2L5	baseplate structural protein
2778333517	AYV76022.1	30.065	153	1.45e-10	65.5	Terrestrivirus sp.	hypothetical protein	AWD90625.1	32.222	90	0.000138	47	0	Pseudomonas phage Njord	hypothetical protein
2778333517	AYV76022.1	30.065	153	1.45e-10	65.5	Terrestrivirus sp.	hypothetical protein	YP_002922730.1	34.375	64	0.000653	44.7	0	Burkholderia virus Bcepil02	putative tail fiber protein
2778333517	VBB19014.1	33.117	154	9.55e-10	63.5	Yasminevirus sp. GU-2018	hypothetical protein	AZF90167.1	37.975	158	1.9e-19	89.4	0	Phage 5P_1	hypothetical protein
2778333517	VBB19014.1	33.117	154	9.55e-10	63.5	Yasminevirus sp. GU-2018	hypothetical protein	AUS03041.1	32.704	159	8.07e-13	70.9	0	Vibrio phage 2.275.O._10N.286.54.E11	tail collar domain protein
2778333517	VBB19014.1	33.117	154	9.55e-10	63.5	Yasminevirus sp. GU-2018	hypothetical protein	QHB38613.1	34.839	155	1.89e-12	70.5	0	Flavobacterium phage vB_FspM_pippi8-1	structural protein
2778333517	VBB19014.1	33.117	154	9.55e-10	63.5	Yasminevirus sp. GU-2018	hypothetical protein	QHB38507.1	33.548	155	9.66e-11	65.5	0	Flavobacterium phage vB_FspM_lotta8-1	structural protein
2778333517	VBB19014.1	33.117	154	9.55e-10	63.5	Yasminevirus sp. GU-2018	hypothetical protein	YP_006907052.1	30.978	184	8.78e-11	64.3	0	Pseudomonas phage UFV-P2	tail fiber protein
2778333517	VBB19014.1	33.117	154	9.55e-10	63.5	Yasminevirus sp. GU-2018	hypothetical protein	AZF90169.1	26.471	170	1e-10	64.3	0	Phage 5P_1	tail fiber protein
2778333517	VBB19014.1	33.117	154	9.55e-10	63.5	Yasminevirus sp. GU-2018	hypothetical protein	CCM43491.1	32.164	171	7.24e-10	61.6	0	Pseudomonas phage vB_PaeP_C1-14_Or	hypothetical protein
2778333517	VBB19014.1	33.117	154	9.55e-10	63.5	Yasminevirus sp. GU-2018	hypothetical protein	YP_009210845.1	31.765	170	1.01e-09	61.2	0	Pseudomonas phage PhiCHU	putative tail constituent protein
2778333517	VBB19014.1	33.117	154	9.55e-10	63.5	Yasminevirus sp. GU-2018	hypothetical protein	YP_008857858.1	33.721	172	2.91e-09	59.7	0	Pseudomonas phage phiIBB-PAA2	hypothetical protein
2778333517	VBB19014.1	33.117	154	9.55e-10	63.5	Yasminevirus sp. GU-2018	hypothetical protein	BAQ90098.1	37.5	96	1.15e-08	59.3	0	uncultured Mediterranean phage uvMED	phage tail fiber-like protein
2778333517	VBB19014.1	33.117	154	9.55e-10	63.5	Yasminevirus sp. GU-2018	hypothetical protein	AYJ73836.1	33.14	172	5.96e-09	58.9	0	Pseudomonas phage SaPL	tail fibers protein
2778333517	VBB19014.1	33.117	154	9.55e-10	63.5	Yasminevirus sp. GU-2018	hypothetical protein	AFD10690.1	33.14	172	1.1e-08	58.2	0	Pseudomonas phage MR299-2	hypothetical protein
2778333517	VBB19014.1	33.117	154	9.55e-10	63.5	Yasminevirus sp. GU-2018	hypothetical protein	QHB49060.1	34.682	173	3.37e-08	56.6	0	Pseudomonas phage U47	putative tail fiber protein
2778333517	VBB19014.1	33.117	154	9.55e-10	63.5	Yasminevirus sp. GU-2018	hypothetical protein	AWY03095.1	28.302	159	3.72e-07	53.5	0	Pseudomonas phage SCYZ1	tail fiber protein
2778333517	VBB19014.1	33.117	154	9.55e-10	63.5	Yasminevirus sp. GU-2018	hypothetical protein	AUR99106.1	37.805	82	4.2e-07	53.5	0	Vibrio phage 1.262.O._10N.286.51.A9	hypothetical protein
2778333517	VBB19014.1	33.117	154	9.55e-10	63.5	Yasminevirus sp. GU-2018	hypothetical protein	AXF42100.1	27.907	129	7.67e-06	51.2	0	Synechococcus T7-like virus S-TIP37	hypothetical protein
2778333517	VBB19014.1	33.117	154	9.55e-10	63.5	Yasminevirus sp. GU-2018	hypothetical protein	YP_214255.1	34.831	89	1.32e-05	50.4	0	Prochlorococcus phage P-SSM2	phage tail fiber-like protein
2778333517	VBB19014.1	33.117	154	9.55e-10	63.5	Yasminevirus sp. GU-2018	hypothetical protein	YP_006589986.1	37.5	64	1.03e-05	50.1	0	Burkholderia virus DC1	tail fiber protein
2778333517	VBB19014.1	33.117	154	9.55e-10	63.5	Yasminevirus sp. GU-2018	hypothetical protein	BAQ85553.1	26.776	183	2.44e-05	47.8	0	uncultured Mediterranean phage uvMED	Microcystin-dependent protein (MdpB)
2778333517	VBB19014.1	33.117	154	9.55e-10	63.5	Yasminevirus sp. GU-2018	hypothetical protein	QGH72303.1	49.057	53	9.21e-05	47.8	0	Podoviridae sp. ctg2L5	baseplate structural protein
2778333517	VBB19014.1	33.117	154	9.55e-10	63.5	Yasminevirus sp. GU-2018	hypothetical protein	AWD90625.1	32.222	90	0.000138	47	0	Pseudomonas phage Njord	hypothetical protein
2778333517	VBB19014.1	33.117	154	9.55e-10	63.5	Yasminevirus sp. GU-2018	hypothetical protein	YP_002922730.1	34.375	64	0.000653	44.7	0	Burkholderia virus Bcepil02	putative tail fiber protein
2778333517	YP_008052415.1	34.524	84	1.21e-07	59.3	Phaeocystis globosa virus	phage tail collar domain family protein	AZF90167.1	37.975	158	1.9e-19	89.4	0	Phage 5P_1	hypothetical protein
2778333517	YP_008052415.1	34.524	84	1.21e-07	59.3	Phaeocystis globosa virus	phage tail collar domain family protein	AUS03041.1	32.704	159	8.07e-13	70.9	0	Vibrio phage 2.275.O._10N.286.54.E11	tail collar domain protein
2778333517	YP_008052415.1	34.524	84	1.21e-07	59.3	Phaeocystis globosa virus	phage tail collar domain family protein	QHB38613.1	34.839	155	1.89e-12	70.5	0	Flavobacterium phage vB_FspM_pippi8-1	structural protein
2778333517	YP_008052415.1	34.524	84	1.21e-07	59.3	Phaeocystis globosa virus	phage tail collar domain family protein	QHB38507.1	33.548	155	9.66e-11	65.5	0	Flavobacterium phage vB_FspM_lotta8-1	structural protein
2778333517	YP_008052415.1	34.524	84	1.21e-07	59.3	Phaeocystis globosa virus	phage tail collar domain family protein	YP_006907052.1	30.978	184	8.78e-11	64.3	0	Pseudomonas phage UFV-P2	tail fiber protein
2778333517	YP_008052415.1	34.524	84	1.21e-07	59.3	Phaeocystis globosa virus	phage tail collar domain family protein	AZF90169.1	26.471	170	1e-10	64.3	0	Phage 5P_1	tail fiber protein
2778333517	YP_008052415.1	34.524	84	1.21e-07	59.3	Phaeocystis globosa virus	phage tail collar domain family protein	CCM43491.1	32.164	171	7.24e-10	61.6	0	Pseudomonas phage vB_PaeP_C1-14_Or	hypothetical protein
2778333517	YP_008052415.1	34.524	84	1.21e-07	59.3	Phaeocystis globosa virus	phage tail collar domain family protein	YP_009210845.1	31.765	170	1.01e-09	61.2	0	Pseudomonas phage PhiCHU	putative tail constituent protein
2778333517	YP_008052415.1	34.524	84	1.21e-07	59.3	Phaeocystis globosa virus	phage tail collar domain family protein	YP_008857858.1	33.721	172	2.91e-09	59.7	0	Pseudomonas phage phiIBB-PAA2	hypothetical protein
2778333517	YP_008052415.1	34.524	84	1.21e-07	59.3	Phaeocystis globosa virus	phage tail collar domain family protein	BAQ90098.1	37.5	96	1.15e-08	59.3	0	uncultured Mediterranean phage uvMED	phage tail fiber-like protein
2778333517	YP_008052415.1	34.524	84	1.21e-07	59.3	Phaeocystis globosa virus	phage tail collar domain family protein	AYJ73836.1	33.14	172	5.96e-09	58.9	0	Pseudomonas phage SaPL	tail fibers protein
2778333517	YP_008052415.1	34.524	84	1.21e-07	59.3	Phaeocystis globosa virus	phage tail collar domain family protein	AFD10690.1	33.14	172	1.1e-08	58.2	0	Pseudomonas phage MR299-2	hypothetical protein
2778333517	YP_008052415.1	34.524	84	1.21e-07	59.3	Phaeocystis globosa virus	phage tail collar domain family protein	QHB49060.1	34.682	173	3.37e-08	56.6	0	Pseudomonas phage U47	putative tail fiber protein
2778333517	YP_008052415.1	34.524	84	1.21e-07	59.3	Phaeocystis globosa virus	phage tail collar domain family protein	AWY03095.1	28.302	159	3.72e-07	53.5	0	Pseudomonas phage SCYZ1	tail fiber protein
2778333517	YP_008052415.1	34.524	84	1.21e-07	59.3	Phaeocystis globosa virus	phage tail collar domain family protein	AUR99106.1	37.805	82	4.2e-07	53.5	0	Vibrio phage 1.262.O._10N.286.51.A9	hypothetical protein
2778333517	YP_008052415.1	34.524	84	1.21e-07	59.3	Phaeocystis globosa virus	phage tail collar domain family protein	AXF42100.1	27.907	129	7.67e-06	51.2	0	Synechococcus T7-like virus S-TIP37	hypothetical protein
2778333517	YP_008052415.1	34.524	84	1.21e-07	59.3	Phaeocystis globosa virus	phage tail collar domain family protein	YP_214255.1	34.831	89	1.32e-05	50.4	0	Prochlorococcus phage P-SSM2	phage tail fiber-like protein
2778333517	YP_008052415.1	34.524	84	1.21e-07	59.3	Phaeocystis globosa virus	phage tail collar domain family protein	YP_006589986.1	37.5	64	1.03e-05	50.1	0	Burkholderia virus DC1	tail fiber protein
2778333517	YP_008052415.1	34.524	84	1.21e-07	59.3	Phaeocystis globosa virus	phage tail collar domain family protein	BAQ85553.1	26.776	183	2.44e-05	47.8	0	uncultured Mediterranean phage uvMED	Microcystin-dependent protein (MdpB)
2778333517	YP_008052415.1	34.524	84	1.21e-07	59.3	Phaeocystis globosa virus	phage tail collar domain family protein	QGH72303.1	49.057	53	9.21e-05	47.8	0	Podoviridae sp. ctg2L5	baseplate structural protein
2778333517	YP_008052415.1	34.524	84	1.21e-07	59.3	Phaeocystis globosa virus	phage tail collar domain family protein	AWD90625.1	32.222	90	0.000138	47	0	Pseudomonas phage Njord	hypothetical protein
2778333517	YP_008052415.1	34.524	84	1.21e-07	59.3	Phaeocystis globosa virus	phage tail collar domain family protein	YP_002922730.1	34.375	64	0.000653	44.7	0	Burkholderia virus Bcepil02	putative tail fiber protein
2778333517	QBK89126.1	28.571	168	3.85e-08	58.9	Mimivirus LCMiAC02	tail collar domain protein	AZF90167.1	37.975	158	1.9e-19	89.4	0	Phage 5P_1	hypothetical protein
2778333517	QBK89126.1	28.571	168	3.85e-08	58.9	Mimivirus LCMiAC02	tail collar domain protein	AUS03041.1	32.704	159	8.07e-13	70.9	0	Vibrio phage 2.275.O._10N.286.54.E11	tail collar domain protein
2778333517	QBK89126.1	28.571	168	3.85e-08	58.9	Mimivirus LCMiAC02	tail collar domain protein	QHB38613.1	34.839	155	1.89e-12	70.5	0	Flavobacterium phage vB_FspM_pippi8-1	structural protein
2778333517	QBK89126.1	28.571	168	3.85e-08	58.9	Mimivirus LCMiAC02	tail collar domain protein	QHB38507.1	33.548	155	9.66e-11	65.5	0	Flavobacterium phage vB_FspM_lotta8-1	structural protein
2778333517	QBK89126.1	28.571	168	3.85e-08	58.9	Mimivirus LCMiAC02	tail collar domain protein	YP_006907052.1	30.978	184	8.78e-11	64.3	0	Pseudomonas phage UFV-P2	tail fiber protein
2778333517	QBK89126.1	28.571	168	3.85e-08	58.9	Mimivirus LCMiAC02	tail collar domain protein	AZF90169.1	26.471	170	1e-10	64.3	0	Phage 5P_1	tail fiber protein
2778333517	QBK89126.1	28.571	168	3.85e-08	58.9	Mimivirus LCMiAC02	tail collar domain protein	CCM43491.1	32.164	171	7.24e-10	61.6	0	Pseudomonas phage vB_PaeP_C1-14_Or	hypothetical protein
2778333517	QBK89126.1	28.571	168	3.85e-08	58.9	Mimivirus LCMiAC02	tail collar domain protein	YP_009210845.1	31.765	170	1.01e-09	61.2	0	Pseudomonas phage PhiCHU	putative tail constituent protein
2778333517	QBK89126.1	28.571	168	3.85e-08	58.9	Mimivirus LCMiAC02	tail collar domain protein	YP_008857858.1	33.721	172	2.91e-09	59.7	0	Pseudomonas phage phiIBB-PAA2	hypothetical protein
2778333517	QBK89126.1	28.571	168	3.85e-08	58.9	Mimivirus LCMiAC02	tail collar domain protein	BAQ90098.1	37.5	96	1.15e-08	59.3	0	uncultured Mediterranean phage uvMED	phage tail fiber-like protein
2778333517	QBK89126.1	28.571	168	3.85e-08	58.9	Mimivirus LCMiAC02	tail collar domain protein	AYJ73836.1	33.14	172	5.96e-09	58.9	0	Pseudomonas phage SaPL	tail fibers protein
2778333517	QBK89126.1	28.571	168	3.85e-08	58.9	Mimivirus LCMiAC02	tail collar domain protein	AFD10690.1	33.14	172	1.1e-08	58.2	0	Pseudomonas phage MR299-2	hypothetical protein
2778333517	QBK89126.1	28.571	168	3.85e-08	58.9	Mimivirus LCMiAC02	tail collar domain protein	QHB49060.1	34.682	173	3.37e-08	56.6	0	Pseudomonas phage U47	putative tail fiber protein
2778333517	QBK89126.1	28.571	168	3.85e-08	58.9	Mimivirus LCMiAC02	tail collar domain protein	AWY03095.1	28.302	159	3.72e-07	53.5	0	Pseudomonas phage SCYZ1	tail fiber protein
2778333517	QBK89126.1	28.571	168	3.85e-08	58.9	Mimivirus LCMiAC02	tail collar domain protein	AUR99106.1	37.805	82	4.2e-07	53.5	0	Vibrio phage 1.262.O._10N.286.51.A9	hypothetical protein
2778333517	QBK89126.1	28.571	168	3.85e-08	58.9	Mimivirus LCMiAC02	tail collar domain protein	AXF42100.1	27.907	129	7.67e-06	51.2	0	Synechococcus T7-like virus S-TIP37	hypothetical protein
2778333517	QBK89126.1	28.571	168	3.85e-08	58.9	Mimivirus LCMiAC02	tail collar domain protein	YP_214255.1	34.831	89	1.32e-05	50.4	0	Prochlorococcus phage P-SSM2	phage tail fiber-like protein
2778333517	QBK89126.1	28.571	168	3.85e-08	58.9	Mimivirus LCMiAC02	tail collar domain protein	YP_006589986.1	37.5	64	1.03e-05	50.1	0	Burkholderia virus DC1	tail fiber protein
2778333517	QBK89126.1	28.571	168	3.85e-08	58.9	Mimivirus LCMiAC02	tail collar domain protein	BAQ85553.1	26.776	183	2.44e-05	47.8	0	uncultured Mediterranean phage uvMED	Microcystin-dependent protein (MdpB)
2778333517	QBK89126.1	28.571	168	3.85e-08	58.9	Mimivirus LCMiAC02	tail collar domain protein	QGH72303.1	49.057	53	9.21e-05	47.8	0	Podoviridae sp. ctg2L5	baseplate structural protein
2778333517	QBK89126.1	28.571	168	3.85e-08	58.9	Mimivirus LCMiAC02	tail collar domain protein	AWD90625.1	32.222	90	0.000138	47	0	Pseudomonas phage Njord	hypothetical protein
2778333517	QBK89126.1	28.571	168	3.85e-08	58.9	Mimivirus LCMiAC02	tail collar domain protein	YP_002922730.1	34.375	64	0.000653	44.7	0	Burkholderia virus Bcepil02	putative tail fiber protein
2776778689	AYV79930.1	26.389	144	0.000264	51.6	Gaeavirus sp.	hypothetical protein	AYJ74769.1	24.82	278	0.000447	48.5	0	Thermus phage phiFa	distal tail fiber protein
2776778689	AYV79930.1	26.389	144	0.000264	51.6	Gaeavirus sp.	hypothetical protein	YP_007675157.1	24.473	474	0.000727	48.1	0	Cyanophage P-RSM6	hypothetical protein
2776778689	AYV79930.1	26.389	144	0.000264	51.6	Gaeavirus sp.	hypothetical protein	BAR34271.1	25.826	333	0.000774	47.8	0	uncultured Mediterranean phage uvMED	hypothetical protein
2776778689	YP_008052420.1	22.692	260	0.00045	50.8	Phaeocystis globosa virus	hypothetical protein	AYJ74769.1	24.82	278	0.000447	48.5	0	Thermus phage phiFa	distal tail fiber protein
2776778689	YP_008052420.1	22.692	260	0.00045	50.8	Phaeocystis globosa virus	hypothetical protein	YP_007675157.1	24.473	474	0.000727	48.1	0	Cyanophage P-RSM6	hypothetical protein
2776778689	YP_008052420.1	22.692	260	0.00045	50.8	Phaeocystis globosa virus	hypothetical protein	BAR34271.1	25.826	333	0.000774	47.8	0	uncultured Mediterranean phage uvMED	hypothetical protein
2774517263	ADX06690.1	33.333	228	1.21e-15	81.6	Organic Lake phycodnavirus	putative phage tail collar domain family	YP_006907052.1	34.416	154	1.45e-17	83.2	0	Pseudomonas phage UFV-P2	tail fiber protein
2774517263	ADX06690.1	33.333	228	1.21e-15	81.6	Organic Lake phycodnavirus	putative phage tail collar domain family	AWY03095.1	33.333	159	7.63e-17	81.3	0	Pseudomonas phage SCYZ1	tail fiber protein
2774517263	ADX06690.1	33.333	228	1.21e-15	81.6	Organic Lake phycodnavirus	putative phage tail collar domain family	AZF90167.1	34.177	158	1.96e-16	80.5	0	Phage 5P_1	hypothetical protein
2774517263	ADX06690.1	33.333	228	1.21e-15	81.6	Organic Lake phycodnavirus	putative phage tail collar domain family	AZF90169.1	27.322	183	3.44e-12	68.6	0	Phage 5P_1	tail fiber protein
2774517263	ADX06690.1	33.333	228	1.21e-15	81.6	Organic Lake phycodnavirus	putative phage tail collar domain family	BAQ90098.1	35.115	131	3.41e-11	67	0	uncultured Mediterranean phage uvMED	phage tail fiber-like protein
2774517263	ADX06690.1	33.333	228	1.21e-15	81.6	Organic Lake phycodnavirus	putative phage tail collar domain family	AYJ73836.1	30.952	168	2.66e-11	65.5	0	Pseudomonas phage SaPL	tail fibers protein
2774517263	ADX06690.1	33.333	228	1.21e-15	81.6	Organic Lake phycodnavirus	putative phage tail collar domain family	AWD90625.1	26.036	169	1.17e-10	65.5	0	Pseudomonas phage Njord	hypothetical protein
2774517263	ADX06690.1	33.333	228	1.21e-15	81.6	Organic Lake phycodnavirus	putative phage tail collar domain family	YP_009210845.1	31.176	170	3.55e-11	65.1	0	Pseudomonas phage PhiCHU	putative tail constituent protein
2774517263	ADX06690.1	33.333	228	1.21e-15	81.6	Organic Lake phycodnavirus	putative phage tail collar domain family	AFD10690.1	30.952	168	4.69e-11	64.7	0	Pseudomonas phage MR299-2	hypothetical protein
2774517263	ADX06690.1	33.333	228	1.21e-15	81.6	Organic Lake phycodnavirus	putative phage tail collar domain family	CCM43491.1	30.864	162	6.82e-11	64.3	0	Pseudomonas phage vB_PaeP_C1-14_Or	hypothetical protein
2774517263	ADX06690.1	33.333	228	1.21e-15	81.6	Organic Lake phycodnavirus	putative phage tail collar domain family	QHB49060.1	30.488	164	1.05e-10	63.9	0	Pseudomonas phage U47	putative tail fiber protein
2774517263	ADX06690.1	33.333	228	1.21e-15	81.6	Organic Lake phycodnavirus	putative phage tail collar domain family	YP_214255.1	30.935	139	5.1e-10	63.9	0	Prochlorococcus phage P-SSM2	phage tail fiber-like protein
2774517263	ADX06690.1	33.333	228	1.21e-15	81.6	Organic Lake phycodnavirus	putative phage tail collar domain family	YP_008857858.1	31.902	163	1.26e-10	63.5	0	Pseudomonas phage phiIBB-PAA2	hypothetical protein
2774517263	ADX06690.1	33.333	228	1.21e-15	81.6	Organic Lake phycodnavirus	putative phage tail collar domain family	AUR99106.1	37.838	111	1.52e-10	63.5	0	Vibrio phage 1.262.O._10N.286.51.A9	hypothetical protein
2774517263	ADX06690.1	33.333	228	1.21e-15	81.6	Organic Lake phycodnavirus	putative phage tail collar domain family	QHB38613.1	42.857	105	1.18e-09	61.6	0	Flavobacterium phage vB_FspM_pippi8-1	structural protein
2774517263	ADX06690.1	33.333	228	1.21e-15	81.6	Organic Lake phycodnavirus	putative phage tail collar domain family	AXF42100.1	39.744	78	4.54e-09	60.8	0	Synechococcus T7-like virus S-TIP37	hypothetical protein
2774517263	ADX06690.1	33.333	228	1.21e-15	81.6	Organic Lake phycodnavirus	putative phage tail collar domain family	QHB38507.1	41.905	105	1.01e-08	58.9	0	Flavobacterium phage vB_FspM_lotta8-1	structural protein
2774517263	ADX06690.1	33.333	228	1.21e-15	81.6	Organic Lake phycodnavirus	putative phage tail collar domain family	AUS03041.1	27.097	155	1.7e-08	57.8	0	Vibrio phage 2.275.O._10N.286.54.E11	tail collar domain protein
2774517263	ADX06690.1	33.333	228	1.21e-15	81.6	Organic Lake phycodnavirus	putative phage tail collar domain family	QBJ00585.1	28.758	153	3.66e-08	56.6	0	Vibrio phage vB_VpP_BA6	tail fiber protein
2774517263	ADX06690.1	33.333	228	1.21e-15	81.6	Organic Lake phycodnavirus	putative phage tail collar domain family	YP_006589990.1	27.143	210	1.49e-07	55.5	0	Burkholderia virus DC1	tail fiber protein
2774517263	ADX06690.1	33.333	228	1.21e-15	81.6	Organic Lake phycodnavirus	putative phage tail collar domain family	AWD90717.1	23	200	2.24e-07	55.5	0	Pseudomonas phage Achelous	structural protein
2774517263	ADX06690.1	33.333	228	1.21e-15	81.6	Organic Lake phycodnavirus	putative phage tail collar domain family	AII27500.1	31.373	153	1.41e-07	54.7	0	Vibrio phage VPp1	tail fiber protein
2774517263	ADX06690.1	33.333	228	1.21e-15	81.6	Organic Lake phycodnavirus	putative phage tail collar domain family	QGH72303.1	55.882	34	2.13e-06	52.4	0	Podoviridae sp. ctg2L5	baseplate structural protein
2774517263	ADX06690.1	33.333	228	1.21e-15	81.6	Organic Lake phycodnavirus	putative phage tail collar domain family	YP_002922734.1	27.273	198	2.05e-06	52	0	Burkholderia virus Bcepil02	putative tail fiber protein
2774517263	ADX06690.1	33.333	228	1.21e-15	81.6	Organic Lake phycodnavirus	putative phage tail collar domain family	YP_009322953.1	25.146	171	1.95e-05	50.1	0	Synechococcus phage S-CAM7	tail protein
2774517263	ADX06690.1	33.333	228	1.21e-15	81.6	Organic Lake phycodnavirus	putative phage tail collar domain family	AOV62210.1	25.146	171	1.97e-05	50.1	0	Synechococcus phage S-CAM7	tail protein
2774517263	ADX06690.1	33.333	228	1.21e-15	81.6	Organic Lake phycodnavirus	putative phage tail collar domain family	QBJ01056.1	30.12	83	1.41e-05	49.7	0	Aeromonas phage MJG	hypothetical protein
2774517263	ADX06690.1	33.333	228	1.21e-15	81.6	Organic Lake phycodnavirus	putative phage tail collar domain family	ASV44019.1	30.178	169	3.99e-05	48.9	0	Salicola phage SCTP-2	hypothetical protein
2774517263	ADX06690.1	33.333	228	1.21e-15	81.6	Organic Lake phycodnavirus	putative phage tail collar domain family	AWD90625.1	32.5	80	4.1e-05	48.5	0	Pseudomonas phage Njord	hypothetical protein
2774517263	ADX06690.1	33.333	228	1.21e-15	81.6	Organic Lake phycodnavirus	putative phage tail collar domain family	QBJ01056.1	30.357	112	6.41e-05	47.8	0	Aeromonas phage MJG	hypothetical protein
2774517263	ADX06690.1	33.333	228	1.21e-15	81.6	Organic Lake phycodnavirus	putative phage tail collar domain family	YP_007236808.1	27.807	187	7.19e-05	47.4	0	Burkholderia virus Bcepmigl	tail fiber
2774517263	ADX06690.1	33.333	228	1.21e-15	81.6	Organic Lake phycodnavirus	putative phage tail collar domain family	QGT54648.1	27.165	254	0.000129	47.4	0	Synechococcus phage B23	tail fiber protein
2774517263	ADX06690.1	33.333	228	1.21e-15	81.6	Organic Lake phycodnavirus	putative phage tail collar domain family	NP_944294.2	33.333	81	0.000117	46.6	0	Burkholderia virus Bcep22	phage tail fiber protein
2774517263	ADX06690.1	33.333	228	1.21e-15	81.6	Organic Lake phycodnavirus	putative phage tail collar domain family	YP_006589989.1	34.568	81	0.000174	46.2	0	Burkholderia virus DC1	tail fiber protein
2774517263	ADX06690.1	33.333	228	1.21e-15	81.6	Organic Lake phycodnavirus	putative phage tail collar domain family	BAQ86166.1	30.579	121	9.7e-05	45.8	0	uncultured Mediterranean phage uvMED	Microcystin-dependent protein (MdpB)
2774517263	ADX06690.1	33.333	228	1.21e-15	81.6	Organic Lake phycodnavirus	putative phage tail collar domain family	YP_002922730.1	35.938	64	0.000387	45.1	0	Burkholderia virus Bcepil02	putative tail fiber protein
2774517263	ADX06690.1	33.333	228	1.21e-15	81.6	Organic Lake phycodnavirus	putative phage tail collar domain family	YP_007236807.1	33.333	81	0.000586	44.3	0	Burkholderia virus Bcepmigl	tail fiber
2774517263	VBB18684.1	31.013	158	1.66e-10	65.1	Yasminevirus sp. GU-2018	hypothetical protein	YP_006907052.1	34.416	154	1.45e-17	83.2	0	Pseudomonas phage UFV-P2	tail fiber protein
2774517263	VBB18684.1	31.013	158	1.66e-10	65.1	Yasminevirus sp. GU-2018	hypothetical protein	AWY03095.1	33.333	159	7.63e-17	81.3	0	Pseudomonas phage SCYZ1	tail fiber protein
2774517263	VBB18684.1	31.013	158	1.66e-10	65.1	Yasminevirus sp. GU-2018	hypothetical protein	AZF90167.1	34.177	158	1.96e-16	80.5	0	Phage 5P_1	hypothetical protein
2774517263	VBB18684.1	31.013	158	1.66e-10	65.1	Yasminevirus sp. GU-2018	hypothetical protein	AZF90169.1	27.322	183	3.44e-12	68.6	0	Phage 5P_1	tail fiber protein
2774517263	VBB18684.1	31.013	158	1.66e-10	65.1	Yasminevirus sp. GU-2018	hypothetical protein	BAQ90098.1	35.115	131	3.41e-11	67	0	uncultured Mediterranean phage uvMED	phage tail fiber-like protein
2774517263	VBB18684.1	31.013	158	1.66e-10	65.1	Yasminevirus sp. GU-2018	hypothetical protein	AYJ73836.1	30.952	168	2.66e-11	65.5	0	Pseudomonas phage SaPL	tail fibers protein
2774517263	VBB18684.1	31.013	158	1.66e-10	65.1	Yasminevirus sp. GU-2018	hypothetical protein	AWD90625.1	26.036	169	1.17e-10	65.5	0	Pseudomonas phage Njord	hypothetical protein
2774517263	VBB18684.1	31.013	158	1.66e-10	65.1	Yasminevirus sp. GU-2018	hypothetical protein	YP_009210845.1	31.176	170	3.55e-11	65.1	0	Pseudomonas phage PhiCHU	putative tail constituent protein
2774517263	VBB18684.1	31.013	158	1.66e-10	65.1	Yasminevirus sp. GU-2018	hypothetical protein	AFD10690.1	30.952	168	4.69e-11	64.7	0	Pseudomonas phage MR299-2	hypothetical protein
2774517263	VBB18684.1	31.013	158	1.66e-10	65.1	Yasminevirus sp. GU-2018	hypothetical protein	CCM43491.1	30.864	162	6.82e-11	64.3	0	Pseudomonas phage vB_PaeP_C1-14_Or	hypothetical protein
2774517263	VBB18684.1	31.013	158	1.66e-10	65.1	Yasminevirus sp. GU-2018	hypothetical protein	QHB49060.1	30.488	164	1.05e-10	63.9	0	Pseudomonas phage U47	putative tail fiber protein
2774517263	VBB18684.1	31.013	158	1.66e-10	65.1	Yasminevirus sp. GU-2018	hypothetical protein	YP_214255.1	30.935	139	5.1e-10	63.9	0	Prochlorococcus phage P-SSM2	phage tail fiber-like protein
2774517263	VBB18684.1	31.013	158	1.66e-10	65.1	Yasminevirus sp. GU-2018	hypothetical protein	YP_008857858.1	31.902	163	1.26e-10	63.5	0	Pseudomonas phage phiIBB-PAA2	hypothetical protein
2774517263	VBB18684.1	31.013	158	1.66e-10	65.1	Yasminevirus sp. GU-2018	hypothetical protein	AUR99106.1	37.838	111	1.52e-10	63.5	0	Vibrio phage 1.262.O._10N.286.51.A9	hypothetical protein
2774517263	VBB18684.1	31.013	158	1.66e-10	65.1	Yasminevirus sp. GU-2018	hypothetical protein	QHB38613.1	42.857	105	1.18e-09	61.6	0	Flavobacterium phage vB_FspM_pippi8-1	structural protein
2774517263	VBB18684.1	31.013	158	1.66e-10	65.1	Yasminevirus sp. GU-2018	hypothetical protein	AXF42100.1	39.744	78	4.54e-09	60.8	0	Synechococcus T7-like virus S-TIP37	hypothetical protein
2774517263	VBB18684.1	31.013	158	1.66e-10	65.1	Yasminevirus sp. GU-2018	hypothetical protein	QHB38507.1	41.905	105	1.01e-08	58.9	0	Flavobacterium phage vB_FspM_lotta8-1	structural protein
2774517263	VBB18684.1	31.013	158	1.66e-10	65.1	Yasminevirus sp. GU-2018	hypothetical protein	AUS03041.1	27.097	155	1.7e-08	57.8	0	Vibrio phage 2.275.O._10N.286.54.E11	tail collar domain protein
2774517263	VBB18684.1	31.013	158	1.66e-10	65.1	Yasminevirus sp. GU-2018	hypothetical protein	QBJ00585.1	28.758	153	3.66e-08	56.6	0	Vibrio phage vB_VpP_BA6	tail fiber protein
2774517263	VBB18684.1	31.013	158	1.66e-10	65.1	Yasminevirus sp. GU-2018	hypothetical protein	YP_006589990.1	27.143	210	1.49e-07	55.5	0	Burkholderia virus DC1	tail fiber protein
2774517263	VBB18684.1	31.013	158	1.66e-10	65.1	Yasminevirus sp. GU-2018	hypothetical protein	AWD90717.1	23	200	2.24e-07	55.5	0	Pseudomonas phage Achelous	structural protein
2774517263	VBB18684.1	31.013	158	1.66e-10	65.1	Yasminevirus sp. GU-2018	hypothetical protein	AII27500.1	31.373	153	1.41e-07	54.7	0	Vibrio phage VPp1	tail fiber protein
2774517263	VBB18684.1	31.013	158	1.66e-10	65.1	Yasminevirus sp. GU-2018	hypothetical protein	QGH72303.1	55.882	34	2.13e-06	52.4	0	Podoviridae sp. ctg2L5	baseplate structural protein
2774517263	VBB18684.1	31.013	158	1.66e-10	65.1	Yasminevirus sp. GU-2018	hypothetical protein	YP_002922734.1	27.273	198	2.05e-06	52	0	Burkholderia virus Bcepil02	putative tail fiber protein
2774517263	VBB18684.1	31.013	158	1.66e-10	65.1	Yasminevirus sp. GU-2018	hypothetical protein	YP_009322953.1	25.146	171	1.95e-05	50.1	0	Synechococcus phage S-CAM7	tail protein
2774517263	VBB18684.1	31.013	158	1.66e-10	65.1	Yasminevirus sp. GU-2018	hypothetical protein	AOV62210.1	25.146	171	1.97e-05	50.1	0	Synechococcus phage S-CAM7	tail protein
2774517263	VBB18684.1	31.013	158	1.66e-10	65.1	Yasminevirus sp. GU-2018	hypothetical protein	QBJ01056.1	30.12	83	1.41e-05	49.7	0	Aeromonas phage MJG	hypothetical protein
2774517263	VBB18684.1	31.013	158	1.66e-10	65.1	Yasminevirus sp. GU-2018	hypothetical protein	ASV44019.1	30.178	169	3.99e-05	48.9	0	Salicola phage SCTP-2	hypothetical protein
2774517263	VBB18684.1	31.013	158	1.66e-10	65.1	Yasminevirus sp. GU-2018	hypothetical protein	AWD90625.1	32.5	80	4.1e-05	48.5	0	Pseudomonas phage Njord	hypothetical protein
2774517263	VBB18684.1	31.013	158	1.66e-10	65.1	Yasminevirus sp. GU-2018	hypothetical protein	QBJ01056.1	30.357	112	6.41e-05	47.8	0	Aeromonas phage MJG	hypothetical protein
2774517263	VBB18684.1	31.013	158	1.66e-10	65.1	Yasminevirus sp. GU-2018	hypothetical protein	YP_007236808.1	27.807	187	7.19e-05	47.4	0	Burkholderia virus Bcepmigl	tail fiber
2774517263	VBB18684.1	31.013	158	1.66e-10	65.1	Yasminevirus sp. GU-2018	hypothetical protein	QGT54648.1	27.165	254	0.000129	47.4	0	Synechococcus phage B23	tail fiber protein
2774517263	VBB18684.1	31.013	158	1.66e-10	65.1	Yasminevirus sp. GU-2018	hypothetical protein	NP_944294.2	33.333	81	0.000117	46.6	0	Burkholderia virus Bcep22	phage tail fiber protein
2774517263	VBB18684.1	31.013	158	1.66e-10	65.1	Yasminevirus sp. GU-2018	hypothetical protein	YP_006589989.1	34.568	81	0.000174	46.2	0	Burkholderia virus DC1	tail fiber protein
2774517263	VBB18684.1	31.013	158	1.66e-10	65.1	Yasminevirus sp. GU-2018	hypothetical protein	BAQ86166.1	30.579	121	9.7e-05	45.8	0	uncultured Mediterranean phage uvMED	Microcystin-dependent protein (MdpB)
2774517263	VBB18684.1	31.013	158	1.66e-10	65.1	Yasminevirus sp. GU-2018	hypothetical protein	YP_002922730.1	35.938	64	0.000387	45.1	0	Burkholderia virus Bcepil02	putative tail fiber protein
2774517263	VBB18684.1	31.013	158	1.66e-10	65.1	Yasminevirus sp. GU-2018	hypothetical protein	YP_007236807.1	33.333	81	0.000586	44.3	0	Burkholderia virus Bcepmigl	tail fiber
2774517263	AYV76022.1	28.736	174	2.42e-09	61.6	Terrestrivirus sp.	hypothetical protein	YP_006907052.1	34.416	154	1.45e-17	83.2	0	Pseudomonas phage UFV-P2	tail fiber protein
[truncated: 80,275 more rows]

## Sheet: Best hit per AFP13
query IMG gene ID	bitscore_virus	bitscore_phage	difference_in_score	winner	s74
2639240253	0	98.2	-98.2	phage	TRUE
2776183314	0	93.2	-93.2	phage	TRUE
2776163219	0	93.2	-93.2	phage	TRUE
2639240251	0	87.4	-87.4	phage	TRUE
2670950364	0	86.3	-86.3	phage	TRUE
2776203464	0	84	-84	phage	TRUE
2706252870	0	82.8	-82.8	phage	TRUE
2631153062	0	77.8	-77.8	phage	TRUE
2719064342	0	77.8	-77.8	phage	TRUE
2639240252	0	77	-77	phage	TRUE
2635076514	0	75.5	-75.5	phage	TRUE
2730489988	0	75.5	-75.5	phage	TRUE
2609602034	0	75.1	-75.1	phage	TRUE
2670950366	0	73.6	-73.6	phage	TRUE
2689490536	0	73.2	-73.2	phage	TRUE
2634102317	0	73.2	-73.2	phage	TRUE
2776296196	0	73.2	-73.2	phage	TRUE
2698117676	0	72.8	-72.8	phage	TRUE
2599844965	0	72.4	-72.4	phage	FALSE
2761187686	0	72.4	-72.4	phage	TRUE
2694664354	0	72	-72	phage	TRUE
2727709114	0	72	-72	phage	TRUE
2716744336	0	72	-72	phage	TRUE
2615866690	0	71.6	-71.6	phage	TRUE
2615862745	0	71.2	-71.2	phage	TRUE
2516610232	0	71.2	-71.2	phage	TRUE
2615870605	0	71.2	-71.2	phage	TRUE
2615879347	0	70.9	-70.9	phage	TRUE
2617683594	0	70.5	-70.5	phage	TRUE
2650336407	0	69.3	-69.3	phage	TRUE
2727714439	0	68.6	-68.6	phage	TRUE
2631172455	0	67	-67	phage	TRUE
2595649976	0	67	-67	phage	TRUE
2689473665	0	67	-67	phage	TRUE
2565609793	0	67	-67	phage	TRUE
2634106683	0	66.6	-66.6	phage	TRUE
2728546404	0	65.5	-65.5	phage	TRUE
2597131409	0	65.1	-65.1	phage	TRUE
2668039403	0	65.1	-65.1	phage	TRUE
2728530772	0	65.1	-65.1	phage	TRUE
2689672163	0	64.7	-64.7	phage	TRUE
2631149770	0	63.5	-63.5	phage	TRUE
2719060123	0	63.5	-63.5	phage	TRUE
2599635967	0	63.5	-63.5	phage	TRUE
2631744344	0	62.4	-62.4	phage	TRUE
2565645177	0	61.6	-61.6	phage	TRUE
2634099281	0	60.5	-60.5	phage	TRUE
2784150637	0	58.5	-58.5	phage	TRUE
2709963771	0	58.5	-58.5	phage	TRUE
2710484429	0	58.5	-58.5	phage	TRUE
2631133790	0	57	-57	phage	TRUE
2671154151	0	55.5	-55.5	phage	TRUE
2690423900	0	53.5	-53.5	phage	TRUE
643608441	0	52.8	-52.8	phage	TRUE
2713658219	0	52.4	-52.4	phage	TRUE
2541787605	0	52	-52	phage	TRUE
2531454924	0	51.2	-51.2	phage	TRUE
643608439	0	50.1	-50.1	phage	TRUE
2558229467	0	49.7	-49.7	phage	TRUE
2565645175	0	49.7	-49.7	phage	TRUE
2531454926	0	48.9	-48.9	phage	TRUE
2509528071	0	48.5	-48.5	phage	TRUE
2541268533	0	48.1	-48.1	phage	TRUE
2558229465	0	48.1	-48.1	phage	TRUE
2565609791	0	47.4	-47.4	phage	TRUE
2509528069	0	47	-47	phage	TRUE
2566041438	0	45.1	-45.1	phage	FALSE
2587729558	0	44.3	-44.3	phage	FALSE
2587734249	0	44.3	-44.3	phage	FALSE
2516610230	0	44.3	-44.3	phage	TRUE
640217372	77.8	98.2	-20.4	phage	TRUE
2664452931	89.7	108	-18.3	no clear winner	FALSE
2686018916	89.7	108	-18.3	no clear winner	FALSE
2578281515	89.7	108	-18.3	no clear winner	FALSE
648921900	70.9	86.7	-15.8	no clear winner	TRUE
648921900	70.9	86.7	-15.8	no clear winner	TRUE
2623396925	89.4	105	-15.6	no clear winner	FALSE
2648381503	89.4	105	-15.6	no clear winner	FALSE
2578290711	89.4	105	-15.6	no clear winner	FALSE
2686025725	89.4	105	-15.6	no clear winner	FALSE
2504629689	70.1	85.5	-15.4	no clear winner	FALSE
2507287696	70.1	85.5	-15.4	no clear winner	TRUE
2507144687	70.1	85.5	-15.4	no clear winner	FALSE
2507287696	70.1	85.5	-15.4	no clear winner	TRUE
2523973453	89.7	105	-15.3	no clear winner	FALSE
640217370	72.4	87.4	-15	no clear winner	TRUE
2758560479	83.6	97.8	-14.2	no clear winner	FALSE
2506480096	62	73.2	-11.2	no clear winner	TRUE
2640648456	58.5	68.6	-10.1	no clear winner	FALSE
2602162007	79.3	88.6	-9.3	no clear winner	FALSE
2515171541	55.1	63.9	-8.8	no clear winner	TRUE
2635076514	67.4	75.5	-8.1	no clear winner	TRUE
2730489988	67.8	75.5	-7.7	no clear winner	TRUE
2690323837	45.8	53.5	-7.7	no clear winner	FALSE
2735817719	50.1	57.4	-7.3	no clear winner	FALSE
2600362838	82.4	89.4	-7	no clear winner	FALSE
2577719001	75.5	82	-6.5	no clear winner	FALSE
640217371	70.5	77	-6.5	no clear winner	TRUE
2559353328	75.5	82	-6.5	no clear winner	FALSE
2726531410	64.7	70.9	-6.2	no clear winner	FALSE
2665395636	64.7	70.9	-6.2	no clear winner	FALSE
2727709114	65.9	72	-6.1	no clear winner	TRUE
649754102	59.3	64.7	-5.4	no clear winner	TRUE
2630411143	69.3	74.7	-5.4	no clear winner	FALSE
2609602034	69.7	75.1	-5.4	no clear winner	TRUE
2506477283	55.5	60.5	-5	no clear winner	TRUE
2518354974	80.1	84.7	-4.6	no clear winner	FALSE
2518345413	80.1	84.7	-4.6	no clear winner	FALSE
2620509495	66.6	70.5	-3.9	no clear winner	FALSE
2640816185	66.6	70.5	-3.9	no clear winner	FALSE
2784257460	75.1	78.2	-3.1	no clear winner	FALSE
2689672163	61.6	64.7	-3.1	no clear winner	TRUE
637463483	79.7	82.8	-3.1	no clear winner	FALSE
2626304595	79.7	82.8	-3.1	no clear winner	FALSE
2607395396	79.7	82.8	-3.1	no clear winner	FALSE
2627150007	79.7	82.8	-3.1	no clear winner	FALSE
2745899973	79.7	82.8	-3.1	no clear winner	FALSE
2635631528	77	79	-2	no clear winner	FALSE
2566039182	62.4	64.3	-1.9	no clear winner	FALSE
2771059615	60.1	62	-1.9	no clear winner	FALSE
2721716179	60.1	62	-1.9	no clear winner	FALSE
2525154044	60.1	62	-1.9	no clear winner	FALSE
2627150763	75.9	77.8	-1.9	no clear winner	FALSE
2607395369	77.4	79.3	-1.9	no clear winner	FALSE
637463457	77.4	79.3	-1.9	no clear winner	FALSE
2626304568	77.4	79.3	-1.9	no clear winner	FALSE
2745899587	77.4	79.3	-1.9	no clear winner	FALSE
2732487847	81.6	83.2	-1.6	no clear winner	FALSE
2774517263	81.6	83.2	-1.6	no clear winner	FALSE
2643350901	74.7	76.3	-1.6	no clear winner	FALSE
2689233464	74.7	76.3	-1.6	no clear winner	FALSE
2660005650	74.7	76.3	-1.6	no clear winner	FALSE
2566038822	67.4	68.9	-1.5	no clear winner	FALSE
2716741960	62.8	64.3	-1.5	no clear winner	FALSE
644967394	71.6	72.4	-0.8	no clear winner	TRUE
644967394	71.6	72.4	-0.8	no clear winner	TRUE
2646872186	67	67.8	-0.8	no clear winner	FALSE
2599072171	73.2	73.9	-0.7	no clear winner	FALSE
2649663430	73.2	73.9	-0.7	no clear winner	FALSE
2557153772	78.6	79.3	-0.7	no clear winner	FALSE
2624866361	73.2	73.9	-0.7	no clear winner	FALSE
2548727606	78.6	79.3	-0.7	no clear winner	FALSE
2690423900	53.1	53.5	-0.4	no clear winner	TRUE
2611551848	68.9	68.9	0	no clear winner	FALSE
645339161	68.9	68.9	0	no clear winner	FALSE
2641935793	68.9	68.9	0	no clear winner	FALSE
2655029692	68.9	68.9	0	no clear winner	FALSE
2672531528	68.9	68.9	0	no clear winner	FALSE
2694664354	72	72	0	no clear winner	TRUE
2630605679	68.9	68.9	0	no clear winner	FALSE
2612308082	68.9	68.9	0	no clear winner	FALSE
2726560568	68.9	68.9	0	no clear winner	FALSE
2761187686	72.8	72.4	0.4	no clear winner	TRUE
2599069305	69.7	69.3	0.4	no clear winner	FALSE
2778333517	90.1	89.4	0.7	no clear winner	FALSE
2627150756	75.5	74.7	0.8	no clear winner	FALSE
2607395376	75.5	74.7	0.8	no clear winner	FALSE
637463464	75.5	74.7	0.8	no clear winner	FALSE
2745899580	75.5	74.7	0.8	no clear winner	FALSE
2626304575	75.5	74.7	0.8	no clear winner	FALSE
2548732464	77	75.9	1.1	no clear winner	FALSE
2557146789	77	75.9	1.1	no clear winner	FALSE
2785321959	87	85.9	1.1	no clear winner	FALSE
644889193	87	85.9	1.1	no clear winner	FALSE
2588049052	77	75.9	1.1	no clear winner	FALSE
2518345489	66.2	65.1	1.1	no clear winner	FALSE
2518355042	66.2	65.1	1.1	no clear winner	FALSE
2754785098	57.8	56.6	1.2	no clear winner	FALSE
2785318878	65.1	63.9	1.2	no clear winner	FALSE
2753725546	51.6	50.1	1.5	no clear winner	FALSE
2588052068	79.3	77.8	1.5	no clear winner	FALSE
2778336263	77.8	76.3	1.5	no clear winner	FALSE
2727714439	70.1	68.6	1.5	no clear winner	TRUE
2558033079	51.6	50.1	1.5	no clear winner	FALSE
2557149817	79.3	77.8	1.5	no clear winner	FALSE
2687591026	52.8	51.2	1.6	no clear winner	FALSE
644888390	65.5	63.9	1.6	no clear winner	FALSE
2548728211	75.5	72.8	2.7	no clear winner	FALSE
2541491287	51.2	48.5	2.7	no clear winner	FALSE
2655007872	69.3	66.6	2.7	no clear winner	FALSE
2545819987	51.2	48.5	2.7	no clear winner	FALSE
2688297524	95.9	93.2	2.7	no clear winner	FALSE
2557154377	75.5	72.8	2.7	no clear winner	FALSE
2518354983	58.5	55.5	3	no clear winner	FALSE
2518345422	58.5	55.5	3	no clear winner	FALSE
2745899934	77.8	74.7	3.1	no clear winner	FALSE
2607395436	77.8	74.7	3.1	no clear winner	FALSE
2754451598	57.8	54.7	3.1	no clear winner	FALSE
2766129616	57.8	54.7	3.1	no clear winner	FALSE
2626304637	77.8	74.7	3.1	no clear winner	FALSE
637463523	77.8	74.7	3.1	no clear winner	FALSE
2668405668	52	48.9	3.1	no clear winner	FALSE
2540453483	52	48.9	3.1	no clear winner	FALSE
2776778689	51.6	48.5	3.1	no clear winner	FALSE
2627151770	78.2	74.7	3.5	no clear winner	FALSE
2631674308	89.4	85.9	3.5	no clear winner	FALSE
2566039612	75.1	71.6	3.5	no clear winner	FALSE
2649667492	79.3	75.1	4.2	no clear winner	FALSE
2785319958	77.4	73.2	4.2	no clear winner	FALSE
644889763	77.4	73.2	4.2	no clear winner	FALSE
2557153780	77.8	73.6	4.2	no clear winner	FALSE
2548727598	77.8	73.6	4.2	no clear winner	FALSE
2624870423	79.3	75.1	4.2	no clear winner	FALSE
2655008110	85.5	81.3	4.2	no clear winner	FALSE
2599069330	79.3	75.1	4.2	no clear winner	FALSE
2635633422	78.2	73.9	4.3	no clear winner	FALSE
2640647922	51.6	47	4.6	no clear winner	FALSE
2558033860	79.7	75.1	4.6	no clear winner	FALSE
2685857790	75.9	71.2	4.7	no clear winner	FALSE
2548732375	82.8	77.8	5	no clear winner	FALSE
2588049139	82.8	77.8	5	no clear winner	FALSE
2557146877	82.8	77.8	5	no clear winner	FALSE
2598005697	56.6	51.6	5	no clear winner	FALSE
2540457162	53.1	48.1	5	no clear winner	FALSE
2631674268	78.2	73.2	5	no clear winner	FALSE
2635631533	78.2	73.2	5	no clear winner	FALSE
2619246350	80.1	74.7	5.4	no clear winner	FALSE
2755638977	55.5	50.1	5.4	no clear winner	FALSE
2631674287	77.4	72	5.4	no clear winner	FALSE
2784257453	80.9	75.5	5.4	no clear winner	FALSE
2557149807	55.5	49.7	5.8	no clear winner	FALSE
2588052058	55.5	49.7	5.8	no clear winner	FALSE
2635632365	89	82.4	6.6	no clear winner	FALSE
2641225417	89	82.4	6.6	no clear winner	FALSE
2624870472	77.8	70.9	6.9	no clear winner	FALSE
2649667541	77.8	70.9	6.9	no clear winner	FALSE
2599069281	77.8	70.9	6.9	no clear winner	FALSE
2619175159	85.5	78.6	6.9	no clear winner	FALSE
2618841601	82.4	75.1	7.3	no clear winner	FALSE
2639232569	82.4	75.1	7.3	no clear winner	FALSE
2640816781	79.3	71.6	7.7	no clear winner	FALSE
2640816855	78.2	70.5	7.7	no clear winner	FALSE
2620510138	78.2	70.5	7.7	no clear winner	FALSE
2620510066	79.3	71.6	7.7	no clear winner	FALSE
2566038817	88.2	80.5	7.7	no clear winner	FALSE
2521764949	74.3	65.9	8.4	no clear winner	FALSE
2558033937	74.3	65.9	8.4	no clear winner	FALSE
2521791757	74.3	65.9	8.4	no clear winner	FALSE
2671154151	63.9	55.5	8.4	no clear winner	TRUE
2784255390	73.9	65.5	8.4	no clear winner	FALSE
2558033078	72.4	63.9	8.5	no clear winner	FALSE
2541491286	72.4	63.9	8.5	no clear winner	FALSE
2545819986	72.4	63.9	8.5	no clear winner	FALSE
2598654593	69.7	60.5	9.2	no clear winner	FALSE
2524921508	53.1	43.9	9.2	no clear winner	FALSE
2621292402	53.1	43.9	9.2	no clear winner	FALSE
2656765420	88.6	79.3	9.3	no clear winner	FALSE
2646517380	88.6	79.3	9.3	no clear winner	FALSE
2677373602	76.3	67	9.3	no clear winner	FALSE
2678244376	75.9	66.6	9.3	no clear winner	FALSE
2726556055	75.9	66.6	9.3	no clear winner	FALSE
2672184229	75.9	66.6	9.3	no clear winner	FALSE
2566253478	75.9	66.6	9.3	no clear winner	FALSE
2707579167	75.9	66.6	9.3	no clear winner	FALSE
2621280128	53.1	43.5	9.6	no clear winner	FALSE
2519431117	57.8	48.1	9.7	no clear winner	FALSE
2726507193	76.3	66.6	9.7	no clear winner	FALSE
2635909896	75.9	66.2	9.7	no clear winner	FALSE
2640816157	83.6	73.2	10.4	no clear winner	FALSE
2731095736	62.4	51.6	10.8	no clear winner	FALSE
2731087885	62.4	51.6	10.8	no clear winner	FALSE
2518345441	78.6	67.4	11.2	no clear winner	FALSE
2518355002	78.6	67.4	11.2	no clear winner	FALSE
2770643107	98.2	87	11.2	no clear winner	FALSE
2595649976	78.2	67	11.2	no clear winner	TRUE
2759854169	98.2	87	11.2	no clear winner	FALSE
2755238378	86.3	74.3	12	no clear winner	FALSE
2624870448	87.4	75.1	12.3	no clear winner	FALSE
2649667517	87.4	75.1	12.3	no clear winner	FALSE
2685871293	71.6	58.5	13.1	no clear winner	FALSE
2731081250	64.3	50.8	13.5	no clear winner	FALSE
2731085998	64.3	50.8	13.5	no clear winner	FALSE
2685871261	75.9	62.4	13.5	no clear winner	FALSE
2619314598	85.5	70.1	15.4	no clear winner	FALSE
2619317735	85.5	70.1	15.4	no clear winner	FALSE
2619072787	85.5	70.1	15.4	no clear winner	FALSE
2619263199	85.5	70.1	15.4	no clear winner	FALSE
640051125	88.2	72.4	15.8	no clear winner	FALSE
2727705279	74.3	58.2	16.1	no clear winner	FALSE
2731075931	66.2	50.1	16.1	no clear winner	FALSE
2731097238	68.6	52.4	16.2	no clear winner	FALSE
2720643885	67.4	50.8	16.6	no clear winner	FALSE
2720476822	67.4	50.8	16.6	no clear winner	FALSE
2632097462	67.4	50.8	16.6	no clear winner	FALSE
2512331587	67.4	50.8	16.6	no clear winner	FALSE
2506391018	67.4	50.8	16.6	no clear winner	FALSE
2720626008	67.4	50.8	16.6	no clear winner	FALSE
2731066497	67.4	50.8	16.6	no clear winner	FALSE
2627150026	67	49.7	17.3	no clear winner	FALSE
2628560176	67	49.7	17.3	no clear winner	FALSE
2626304615	67	49.7	17.3	no clear winner	FALSE
2512913808	67	49.7	17.3	no clear winner	FALSE
637463502	67	49.7	17.3	no clear winner	FALSE
2607395415	67	49.7	17.3	no clear winner	FALSE
2745899953	67	49.7	17.3	no clear winner	FALSE
2678056788	66.2	48.9	17.3	no clear winner	FALSE
2599069323	74.3	54.3	20	virus	FALSE
2649667499	74.3	54.3	20	virus	FALSE
2624870430	74.3	54.3	20	virus	FALSE
2730313249	71.2	50.8	20.4	virus	FALSE
2545820644	77.8	55.1	22.7	virus	FALSE
2541491944	77.8	55.1	22.7	virus	FALSE
2745902150	79.7	56.6	23.1	virus	FALSE
637464290	79.7	56.6	23.1	virus	FALSE
2627149132	79.7	56.6	23.1	virus	FALSE
2626305447	79.7	56.6	23.1	virus	FALSE
2607396241	79.7	56.6	23.1	virus	FALSE
2505186636	73.6	50.1	23.5	virus	FALSE
2731058365	73.6	50.1	23.5	virus	FALSE
2578942205	73.6	50.1	23.5	virus	FALSE
2686459998	82.8	58.9	23.9	virus	FALSE
2586763750	111	85.5	25.5	virus	FALSE
2640578397	80.1	52.8	27.3	virus	FALSE
2757347702	117	89.4	27.6	virus	FALSE
2730313248	82.4	52.8	29.6	virus	FALSE
2578290712	119	87.4	31.6	virus	FALSE
2686025724	119	87.4	31.6	virus	FALSE
2648381502	120	87.8	32.2	virus	FALSE
2623396924	122	88.6	33.4	virus	FALSE
2523973452	122	87.8	34.2	virus	FALSE
2664391558	122	84.7	37.3	virus	FALSE
2686013542	122	84.7	37.3	virus	FALSE
2578295518	122	84.7	37.3	virus	FALSE
2686018915	128	89.7	38.3	virus	FALSE
2664452930	128	89.7	38.3	virus	FALSE
2578281514	128	89.7	38.3	virus	FALSE
2572333285	45.4	0	45.4	virus	FALSE
2578689347	45.4	0	45.4	virus	FALSE
2576925396	45.4	0	45.4	virus	FALSE
2578684495	45.4	0	45.4	virus	FALSE
2687860774	45.8	0	45.8	virus	FALSE
2537826075	45.8	0	45.8	virus	FALSE
2631674327	45.8	0	45.8	virus	FALSE
2641198691	45.8	0	45.8	virus	FALSE
649762650	46.2	0	46.2	virus	FALSE
650723731	46.2	0	46.2	virus	FALSE
2773387170	46.2	0	46.2	virus	FALSE
2558421247	46.2	0	46.2	virus	FALSE
2656131002	46.6	0	46.6	virus	FALSE
2752845398	47	0	47	virus	FALSE
2641198692	47.8	0	47.8	virus	FALSE
2510921212	47.8	0	47.8	virus	FALSE
2562196966	48.1	0	48.1	virus	FALSE
2574128559	48.1	0	48.1	virus	FALSE
644917209	48.1	0	48.1	virus	FALSE
2540979160	48.1	0	48.1	virus	FALSE
644888623	48.1	0	48.1	virus	FALSE
2565678628	48.1	0	48.1	virus	FALSE
2526115859	48.1	0	48.1	virus	FALSE
2523893799	48.1	0	48.1	virus	FALSE
2536941974	48.1	0	48.1	virus	FALSE
2520552007	48.1	0	48.1	virus	FALSE
2513684671	48.1	0	48.1	virus	FALSE
2513845536	48.1	0	48.1	virus	FALSE
2516460005	48.1	0	48.1	virus	FALSE
2785318649	48.1	0	48.1	virus	FALSE
2520525270	48.1	0	48.1	virus	FALSE
2520547817	48.1	0	48.1	virus	FALSE
2517579481	48.1	0	48.1	virus	FALSE
2565695801	48.1	0	48.1	virus	FALSE
2688325622	48.9	0	48.9	virus	FALSE
650721194	49.3	0	49.3	virus	FALSE
2599763719	49.3	0	49.3	virus	FALSE
649760113	49.3	0	49.3	virus	FALSE
2710207505	51.2	0	51.2	virus	FALSE
2624336668	51.2	0	51.2	virus	FALSE
2759824753	52	0	52	virus	FALSE
2606209489	55.1	0	55.1	virus	FALSE
2599764748	56.6	0	56.6	virus	FALSE
2731061419	66.2	0	66.2	virus	FALSE
2640816166	66.6	0	66.6	virus	FALSE
2733393488	68.9	0	68.9	virus	FALSE
2148359702				NO HITS AT ALL	FALSE
2503085297				NO HITS AT ALL	FALSE
2503996988				NO HITS AT ALL	FALSE
2506739649				NO HITS AT ALL	FALSE
2509011657				NO HITS AT ALL	FALSE
2509456439				NO HITS AT ALL	FALSE
2509972601				NO HITS AT ALL	FALSE
2510237256				NO HITS AT ALL	FALSE
2511249309				NO HITS AT ALL	FALSE
2511730816				NO HITS AT ALL	FALSE
2512709314				NO HITS AT ALL	FALSE
2515390099				NO HITS AT ALL	FALSE
2515941023				NO HITS AT ALL	FALSE
2517498196				NO HITS AT ALL	FALSE
2517663773				NO HITS AT ALL	FALSE
2517714956				NO HITS AT ALL	FALSE
2520529483				NO HITS AT ALL	FALSE
2520591938				NO HITS AT ALL	FALSE
2521381438				NO HITS AT ALL	FALSE
2523049096				NO HITS AT ALL	FALSE
2523454213				NO HITS AT ALL	FALSE
2523995632				NO HITS AT ALL	FALSE
2524206696				NO HITS AT ALL	FALSE
2524621793				NO HITS AT ALL	FALSE
2525028378				NO HITS AT ALL	FALSE
2528904248				NO HITS AT ALL	FALSE
2529305320				NO HITS AT ALL	FALSE
2529504709				NO HITS AT ALL	FALSE
2532712855				NO HITS AT ALL	FALSE
2532993762				NO HITS AT ALL	FALSE
2533595937				NO HITS AT ALL	FALSE
2534680717				NO HITS AT ALL	FALSE
2535647662				NO HITS AT ALL	FALSE
2536937024				NO HITS AT ALL	FALSE
2536966736				NO HITS AT ALL	FALSE
2536972282				NO HITS AT ALL	FALSE
2540303604				NO HITS AT ALL	FALSE
2541028984				NO HITS AT ALL	FALSE
2541076897				NO HITS AT ALL	FALSE
2541268535				NO HITS AT ALL	TRUE
2541787607				NO HITS AT ALL	TRUE
2545805130				NO HITS AT ALL	FALSE
2547657684				NO HITS AT ALL	FALSE
2551303545				NO HITS AT ALL	FALSE
2552729303				NO HITS AT ALL	FALSE
2552836133				NO HITS AT ALL	FALSE
2552840425				NO HITS AT ALL	FALSE
2552849101				NO HITS AT ALL	FALSE
2552853470				NO HITS AT ALL	FALSE
2552857700				NO HITS AT ALL	FALSE
2552862218				NO HITS AT ALL	FALSE
2554119117				NO HITS AT ALL	FALSE
2554756214				NO HITS AT ALL	FALSE
2555172055				NO HITS AT ALL	FALSE
2557889819				NO HITS AT ALL	FALSE
2559169426				NO HITS AT ALL	FALSE
2559178104				NO HITS AT ALL	FALSE
2559182353				NO HITS AT ALL	FALSE
2559186544				NO HITS AT ALL	FALSE
2559190833				NO HITS AT ALL	FALSE
2559195074				NO HITS AT ALL	FALSE
2559196568				NO HITS AT ALL	FALSE
2559200875				NO HITS AT ALL	FALSE
2559210687				NO HITS AT ALL	FALSE
2559214717				NO HITS AT ALL	FALSE
2559219158				NO HITS AT ALL	FALSE
2565706477				NO HITS AT ALL	FALSE
2573891430				NO HITS AT ALL	FALSE
2578296758				NO HITS AT ALL	FALSE
2578921602				NO HITS AT ALL	FALSE
2579588124				NO HITS AT ALL	FALSE
2582237708				NO HITS AT ALL	FALSE
2582517857				NO HITS AT ALL	FALSE
2582576081				NO HITS AT ALL	FALSE
2582579104				NO HITS AT ALL	FALSE
2582805078				NO HITS AT ALL	FALSE
2583688880				NO HITS AT ALL	FALSE
2586748935				NO HITS AT ALL	FALSE
2587019413				NO HITS AT ALL	FALSE
2587467033				NO HITS AT ALL	FALSE
2588293644				NO HITS AT ALL	FALSE
2588512194				NO HITS AT ALL	FALSE
2589965790				NO HITS AT ALL	FALSE
2589968939				NO HITS AT ALL	FALSE
2589973018				NO HITS AT ALL	FALSE
2595404928				NO HITS AT ALL	FALSE
2596263761				NO HITS AT ALL	FALSE
2596401903				NO HITS AT ALL	FALSE
2596451240				NO HITS AT ALL	FALSE
2597132010				NO HITS AT ALL	FALSE
2599200125				NO HITS AT ALL	FALSE
2599755447				NO HITS AT ALL	FALSE
2599763718				NO HITS AT ALL	FALSE
2599764747				NO HITS AT ALL	FALSE
2599764749				NO HITS AT ALL	FALSE
2599774286				NO HITS AT ALL	FALSE
2599824726				NO HITS AT ALL	FALSE
2600893753				NO HITS AT ALL	FALSE
2606207033				NO HITS AT ALL	FALSE
2606207034				NO HITS AT ALL	FALSE
2606209488				NO HITS AT ALL	FALSE
2606209490				NO HITS AT ALL	FALSE
2608426528				NO HITS AT ALL	FALSE
2608435153				NO HITS AT ALL	FALSE
2608967116				NO HITS AT ALL	FALSE
2609601120				NO HITS AT ALL	FALSE
2609813702				NO HITS AT ALL	FALSE
2609844192				NO HITS AT ALL	FALSE
2611542614				NO HITS AT ALL	FALSE
2611992783				NO HITS AT ALL	FALSE
2616211527				NO HITS AT ALL	FALSE
2616363430				NO HITS AT ALL	FALSE
2616666197				NO HITS AT ALL	FALSE
2617974621				NO HITS AT ALL	FALSE
2619079707				NO HITS AT ALL	FALSE
2619693114				NO HITS AT ALL	FALSE
2620536782				NO HITS AT ALL	FALSE
2620947766				NO HITS AT ALL	FALSE
2622721183				NO HITS AT ALL	FALSE
2623227126				NO HITS AT ALL	FALSE
2623479064				NO HITS AT ALL	FALSE
2624083792				NO HITS AT ALL	FALSE
2624104995				NO HITS AT ALL	FALSE
2624162627				NO HITS AT ALL	FALSE
2624311300				NO HITS AT ALL	FALSE
2626715140				NO HITS AT ALL	FALSE
2628111831				NO HITS AT ALL	FALSE
2628277019				NO HITS AT ALL	FALSE
2629439959				NO HITS AT ALL	FALSE
2630176068				NO HITS AT ALL	FALSE
2630776252				NO HITS AT ALL	FALSE
2631301444				NO HITS AT ALL	FALSE
2631744346				NO HITS AT ALL	TRUE
2633267284				NO HITS AT ALL	FALSE
2634515414				NO HITS AT ALL	FALSE
2634525674				NO HITS AT ALL	FALSE
2634584151				NO HITS AT ALL	FALSE
2635079571				NO HITS AT ALL	FALSE
2635092942				NO HITS AT ALL	FALSE
2635178108				NO HITS AT ALL	FALSE
2637560346				NO HITS AT ALL	FALSE
2637715759				NO HITS AT ALL	FALSE
2639246776				NO HITS AT ALL	FALSE
2642881786				NO HITS AT ALL	FALSE
2643970094				NO HITS AT ALL	FALSE
2644141239				NO HITS AT ALL	FALSE
2644248084				NO HITS AT ALL	FALSE
2644274148				NO HITS AT ALL	FALSE
2646565876				NO HITS AT ALL	FALSE
2647217096				NO HITS AT ALL	FALSE
2648950199				NO HITS AT ALL	FALSE
2650064585				NO HITS AT ALL	FALSE
2650230618				NO HITS AT ALL	FALSE
2651202821				NO HITS AT ALL	FALSE
2651806512				NO HITS AT ALL	FALSE
2652197539				NO HITS AT ALL	FALSE
2652756971				NO HITS AT ALL	FALSE
2654978250				NO HITS AT ALL	FALSE
2655480111				NO HITS AT ALL	FALSE
2655776936				NO HITS AT ALL	FALSE
2656625573				NO HITS AT ALL	FALSE
2663661276				NO HITS AT ALL	FALSE
2664063984				NO HITS AT ALL	FALSE
2664392291				NO HITS AT ALL	FALSE
2664394986				NO HITS AT ALL	FALSE
2667966038				NO HITS AT ALL	FALSE
2668039405				NO HITS AT ALL	TRUE
2671468587				NO HITS AT ALL	FALSE
2671666828				NO HITS AT ALL	FALSE
2671670356				NO HITS AT ALL	FALSE
2671677484				NO HITS AT ALL	FALSE
2671683393				NO HITS AT ALL	FALSE
2673345879				NO HITS AT ALL	FALSE
2673598557				NO HITS AT ALL	FALSE
2675890563				NO HITS AT ALL	FALSE
2676374784				NO HITS AT ALL	FALSE
2676581873				NO HITS AT ALL	FALSE
2676605006				NO HITS AT ALL	FALSE
2684532469				NO HITS AT ALL	FALSE
2684804075				NO HITS AT ALL	FALSE
2686012812				NO HITS AT ALL	FALSE
2686375951				NO HITS AT ALL	FALSE
2686891416				NO HITS AT ALL	FALSE
2686910951				NO HITS AT ALL	FALSE
2687014595				NO HITS AT ALL	FALSE
2687034793				NO HITS AT ALL	FALSE
2687591023				NO HITS AT ALL	FALSE
2688325626				NO HITS AT ALL	FALSE
2689473667				NO HITS AT ALL	TRUE
2690521096				NO HITS AT ALL	FALSE
2690528514				NO HITS AT ALL	FALSE
2690582562				NO HITS AT ALL	FALSE
2690591809				NO HITS AT ALL	FALSE
2691329832				NO HITS AT ALL	FALSE
2691385746				NO HITS AT ALL	FALSE
2694665735				NO HITS AT ALL	FALSE
2694923201				NO HITS AT ALL	FALSE
2695017226				NO HITS AT ALL	FALSE
2696471991				NO HITS AT ALL	FALSE
2698430265				NO HITS AT ALL	FALSE
2700189906				NO HITS AT ALL	FALSE
2700209176				NO HITS AT ALL	FALSE
2701113287				NO HITS AT ALL	FALSE
2701118633				NO HITS AT ALL	FALSE
2701129806				NO HITS AT ALL	FALSE
2701230445				NO HITS AT ALL	FALSE
2707098238				NO HITS AT ALL	FALSE
2710207504				NO HITS AT ALL	FALSE
2710207506				NO HITS AT ALL	FALSE
2710208367				NO HITS AT ALL	FALSE
2710209887				NO HITS AT ALL	FALSE
2710209888				NO HITS AT ALL	FALSE
2710632633				NO HITS AT ALL	FALSE
2711520174				NO HITS AT ALL	FALSE
2712663493				NO HITS AT ALL	FALSE
2712710611				NO HITS AT ALL	FALSE
2713658221				NO HITS AT ALL	TRUE
2713950054				NO HITS AT ALL	FALSE
2714094828				NO HITS AT ALL	FALSE
2714100679				NO HITS AT ALL	FALSE
2714102814				NO HITS AT ALL	FALSE
2717121911				NO HITS AT ALL	FALSE
2717952657				NO HITS AT ALL	FALSE
2718509378				NO HITS AT ALL	FALSE
2719586261				NO HITS AT ALL	FALSE
2719828527				NO HITS AT ALL	FALSE
2720677143				NO HITS AT ALL	FALSE
2724237991				NO HITS AT ALL	FALSE
2724655870				NO HITS AT ALL	FALSE
2725830223				NO HITS AT ALL	FALSE
2727580431				NO HITS AT ALL	FALSE
2727728221				NO HITS AT ALL	FALSE
2728084273				NO HITS AT ALL	FALSE
2728189513				NO HITS AT ALL	FALSE
2728306071				NO HITS AT ALL	FALSE
2728306618				NO HITS AT ALL	FALSE
2728530770				NO HITS AT ALL	TRUE
2728546406				NO HITS AT ALL	TRUE
2728692195				NO HITS AT ALL	FALSE
2729369980				NO HITS AT ALL	FALSE
2729849322				NO HITS AT ALL	FALSE
2730478235				NO HITS AT ALL	FALSE
2730492740				NO HITS AT ALL	FALSE
2730555159				NO HITS AT ALL	FALSE
2731807004				NO HITS AT ALL	FALSE
2731946595				NO HITS AT ALL	FALSE
2731948030				NO HITS AT ALL	FALSE
2732446527				NO HITS AT ALL	FALSE
2732458566				NO HITS AT ALL	FALSE
2732520382				NO HITS AT ALL	FALSE
2732749901				NO HITS AT ALL	FALSE
2734432634				NO HITS AT ALL	FALSE
2734503325				NO HITS AT ALL	FALSE
2735139276				NO HITS AT ALL	FALSE
2735229807				NO HITS AT ALL	FALSE
2735939944				NO HITS AT ALL	FALSE
2735949866				NO HITS AT ALL	FALSE
2737552523				NO HITS AT ALL	FALSE
2737566166				NO HITS AT ALL	FALSE
2737571098				NO HITS AT ALL	FALSE
2737607979				NO HITS AT ALL	FALSE
2741192392				NO HITS AT ALL	FALSE
2748009331				NO HITS AT ALL	FALSE
2748009929				NO HITS AT ALL	FALSE
2748061573				NO HITS AT ALL	FALSE
2752943183				NO HITS AT ALL	FALSE
2753006283				NO HITS AT ALL	FALSE
2753060988				NO HITS AT ALL	FALSE
2753213749				NO HITS AT ALL	FALSE
2755499209				NO HITS AT ALL	FALSE
2755534545				NO HITS AT ALL	FALSE
2755961797				NO HITS AT ALL	FALSE
2755964357				NO HITS AT ALL	FALSE
2758198405				NO HITS AT ALL	FALSE
2758562262				NO HITS AT ALL	FALSE
2758663004				NO HITS AT ALL	FALSE
2758798824				NO HITS AT ALL	FALSE
2758875033				NO HITS AT ALL	FALSE
2759066150				NO HITS AT ALL	FALSE
2759125577				NO HITS AT ALL	FALSE
2759259033				NO HITS AT ALL	FALSE
2760124305				NO HITS AT ALL	FALSE
2760599948				NO HITS AT ALL	FALSE
2761136704				NO HITS AT ALL	FALSE
2761186646				NO HITS AT ALL	FALSE
2765323410				NO HITS AT ALL	FALSE
2765426189				NO HITS AT ALL	FALSE
2766126896				NO HITS AT ALL	FALSE
2766126897				NO HITS AT ALL	FALSE
2766696415				NO HITS AT ALL	FALSE
2766895920				NO HITS AT ALL	FALSE
2769678039				NO HITS AT ALL	FALSE
2769895059				NO HITS AT ALL	FALSE
2770234741				NO HITS AT ALL	FALSE
2770237043				NO HITS AT ALL	FALSE
2770341368				NO HITS AT ALL	FALSE
2770888441				NO HITS AT ALL	FALSE
2771488311				NO HITS AT ALL	FALSE
2771516057				NO HITS AT ALL	FALSE
2771975769				NO HITS AT ALL	FALSE
2772026960				NO HITS AT ALL	FALSE
2772038432				NO HITS AT ALL	FALSE
2772129296				NO HITS AT ALL	FALSE
2773399104				NO HITS AT ALL	FALSE
2774506531				NO HITS AT ALL	FALSE
2774762058				NO HITS AT ALL	FALSE
2775500671				NO HITS AT ALL	FALSE
2776466519				NO HITS AT ALL	FALSE
2776531556				NO HITS AT ALL	FALSE
2778551472				NO HITS AT ALL	FALSE
2778989985				NO HITS AT ALL	FALSE
2780118534				NO HITS AT ALL	FALSE
2781186399				NO HITS AT ALL	FALSE
2782821437				NO HITS AT ALL	FALSE
2783186641				NO HITS AT ALL	FALSE
2783494320				NO HITS AT ALL	FALSE
637957050				NO HITS AT ALL	FALSE
639637504				NO HITS AT ALL	FALSE
639754404				NO HITS AT ALL	FALSE
640224474				NO HITS AT ALL	FALSE
640766738				NO HITS AT ALL	FALSE
641426240				NO HITS AT ALL	FALSE
641426241				NO HITS AT ALL	FALSE
641482873				NO HITS AT ALL	FALSE
642705004				NO HITS AT ALL	FALSE
644851060				NO HITS AT ALL	FALSE
644966105				NO HITS AT ALL	FALSE
646288913				NO HITS AT ALL	FALSE
646450843				NO HITS AT ALL	FALSE
647266761				NO HITS AT ALL	FALSE
647877117				NO HITS AT ALL	FALSE
648890319				NO HITS AT ALL	FALSE
649760112				NO HITS AT ALL	FALSE
649760114				NO HITS AT ALL	FALSE
649761904				NO HITS AT ALL	FALSE
649762649				NO HITS AT ALL	FALSE
650721193				NO HITS AT ALL	FALSE
650721195				NO HITS AT ALL	FALSE
650722985				NO HITS AT ALL	FALSE
650723730				NO HITS AT ALL	FALSE
651000753				NO HITS AT ALL	FALSE

## Sheet: afp13 genes queried
IMG genome ID	IMG gene ID
637000207	637463457
637000207	637463464
637000207	637463483
637000207	637463502
637000207	637463523
637000207	637464290
637000256	637957050
639633050	639754404
639633056	639637504
640048527	640051125
640196209	640224474
640753039	640766738
641380423	641482873
641380451	641426240
641380451	641426241
642555119	642705004
644736340	644966105
644736340	644967394
644736355	644851060
644736399	644888390
644736399	644888623
644736399	644889193
644736399	644889763
644736410	644917209
645058791	645339161
646206279	646288913
646311920	646450843
647000312	647266761
647533112	647877117
648861002	648890319
648861007	648921900
649633020	649760112
649633020	649760113
649633020	649760114
649633020	649761904
649633020	649762649
649633020	649762650
650716014	650721193
650716014	650721194
650716014	650721195
650716014	650722985
650716014	650723730
650716014	650723731
650716083	651000753
2140918029	2148359702
2503044013	2503085297
2503982002	2503996988
2504557018	2504629689
2505119016	2505186636
2506381001	2506391018
2506520046	2506739649
2506783067	2507144687
2507262005	2507287696
2508501098	2509011657
2509276035	2509456439
2509887015	2509972601
2510065042	2510237256
2510917000	2510921212
2511231003	2511249309
2511231129	2511730816
2512047019	2512331587
2512564032	2512709314
2512875012	2512913808
2513237099	2513684671
2513237135	2513845536
2515154063	2515390099
2515154174	2515941023
2516143119	2516460005
2517487002	2517498196
2517572002	2517579481
2517572041	2517663773
2517572081	2517714956
2518285522	2518345413
2518285522	2518345422
2518285522	2518345441
2518285522	2518345489
2518285524	2518354974
2518285524	2518354983
2518285524	2518355002
2518285524	2518355042
2519103088	2519431117
2519899652	2520525270
2519899653	2520529483
2519899663	2520547817
2519899664	2520552007
2519899680	2520591938
2521172539	2521381438
2521172642	2521764949
2521172646	2521791757
2522572135	2523049096
2523231064	2523454213
2523533596	2523893799
2523533620	2523973452
2523533620	2523973453
2523533625	2523995632
2524023135	2524206696
2524614500	2524621793
2524614557	2524921508
2524614579	2525028378
2524614611	2525154044
2524614873	2526115859
2528768064	2528904248
2529292503	2529305320
2529292596	2529504709
2531839228	2532712855
2531839301	2532993762
2531839457	2533595937
2531839747	2534680717
2534681837	2535647662
2534682202	2536937024
2534682203	2536941974
2534682208	2536966736
2534682209	2536972282
2537561570	2537826075
2537562249	2540303604
2540341036	2540453483
2540341037	2540457162
2540341229	2540979160
2540341245	2541028984
2541046910	2541076897
2541047027	2541491286
2541047027	2541491287
2541047027	2541491944
2545555876	2545805130
2545555879	2545819986
2545555879	2545819987
2545555879	2545820644
2547132170	2547657684
2547132461	2548727598
2547132461	2548727606
2547132461	2548728211
2547132463	2548732375
2547132463	2548732464
2548877171	2551303545
2551306348	2552729303
2551306374	2552836133
2551306375	2552840425
2551306377	2552849101
2551306378	2552853470
2551306379	2552857700
2551306380	2552862218
2551306695	2554119117
2554235121	2554756214
2554235216	2555172055
2556921051	2557146789
2556921051	2557146877
2556921051	2557149807
2556921051	2557149817
2556921052	2557153772
2556921052	2557153780
2556921052	2557154377
2556921468	2557889819
2556921605	2558033078
2556921605	2558033079
2556921605	2558033860
2556921605	2558033937
2558309032	2558421247
2558860212	2559169426
2558860214	2559178104
2558860215	2559182353
2558860216	2559186544
2558860217	2559190833
2558860218	2559195074
2558860219	2559196568
2558860220	2559200875
2558860222	2559210687
2558860223	2559214717
2558860224	2559219158
2558860259	2559353328
2561511131	2562196966
2563367164	2565678628
2563367169	2565695801
2563367171	2565706477
2565956522	2566038817
2565956522	2566038822
2565956522	2566039182
2565956522	2566039612
2565956522	2566041438
2565956581	2566253478
2571042375	2572333285
2571042839	2573891430
2571042908	2574128559
2576861015	2576925396
2576861238	2577719001
2576861405	2578281514
2576861405	2578281515
2576861407	2578290711
2576861407	2578290712
2576861408	2578296758
2576861408	2578295518
2576861529	2578684495
2576861530	2578689347
2576861597	2578921602
2576861602	2578942205
2576861784	2579588124
2579779088	2582237708
2579779156	2582517857
2579779173	2582576081
2579779173	2582579104
2582580599	2582805078
2582580865	2583688880
2585427796	2586748935
2585427800	2586763750
2585427862	2587019413
2585427989	2587467033
2585428057	2587729558
2585428058	2587734249
2585428140	2588049052
2585428140	2588049139
2585428140	2588052058
2585428140	2588052068
2588253510	2588293644
2588253729	2588512194
2588254081	2589965790
2588254082	2589968939
2588254083	2589973018
2593339226	2595404928
2593339293	2595649976
2595698210	2596263761
2595698247	2596401903
2595698256	2596451240
2596583629	2597132010
2597489926	2598005697
2597490185	2598654593
2597490348	2599069281
2597490348	2599069305
2597490348	2599069323
2597490348	2599069330
2597490348	2599072171
2599185103	2599200125
2599185243	2599755447
2599185245	2599763718
2599185245	2599763719
2599185245	2599764747
2599185245	2599764748
2599185245	2599764749
2599185249	2599774286
2599185263	2599824726
2599185268	2599844965
2600254931	2600362838
2600255085	2600893753
2602041552	2602162007
2603880219	2606207033
2603880219	2606207034
2603880219	2606209488
2603880219	2606209489
2603880219	2606209490
2606217431	2607395369
2606217431	2607395376
2606217431	2607395396
2606217431	2607395415
2606217431	2607395436
2606217431	2607396241
2606217745	2608426528
2606217746	2608435153
2608642162	2608967116
2609459644	2609601120
2609459644	2609602034
2609459737	2609813702
2609459743	2609844192
2609460116	2611542614
2609460118	2611551848
2609460217	2611992783
2609460291	2612308082
2615840602	2616211527
2615840637	2616363430
2616644807	2616666197
2617270906	2617974621
2617271116	2618841601
2617271201	2619072787
2617271203	2619079707
2617271226	2619175159
2617271246	2619246350
2617271248	2619263199
2617271262	2619314598
2617271263	2619317735
2619618829	2619693114
2619619042	2620509495
2619619042	2620510066
2619619042	2620510138
2619619049	2620536782
2619619206	2620947766
2619619295	2621280128
2619619297	2621292402
2619619642	2622721183
2622736518	2623227126
2622736580	2623396924
2622736580	2623396925
2622736599	2623479064
2623620324	2624083792
2623620331	2624104995
2623620350	2624162627
2623620403	2624311300
2623620410	2624336668
2623620547	2624866361
2623620547	2624870423
2623620547	2624870430
2623620547	2624870448
2623620547	2624870472
2623620958	2626304568
2623620958	2626304575
2623620958	2626304595
2623620958	2626304615
2623620958	2626304637
2623620958	2626305447
2626541598	2626715140
2626541693	2627149132
2626541693	2627150007
2626541693	2627150026
2626541693	2627150756
2626541693	2627150763
2626541693	2627151770
2627853574	2628111831
2627853626	2628277019
2627853691	2628560176
2627853901	2629439959
2627854088	2630176068
2627854146	2630411143
2627854198	2630605679
2627854242	2630776252
2630968315	2631301444
2630968405	2631674268
2630968405	2631674287
2630968405	2631674308
2630968405	2631674327
2630968512	2632097462
2630968792	2633267284
2634166111	2634515414
2634166116	2634525674
2634166140	2634584151
2634166296	2635076514
2634166296	2635079571
2634166300	2635092942
2634166319	2635178108
2634166428	2635631528
2634166428	2635631533
2634166428	2635632365
2634166428	2635633422
2634166491	2635909896
2636415682	2637560346
2636415718	2637715759
2636416088	2639232569
2636416090	2639246776
2639762749	2640578397
2639762767	2640647922
2639762767	2640648456
2639762814	2640816157
2639762814	2640816166
2639762814	2640816185
2639762814	2640816781
2639762814	2640816855
2639762904	2641198691
2639762904	2641198692
2639762910	2641225417
2639763086	2641935793
2642422628	2642881786
2643221429	2643350901
2643221592	2643970094
2643221625	2644141239
2643221644	2644248084
2643221648	2644274148
2645727683	2646517380
2645727693	2646565876
2645727765	2646872186
2645727845	2647217096
2645728118	2648381502
2645728118	2648381503
2648501202	2648950199
2648501375	2649663430
2648501375	2649667492
2648501375	2649667499
2648501375	2649667517
2648501375	2649667541
2648501476	2650064585
2648501520	2650230618
2648501771	2651202821
2648501915	2651806512
2651869632	2652197539
2651869765	2652756971
2654587585	2654978250
2654587594	2655007872
2654587594	2655008110
2654587599	2655029692
2654587705	2655480111
2654587789	2655776936
2654587882	2656131002
2654588016	2656625573
2654588048	2656765420
2657245697	2660005650
2660238783	2663661276
2663762702	2664063984
2663762784	2664391558
2663762784	2664392291
2663762785	2664394986
2663762801	2664452930
2663762801	2664452931
2663763036	2665395636
2667527390	2667966038
2667527504	2668405668
2667528181	2671154151
2671180082	2671468587
2671180131	2671666828
2671180132	2671670356
2671180135	2671677484
2671180137	2671683393
2671180295	2672184229
2671180377	2672531528
2671180579	2673345879
2671180641	2673598557
2671181191	2675890563
2675903037	2676374784
2675903088	2676581873
2675903099	2676605006
2675903287	2677373602
2675903461	2678056788
2675903510	2678244376
2681813554	2684532469
2684622548	2684804075
2684622845	2685857790
2684622849	2685871261
2684622849	2685871293
2684622897	2686012812
2684622897	2686013542
2684622898	2686018915
2684622898	2686018916
2684622900	2686025724
2684622900	2686025725
2684623001	2686375951
2684623018	2686459998
2684623126	2686891416
2684623130	2686910951
2684623157	2687014595
2684623163	2687034793
2687453132	2687591023
2687453132	2687591026
2687453203	2687860774
2687453315	2688297524
2687453321	2688325622
2687453321	2688325626
2687453548	2689233464
2687453677	2689672163
2690315603	2690323837
2690315623	2690423900
2690315643	2690521096
2690315644	2690528514
2690315653	2690582562
2690315655	2690591809
2690315857	2691329832
2690315873	2691385746
2693429788	2694664354
2693429788	2694665735
2693429868	2694923201
2693429890	2695017226
2695420547	2696471991
2695421017	2698430265
2698536709	2700189906
2698536714	2700209176
2700988679	2701113287
2700988680	2701118633
2700988683	2701129806
2700988709	2701230445
2706794495	2707098238
2706794595	2707579167
2708743152	2710207504
2708743152	2710207505
2708743152	2710207506
2708743152	2710208367
2708743152	2710209887
2708743152	2710209888
2710264760	2710632633
2710724107	2711520174
2711768198	2712663493
2711768230	2712710611
2713896717	2713950054
2713896752	2714094828
2713896753	2714100679
2713896754	2714102814
2713897430	2716741960
2716884252	2717121911
2716884911	2717952657
2718217694	2718509378
2718217976	2719586261
2718218033	2719828527
2718218196	2720476822
2718218234	2720626008
2718218238	2720643885
2718218246	2720677143
2718218501	2721716179
2721755862	2724237991
2721756113	2724655870
2724679197	2725830223
2724679354	2726507193
2724679360	2726531410
2724679365	2726556055
2724679366	2726560568
[truncated: 134 more rows]

## Sheet: phage and virus databases taxid
eukaryotic virus NCBI taxids		Tailed Phages NCBI taxids
[truncated: 192,410 more rows]
