# Supplementary material for: The extracellular contractile injection system is enriched in environmental microbes and associates with numerous toxins
Source: Nat Commun. 2021 Jun 18;12:3743. doi: 10.1038/s41467-021-23777-7 (PMC8213781; doi:10.1038/s41467-021-23777-7)
Supplement: Supplementary file 13 — Supplementary Data 10 [file 41467_2021_23777_MOESM13_ESM.xlsx]

## Sheet: Sheet1
pfam id	pfam name	Odds ratio	FDR_corrected_pval	num_pfams_in_eCIS	num_pfam_NOT_in_ecis	all_pfams_counts	all_pfams	total_pfams_in_ecis	total_pfams_NOT_in_eCIS	total_pfams_in_ecis_minus_self	total_pfams_NOT_in_eCIS_minus_self	pvalue	Group	number of Phyla (only eCIS)	Pan group
pfam06841	Phage_T4_gp19	11903.3	0	2942	3227	6169	252601052	22287	252578765	19345	252575538	0	Structural Domain	16	Core
pfam14065	DUF4255	10329.2	0	1416	1659	3075	252601052	22287	252578765	20871	252577106	0	Structural Domain	16	Core
pfam13699	DUF4157	2613.76	0	990	4492	5482	252601052	22287	252578765	21297	252574273	0	Structural Domain	13	Core
pfam04984	Phage_sheath_1	800.168	0	1982	30808	32790	252601052	22287	252578765	20305	252547957	0	Structural Domain	16	Core
pfam04965	GPW_gp25	336.414	0	1439	51812	53251	252601052	22287	252578765	20848	252526953	0	Structural Domain	16	Core
pfam04865	Baseplate_J	314.215	0	1051	39777	40828	252601052	22287	252578765	21236	252538988	0	Structural Domain	16	Core
pfam09684	Tail_P2_I	303.051	0	533	20419	20952	252601052	22287	252578765	21754	252558346	0	Structural Domain	10	Shell
pfam05488	PAAR_motif	298.947	0	1020	40516	41536	252601052	22287	252578765	21267	252538249	0	Structural Domain	14	Core
pfam05954	Phage_GPD	127.732	0	942	87237	88179	252601052	22287	252578765	21345	252491528	0	Structural Domain	13	Core
pfam00004	AAA	32.7111	0	1207	441346	442553	252601052	22287	252578765	21080	252137419	0	Structural Domain	15	Core
pfam01476	LysM	18.1757	0	404	256295	256699	252601052	22287	252578765	21883	252322470	0	Structural Domain	10	Shell
pfam07676	PD40	27.8689	2.25901e-217	213	87423	87636	252601052	22287	252578765	22074	252491342	2.22855e-220	Other	2	Cloud
pfam00196	GerE	6.93516	6.51918e-180	387	641951	642338	252601052	22287	252578765	21900	251936814	6.96722e-183	Regulatory	8	Shell
pfam13884	Peptidase_S74	114.095	1.51924e-135	84	8375	8459	252601052	22287	252578765	22203	252570390	1.74854e-138	Structural Domain	6	Shell
pfam03704	BTAD	28.3621	2.67146e-98	96	38520	38616	252601052	22287	252578765	22191	252540245	3.2943e-101	Regulatory	5	Shell
pfam00005	ABC_tran	0.11334	3.73043e-98	41	4041463	4041504	252601052	22287	252578765	22246	248537302	4.90684e-101	Transporter	0	None
pfam07484	Collar	37.129	9.44542e-98	86	26349	26435	252601052	22287	252578765	22201	252552416	1.32006e-100	Structural Domain	2	Cloud
pfam02494	HYR	254.267	1.11053e-85	44	1965	2009	252601052	22287	252578765	22243	252576800	1.64334e-88	Eukaryotic domain	2	Cloud
pfam13620	CarboxypepD_reg	15.724	1.07533e-49	64	46252	46316	252601052	22287	252578765	22223	252532513	1.67966e-52	Other	6	Shell
pfam14431	YwqJ-deaminase	185.652	1.05727e-46	26	1589	1615	252601052	22287	252578765	22261	252577176	1.73835e-49	Antibacterial toxin	1	Cloud
pfam07690	MFS_1	0.136202	9.87833e-46	25	2065491	2065516	252601052	22287	252578765	22262	250513274	1.7054e-48	Transporter	0	None
pfam01471	PG_binding_1	8.46773	2.38768e-43	81	108757	108838	252601052	22287	252578765	22206	252470008	4.3184e-46	Other	8	Shell
pfam13930	Endonuclea_NS_2	31.0262	1.24873e-36	35	12804	12839	252601052	22287	252578765	22252	252565961	2.36114e-39	Toxin - unknown target	5	Shell
pfam05785	CNF1	250.302	2.58237e-36	19	861	880	252601052	22287	252578765	22268	252577904	5.09511e-39	Anti-eukaryotic toxin	1	Cloud
pfam14107	DUF4280	70.271	5.51899e-36	26	4198	4224	252601052	22287	252578765	22261	252574567	1.13429e-38	Structural Domain	4	Shell
pfam00704	Glyco_hydro_18	12.5225	1.51821e-35	52	47162	47214	252601052	22287	252578765	22235	252531603	3.24512e-38	Other	4	Shell
pfam01345	DUF11	23.2995	1.492e-31	34	16562	16596	252601052	22287	252578765	22253	252562203	3.31174e-34	Other	1	Cloud
pfam13519	VWA_2	8.01099	4.53084e-28	55	77976	78031	252601052	22287	252578765	22232	252500789	1.04294e-30	Anti-eukaryotic toxin	3	Cloud
pfam03936	Terpene_synth_C	87.9988	2.2963e-26	18	2320	2338	252601052	22287	252578765	22269	252576445	5.47458e-29	Eukaryotic domain	1	Cloud
pfam00045	Hemopexin	446.129	1.528e-25	12	305	317	252601052	22287	252578765	22275	252578460	3.76851e-28	Eukaryotic domain	1	Cloud
pfam00528	BPD_transp_1	0.333222	1.3105e-24	66	2231462	2231528	252601052	22287	252578765	22221	250347303	3.33982e-27	Transporter	0	None
pfam16374	CIF	213.644	1.03407e-23	13	690	703	252601052	22287	252578765	22274	252578075	2.72035e-26	Anti-eukaryotic toxin	1	Cloud
pfam00400	WD40	15.467	1.53671e-23	31	22744	22775	252601052	22287	252578765	22256	252556021	4.16897e-26	Other	6	Shell
pfam03466	LysR_substrate	0.257387	1.17072e-22	36	1577761	1577797	252601052	22287	252578765	22251	251001004	3.27233e-25	Other	0	None
pfam15656	Tox-HDC	761.479	5.92832e-21	9	134	143	252601052	22287	252578765	22278	252578631	1.70578e-23	Anti-eukaryotic toxin	2	Cloud
pfam00092	VWA	9.71145	7.8483e-21	36	42072	42108	252601052	22287	252578765	22251	252536693	2.32274e-23	Anti-eukaryotic toxin	3	Cloud
pfam07472	PA-IIL	114.452	2.67782e-20	13	1288	1301	252601052	22287	252578765	22274	252577477	8.14529e-23	Anti-eukaryotic toxin	1	Cloud
pfam00392	GntR	0.0994429	2.94781e-19	7	795492	795499	252601052	22287	252578765	22280	251783273	9.20888e-22	Regulatory	0	None
pfam13715	CarbopepD_reg_2	5.02695	4.14079e-18	53	119714	119767	252601052	22287	252578765	22234	252459051	1.32761e-20	Regulatory	4	Shell
pfam16083	Phage_holin_3_3	26.624	2.2431e-17	18	7668	7686	252601052	22287	252578765	22269	252571097	7.3762e-20	Antibacterial toxin	1	Cloud
pfam00801	PKD	11.3041	4.54237e-17	27	27099	27126	252601052	22287	252578765	22260	252551666	1.53105e-19	Anti-eukaryotic toxin	4	Shell
pfam15604	Ntox15	100.019	1.97271e-16	11	1247	1258	252601052	22287	252578765	22276	252577518	6.81138e-19	Antibacterial toxin	2	Cloud
pfam04717	Phage_base_V	13.4219	2.82945e-15	22	18593	18615	252601052	22287	252578765	22265	252560172	1.00022e-17	Structural Domain	5	Shell
pfam08305	NPCBM	30.7494	2.89433e-15	15	5532	5547	252601052	22287	252578765	22272	252573233	1.04694e-17	Other	2	Cloud
pfam00155	Aminotran_1_2	0.130081	6.43158e-15	8	695311	695319	252601052	22287	252578765	22279	251883454	2.37933e-17	Other	0	None
pfam00132	Hexapep	0.0259567	3.78335e-13	1	435878	435879	252601052	22287	252578765	22286	252142887	1.43073e-15	Other	0	None
pfam00498	FHA	5.58557	4.63424e-13	35	71106	71141	252601052	22287	252578765	22252	252507659	1.79061e-15	Regulatory	4	Shell
pfam00441	Acyl-CoA_dh_1	0.0484599	5.47093e-13	2	466905	466907	252601052	22287	252578765	22285	252111860	2.15887e-15	Other	0	None
pfam15521	Ntox11	544.131	7.24501e-13	6	125	131	252601052	22287	252578765	22281	252578640	2.91849e-15	Anti-eukaryotic toxin	4	Shell
pfam07992	Pyr_redox_2	0.204921	7.90503e-13	14	772378	772392	252601052	22287	252578765	22273	251806387	3.24936e-15	Other	0	None
pfam00501	AMP-binding	0.214675	1.00786e-12	15	789928	789943	252601052	22287	252578765	22272	251788837	4.22567e-15	Other	0	None
pfam02771	Acyl-CoA_dh_N	0.0492396	1.06807e-12	2	459525	459527	252601052	22287	252578765	22285	252119240	4.5659e-15	Other	0	None
pfam11647	PMT_C	81.0467	1.52482e-12	9	1259	1268	252601052	22287	252578765	22278	252577506	6.64384e-15	Anti-eukaryotic toxin	1	Cloud
pfam00009	GTP_EFTU	0.0501825	2.09964e-12	2	450906	450908	252601052	22287	252578765	22285	252127859	9.321e-15	Other	0	None
pfam02378	PTS_EIIC	0	2.93251e-12	0	371063	371063	252601052	22287	252578765	22287	252207702	1.32595e-14	Other	0	None
pfam04055	Radical_SAM	0.243818	3.37292e-12	18	834575	834593	252601052	22287	252578765	22269	251744190	1.55281e-14	Other	0	None
pfam02770	Acyl-CoA_dh_M	0.0514607	3.88265e-12	2	439726	439728	252601052	22287	252578765	22285	252139039	1.81939e-14	Other	0	None
pfam01479	S4	0	4.07316e-12	0	367118	367118	252601052	22287	252578765	22287	252211647	1.94215e-14	Other	0	None
pfam11175	DUF2961	38.3645	4.37258e-12	11	3251	3262	252601052	22287	252578765	22276	252575514	2.12087e-14	Other	1	Cloud
pfam02493	MORN	14.0104	4.94114e-12	17	13761	13778	252601052	22287	252578765	22270	252565004	2.43726e-14	Eukaryotic domain	1	Cloud
pfam00156	Pribosyltran	0	5.20763e-12	0	359801	359801	252601052	22287	252578765	22287	252218964	2.61152e-14	Other	0	None
pfam00106	adh_short	0.30368	6.62659e-12	27	1004818	1004845	252601052	22287	252578765	22260	251573947	3.37758e-14	Other	0	None
pfam00117	GATase	0	1.56063e-11	0	348590	348590	252601052	22287	252578765	22287	252230175	8.08284e-14	Other	0	None
pfam00271	Helicase_C	0.236006	1.63685e-11	16	766537	766553	252601052	22287	252578765	22271	251812228	8.61219e-14	Other	0	None
pfam00171	Aldedh	0.179166	2.06574e-11	10	631245	631255	252601052	22287	252578765	22277	251947520	1.10386e-13	Other	0	None
pfam01391	Collagen	9.69206	2.12172e-11	20	23405	23425	252601052	22287	252578765	22267	252555360	1.15121e-13	Other	5	Shell
pfam00293	NUDIX	0.158807	7.0048e-11	8	569825	569833	252601052	22287	252578765	22279	252008940	3.85829e-13	Other	0	None
pfam00534	Glycos_transf_1	0.131734	1.1043e-10	6	515261	515267	252601052	22287	252578765	22281	252063504	6.17335e-13	Other	0	None
pfam00571	CBS	0.133092	1.47971e-10	6	510015	510021	252601052	22287	252578765	22281	252068750	8.39361e-13	Other	0	None
pfam13665	DUF4150	21.9674	1.5712e-10	12	6194	6206	252601052	22287	252578765	22275	252572571	9.04175e-13	Other	2	Cloud
pfam11860	DUF3380	34.2536	1.65846e-10	10	3310	3320	252601052	22287	252578765	22277	252575455	9.68026e-13	Other	1	Cloud
pfam16754	Pesticin	102	2.34742e-10	7	778	785	252601052	22287	252578765	22280	252577987	1.38947e-12	Antibacterial toxin	1	Cloud
pfam08352	oligo_HPY	0	2.5757e-10	0	313516	313516	252601052	22287	252578765	22287	252265249	1.54576e-12	Other	0	None
pfam02518	HATPase_c	0.487906	6.94982e-10	74	1712891	1712965	252601052	22287	252578765	22213	250865874	4.22794e-12	Other	0	None
pfam00126	HTH_1	0.477507	1.48569e-09	67	1584946	1585013	252601052	22287	252578765	22220	250993819	9.16035e-12	Regulatory	0	None
pfam03543	Peptidase_C58	49.8878	1.53681e-09	8	1818	1826	252601052	22287	252578765	22279	252576947	9.60188e-12	Other	1	Cloud
pfam12770	CHAT	10.3247	1.97282e-09	16	17574	17590	252601052	22287	252578765	22271	252561191	1.24883e-11	Other	4	Shell
pfam13419	HAD_2	0.0875582	2.66211e-09	3	387758	387761	252601052	22287	252578765	22284	252191007	1.70704e-11	Other	0	None
pfam06439	DUF1080	11.0476	3.2866e-09	15	15397	15412	252601052	22287	252578765	22272	252563368	2.1345e-11	Other	1	Cloud
pfam07729	FCD	0.0637429	3.50314e-09	2	355117	355119	252601052	22287	252578765	22285	252223648	2.30394e-11	Other	0	None
pfam10119	MethyTransf_Reg	31.5123	4.10882e-09	9	3238	3247	252601052	22287	252578765	22278	252575527	2.73606e-11	Other	3	Cloud
pfam00419	Fimbrial	0	4.51834e-09	0	281091	281091	252601052	22287	252578765	22287	252297674	3.04591e-11	Other	0	None
pfam00512	HisKA	0.39387	5.35099e-09	37	1061906	1061943	252601052	22287	252578765	22250	251516859	3.6512e-11	Other	0	None
pfam00191	Annexin	743.281	5.91413e-09	4	61	65	252601052	22287	252578765	22283	252578704	4.08408e-11	Eukaryotic domain	2	Cloud
pfam08245	Mur_ligase_M	0.0654696	6.66759e-09	2	345764	345766	252601052	22287	252578765	22285	252233001	4.6592e-11	Other	0	None
pfam00202	Aminotran_3	0.0648117	7.12621e-09	2	349269	349271	252601052	22287	252578765	22285	252229496	5.03826e-11	Other	0	None
pfam00440	TetR_N	0.412781	8.63663e-09	41	1122728	1122769	252601052	22287	252578765	22246	251456037	6.17713e-11	Regulatory	0	None
pfam12919	TcdA_TcdB	28.5418	8.96519e-09	9	3575	3584	252601052	22287	252578765	22278	252575190	6.48583e-11	Anti-eukaryotic toxin	1	Cloud
pfam00664	ABC_membrane	0.166756	9.17773e-09	7	474987	474994	252601052	22287	252578765	22280	252103778	6.71505e-11	Other	0	None
pfam13539	Peptidase_M15_4	11.2623	1.03606e-08	14	14096	14110	252601052	22287	252578765	22273	252564669	7.66568e-11	Toxin - unknown target	1	Cloud
pfam15500	Ntox1	4857.66	1.08908e-08	3	7	10	252601052	22287	252578765	22284	252578758	8.23704e-11	Toxin - unknown target	2	Cloud
pfam02983	Pro_Al_protease	21.6206	1.08908e-08	10	5244	5254	252601052	22287	252578765	22277	252573521	8.21166e-11	Other	1	Cloud
pfam00892	EamA	0.211715	1.62404e-08	10	534402	534412	252601052	22287	252578765	22277	252044363	1.24166e-10	Other	0	None
pfam08282	Hydrolase_3	0	1.73098e-08	0	263881	263881	252601052	22287	252578765	22287	252314884	1.33765e-10	Other	0	None
pfam00359	PTS_EIIA_2	0	1.76252e-08	0	265252	265252	252601052	22287	252578765	22287	252313513	1.37652e-10	Other	0	None
pfam00589	Phage_integrase	0.236865	1.81513e-08	12	573156	573168	252601052	22287	252578765	22275	252005609	1.43252e-10	Other	0	None
pfam05685	Uma2	6.04197	2.09598e-08	21	39421	39442	252601052	22287	252578765	22266	252539344	1.67141e-10	Other	2	Cloud
pfam07724	AAA_2	0	2.40001e-08	0	259375	259375	252601052	22287	252578765	22287	252319390	1.93358e-10	Other	0	None
pfam02302	PTS_IIB	0	2.53971e-08	0	262020	262020	252601052	22287	252578765	22287	252316745	2.06702e-10	Other	0	None
pfam00581	Rhodanese	0.0696804	3.34959e-08	2	324896	324898	252601052	22287	252578765	22285	252253869	2.75369e-10	Other	0	None
pfam00849	PseudoU_synth_2	0.069416	3.38352e-08	2	326132	326134	252601052	22287	252578765	22285	252252633	2.8094e-10	Other	0	None
pfam01380	SIS	0.0690379	3.5467e-08	2	327916	327918	252601052	22287	252578765	22285	252250849	2.97405e-10	Other	0	None
pfam10605	3HBOH	42.0315	7.31057e-08	7	1888	1895	252601052	22287	252578765	22280	252576877	6.1903e-10	Other	1	Cloud
pfam10431	ClpB_D2-small	0	7.58499e-08	0	250034	250034	252601052	22287	252578765	22287	252328731	6.48503e-10	Other	0	None
pfam16296	TM_PBP2_N	64.9008	9.47173e-08	6	1048	1054	252601052	22287	252578765	22281	252577717	8.17602e-10	Other	1	Cloud
pfam01546	Peptidase_M20	0.143053	9.88225e-08	5	395580	395585	252601052	22287	252578765	22282	252183185	8.61163e-10	Other	0	None
pfam07862	Nif11	27.7441	1.05567e-07	8	3269	3277	252601052	22287	252578765	22279	252575496	9.28615e-10	Other	1	Cloud
pfam00696	AA_kinase	0.102415	1.76018e-07	3	331583	331586	252601052	22287	252578765	22284	252247182	1.5628e-09	Other	0	None
pfam03144	GTP_EFTU_D2	0.0743574	1.82936e-07	2	304485	304487	252601052	22287	252578765	22285	252274280	1.63926e-09	Other	0	None
pfam00006	ATP-synt_ab	0	2.07809e-07	0	236219	236219	252601052	22287	252578765	22287	252342546	1.87923e-09	Other	0	None
pfam00990	GGDEF	0.314551	2.92513e-07	18	647386	647404	252601052	22287	252578765	22269	251931379	2.66927e-09	Other	0	None
pfam00535	Glycos_transf_2	0.279158	3.28223e-07	14	567440	567454	252601052	22287	252578765	22273	252011325	3.02211e-09	Other	0	None
pfam05838	Glyco_hydro_108	9.30534	3.69406e-07	13	15841	15854	252601052	22287	252578765	22274	252562924	3.43168e-09	Other	2	Cloud
pfam13533	Biotin_lipoyl_2	0	4.13576e-07	0	227166	227166	252601052	22287	252578765	22287	252351599	3.876e-09	Other	0	None
pfam13709	DUF4159	17.7207	4.19052e-07	9	5758	5767	252601052	22287	252578765	22278	252573007	3.96177e-09	Other	2	Cloud
pfam01032	FecCD	0.0431876	4.39849e-07	1	262153	262154	252601052	22287	252578765	22286	252316612	4.19455e-09	Other	0	None
pfam00873	ACR_tran	0.0770552	5.27308e-07	2	293837	293839	252601052	22287	252578765	22285	252284928	5.07194e-09	Other	0	None
pfam01751	Toprim	0	5.80301e-07	0	223008	223008	252601052	22287	252578765	22287	252355757	5.62936e-09	Other	0	None
pfam14023	DUF4239	21.8174	6.00831e-07	8	4157	4165	252601052	22287	252578765	22279	252574608	5.91035e-09	Other	2	Cloud
pfam09335	SNARE_assoc	0	6.00831e-07	0	224432	224432	252601052	22287	252578765	22287	252354333	5.92731e-09	Other	0	None
pfam01833	TIG	13.6451	6.42215e-07	10	8309	8319	252601052	22287	252578765	22277	252570456	6.38836e-09	Other	3	Cloud
pfam02875	Mur_ligase_C	0.0785543	6.8585e-07	2	288236	288238	252601052	22287	252578765	22285	252290529	6.8788e-09	Other	0	None
pfam02653	BPD_transp_2	0.236756	7.21632e-07	10	477987	477997	252601052	22287	252578765	22277	252100778	7.297e-09	Other	0	None
pfam04337	DUF480	8.69596	7.41621e-07	13	16951	16964	252601052	22287	252578765	22274	252561814	7.56009e-09	Other	1	Cloud
pfam07687	M20_dimer	0.132731	7.68354e-07	4	341132	341136	252601052	22287	252578765	22283	252237633	7.89578e-09	Other	0	None
pfam00384	Molybdopterin	0.135071	1.02537e-06	4	335232	335236	252601052	22287	252578765	22283	252243533	1.06212e-08	Other	0	None
pfam13193	AMP-binding_C	0.297418	1.09553e-06	15	570663	570678	252601052	22287	252578765	22272	252008102	1.1438e-08	Other	0	None
pfam00270	DEAD	0.289171	1.27647e-06	14	547833	547847	252601052	22287	252578765	22273	252030932	1.34321e-08	Other	0	None
pfam00934	PE	0	1.57562e-06	0	208571	208571	252601052	22287	252578765	22287	252370194	1.67096e-08	Other	0	None
pfam00580	UvrD-helicase	0	1.61436e-06	0	210527	210527	252601052	22287	252578765	22287	252368238	1.72531e-08	Other	0	None
pfam00587	tRNA-synt_2b	0	1.63501e-06	0	211147	211147	252601052	22287	252578765	22287	252367618	1.76082e-08	Other	0	None
pfam04851	ResIII	0.0460954	1.65419e-06	1	245632	245633	252601052	22287	252578765	22286	252333133	1.79968e-08	Other	0	None
pfam13361	UvrD_C	0	1.65419e-06	0	211803	211803	252601052	22287	252578765	22287	252366962	1.80868e-08	Other	0	None
pfam02641	DUF190	12.1832	1.66224e-06	10	9306	9316	252601052	22287	252578765	22277	252569459	1.83114e-08	Other	2	Cloud
pfam16184	Cadherin_3	36.905	2.03462e-06	6	1843	1849	252601052	22287	252578765	22281	252576922	2.25809e-08	Other	1	Cloud
pfam01374	Glyco_hydro_46	36.548	2.1378e-06	6	1861	1867	252601052	22287	252578765	22281	252576904	2.39017e-08	Toxin - unknown target	1	Cloud
pfam09374	PG_binding_3	8.79402	2.21843e-06	12	15472	15484	252601052	22287	252578765	22275	252563293	2.49856e-08	Other	2	Cloud
pfam03129	HGTP_anticodon	0	2.32587e-06	0	207717	207717	252601052	22287	252578765	22287	252371048	2.63869e-08	Other	0	None
pfam03245	Phage_lysis	6.93735	2.88038e-06	14	22883	22897	252601052	22287	252578765	22273	252555882	3.29146e-08	Other	1	Cloud
pfam14410	GH-E	58.7332	3.03635e-06	5	965	970	252601052	22287	252578765	22282	252577800	3.52617e-08	Toxin - unknown target	3	Cloud
pfam12000	Glyco_trans_4_3	34.1788	3.03635e-06	6	1990	1996	252601052	22287	252578765	22281	252576775	3.53614e-08	Other	2	Cloud
pfam16576	HlyD_D23	0.115388	3.03635e-06	3	294346	294349	252601052	22287	252578765	22284	252284419	3.54458e-08	Other	0	None
pfam02803	Thiolase_C	0.048057	3.06366e-06	1	235615	235616	252601052	22287	252578765	22286	252343150	3.60164e-08	Other	0	None
pfam02782	FGGY_C	0	3.06441e-06	0	202069	202069	252601052	22287	252578765	22287	252376696	3.62772e-08	Other	0	None
pfam00108	Thiolase_N	0.0474359	3.28457e-06	1	238697	238698	252601052	22287	252578765	22286	252340068	3.91535e-08	Other	0	None
pfam00905	Transpeptidase	0.142916	3.34369e-06	4	316852	316856	252601052	22287	252578765	22283	252261913	4.01331e-08	Other	0	None
pfam00294	PfkB	0.185908	3.76379e-06	6	365331	365337	252601052	22287	252578765	22281	252213434	4.54848e-08	Other	0	None
pfam00107	ADH_zinc_N	0.310649	3.83591e-06	15	546410	546425	252601052	22287	252578765	22272	252032355	4.66718e-08	Other	0	None
pfam04545	Sigma70_r4	0.0491174	4.1405e-06	1	230533	230534	252601052	22287	252578765	22286	252348232	5.13988e-08	Other	0	None
pfam00370	FGGY_N	0	4.1405e-06	0	195763	195763	252601052	22287	252578765	22287	252383002	5.10108e-08	Other	0	None
pfam12848	ABC_tran_Xtn	0	4.1405e-06	0	196424	196424	252601052	22287	252578765	22287	252382341	5.12094e-08	Other	0	None
pfam00389	2-Hacid_dh	0.048908	4.14058e-06	1	231519	231520	252601052	22287	252578765	22286	252347246	5.17403e-08	Other	0	None
pfam02779	Transket_pyr	0.0869147	4.33007e-06	2	260539	260541	252601052	22287	252578765	22285	252318226	5.4464e-08	Other	0	None
pfam00367	PTS_EIIB	0	4.37156e-06	0	199218	199218	252601052	22287	252578765	22287	252379547	5.53453e-08	Other	0	None
pfam13561	adh_short_C2	0.223066	4.38607e-06	8	405937	405945	252601052	22287	252578765	22279	252172828	5.58896e-08	Other	0	None
pfam04221	RelB	6.04616	4.92632e-06	15	28132	28147	252601052	22287	252578765	22272	252550633	6.31787e-08	Other	1	Cloud
pfam09698	GSu_C4xC__C2xCH	110.856	5.44828e-06	4	409	413	252601052	22287	252578765	22283	252578356	7.03206e-08	Other	1	Cloud
pfam01336	tRNA_anti-codon	0.0498043	5.71828e-06	1	227356	227357	252601052	22287	252578765	22286	252351409	7.42755e-08	Other	0	None
pfam15645	Tox-PLDMTX	49.5866	6.19242e-06	5	1143	1148	252601052	22287	252578765	22282	252577622	8.09433e-08	Toxin - unknown target	1	Cloud
pfam00291	PALP	0.244341	6.82062e-06	9	416916	416925	252601052	22287	252578765	22278	252161849	8.97155e-08	Other	0	None
pfam13437	HlyD_3	0	8.12297e-06	0	187592	187592	252601052	22287	252578765	22287	252391173	1.07514e-07	Other	0	None
pfam00296	Bac_luciferase	0.149106	8.21461e-06	4	303715	303719	252601052	22287	252578765	22283	252275050	1.09402e-07	Other	0	None
pfam02470	MlaD	0	1.16726e-05	0	183718	183718	252601052	22287	252578765	22287	252395047	1.56415e-07	Other	0	None
pfam10722	YbjN	6.08617	1.16769e-05	14	26083	26097	252601052	22287	252578765	22273	252552682	1.58393e-07	Other	2	Cloud
pfam00465	Fe-ADH	0	1.16769e-05	0	184462	184462	252601052	22287	252578765	22287	252394303	1.58042e-07	Other	0	None
pfam02775	TPP_enzyme_C	0.175229	1.17364e-05	5	323036	323041	252601052	22287	252578765	22282	252255729	1.60165e-07	Other	0	None
pfam00152	tRNA-synt_2	0	1.17366e-05	0	185276	185276	252601052	22287	252578765	22287	252393489	1.61132e-07	Other	0	None
pfam00608	Adeno_shaft	4533.61	1.18324e-05	2	5	7	252601052	22287	252578765	22285	252578760	1.6342e-07	Structural Domain	1	Cloud
pfam13248	zf-ribbon_3	17.6226	1.58623e-05	7	4503	4510	252601052	22287	252578765	22280	252574262	2.20382e-07	Other	1	Cloud
pfam01168	Ala_racemase_N	0	1.74028e-05	0	182158	182158	252601052	22287	252578765	22287	252396607	2.43216e-07	Other	0	None
pfam10989	DUF2808	39.4415	1.76519e-05	5	1437	1442	252601052	22287	252578765	22282	252577328	2.48148e-07	Other	1	Cloud
pfam00583	Acetyltransf_1	0.402106	1.78325e-05	24	675337	675361	252601052	22287	252578765	22263	251903428	2.52153e-07	Other	0	None
pfam15780	ASH	39.0879	1.82324e-05	5	1450	1455	252601052	22287	252578765	22282	252577315	2.59306e-07	Other	2	Cloud
pfam15634	Tox-ART-HYE1	3238.29	1.95823e-05	2	7	9	252601052	22287	252578765	22285	252578758	2.80115e-07	Toxin - unknown target	1	Cloud
pfam15639	Tox-MPTase3	253.758	1.98345e-05	3	134	137	252601052	22287	252578765	22284	252578631	2.85354e-07	Toxin - unknown target	1	Cloud
pfam00480	ROK	0.0541317	2.14724e-05	1	209196	209197	252601052	22287	252578765	22286	252369569	3.10682e-07	Other	0	None
pfam01810	LysE	0.093875	2.25066e-05	2	241240	241242	252601052	22287	252578765	22285	252337525	3.29346e-07	Other	0	None
pfam12911	OppC_N	0	2.25066e-05	0	175183	175183	252601052	22287	252578765	22287	252403582	3.29266e-07	Other	0	None
pfam00288	GHMP_kinases_N	0	2.30014e-05	0	176741	176741	252601052	22287	252578765	22287	252402024	3.38478e-07	Other	0	None
pfam00929	RNase_T	0.0530935	2.31327e-05	1	213283	213284	252601052	22287	252578765	22286	252365482	3.42312e-07	Other	0	None
pfam08805	PilS	12.729	2.33886e-05	8	7125	7133	252601052	22287	252578765	22279	252571640	3.48021e-07	Other	1	Cloud
pfam00010	HLH	2833.51	2.34006e-05	2	8	10	252601052	22287	252578765	22285	252578757	3.50124e-07	Eukaryotic domain	1	Cloud
pfam00300	His_Phos_1	0.127992	2.67507e-05	3	265391	265394	252601052	22287	252578765	22284	252313374	4.02448e-07	Other	0	None
pfam01370	Epimerase	0.257863	2.72793e-05	9	395088	395097	252601052	22287	252578765	22278	252183677	4.12644e-07	Other	0	None
pfam07172	GRP	2518.67	2.81353e-05	2	9	11	252601052	22287	252578765	22285	252578756	4.27904e-07	Eukaryotic domain	1	Cloud
pfam04488	Gly_transf_sug	12.3393	2.86759e-05	8	7350	7358	252601052	22287	252578765	22279	252571415	4.38484e-07	Other	2	Cloud
pfam00254	FKBP_C	0	3.11914e-05	0	171284	171284	252601052	22287	252578765	22287	252407481	4.79513e-07	Other	0	None
pfam00994	MoCF_biosynth	0	3.12471e-05	0	171762	171762	252601052	22287	252578765	22287	252407003	4.82938e-07	Other	0	None
pfam08906	DUF1851	21.5785	3.27988e-05	6	3152	3158	252601052	22287	252578765	22281	252575613	5.09617e-07	Other	3	Cloud
pfam00590	TP_methylase	0.0987343	3.99174e-05	2	229378	229380	252601052	22287	252578765	22285	252349387	6.23505e-07	Other	0	None
pfam00361	Proton_antipo_M	0.0982221	4.01243e-05	2	230573	230575	252601052	22287	252578765	22285	252348192	6.30035e-07	Other	0	None
pfam00860	Xan_ur_permease	0.0557941	4.17536e-05	1	202968	202969	252601052	22287	252578765	22286	252375797	6.5905e-07	Other	0	None
pfam15526	Ntox21	62.6244	4.21144e-05	4	724	728	252601052	22287	252578765	22283	252578041	6.68207e-07	Toxin - unknown target	1	Cloud
pfam00460	Flg_bb_rod	0	4.50194e-05	0	168530	168530	252601052	22287	252578765	22287	252410235	7.18002e-07	Other	0	None
pfam04371	PAD_porph	6.37214	4.62367e-05	12	21352	21364	252601052	22287	252578765	22275	252557413	7.41216e-07	Other	2	Cloud
pfam03061	4HBT	0.163965	4.92398e-05	4	276221	276225	252601052	22287	252578765	22283	252302544	7.93408e-07	Other	0	None
pfam00563	EAL	0.306773	4.96653e-05	12	442773	442785	252601052	22287	252578765	22275	252135992	8.04346e-07	Other	0	None
pfam00903	Glyoxalase	0.187074	5.18198e-05	5	302606	302611	252601052	22287	252578765	22282	252276159	8.43499e-07	Other	0	None
pfam00248	Aldo_ket_red	0.250341	5.18948e-05	8	361774	361782	252601052	22287	252578765	22279	252216991	8.48986e-07	Other	0	None
pfam01497	Peripla_BP_2	0.100646	5.36872e-05	2	225026	225028	252601052	22287	252578765	22285	252353739	8.82722e-07	Other	0	None
pfam09430	DUF2012	1619.15	5.6483e-05	2	14	16	252601052	22287	252578765	22285	252578751	9.33334e-07	Eukaryotic domain	1	Cloud
pfam02786	CPSase_L_D2	0.0565133	6.03531e-05	1	200387	200388	252601052	22287	252578765	22286	252378378	1.00225e-06	Other	0	None
pfam12698	ABC2_membrane_3	0	6.48936e-05	0	165353	165353	252601052	22287	252578765	22287	252413412	1.08298e-06	Transporter	0	None
pfam00823	PPE	0	6.6177e-05	0	165886	165886	252601052	22287	252578765	22287	252412879	1.10984e-06	Other	0	None
pfam01568	Molydop_binding	0.164733	6.88289e-05	4	274935	274939	252601052	22287	252578765	22283	252303830	1.15997e-06	Other	0	None
pfam02826	2-Hacid_dh_C	0.164302	7.00166e-05	4	275655	275659	252601052	22287	252578765	22283	252303110	1.18575e-06	Other	0	None
pfam00561	Abhydrolase_1	0.282619	7.00311e-05	10	400544	400554	252601052	22287	252578765	22277	252178221	1.19175e-06	Other	0	None
pfam13711	DUF4160	13.3796	7.93182e-05	7	5931	5938	252601052	22287	252578765	22280	252572834	1.35631e-06	Other	1	Cloud
pfam11999	DUF3494	27.688	8.07598e-05	5	2047	2052	252601052	22287	252578765	22282	252576718	1.3876e-06	Other	1	Cloud
pfam01053	Cys_Met_Meta_PP	0	8.43218e-05	0	157829	157829	252601052	22287	252578765	22287	252420936	1.45998e-06	Other	0	None
pfam06429	Flg_bbr_C	0	8.43218e-05	0	158238	158238	252601052	22287	252578765	22287	252420527	1.46267e-06	Other	0	None
pfam08241	Methyltransf_11	0.215129	8.53765e-05	6	315770	315776	252601052	22287	252578765	22281	252262995	1.48798e-06	Other	0	None
pfam11950	DUF3467	17.6023	9.34018e-05	6	3864	3870	252601052	22287	252578765	22281	252574901	1.63745e-06	Other	1	Cloud
pfam01510	Amidase_2	3.15293	9.34018e-05	24	86330	86354	252601052	22287	252578765	22263	252492435	1.64321e-06	Other	2	Cloud
pfam02033	RBFA	3.75134	9.59764e-05	19	57436	57455	252601052	22287	252578765	22268	252521329	1.69639e-06	Other	1	Cloud
pfam02780	Transketolase_C	0.104285	0.000100098	2	217180	217182	252601052	22287	252578765	22285	252361585	1.77747e-06	Other	0	None
pfam00672	HAMP	0.492435	0.000104672	37	850072	850109	252601052	22287	252578765	22250	251728693	1.8673e-06	Other	0	None
pfam13247	Fer4_11	0.0596404	0.000107246	1	189888	189889	252601052	22287	252578765	22286	252388877	1.92204e-06	Other	0	None
pfam01842	ACT	0.0592768	0.000110578	1	191052	191053	252601052	22287	252578765	22286	252387713	1.99084e-06	Other	0	None
pfam01926	MMR_HSR1	0.329444	0.000112946	13	446675	446688	252601052	22287	252578765	22274	252132090	2.04277e-06	Other	0	None
pfam00724	Oxidored_FMN	0	0.000117104	0	154203	154203	252601052	22287	252578765	22287	252424562	2.12759e-06	Other	0	None
pfam00702	Hydrolase	0.258371	0.000118021	8	350545	350553	252601052	22287	252578765	22279	252228220	2.15395e-06	Other	0	None
pfam02776	TPP_enzyme_N	0.170948	0.0001188	4	264950	264954	252601052	22287	252578765	22283	252313815	2.17794e-06	Other	0	None
pfam06935	DUF1284	25.1675	0.000119548	5	2252	2257	252601052	22287	252578765	22282	252576513	2.20148e-06	Other	1	Cloud
pfam00425	Chorismate_bind	0	0.000124641	0	157130	157130	252601052	22287	252578765	22287	252421635	2.3055e-06	Other	0	None
pfam09016	Pas_Saposin	45.2947	0.000128393	4	1001	1005	252601052	22287	252578765	22283	252577764	2.38546e-06	Other	1	Cloud
pfam00109	ketoacyl-synt	0.143687	0.00015377	3	236429	236432	252601052	22287	252578765	22284	252342336	2.8696e-06	Other	0	None
pfam13416	SBP_bac_8	0.174351	0.000159289	4	259783	259787	252601052	22287	252578765	22283	252318982	2.98569e-06	Other	0	None
pfam03099	BPL_LplA_LipB	0	0.000164962	0	150391	150391	252601052	22287	252578765	22287	252428374	3.10558e-06	Other	0	None
pfam05860	Haemagg_act	5.07028	0.000165951	13	29071	29084	252601052	22287	252578765	22274	252549694	3.13785e-06	Other	2	Cloud
pfam01061	ABC2_membrane	0	0.000170497	0	152090	152090	252601052	22287	252578765	22287	252426675	3.23998e-06	Other	0	None
pfam02272	DHHA1	0	0.000170497	0	152307	152307	252601052	22287	252578765	22287	252426458	3.26585e-06	Other	0	None
pfam08544	GHMP_kinases_C	0	0.000170497	0	152307	152307	252601052	22287	252578765	22287	252426458	3.26585e-06	Other	0	None
pfam08240	ADH_N	0.401885	0.000170964	20	563240	563260	252601052	22287	252578765	22267	252015525	3.28886e-06	Other	0	None
pfam14103	DUF4276	22.4553	0.000197413	5	2524	2529	252601052	22287	252578765	22282	252576241	3.81389e-06	Other	2	Cloud
pfam00551	Formyl_trans_N	0.0624507	0.000202982	1	181349	181350	252601052	22287	252578765	22286	252397416	3.93815e-06	Other	0	None
pfam01225	Mur_ligase	0.0623424	0.000203798	1	181664	181665	252601052	22287	252578765	22286	252397101	3.97074e-06	Other	0	None
pfam00483	NTP_transferase	0.202353	0.000210843	5	279783	279788	252601052	22287	252578765	22282	252298982	4.12534e-06	Other	0	None
pfam02874	ATP-synt_ab_N	0	0.000234812	0	147232	147232	252601052	22287	252578765	22287	252431533	4.61363e-06	Other	0	None
pfam13645	YkuD_2	11.0551	0.000237437	7	7178	7185	252601052	22287	252578765	22280	252571587	4.68473e-06	Other	1	Cloud
pfam05175	MTS	0	0.000242535	0	148406	148406	252601052	22287	252578765	22287	252430359	4.80523e-06	Other	0	None
pfam00313	CSD	0.111328	0.000250945	2	203451	203453	252601052	22287	252578765	22285	252375314	4.99249e-06	Other	0	None
pfam00679	EFG_C	0.110686	0.000252829	2	204630	204632	252601052	22287	252578765	22285	252374135	5.05076e-06	Other	0	None
pfam02450	LCAT	20.9993	0.000262361	5	2699	2704	252601052	22287	252578765	22282	252576066	5.26275e-06	Other	2	Cloud
pfam03422	CBM_6	7.40011	0.000269381	9	13788	13797	252601052	22287	252578765	22278	252564977	5.42571e-06	Other	3	Cloud
pfam00496	SBP_bac_5	0.315591	0.00027326	11	394593	394604	252601052	22287	252578765	22276	252184172	5.5263e-06	Other	0	None
pfam02801	Ketoacyl-synt_C	0.148395	0.000282358	3	228935	228938	252601052	22287	252578765	22284	252349830	5.73352e-06	Other	0	None
pfam05947	T6SS_VipB	4.78283	0.000285385	13	30818	30831	252601052	22287	252578765	22274	252547947	5.81844e-06	Other	2	Cloud
pfam13191	AAA_16	3.42196	0.000300988	19	62963	62982	252601052	22287	252578765	22268	252515802	6.16129e-06	Other	4	Shell
pfam01118	Semialdhyde_dh	0	0.000316279	0	140761	140761	252601052	22287	252578765	22287	252438004	6.50031e-06	Other	0	None
pfam01618	MotA_ExbB	0	0.000320874	0	142502	142502	252601052	22287	252578765	22287	252436263	6.62113e-06	Other	0	None
pfam01584	CheW	0	0.000325729	0	143238	143238	252601052	22287	252578765	22287	252435527	6.74809e-06	Other	0	None
pfam01940	DUF92	19.7275	0.000341322	5	2873	2878	252601052	22287	252578765	22282	252575892	7.09919e-06	Other	1	Cloud
pfam07519	Tannase	10.3338	0.000346172	7	7679	7686	252601052	22287	252578765	22280	252571086	7.22852e-06	Other	1	Cloud
pfam09339	HTH_IclR	0.112056	0.00035519	2	202130	202132	252601052	22287	252578765	22285	252376635	7.44602e-06	Other	0	None
pfam14440	XOO_2897-deam	33.2648	0.000378834	4	1363	1367	252601052	22287	252578765	22283	252577402	7.97282e-06	Anti-eukaryotic toxin	3	Cloud
pfam00235	Profilin	515.183	0.000380341	2	44	46	252601052	22287	252578765	22285	252578721	8.03582e-06	Eukaryotic domain	1	Cloud
pfam09346	SMI1_KNR4	6.1639	0.000380678	10	18393	18403	252601052	22287	252578765	22277	252560372	8.07424e-06	Other	2	Cloud
pfam08883	DOPA_dioxygen	13.248	0.000384128	6	5134	5140	252601052	22287	252578765	22281	252573631	8.17899e-06	Other	1	Cloud
pfam01565	FAD_binding_4	0.182231	0.000387831	4	248561	248565	252601052	22287	252578765	22283	252330204	8.28971e-06	Other	0	None
pfam00275	EPSP_synthase	0	0.000439509	0	137142	137142	252601052	22287	252578765	22287	252441623	9.46711e-06	Other	0	None
pfam00577	Usher	0	0.000439509	0	137963	137963	252601052	22287	252578765	22287	252440802	9.56371e-06	Other	0	None
pfam02899	Phage_int_SAM_1	0	0.000439509	0	137742	137742	252601052	22287	252578765	22287	252441023	9.52984e-06	Other	0	None
pfam04073	tRNA_edit	0	0.000439509	0	138029	138029	252601052	22287	252578765	22287	252440736	9.57496e-06	Other	0	None
pfam14602	Hexapep_2	0	0.000439509	0	136880	136880	252601052	22287	252578765	22287	252441885	9.45289e-06	Other	0	None
pfam03717	PBP_dimer	0	0.000453957	0	139390	139390	252601052	22287	252578765	22287	252439375	9.92704e-06	Other	0	None
pfam01613	Flavin_Reduct	2.57645	0.000467063	28	123258	123286	252601052	22287	252578765	22259	252455507	1.0252e-05	Other	1	Cloud
pfam00582	Usp	0.213205	0.000476663	5	265557	265562	252601052	22287	252578765	22282	252313208	1.05019e-05	Other	0	None
pfam00550	PP-binding	0.351716	0.000481761	13	418437	418450	252601052	22287	252578765	22274	252160328	1.06539e-05	Other	0	None
pfam11845	DUF3365	12.5907	0.000489996	6	5402	5408	252601052	22287	252578765	22281	252573363	1.08763e-05	Other	1	Cloud
pfam02878	PGM_PMM_I	0.0678014	0.000504254	1	167047	167048	252601052	22287	252578765	22286	252411718	1.12342e-05	Other	0	None
pfam11396	PepSY_like	12.2948	0.000555498	6	5532	5538	252601052	22287	252578765	22281	252573233	1.24215e-05	Other	1	Cloud
pfam15605	Ntox28	70.1104	0.00057045	3	485	488	252601052	22287	252578765	22284	252578280	1.28028e-05	Toxin - unknown target	1	Cloud
pfam08924	DUF1906	9.34778	0.000607358	7	8489	8496	252601052	22287	252578765	22280	252570276	1.37055e-05	Other	2	Cloud
pfam00210	Ferritin	0	0.000607358	0	133399	133399	252601052	22287	252578765	22287	252445366	1.38288e-05	Other	0	None
pfam00482	T2SSF	0	0.000607358	0	132487	132487	252601052	22287	252578765	22287	252446278	1.3732e-05	Other	0	None
pfam02861	Clp_N	0	0.000607358	0	133410	133410	252601052	22287	252578765	22287	252445355	1.38308e-05	Other	0	None
pfam07702	UTRA	0.118836	0.000614838	2	190607	190609	252601052	22287	252578765	22285	252388158	1.40517e-05	Other	0	None
pfam02769	AIRS_C	0.118404	0.000616787	2	191302	191304	252601052	22287	252578765	22285	252387463	1.4147e-05	Other	0	None
pfam06715	Gp5_C	11.9871	0.000621549	6	5674	5680	252601052	22287	252578765	22281	252573091	1.43073e-05	Other	1	Cloud
pfam13439	Glyco_transf_4	0.117772	0.00062332	2	192328	192330	252601052	22287	252578765	22285	252386437	1.43993e-05	Other	0	None
pfam00456	Transketolase_N	0	0.000640816	0	135913	135913	252601052	22287	252578765	22287	252442852	1.48561e-05	Other	0	None
pfam13353	Fer4_12	0.191216	0.000647691	4	236892	236896	252601052	22287	252578765	22283	252341873	1.50688e-05	Other	0	None
pfam12697	Abhydrolase_6	0.190305	0.000654399	4	238026	238030	252601052	22287	252578765	22283	252340739	1.52786e-05	Other	0	None
pfam12695	Abhydrolase_5	0.157142	0.000673066	3	216202	216205	252601052	22287	252578765	22284	252362563	1.57698e-05	Other	0	None
pfam02879	PGM_PMM_II	0.0692606	0.00069	1	163530	163531	252601052	22287	252578765	22286	252415235	1.62329e-05	Other	0	None
pfam01467	CTP_transf_like	0.0691954	0.00069	1	163684	163685	252601052	22287	252578765	22286	252415081	1.628e-05	Other	0	None
pfam02880	PGM_PMM_III	0.0691231	0.000690008	1	163855	163856	252601052	22287	252578765	22286	252414910	1.63369e-05	Other	0	None
pfam03471	CorC_HlyC	0.0687628	0.000702841	1	164713	164714	252601052	22287	252578765	22286	252414052	1.66985e-05	Other	0	None
pfam16499	Melibiase_2	11.4929	0.000758486	6	5918	5924	252601052	22287	252578765	22281	252572847	1.80829e-05	Other	2	Cloud
pfam13358	DDE_3	3.58932	0.000761567	16	50545	50561	252601052	22287	252578765	22271	252528220	1.8219e-05	Other	3	Cloud
pfam10387	DUF2442	8.80723	0.000817879	7	9010	9017	252601052	22287	252578765	22280	252569755	1.99813e-05	Other	1	Cloud
pfam01048	PNP_UDP_1	0.122094	0.000817879	2	185524	185526	252601052	22287	252578765	22285	252393241	1.97583e-05	Other	0	None
pfam03372	Exo_endo_phos	0.121216	0.000817879	2	186867	186869	252601052	22287	252578765	22285	252391898	1.99266e-05	Other	0	None
pfam00459	Inositol_P	0	0.000817879	0	128093	128093	252601052	22287	252578765	22287	252450672	1.99581e-05	Other	0	None
pfam01098	FTSW_RODA_SPOVE	0	0.000817879	0	128638	128638	252601052	22287	252578765	22287	252450127	1.99962e-05	Other	0	None
pfam02515	CoA_transf_3	0	0.000817879	0	129349	129349	252601052	22287	252578765	22287	252449416	2.01548e-05	Other	0	None
pfam02824	TGS	0	0.000817879	0	129399	129399	252601052	22287	252578765	22287	252449366	2.01707e-05	Other	0	None
pfam07670	Gate	0	0.000817879	0	129401	129401	252601052	22287	252578765	22287	252449364	2.01713e-05	Other	0	None
pfam12804	NTP_transf_3	0	0.000817879	0	128784	128784	252601052	22287	252578765	22287	252449981	2.00186e-05	Other	0	None
pfam00448	SRP54	0	0.000819311	0	129686	129686	252601052	22287	252578765	22287	252449079	2.0274e-05	Other	0	None
pfam00437	T2SSE	0.120143	0.00082886	2	188535	188537	252601052	22287	252578765	22285	252390230	2.05784e-05	Other	0	None
pfam00043	GST_C	0	0.00083068	0	130516	130516	252601052	22287	252578765	22287	252448249	2.06919e-05	Other	0	None
pfam11351	GTA_holin_3TM	25.9827	0.000833035	4	1745	1749	252601052	22287	252578765	22283	252577020	2.0819e-05	Antibacterial toxin	1	Cloud
pfam01063	Aminotran_4	0	0.000841503	0	131106	131106	252601052	22287	252578765	22287	252447659	2.10998e-05	Other	0	None
pfam00151	Lipase	310.521	0.000855002	2	73	75	252601052	22287	252578765	22285	252578692	2.15086e-05	Toxin - unknown target	1	Cloud
pfam01588	tRNA_bind	0	0.000856458	0	131783	131783	252601052	22287	252578765	22287	252446982	2.1686e-05	Other	0	None
pfam07973	tRNA_SAD	0	0.000856458	0	131763	131763	252601052	22287	252578765	22287	252447002	2.16669e-05	Other	0	None
pfam00999	Na_H_Exchanger	0.160301	0.00086866	3	211945	211948	252601052	22287	252578765	22284	252366820	2.20664e-05	Other	0	None
pfam08402	TOBE_2	0.160091	0.000869557	3	212223	212226	252601052	22287	252578765	22284	252366542	2.22322e-05	Other	0	None
pfam00874	PRD	0	0.000869557	0	132293	132293	252601052	22287	252578765	22287	252446472	2.2214e-05	Other	0	None
pfam00391	PEP-utilizers	0.0719185	0.000889572	1	157490	157491	252601052	22287	252578765	22286	252421275	2.2817e-05	Other	0	None
pfam12838	Fer4_7	0.0712006	0.000898972	1	159077	159078	252601052	22287	252578765	22286	252419688	2.31321e-05	Other	0	None
pfam09937	DUF2169	10.9807	0.000901885	6	6194	6200	252601052	22287	252578765	22281	252572571	2.32811e-05	Other	1	Cloud
pfam12706	Lactamase_B_2	0.070888	0.000905882	1	159778	159779	252601052	22287	252578765	22286	252418987	2.34588e-05	Other	0	None
pfam00378	ECH_1	0.348879	0.000918996	12	389418	389430	252601052	22287	252578765	22275	252189347	2.3874e-05	Other	0	None
pfam04277	OAD_gamma	6.06861	0.000978656	9	16813	16822	252601052	22287	252578765	22278	252561952	2.55043e-05	Other	1	Cloud
pfam05641	Agenet	273.109	0.0010545	2	83	85	252601052	22287	252578765	22285	252578682	2.76543e-05	Eukaryotic domain	1	Cloud
pfam14864	Alkyl_sulf_C	6.00538	0.0010545	9	16990	16999	252601052	22287	252578765	22278	252561775	2.76391e-05	Other	1	Cloud
pfam00912	Transgly	0.124362	0.00106322	2	182143	182145	252601052	22287	252578765	22285	252396622	2.79702e-05	Other	0	None
pfam02566	OsmC	0	0.00110841	0	124991	124991	252601052	22287	252578765	22287	252453774	2.92501e-05	Other	0	None
pfam00462	Glutaredoxin	0	0.0011118	0	125372	125372	252601052	22287	252578765	22287	252453393	2.94311e-05	Other	0	None
pfam11717	Tudor-knot	263.582	0.00111386	2	86	88	252601052	22287	252578765	22285	252578679	2.96476e-05	Eukaryotic domain	1	Cloud
pfam00768	Peptidase_S11	0	0.00111386	0	125758	125758	252601052	22287	252578765	22287	252453007	2.96688e-05	Other	0	None
pfam01557	FAA_hydrolase	0.073938	0.00121711	1	153191	153192	252601052	22287	252578765	22286	252425574	3.25853e-05	Other	0	None
pfam00375	SDF	0.0737593	0.00121711	1	153562	153563	252601052	22287	252578765	22286	252425203	3.26191e-05	Other	0	None
pfam11294	DUF3095	23.062	0.00122779	4	1966	1970	252601052	22287	252578765	22283	252576799	3.30063e-05	Other	1	Cloud
pfam00408	PGM_PMM_IV	0.0729249	0.00123822	1	155318	155319	252601052	22287	252578765	22286	252423447	3.33883e-05	Other	0	None
pfam13091	PLDc_2	0.07206	0.00130741	1	157181	157182	252601052	22287	252578765	22286	252421584	3.53615e-05	Other	0	None
pfam13149	Mfa_like_1	10.0598	0.00139079	6	6761	6767	252601052	22287	252578765	22281	252572004	3.77312e-05	Other	1	Cloud
pfam01979	Amidohydro_1	0.344905	0.00141699	11	361103	361114	252601052	22287	252578765	22276	252217662	3.85584e-05	Other	0	None
pfam00205	TPP_enzyme_M	0.203477	0.00144345	4	222631	222635	252601052	22287	252578765	22283	252356134	3.9397e-05	Other	0	None
pfam01553	Acyltransferase	0.202643	0.001446	4	223546	223550	252601052	22287	252578765	22283	252355219	3.95855e-05	Other	0	None
pfam13568	OMP_b-brl_2	5.68355	0.00153256	9	17952	17961	252601052	22287	252578765	22278	252560813	4.20812e-05	Other	2	Cloud
pfam00383	dCMP_cyt_deam_1	0.125188	0.00153499	2	180942	180944	252601052	22287	252578765	22285	252397823	4.22739e-05	Other	0	None
pfam00258	Flavodoxin_1	0	0.00154146	0	120826	120826	252601052	22287	252578765	22287	252457939	4.25789e-05	Other	0	None
pfam01012	ETF	0	0.00154146	0	121179	121179	252601052	22287	252578765	22287	252457586	4.28325e-05	Other	0	None
pfam13953	PapC_C	0	0.00154146	0	121055	121055	252601052	22287	252578765	22287	252457710	4.27359e-05	Other	0	None
pfam14863	Alkyl_sulf_dimr	5.61628	0.00165269	9	18167	18176	252601052	22287	252578765	22278	252560598	4.60591e-05	Other	1	Cloud
pfam04754	Transposase_31	3.31329	0.00166386	16	54755	54771	252601052	22287	252578765	22271	252524010	4.65072e-05	Other	1	Cloud
pfam00578	AhpC-TSA	0.23362	0.00177649	5	242374	242379	252601052	22287	252578765	22282	252336391	4.98013e-05	Other	0	None
pfam00015	MCPsignal	0.399874	0.00193322	15	424693	424708	252601052	22287	252578765	22272	252154072	5.4354e-05	Other	0	None
pfam04879	Molybdop_Fe4S4	0.128902	0.00205381	2	175732	175734	252601052	22287	252578765	22285	252403033	5.79131e-05	Other	0	None
pfam04607	RelA_SpoT	0	0.00217377	0	115868	115868	252601052	22287	252578765	22287	252462897	6.14745e-05	Other	0	None
pfam00814	Peptidase_M22	0	0.00218931	0	116755	116755	252601052	22287	252578765	22287	252462010	6.20939e-05	Other	0	None
pfam04069	OpuAC	0	0.00218995	0	116935	116935	252601052	22287	252578765	22287	252461830	6.22923e-05	Other	0	None
pfam03462	PCRF	0	0.00219267	0	117141	117141	252601052	22287	252578765	22287	252461624	6.25498e-05	Other	0	None
pfam00817	IMS	0	0.00220596	0	117732	117732	252601052	22287	252578765	22287	252461033	6.3473e-05	Other	0	None
pfam01580	FtsK_SpoIIIE	0	0.00220596	0	117602	117602	252601052	22287	252578765	22287	252461163	6.32463e-05	Other	0	None
pfam02774	Semialdhyde_dhC	0	0.00220596	0	117630	117630	252601052	22287	252578765	22287	252461135	6.3294e-05	Other	0	None
pfam01547	SBP_bac_1	0	0.00228233	0	118801	118801	252601052	22287	252578765	22287	252459964	6.58582e-05	Other	0	None
pfam00474	SSF	0.0777974	0.00230899	1	145596	145597	252601052	22287	252578765	22286	252433169	6.68173e-05	Other	0	None
pfam12399	BCA_ABC_TP_C	0	0.00231197	0	119233	119233	252601052	22287	252578765	22287	252459532	6.70935e-05	Other	0	None
pfam01494	FAD_binding_3	0.238817	0.00231507	5	237104	237109	252601052	22287	252578765	22282	252341661	6.73737e-05	Other	0	None
pfam00593	TonB_dep_Rec	0.416167	0.00236461	16	435272	435288	252601052	22287	252578765	22271	252143493	6.90099e-05	Other	0	None
pfam00345	PapD_N	0.0767967	0.00237279	1	147492	147493	252601052	22287	252578765	22286	252431273	6.94436e-05	Other	0	None
pfam13240	zinc_ribbon_2	5.99849	0.00261669	8	15119	15127	252601052	22287	252578765	22279	252563646	7.6797e-05	Other	1	Cloud
pfam16363	GDP_Man_Dehyd	0.134127	0.00264538	2	168892	168894	252601052	22287	252578765	22285	252409873	7.78564e-05	Other	0	None
pfam00970	FAD_binding_6	0.177388	0.00268484	3	191545	191548	252601052	22287	252578765	22284	252387220	7.92386e-05	Other	0	None
pfam13378	MR_MLE_C	0.132317	0.00273969	2	171200	171202	252601052	22287	252578765	22285	252407565	8.10827e-05	Other	0	None
pfam01131	Topoisom_bac	0	0.00300946	0	111252	111252	252601052	22287	252578765	22287	252467513	8.9314e-05	Other	0	None
pfam02910	Succ_DH_flav_C	0	0.00301565	0	112035	112035	252601052	22287	252578765	22287	252466730	8.97457e-05	Other	0	None
pfam03797	Autotransporter	0	0.00301629	0	112277	112277	252601052	22287	252578765	22287	252466488	9.00127e-05	Other	0	None
pfam00588	SpoU_methylase	0.243104	0.00307771	5	232927	232932	252601052	22287	252578765	22282	252345838	9.20984e-05	Other	0	None
pfam05036	SPOR	0	0.00309725	0	113713	113713	252601052	22287	252578765	22287	252465052	9.29377e-05	Other	0	None
pfam13954	PapC_N	0	0.00310005	0	113829	113829	252601052	22287	252578765	22287	252464936	9.32769e-05	Other	0	None
pfam01943	Polysacc_synt	0	0.00311265	0	114033	114033	252601052	22287	252578765	22287	252464732	9.39118e-05	Other	0	None
pfam09543	DUF2379	146.245	0.00311387	2	155	157	252601052	22287	252578765	22285	252578610	9.44606e-05	Other	1	Cloud
pfam00381	PTS-HPr	0	0.00311387	0	114149	114149	252601052	22287	252578765	22287	252464616	9.4295e-05	Other	0	None
pfam10633	NPCBM_assoc	8.48692	0.00312524	6	8014	8020	252601052	22287	252578765	22281	252570751	9.52532e-05	Other	1	Cloud
pfam01041	DegT_DnrJ_EryC1	0	0.00312524	0	114438	114438	252601052	22287	252578765	22287	252464327	9.53194e-05	Other	0	None
pfam00122	E1-E2_ATPase	0.314126	0.0031841	8	288397	288405	252601052	22287	252578765	22279	252290368	9.73762e-05	Other	0	None
pfam03496	ADPrib_exo_Tox	11.2947	0.00321134	5	5018	5023	252601052	22287	252578765	22282	252573747	9.84734e-05	Other	1	Cloud
pfam14021	DUF4237	11.2454	0.0032683	5	5040	5045	252601052	22287	252578765	22282	252573725	0.000100489	Other	1	Cloud
pfam04539	Sigma70_r3	0.0787482	0.00328315	1	143839	143840	252601052	22287	252578765	22286	252434926	0.000101215	Other	0	None
pfam13181	TPR_8	2.44195	0.00334457	25	116101	116126	252601052	22287	252578765	22262	252462664	0.000103384	Other	4	Shell
pfam00586	AIRS	0.1382	0.00351818	2	163917	163919	252601052	22287	252578765	22285	252414848	0.000109039	Other	0	None
pfam00403	HMA	0.137454	0.00353064	2	164806	164808	252601052	22287	252578765	22285	252413959	0.000109716	Other	0	None
pfam01650	Peptidase_C13	10.9478	0.00365119	5	5177	5182	252601052	22287	252578765	22282	252573588	0.000113762	Other	1	Cloud
pfam02080	TrkA_C	0.135118	0.00373928	2	167653	167655	252601052	22287	252578765	22285	252411112	0.000116814	Other	0	None
pfam01614	IclR	0.178249	0.00374161	3	190621	190624	252601052	22287	252578765	22284	252388144	0.000117194	Other	0	None
pfam01037	AsnC_trans_reg	0.247736	0.00399865	5	228576	228581	252601052	22287	252578765	22282	252350189	0.000125574	Other	0	None
pfam01368	DHH	0	0.00410776	0	107591	107591	252601052	22287	252578765	22287	252471174	0.000130352	Other	0	None
pfam02706	Wzz	0	0.00410776	0	107236	107236	252601052	22287	252578765	22287	252471529	0.000130061	Other	0	None
pfam03741	TerC	0	0.00410776	0	107057	107057	252601052	22287	252578765	22287	252471708	0.000129988	Other	0	None
pfam07338	DUF1471	0	0.00410776	0	107202	107202	252601052	22287	252578765	22287	252471563	0.000130043	Other	0	None
pfam00037	Fer4	0	0.00414009	0	108386	108386	252601052	22287	252578765	22287	252470379	0.000131718	Other	0	None
pfam03610	EIIA-man	0	0.00415133	0	108658	108658	252601052	22287	252578765	22287	252470107	0.000132417	Other	0	None
pfam01207	Dus	0	0.00415816	0	108848	108848	252601052	22287	252578765	22287	252469917	0.000132976	Other	0	None
pfam00521	DNA_topoisoIV	0	0.00419584	0	109295	109295	252601052	22287	252578765	22287	252469470	0.000134526	Other	0	None
pfam00579	tRNA-synt_1b	0.0831998	0.00420451	1	136147	136148	252601052	22287	252578765	22286	252442618	0.00013515	Other	0	None
pfam14104	DUF4277	15.8808	0.0042622	4	2855	2859	252601052	22287	252578765	22283	252575910	0.000137705	Other	2	Cloud
pfam00746	Gram_pos_anchor	0	0.0042622	0	109973	109973	252601052	22287	252578765	22287	252468792	0.000137518	Other	0	None
pfam01521	Fe-S_biosyn	0	0.00427536	0	110160	110160	252601052	22287	252578765	22287	252468605	0.000138482	Other	0	None
pfam03176	MMPL	0	0.00432516	0	110510	110510	252601052	22287	252578765	22287	252468255	0.00014045	Other	0	None
pfam02881	SRP54_N	0	0.00435044	0	110703	110703	252601052	22287	252578765	22287	252468062	0.000141629	Other	0	None
pfam00753	Lactamase_B	0.438495	0.00438779	17	438940	438957	252601052	22287	252578765	22270	252139825	0.000143206	Other	0	None
pfam01145	Band_7	0.141336	0.00470236	2	160282	160284	252601052	22287	252578765	22285	252418483	0.000153859	Other	0	None
pfam02274	Amidinotransf	3.2595	0.0048199	14	48698	48712	252601052	22287	252578765	22273	252530067	0.000158497	Other	2	Cloud
pfam01850	PIN	0.183412	0.0048199	3	185259	185262	252601052	22287	252578765	22284	252393506	0.000158486	Other	0	None
pfam00557	Peptidase_M24	0.252375	0.00519857	5	224378	224383	252601052	22287	252578765	22282	252354387	0.000171377	Other	0	None
pfam00364	Biotin_lipoyl	0.343421	0.00552279	9	296774	296783	252601052	22287	252578765	22278	252281991	0.000182519	Other	0	None
pfam00743	FMO-like	4.65038	0.00565938	9	21940	21949	252601052	22287	252578765	22278	252556825	0.000187498	Other	2	Cloud
pfam01451	LMWPc	0	0.00568275	0	103227	103227	252601052	22287	252578765	22287	252475538	0.000189577	Other	0	None
pfam01791	DeoC	0	0.00568275	0	103355	103355	252601052	22287	252578765	22287	252475410	0.000189764	Other	0	None
pfam02384	N6_Mtase	0	0.00568275	0	104085	104085	252601052	22287	252578765	22287	252474680	0.000191543	Other	0	None
pfam03328	HpcH_HpaI	0	0.00568275	0	103952	103952	252601052	22287	252578765	22287	252474813	0.000191128	Other	0	None
pfam08238	Sel1	0	0.00568275	0	103939	103939	252601052	22287	252578765	22287	252474826	0.000191089	Other	0	None
pfam08534	Redoxin	0	0.00568275	0	103775	103775	252601052	22287	252578765	22287	252474990	0.000190639	Other	0	None
pfam13662	Toprim_4	0	0.00568275	0	102937	102937	252601052	22287	252578765	22287	252475828	0.000189288	Other	0	None
pfam00085	Thioredoxin	0.226182	0.0057112	4	200300	200304	252601052	22287	252578765	22283	252378465	0.000193056	Other	0	None
pfam00160	Pro_isomerase	0	0.0057112	0	104578	104578	252601052	22287	252578765	22287	252474187	0.000193441	Other	0	None
pfam00977	His_biosynth	0	0.00571487	0	104897	104897	252601052	22287	252578765	22287	252473868	0.000194974	Other	0	None
pfam00986	DNA_gyraseB_C	0	0.00571487	0	104805	104805	252601052	22287	252578765	22287	252473960	0.000194507	Other	0	None
pfam03960	ArsC	0	0.00571487	0	104796	104796	252601052	22287	252578765	22287	252473969	0.000194463	Other	0	None
pfam00857	Isochorismatase	0.223688	0.00573573	4	202531	202535	252601052	22287	252578765	22283	252376234	0.00019737	Other	0	None
pfam02142	MGS	0.0848752	0.00573573	1	133461	133462	252601052	22287	252578765	22286	252445304	0.000196314	Other	0	None
pfam01243	Pyridox_oxidase	0.0847608	0.00573573	1	133641	133642	252601052	22287	252578765	22286	252445124	0.00019702	Other	0	None
pfam01026	TatD_DNase	0	0.00573573	0	105350	105350	252601052	22287	252578765	22287	252473415	0.000197572	Other	0	None
pfam01551	Peptidase_M23	0.279855	0.00574278	6	242808	242814	252601052	22287	252578765	22281	252335957	0.000198288	Other	0	None
pfam02785	Biotin_carb_C	0.0843039	0.00576534	1	134365	134366	252601052	22287	252578765	22286	252444400	0.000200488	Other	0	None
pfam01648	ACPS	0	0.00576534	0	105763	105763	252601052	22287	252578765	22287	252473002	0.000200379	Other	0	None
pfam02798	GST_N	0	0.00576534	0	105715	105715	252601052	22287	252578765	22287	252473050	0.000200031	Other	0	None
pfam00289	CPSase_L_chain	0.0841735	0.00578573	1	134573	134574	252601052	22287	252578765	22286	252444192	0.000201673	Other	0	None
pfam05193	Peptidase_M16_C	0.0840966	0.00579332	1	134696	134697	252601052	22287	252578765	22286	252444069	0.000202414	Other	0	None
pfam04650	YSIRK_signal	0	0.0058833	0	106455	106455	252601052	22287	252578765	22287	252472310	0.000206041	Other	0	None
pfam06827	zf-FPG_IleRS	0	0.00588489	0	106514	106514	252601052	22287	252578765	22287	252472251	0.000206581	Other	0	None
pfam01029	NusB	0	0.00588834	0	106579	106579	252601052	22287	252578765	22287	252472186	0.000207186	Other	0	None
pfam01578	Cytochrom_C_asm	0	0.0059215	0	106751	106751	252601052	22287	252578765	22287	252472014	0.00020884	Other	0	None
pfam00204	DNA_gyraseB	0	0.00593881	0	106861	106861	252601052	22287	252578765	22287	252471904	0.000209938	Other	0	None
pfam00111	Fer2	0.308391	0.0060162	7	257061	257068	252601052	22287	252578765	22280	252321704	0.000213168	Other	0	None
pfam00698	Acyl_transf_1	0.145075	0.00609596	2	156154	156156	252601052	22287	252578765	22285	252422611	0.000216496	Other	0	None
pfam12146	Hydrolase_4	0.144761	0.00610865	2	156492	156494	252601052	22287	252578765	22285	252422273	0.000217449	Other	0	None
pfam03795	YCII	2.77966	0.00612185	17	69345	69362	252601052	22287	252578765	22270	252509420	0.000218422	Other	2	Cloud
pfam00890	FAD_binding_2	0.231338	0.00739374	4	195839	195843	252601052	22287	252578765	22283	252382926	0.000264409	Other	0	None
pfam04188	Mannosyl_trans2	24.8927	0.00745967	3	1366	1369	252601052	22287	252578765	22284	252577399	0.000267771	Other	1	Cloud
pfam00182	Glyco_hydro_19	4.98024	0.00745967	8	18210	18218	252601052	22287	252578765	22279	252560555	0.000267994	Other	1	Cloud
pfam13407	Peripla_BP_4	0.227452	0.00756239	4	199182	199186	252601052	22287	252578765	22283	252379583	0.00027658	Other	0	None
pfam02746	MR_MLE_N	0.0885591	0.00756239	1	127912	127913	252601052	22287	252578765	22286	252450853	0.000275217	Other	0	None
pfam01475	FUR	0.0885314	0.00756239	1	127952	127953	252601052	22287	252578765	22286	252450813	0.000275305	Other	0	None
pfam00725	3HCDH	0.0881489	0.00756239	1	128507	128508	252601052	22287	252578765	22286	252450258	0.00027695	Other	0	None
pfam01138	RNase_PH	0	0.00756239	0	98979	98979	252601052	22287	252578765	22287	252479786	0.000276046	Other	0	None
pfam02472	ExbD	0	0.00756239	0	99283	99283	252601052	22287	252578765	22287	252479482	0.000276778	Other	0	None
pfam06808	DctM	0	0.00756239	0	98537	98537	252601052	22287	252578765	22287	252480228	0.000275516	Other	0	None
pfam11799	IMS_C	0	0.00756239	0	99609	99609	252601052	22287	252578765	22287	252479156	0.000277901	Other	0	None
pfam13522	GATase_6	0	0.00756239	0	99523	99523	252601052	22287	252578765	22287	252479242	0.000277571	Other	0	None
pfam14492	EFG_II	0	0.00756239	0	98384	98384	252601052	22287	252578765	22287	252480381	0.000275479	Other	0	None
pfam02597	ThiS	0	0.00758099	0	100022	100022	252601052	22287	252578765	22287	252478743	0.000279831	Other	0	None
pfam13579	Glyco_trans_4_4	0	0.00758099	0	99960	99960	252601052	22287	252578765	22287	252478805	0.000279505	Other	0	None
pfam02737	3HCDH_N	0.0876351	0.00758149	1	129260	129261	252601052	22287	252578765	22286	252449505	0.000280473	Other	0	None
pfam13183	Fer4_8	0.0874267	0.00759843	1	129568	129569	252601052	22287	252578765	22286	252449197	0.000282349	Other	0	None
pfam00306	ATP-synt_ab_C	0	0.00759843	0	100362	100362	252601052	22287	252578765	22287	252478403	0.000281851	Other	0	None
pfam00175	NAD_binding_1	0.31379	0.00764356	7	252642	252649	252601052	22287	252578765	22280	252326123	0.000284654	Other	0	None
pfam01938	TRAM	0	0.00765519	0	100883	100883	252601052	22287	252578765	22287	252477882	0.000285717	Other	0	None
pfam16215	DUF4876	24.219	0.0077525	3	1404	1407	252601052	22287	252578765	22284	252577361	0.000289986	Other	1	Cloud
pfam00596	Aldolase_II	0.0866903	0.00776692	1	130668	130669	252601052	22287	252578765	22286	252448097	0.000291164	Other	0	None
pfam01571	GCV_T	0	0.00786585	0	101858	101858	252601052	22287	252578765	22287	252476907	0.000295519	Other	0	None
pfam03989	DNA_gyraseA_C	0	0.00794962	0	102165	102165	252601052	22287	252578765	22287	252476600	0.00029932	Other	0	None
pfam00226	DnaJ	0.149809	0.00800288	2	151222	151224	252601052	22287	252578765	22285	252427543	0.000301983	Other	0	None
pfam00358	PTS_EIIA_1	0	0.00808382	0	102627	102627	252601052	22287	252578765	22287	252476138	0.000305702	Other	0	None
pfam13411	MerR_1	0.332057	0.00818949	8	272841	272849	252601052	22287	252578765	22279	252305924	0.000310371	Other	0	None
pfam06051	DUF928	23.5971	0.00823375	3	1441	1444	252601052	22287	252578765	22284	252577324	0.000312725	Other	1	Cloud
pfam04982	HPP	5.58656	0.00855074	7	14204	14211	252601052	22287	252578765	22280	252564561	0.000325468	Other	1	Cloud
pfam13229	Beta_helix	3.3706	0.00883111	12	40363	40375	252601052	22287	252578765	22275	252538402	0.000336866	Other	3	Cloud
pfam01047	MarR	0.382639	0.00895447	11	325539	325550	252601052	22287	252578765	22276	252253226	0.000342308	Other	0	None
pfam08776	VASP_tetra	3777.84	0.00921106	1	3	4	252601052	22287	252578765	22286	252578762	0.000352873	Eukaryotic domain	1	Cloud
pfam02753	PapD_C	0.0913685	0.0102512	1	123981	123982	252601052	22287	252578765	22286	252454784	0.000393562	Other	0	None
pfam01832	Glucosaminidase	0	0.010408	0	94220	94220	252601052	22287	252578765	22287	252484545	0.000401281	Other	0	None
pfam03180	Lipoprotein_9	0	0.010408	0	94253	94253	252601052	22287	252578765	22287	252484512	0.000401297	Other	0	None
pfam01594	UPF0118	0.200782	0.0104387	3	169242	169245	252601052	22287	252578765	22284	252409523	0.000404195	Other	0	None
pfam02896	PEP-utilizers_C	0.0903456	0.0104387	1	125384	125385	252601052	22287	252578765	22286	252453381	0.000403606	Other	0	None
pfam13531	SBP_bac_11	0.0901672	0.010467	1	125632	125633	252601052	22287	252578765	22286	252453133	0.000406152	Other	0	None
pfam01507	PAPS_reduct	0	0.0104859	0	95831	95831	252601052	22287	252578765	22287	252482934	0.000408049	Other	0	None
pfam03725	RNase_PH_C	0	0.0104859	0	95899	95899	252601052	22287	252578765	22287	252482866	0.000408608	Other	0	None
pfam02876	Stap_Strp_tox_C	0	0.0104959	0	96042	96042	252601052	22287	252578765	22287	252482723	0.000409859	Other	0	None
pfam00532	Peripla_BP_1	0	0.0105509	0	96348	96348	252601052	22287	252578765	22287	252482417	0.000412875	Other	0	None
pfam00899	ThiF	0.0895992	0.0106068	1	126428	126429	252601052	22287	252578765	22286	252452337	0.000415936	Other	0	None
pfam01202	SKI	0	0.0106836	0	96924	96924	252601052	22287	252578765	22287	252481841	0.000419824	Other	0	None
pfam01464	SLT	0.270676	0.0106903	5	209220	209225	252601052	22287	252578765	22282	252369545	0.000421285	Other	0	None
pfam13412	HTH_24	0.27034	0.0106903	5	209480	209485	252601052	22287	252578765	22282	252369285	0.000421848	Other	0	None
pfam00206	Lyase_1	0.269708	0.0106932	5	209970	209975	252601052	22287	252578765	22282	252368795	0.000423336	Other	0	None
pfam00756	Esterase	0.154094	0.0106932	2	147020	147022	252601052	22287	252578765	22285	252431745	0.000423719	Other	0	None
pfam01418	HTH_6	0.153766	0.0107056	2	147333	147335	252601052	22287	252578765	22285	252431432	0.00042509	Other	0	None
pfam00575	S1	0.405082	0.0108339	12	335460	335472	252601052	22287	252578765	22275	252243305	0.000431076	Other	0	None
pfam00266	Aminotran_5	0.373683	0.0109761	10	303051	303061	252601052	22287	252578765	22277	252275714	0.000437635	Other	0	None
pfam05478	Prominin	2833.38	0.0110395	1	4	5	252601052	22287	252578765	22286	252578761	0.000441072	Eukaryotic domain	1	Cloud
pfam00467	KOW	0	0.0110517	0	98256	98256	252601052	22287	252578765	22287	252480509	0.000442468	Other	0	None
pfam08808	RES	4.11272	0.0112981	9	24808	24817	252601052	22287	252578765	22278	252553957	0.000453263	Other	3	Cloud
pfam05282	AAR2	2266.7	0.0131656	1	5	6	252601052	22287	252578765	22286	252578760	0.000529263	Eukaryotic domain	1	Cloud
pfam00805	Pentapeptide	2.88239	0.0131858	14	55068	55082	252601052	22287	252578765	22273	252523697	0.000531159	Other	6	Shell
pfam07730	HisKA_3	1.94589	0.013625	33	192333	192366	252601052	22287	252578765	22254	252386432	0.000549972	Other	3	Cloud
pfam02811	PHP	0.204916	0.0139281	3	165830	165833	252601052	22287	252578765	22284	252412935	0.000563353	Other	0	None
pfam01593	Amino_oxidase	0.0939484	0.0140321	1	120578	120579	252601052	22287	252578765	22286	252458187	0.000568714	Other	0	None
pfam00749	tRNA-synt_1c	0.0931469	0.0143454	1	121615	121616	252601052	22287	252578765	22286	252457150	0.000583385	Other	0	None
pfam00215	OMPdecase	0	0.0143454	0	90241	90241	252601052	22287	252578765	22287	252488524	0.000585137	Other	0	None
pfam01515	PTA_PTB	0	0.0143454	0	90386	90386	252601052	22287	252578765	22287	252488379	0.000585564	Other	0	None
pfam03480	DctP	0	0.0143454	0	90557	90557	252601052	22287	252578765	22287	252488208	0.000586252	Other	0	None
pfam04507	DUF576	0	0.0143454	0	90757	90757	252601052	22287	252578765	22287	252488008	0.000587308	Other	0	None
pfam01458	UPF0051	0	0.0145344	0	91717	91717	252601052	22287	252578765	22287	252487048	0.000596239	Other	0	None
pfam00263	Secretin	0	0.0145625	0	91950	91950	252601052	22287	252578765	22287	252486815	0.000599384	Other	0	None
pfam00285	Citrate_synt	0	0.0145625	0	91978	91978	252601052	22287	252578765	22287	252486787	0.000599788	Other	0	None
pfam00936	BMC	0	0.0146428	0	92339	92339	252601052	22287	252578765	22287	252486426	0.000605502	Other	0	None
pfam12800	Fer4_4	0	0.0146428	0	92313	92313	252601052	22287	252578765	22287	252486452	0.000605059	Other	0	None
pfam01432	Peptidase_M3	0	0.0147726	0	92696	92696	252601052	22287	252578765	22287	252486069	0.000612085	Other	0	None
pfam05362	Lon_C	0	0.0149615	0	93174	93174	252601052	22287	252578765	22287	252485591	0.000622372	Other	0	None
pfam13541	ChlI	0	0.0149615	0	93145	93145	252601052	22287	252578765	22287	252485620	0.0006217	Other	0	None
pfam03023	MVIN	2.95303	0.015904	13	49910	49923	252601052	22287	252578765	22274	252528855	0.000662884	Other	1	Cloud
pfam00324	AA_permease	0.328164	0.0164155	7	241587	241594	252601052	22287	252578765	22280	252337178	0.000685555	Other	0	None
pfam02321	OEP	0.354264	0.01675	8	255755	255763	252601052	22287	252578765	22279	252323010	0.000700901	Other	0	None
pfam00675	Peptidase_M16	0.0985049	0.0189605	1	115003	115004	252601052	22287	252578765	22286	252463762	0.000794959	Other	0	None
pfam02151	UVR	0.207891	0.019245	3	163459	163462	252601052	22287	252578765	22284	252415306	0.000808465	Other	0	None
pfam01035	DNA_binding_1	0.0968584	0.0195506	1	116957	116958	252601052	22287	252578765	22286	252461808	0.000822911	Other	0	None
pfam01066	CDP-OH_P_transf	0.164424	0.0195972	2	137788	137790	252601052	22287	252578765	22285	252440977	0.000826486	Other	0	None
pfam13177	DNA_pol3_delta2	0.0964106	0.0197776	1	117500	117501	252601052	22287	252578765	22286	252461265	0.00083572	Other	0	None
pfam15652	Tox-SHH	47.7221	0.0200264	2	475	477	252601052	22287	252578765	22285	252578290	0.000859403	Toxin - unknown target	2	Cloud
pfam01321	Creatinase_N	0	0.0200264	0	85892	85892	252601052	22287	252578765	22287	252492873	0.000852675	Other	0	None
pfam01367	5_3_exonuc	0	0.0200264	0	86611	86611	252601052	22287	252578765	22287	252492154	0.000857146	Other	0	None
pfam02867	Ribonuc_red_lgC	0	0.0200264	0	86776	86776	252601052	22287	252578765	22287	252491989	0.000858895	Other	0	None
pfam05524	PEP-utilisers_N	0	0.0200264	0	85685	85685	252601052	22287	252578765	22287	252493080	0.00085233	Other	0	None
pfam07963	N_methyl	0	0.0200264	0	85813	85813	252601052	22287	252578765	22287	252492952	0.000852494	Other	0	None
pfam13343	SBP_bac_6	0	0.0200264	0	86475	86475	252601052	22287	252578765	22287	252492290	0.000855908	Other	0	None
pfam13393	tRNA-synt_His	0	0.0200264	0	86713	86713	252601052	22287	252578765	22287	252492052	0.000858194	Other	0	None
pfam00488	MutS_V	0	0.0200523	0	87033	87033	252601052	22287	252578765	22287	252491732	0.000862163	Other	0	None
pfam00669	Flagellin_N	0	0.0200687	0	87192	87192	252601052	22287	252578765	22287	252491573	0.000864517	Other	0	None
pfam02416	MttA_Hcf106	0	0.02024	0	87690	87690	252601052	22287	252578765	22287	252491075	0.000873559	Other	0	None
pfam02739	5_3_exonuc_N	0	0.020276	0	87840	87840	252601052	22287	252578765	22287	252490925	0.000876782	Other	0	None
pfam01488	Shikimate_DH	0	0.0203979	0	88132	88132	252601052	22287	252578765	22287	252490633	0.000883728	Other	0	None
pfam14891	Peptidase_M91	16.3007	0.0209223	3	2086	2089	252601052	22287	252578765	22284	252576679	0.000908171	Toxin - unknown target	1	Cloud
pfam03764	EFG_IV	0	0.0212696	0	89415	89415	252601052	22287	252578765	22287	252489350	0.000924994	Other	0	None
pfam01171	ATP_bind_3	0	0.0215674	0	89773	89773	252601052	22287	252578765	22287	252488992	0.000939719	Other	0	None
pfam07883	Cupin_2	0.375843	0.0219296	9	271200	271209	252601052	22287	252578765	22278	252307565	0.000957302	Other	0	None
pfam14054	DUF4249	9.4065	0.0222705	4	4820	4824	252601052	22287	252578765	22283	252573945	0.000974016	Other	1	Cloud
pfam04773	FecR	2.41169	0.0236169	17	79922	79939	252601052	22287	252578765	22270	252498843	0.00103484	Other	2	Cloud
pfam14025	DUF4241	15.2755	0.0249042	3	2226	2229	252601052	22287	252578765	22284	252576539	0.00109329	Other	2	Cloud
pfam03405	FA_desaturase_2	5.32432	0.024917	6	12774	12780	252601052	22287	252578765	22281	252565991	0.0010959	Other	1	Cloud
pfam05704	Caps_synth	15.2208	0.0250663	3	2234	2237	252601052	22287	252578765	22284	252576531	0.00110453	Other	1	Cloud
pfam01266	DAO	0.454026	0.0250944	14	349192	349206	252601052	22287	252578765	22273	252229573	0.00110783	Other	0	None
pfam00953	Glycos_transf_4	0.102218	0.0256073	1	110827	110828	252601052	22287	252578765	22286	252467938	0.00113258	Other	0	None
pfam01636	APH	0.31619	0.0258011	6	214929	214935	252601052	22287	252578765	22281	252363836	0.00114327	Other	0	None
pfam13657	Couple_hipA	3.96435	0.0261794	8	22876	22884	252601052	22287	252578765	22279	252555889	0.00116219	Other	1	Cloud
pfam01575	MaoC_dehydratas	0.100698	0.0262161	1	112500	112501	252601052	22287	252578765	22286	252466265	0.00116707	Other	0	None
pfam03477	ATP-cone	0.100665	0.0262161	1	112536	112537	252601052	22287	252578765	22286	252466229	0.00116813	Other	0	None
pfam00198	2-oxoacid_dh	0.166391	0.027068	2	136160	136162	252601052	22287	252578765	22285	252442605	0.00120831	Other	0	None
pfam02195	ParBc	0.16619	0.0271377	2	136325	136327	252601052	22287	252578765	22285	252442440	0.00121366	Other	0	None
pfam00515	TPR_1	2.63775	0.0272627	14	60174	60188	252601052	22287	252578765	22273	252518591	0.00122149	Other	3	Cloud
pfam13432	TPR_16	2.18521	0.0274296	22	114158	114180	252601052	22287	252578765	22265	252464607	0.00123122	Other	5	Shell
pfam00308	Bac_DnaA	0	0.0276409	0	81922	81922	252601052	22287	252578765	22287	252496843	0.00124525	Other	0	None
pfam08669	GCV_T_C	0	0.0276409	0	81858	81858	252601052	22287	252578765	22287	252496907	0.00124476	Other	0	None
pfam00355	Rieske	0.25996	0.027736	4	174292	174296	252601052	22287	252578765	22283	252404473	0.00125652	Other	0	None
pfam00390	malic	0	0.027736	0	82838	82838	252601052	22287	252578765	22287	252495927	0.00125865	Other	0	None
pfam03949	Malic_M	0	0.027736	0	82822	82822	252601052	22287	252578765	22287	252495943	0.00125832	Other	0	None
pfam13291	ACT_4	0	0.027736	0	82508	82508	252601052	22287	252578765	22287	252496257	0.00125243	Other	0	None
pfam06013	WXG100	0	0.0278041	0	83072	83072	252601052	22287	252578765	22287	252495693	0.00126403	Other	0	None
pfam01743	PolyA_pol	0	0.0278833	0	83453	83453	252601052	22287	252578765	22287	252495312	0.00127451	Other	0	None
pfam02028	BCCT	0	0.0278833	0	83438	83438	252601052	22287	252578765	22287	252495327	0.00127406	Other	0	None
pfam03600	CitMHS	0	0.0278833	0	83299	83299	252601052	22287	252578765	22287	252495466	0.00127002	Other	0	None
pfam00842	Ala_racemase_C	0	0.0279821	0	83734	83734	252601052	22287	252578765	22287	252495031	0.00128363	Other	0	None
pfam02562	PhoH	0	0.0279821	0	83722	83722	252601052	22287	252578765	22287	252495043	0.00128321	Other	0	None
pfam03279	Lip_A_acyltrans	0	0.0280413	0	83875	83875	252601052	22287	252578765	22287	252494890	0.00128864	Other	0	None
pfam03807	F420_oxidored	0	0.028075	0	83978	83978	252601052	22287	252578765	22287	252494787	0.0012925	Other	0	None
pfam10503	Esterase_phd	4.39955	0.0280847	7	18036	18043	252601052	22287	252578765	22280	252560729	0.00129662	Other	1	Cloud
pfam01052	FliMN_C	0	0.0280847	0	84164	84164	252601052	22287	252578765	22287	252494601	0.00129987	Other	0	None
pfam07977	FabA	0	0.0280847	0	84112	84112	252601052	22287	252578765	22287	252494653	0.00129776	Other	0	None
pfam00485	PRK	0	0.0281047	0	84322	84322	252601052	22287	252578765	22287	252494443	0.00130655	Other	0	None
pfam03816	LytR_cpsA_psr	0	0.0281047	0	84302	84302	252601052	22287	252578765	22287	252494463	0.00130569	Other	0	None
pfam04101	Glyco_tran_28_C	0	0.0281047	0	84349	84349	252601052	22287	252578765	22287	252494416	0.00130773	Other	0	None
pfam08210	APOBEC_N	809.537	0.028176	1	14	15	252601052	22287	252578765	22286	252578751	0.00132263	Eukaryotic domain	1	Cloud
pfam11699	CENP-C_C	809.537	0.028176	1	14	15	252601052	22287	252578765	22286	252578751	0.00132263	Eukaryotic domain	1	Cloud
pfam14433	SUKH-3	14.3111	0.028176	3	2376	2379	252601052	22287	252578765	22284	252576389	0.00131632	Immunity protein	1	Cloud
pfam00013	KH_1	0	0.028176	0	84644	84644	252601052	22287	252578765	22287	252494121	0.00132135	Other	0	None
pfam00692	dUTPase	0	0.028176	0	84582	84582	252601052	22287	252578765	22287	252494183	0.00131838	Other	0	None
pfam13188	PAS_8	0	0.0284589	0	84975	84975	252601052	22287	252578765	22287	252493790	0.00133825	Other	0	None
pfam08501	Shikimate_dh_N	0	0.0285994	0	85138	85138	252601052	22287	252578765	22287	252493627	0.00134721	Other	0	None
pfam01817	CM_2	0	0.0286095	0	85188	85188	252601052	22287	252578765	22287	252493577	0.00135004	Other	0	None
pfam13360	PQQ_2	0	0.0289369	0	85488	85488	252601052	22287	252578765	22287	252493277	0.00136787	Other	0	None
pfam03143	GTP_EFTU_D3	0	0.0289537	0	85539	85539	252601052	22287	252578765	22287	252493226	0.00137104	Other	0	None
pfam00665	rve	0.459754	0.0297772	14	344848	344862	252601052	22287	252578765	22273	252233917	0.00141248	Other	0	None
pfam11188	DUF2975	5.05408	0.0299705	6	13457	13463	252601052	22287	252578765	22281	252565308	0.00142411	Other	1	Cloud
pfam00924	MS_channel	0.292711	0.0300898	5	193482	193487	252601052	22287	252578765	22282	252385283	0.00143226	Other	0	None
pfam12833	HTH_18	0.671098	0.030326	58	978214	978272	252601052	22287	252578765	22229	251600551	0.00144599	Other	0	None
pfam01435	Peptidase_M48	0.221896	0.0311504	3	153148	153151	252601052	22287	252578765	22284	252425617	0.00148786	Other	0	None
pfam02810	SEC-C	0.10665	0.033567	1	106224	106225	252601052	22287	252578765	22286	252472541	0.00160605	Other	0	None
pfam10531	SLBB	0.174732	0.0338203	2	129664	129666	252601052	22287	252578765	22285	252449101	0.00162095	Other	0	None
pfam02852	Pyr_redox_dim	0.345975	0.0338866	7	229161	229168	252601052	22287	252578765	22280	252349604	0.0016297	Other	0	None
pfam00574	CLP_protease	0.105615	0.0338866	1	107264	107265	252601052	22287	252578765	22286	252471501	0.00162806	Other	0	None
pfam02784	Orn_Arg_deC_N	0.105169	0.0340949	1	107719	107720	252601052	22287	252578765	22286	252471046	0.00164252	Other	0	None
pfam00893	Multi_Drug_Res	0.104628	0.0344474	1	108276	108277	252601052	22287	252578765	22286	252470489	0.0016643	Other	0	None
pfam00044	Gp_dh_N	0.104608	0.0344474	1	108296	108297	252601052	22287	252578765	22286	252470469	0.00166516	Other	0	None
pfam14124	DUF4291	13.1388	0.0346387	3	2588	2591	252601052	22287	252578765	22284	252576177	0.00167726	Other	1	Cloud
pfam00140	Sigma70_r1_2	0.104239	0.034697	1	108680	108681	252601052	22287	252578765	22286	252470085	0.00168293	Other	0	None
pfam01554	MatE	0.268683	0.0348685	4	168637	168641	252601052	22287	252578765	22283	252410128	0.00169412	Other	0	None
pfam01925	TauE	0.266873	0.0350056	4	169780	169784	252601052	22287	252578765	22283	252408985	0.00170654	Other	0	None
pfam01300	Sua5_yciO_yrdC	0.103833	0.0350056	1	109104	109105	252601052	22287	252578765	22286	252469661	0.00170509	Other	0	None
pfam11871	DUF3391	5.97844	0.0350932	5	9480	9485	252601052	22287	252578765	22282	252569285	0.00171369	Other	1	Cloud
pfam00615	RGS	596.501	0.0360447	1	19	20	252601052	22287	252578765	22286	252578746	0.00176312	Eukaryotic domain	1	Cloud
pfam00834	Ribul_P_3_epim	0	0.0368181	0	77730	77730	252601052	22287	252578765	22287	252501035	0.00181782	Other	0	None
pfam01197	Ribosomal_L31	0	0.0368181	0	77287	77287	252601052	22287	252578765	22287	252501478	0.00181397	Other	0	None
pfam01420	Methylase_S	0	0.0368181	0	77821	77821	252601052	22287	252578765	22287	252500944	0.00181911	Other	0	None
pfam03611	EIIC-GAT	0	0.0368181	0	77135	77135	252601052	22287	252578765	22287	252501630	0.00181358	Other	0	None
pfam10415	FumaraseC_C	0	0.0368181	0	77375	77375	252601052	22287	252578765	22287	252501390	0.00181442	Other	0	None
pfam13394	Fer4_14	0	0.0368181	0	77420	77420	252601052	22287	252578765	22287	252501345	0.00181471	Other	0	None
pfam00081	Sod_Fe_N	0	0.0369118	0	78227	78227	252601052	22287	252578765	22287	252500538	0.00182697	Other	0	None
pfam02405	MlaE	0	0.0369118	0	78342	78342	252601052	22287	252578765	22287	252500423	0.00182981	Other	0	None
pfam00118	Cpn60_TCP1	0	0.037057	0	78688	78688	252601052	22287	252578765	22287	252500077	0.00184006	Other	0	None
pfam03796	DnaB_C	0	0.0372051	0	78975	78975	252601052	22287	252578765	22287	252499790	0.00185047	Other	0	None
pfam05159	Capsule_synth	4.79063	0.0372577	6	14197	14203	252601052	22287	252578765	22281	252564568	0.00185902	Other	1	Cloud
pfam00662	Proton_antipo_N	0	0.0372577	0	79383	79383	252601052	22287	252578765	22287	252499382	0.0018683	Other	0	None
pfam01612	DNA_pol_A_exo1	0	0.0372577	0	79264	79264	252601052	22287	252578765	22287	252499501	0.00186273	Other	0	None
pfam01895	PhoU	0	0.0372577	0	79385	79385	252601052	22287	252578765	22287	252499380	0.0018684	Other	0	None
pfam08125	Mannitol_dh_C	0	0.0372577	0	79311	79311	252601052	22287	252578765	22287	252499454	0.00186489	Other	0	None
pfam00133	tRNA-synt_1	0.303895	0.0372619	5	186367	186372	252601052	22287	252578765	22282	252392398	0.00187167	Other	0	None
pfam03544	TonB_C	0	0.0375385	0	79772	79772	252601052	22287	252578765	22287	252498993	0.00188865	Other	0	None
pfam00491	Arginase	0	0.037601	0	79880	79880	252601052	22287	252578765	22287	252498885	0.00189489	Other	0	None
pfam00772	DnaB	0	0.0379679	0	80317	80317	252601052	22287	252578765	22287	252498448	0.00192274	Other	0	None
pfam01189	Nol1_Nop2_Fmu	0	0.0379679	0	80314	80314	252601052	22287	252578765	22287	252498451	0.00192253	Other	0	None
pfam06831	H2TH	0	0.0379679	0	80275	80275	252601052	22287	252578765	22287	252498490	0.00191988	Other	0	None
pfam06951	PLA2G12	539.691	0.0382321	1	21	22	252601052	22287	252578765	22286	252578744	0.00193926	Eukaryotic domain	1	Cloud
pfam07395	Mig-14	7.76222	0.0384002	4	5841	5845	252601052	22287	252578765	22283	252572924	0.00195608	Other	1	Cloud
pfam00497	SBP_bac_3	0.525354	0.0384002	20	431093	431113	252601052	22287	252578765	22267	252147672	0.00196042	Other	0	None
pfam03447	NAD_binding_3	0	0.0384002	0	80790	80790	252601052	22287	252578765	22287	252497975	0.00195769	Other	0	None
pfam13500	AAA_26	0	0.0384002	0	80753	80753	252601052	22287	252578765	22287	252498012	0.00195477	Other	0	None
pfam12627	PolyA_pol_RNAbd	0	0.0385453	0	80954	80954	252601052	22287	252578765	22287	252497811	0.00197099	Other	0	None
pfam01965	DJ-1_PfpI	0.333308	0.0388911	6	203900	203906	252601052	22287	252578765	22281	252374865	0.0019928	Other	0	None
pfam02894	GFO_IDH_MocA_C	0.232192	0.0388911	3	146361	146364	252601052	22287	252578765	22284	252432404	0.00199815	Other	0	None
pfam01276	OKR_DC_1	0	0.0388911	0	81269	81269	252601052	22287	252578765	22287	252497496	0.00199827	Other	0	None
pfam08264	Anticodon_1	0.331371	0.0390935	6	205091	205097	252601052	22287	252578765	22281	252373674	0.00201188	Other	0	None
pfam15538	Ntox46	30.8408	0.0392296	2	735	737	252601052	22287	252578765	22285	252578030	0.00202211	Toxin - unknown target	1	Cloud
pfam00158	Sigma54_activat	1.59003	0.0406557	49	349535	349584	252601052	22287	252578765	22238	252229230	0.00209896	Other	4	Shell
pfam14435	SUKH-4	12.0408	0.0414901	3	2824	2827	252601052	22287	252578765	22284	252575941	0.00214545	Other	2	Cloud
pfam11751	DUF3308	5.66642	0.0416607	5	10002	10007	252601052	22287	252578765	22282	252568763	0.0021577	Other	1	Cloud
pfam00648	Peptidase_C2	29.5927	0.0422548	2	766	768	252601052	22287	252578765	22285	252577999	0.00219194	Eukaryotic domain	1	Cloud
pfam13304	AAA_21	2.56543	0.043627	13	57449	57462	252601052	22287	252578765	22274	252521316	0.00226671	Other	2	Cloud
pfam00950	ABC-3	0.111792	0.0436346	1	101340	101341	252601052	22287	252578765	22286	252477425	0.00227369	Other	0	None
pfam02885	Glycos_trans_3N	0.111618	0.0436346	1	101498	101499	252601052	22287	252578765	22286	252477267	0.00227548	Other	0	None
pfam04324	Fer2_BFD	0.111436	0.0436346	1	101663	101664	252601052	22287	252578765	22286	252477102	0.00227787	Other	0	None
pfam17137	DUF5110	7.43142	0.0437326	4	6101	6105	252601052	22287	252578765	22283	252572664	0.00228658	Other	1	Cloud
pfam08279	HTH_11	0.275906	0.0438717	4	164225	164229	252601052	22287	252578765	22283	252414540	0.00229746	Other	0	None
pfam09334	tRNA-synt_1g	0.11033	0.0439347	1	102682	102683	252601052	22287	252578765	22286	252476083	0.00230437	Other	0	None
pfam00919	UPF0004	0.109487	0.0445255	1	103472	103473	252601052	22287	252578765	22286	252475293	0.00233902	Other	0	None
pfam00931	NB-ARC	3.94539	0.045126	7	20112	20119	252601052	22287	252578765	22280	252558653	0.00237798	Other	2	Cloud
pfam01695	IstB_IS21	0.108803	0.045126	1	104123	104124	252601052	22287	252578765	22286	252474642	0.002377	Other	0	None
pfam13242	Hydrolase_like	0.10839	0.0455273	1	104519	104520	252601052	22287	252578765	22286	252474246	0.00240434	Other	0	None
pfam00933	Glyco_hydro_3	0.108358	0.0455273	1	104550	104551	252601052	22287	252578765	22286	252474215	0.00240661	Other	0	None
pfam02311	AraC_binding	0.312065	0.0473375	5	181491	181496	252601052	22287	252578765	22282	252397274	0.0025062	Other	0	None
pfam08887	GAD-like	11.3799	0.0474113	3	2988	2991	252601052	22287	252578765	22284	252575777	0.002514	Other	1	Cloud
pfam15962	DUF4765	11.2892	0.0484111	3	3012	3015	252601052	22287	252578765	22284	252575753	0.00257099	Other	1	Cloud
pfam00135	COesterase	2.95433	0.0492258	10	38372	38382	252601052	22287	252578765	22277	252540393	0.0026302	Other	1	Cloud
pfam00420	Oxidored_q2	0	0.0492258	0	73490	73490	252601052	22287	252578765	22287	252505275	0.00265438	Other	0	None
pfam00742	Homoserine_dh	0	0.0492258	0	73114	73114	252601052	22287	252578765	22287	252505651	0.0026489	Other	0	None
pfam02559	CarD_CdnL_TRCF	0	0.0492258	0	73500	73500	252601052	22287	252578765	22287	252505265	0.00265459	Other	0	None
pfam03033	Glyco_transf_28	0	0.0492258	0	72852	72852	252601052	22287	252578765	22287	252505913	0.00264756	Other	0	None
pfam03483	B3_4	0	0.0492258	0	72983	72983	252601052	22287	252578765	22287	252505782	0.00264798	Other	0	None
pfam03739	YjgP_YjgQ	0	0.0492258	0	73253	73253	252601052	22287	252578765	22287	252505512	0.00265044	Other	0	None
pfam07517	SecA_DEAD	0	0.0492258	0	73259	73259	252601052	22287	252578765	22287	252505506	0.00265052	Other	0	None
pfam08207	EFP_N	0	0.0492258	0	73507	73507	252601052	22287	252578765	22287	252505258	0.00265473	Other	0	None
pfam09285	Elong-fact-P_C	0	0.0492258	0	72855	72855	252601052	22287	252578765	22287	252505910	0.00264756	Other	0	None
pfam00989	PAS	0.339546	0.049274	6	200157	200163	252601052	22287	252578765	22281	252378608	0.00266312	Other	0	None
pfam14667	Polysacc_synt_C	0	0.049274	0	73908	73908	252601052	22287	252578765	22287	252504857	0.00266543	Other	0	None
pfam00854	PTR2	0	0.0493586	0	74444	74444	252601052	22287	252578765	22287	252504321	0.0026873	Other	0	None
pfam01654	Cyt_bd_oxida_I	0	0.0493586	0	74504	74504	252601052	22287	252578765	22287	252504261	0.00269029	Other	0	None
pfam01814	Hemerythrin	0	0.0493586	0	74249	74249	252601052	22287	252578765	22287	252504516	0.00267834	Other	0	None
pfam01820	Dala_Dala_lig_N	0	0.0493586	0	74199	74199	252601052	22287	252578765	22287	252504566	0.00267623	Other	0	None
pfam02683	DsbD	0	0.0493586	0	74384	74384	252601052	22287	252578765	22287	252504381	0.00268442	Other	0	None
pfam04715	Anth_synt_I_N	0	0.0494919	0	74714	74714	252601052	22287	252578765	22287	252504051	0.00270163	Other	0	None
pfam00701	DHDPS	0.239897	0.0500916	3	141663	141666	252601052	22287	252578765	22284	252437102	0.00273848	Other	0	None
pfam01545	Cation_efflux	0.238343	0.0501497	3	142586	142589	252601052	22287	252578765	22284	252436179	0.00274991	Other	0	None
pfam02353	CMAS	0	0.0501497	0	75415	75415	252601052	22287	252578765	22287	252503350	0.00274933	Other	0	None
pfam08220	HTH_DeoR	0.385692	0.0503446	8	234934	234942	252601052	22287	252578765	22279	252343831	0.00276473	Other	0	None
pfam04290	DctQ	0	0.0504345	0	75708	75708	252601052	22287	252578765	22287	252503057	0.00277381	Other	0	None
pfam02911	Formyl_trans_C	0	0.0505992	0	75854	75854	252601052	22287	252578765	22287	252502911	0.00278703	Other	0	None
pfam02463	SMC_N	0.236018	0.0506527	3	143990	143993	252601052	22287	252578765	22284	252434775	0.00279414	Other	0	None
pfam01206	TusA	0	0.050883	0	76102	76102	252601052	22287	252578765	22287	252502663	0.00281103	Other	0	None
pfam03711	OKR_DC_1_C	0	0.0513142	0	76369	76369	252601052	22287	252578765	22287	252502396	0.00283907	Other	0	None
pfam01232	Mannitol_dh	0	0.0516382	0	76566	76566	252601052	22287	252578765	22287	252502199	0.00286124	Other	0	None
pfam02361	CbiQ	0	0.0520236	0	76781	76781	252601052	22287	252578765	22287	252501984	0.00288688	Other	0	None
pfam00330	Aconitase	0.233256	0.0520432	3	145694	145697	252601052	22287	252578765	22284	252433071	0.00289224	Other	0	None
pfam08962	DUF1876	6.93257	0.0526187	4	6540	6544	252601052	22287	252578765	22283	252572225	0.00292855	Other	1	Cloud
pfam01042	Ribonuc_L-PSP	0.280638	0.0566549	4	161458	161462	252601052	22287	252578765	22283	252417307	0.00315784	Other	0	None
pfam02817	E3_binding	0.186063	0.0571536	2	121771	121773	252601052	22287	252578765	22285	252456994	0.00319034	Other	0	None
pfam01116	F_bP_aldolase	0.116798	0.0576626	1	96998	96999	252601052	22287	252578765	22286	252481767	0.00322783	Other	0	None
pfam03460	NIR_SIR_ferr	0.116767	0.0576626	1	97024	97025	252601052	22287	252578765	22286	252481741	0.00322823	Other	0	None
pfam07733	DNA_pol3_alpha	0.116117	0.0577247	1	97567	97568	252601052	22287	252578765	22286	252481198	0.00324089	Other	0	None
pfam12728	HTH_17	0.116105	0.0577247	1	97577	97578	252601052	22287	252578765	22286	252481188	0.0032412	Other	0	None
pfam03721	UDPG_MGDP_dh_N	0.115879	0.0577371	1	97767	97768	252601052	22287	252578765	22286	252480998	0.00324757	Other	0	None
pfam00591	Glycos_transf_3	0.115758	0.0577371	1	97869	97870	252601052	22287	252578765	22286	252480896	0.00325139	Other	0	None
pfam07859	Abhydrolase_3	0.277623	0.0577568	4	163210	163214	252601052	22287	252578765	22283	252415555	0.00325725	Other	0	None
pfam01541	GIY-YIG	0.184475	0.0577798	2	122819	122821	252601052	22287	252578765	22285	252455946	0.0032633	Other	0	None
pfam13417	GST_N_3	0.277293	0.0578394	4	163404	163408	252601052	22287	252578765	22283	252415361	0.00327142	Other	0	None
pfam00984	UDPG_MGDP_dh	0.115028	0.057921	1	98490	98491	252601052	22287	252578765	22286	252480275	0.00328079	Other	0	None
pfam02355	SecD_SecF	0.114898	0.0579493	1	98601	98602	252601052	22287	252578765	22286	252480164	0.00328716	Other	0	None
pfam00478	IMPDH	0.114533	0.0582151	1	98915	98916	252601052	22287	252578765	22286	252479850	0.00330702	Other	0	None
pfam01544	CorA	0.11385	0.0589235	1	99509	99510	252601052	22287	252578765	22286	252479256	0.00335211	Other	0	None
pfam01136	Peptidase_U32	0.113069	0.0599712	1	100196	100197	252601052	22287	252578765	22286	252478569	0.00341664	Other	0	None
pfam01757	Acyl_transf_3	0.315027	0.0604885	5	179786	179791	252601052	22287	252578765	22282	252398979	0.00345109	Other	0	None
pfam15575	Imm49	10.0009	0.0630925	3	3400	3403	252601052	22287	252578765	22284	252575365	0.00360484	Other	2	Cloud
pfam02113	Peptidase_S13	3.0183	0.0640352	9	33802	33811	252601052	22287	252578765	22278	252544963	0.00366397	Other	2	Cloud
pfam05635	23S_rRNA_IVP	3.6387	0.0643952	7	21807	21814	252601052	22287	252578765	22280	252556958	0.00368986	Other	2	Cloud
pfam04960	Glutaminase	3.01197	0.0647153	9	33873	33882	252601052	22287	252578765	22278	252544892	0.00371352	Other	2	Cloud
pfam00185	OTCace	0.247833	0.0651381	3	137129	137132	252601052	22287	252578765	22284	252441636	0.00374834	Other	0	None
pfam02729	OTCace_N	0.247795	0.0651381	3	137150	137153	252601052	22287	252578765	22284	252441615	0.00374849	Other	0	None
pfam15541	Ntox4	269.846	0.0657111	1	42	43	252601052	22287	252578765	22286	252578723	0.00378687	Toxin - unknown target	1	Cloud
pfam07591	PT-HINT	6.44019	0.0658145	4	7040	7044	252601052	22287	252578765	22283	252571725	0.00379824	Other	1	Cloud
pfam07805	HipA_N	3.25707	0.0659004	8	27843	27851	252601052	22287	252578765	22279	252550922	0.00383408	Other	1	Cloud
pfam13520	AA_permease_2	0.475081	0.0659004	13	309914	309927	252601052	22287	252578765	22274	252268851	0.00387086	Other	0	None
pfam00208	ELFV_dehydrog	0	0.0659004	0	69858	69858	252601052	22287	252578765	22287	252508907	0.0039053	Other	0	None
pfam00344	SecY	0	0.0659004	0	68831	68831	252601052	22287	252578765	22287	252509934	0.00386935	Other	0	None
pfam00476	DNA_pol_A	0	0.0659004	0	69512	69512	252601052	22287	252578765	22287	252509253	0.0038881	Other	0	None
pfam00529	HlyD	0	0.0659004	0	69744	69744	252601052	22287	252578765	22287	252509021	0.00389905	Other	0	None
pfam00689	Cation_ATPase_C	0	0.0659004	0	70064	70064	252601052	22287	252578765	22287	252508701	0.00391802	Other	0	None
pfam00690	Cation_ATPase_N	0	0.0659004	0	68601	68601	252601052	22287	252578765	22287	252510164	0.00386751	Other	0	None
pfam01156	IU_nuc_hydro	0	0.0659004	0	70004	70004	252601052	22287	252578765	22287	252508761	0.00391412	Other	0	None
pfam01226	Form_Nir_trans	0	0.0659004	0	69833	69833	252601052	22287	252578765	22287	252508932	0.00390388	Other	0	None
pfam01235	Na_Ala_symp	0	0.0659004	0	70162	70162	252601052	22287	252578765	22287	252508603	0.00392472	Other	0	None
pfam01396	zf-C4_Topoisom	0	0.0659004	0	69058	69058	252601052	22287	252578765	22287	252509707	0.00387338	Other	0	None
pfam01709	Transcrip_reg	0	0.0659004	0	70140	70140	252601052	22287	252578765	22287	252508625	0.00392319	Other	0	None
pfam01728	FtsJ	0	0.0659004	0	69389	69389	252601052	22287	252578765	22287	252509376	0.00388323	Other	0	None
pfam02096	60KD_IMP	0	0.0659004	0	70205	70205	252601052	22287	252578765	22287	252508560	0.0039278	Other	0	None
pfam02386	TrkH	0	0.0659004	0	68826	68826	252601052	22287	252578765	22287	252509939	0.00386928	Other	0	None
pfam02558	ApbA	0	0.0659004	0	69392	69392	252601052	22287	252578765	22287	252509373	0.00388334	Other	0	None
pfam02812	ELFV_dehydrog_N	0	0.0659004	0	68618	68618	252601052	22287	252578765	22287	252510147	0.00386757	Other	0	None
pfam06969	HemN_C	0	0.0659004	0	68817	68817	252601052	22287	252578765	22287	252509948	0.00386917	Other	0	None
pfam07685	GATase_3	0	0.0659004	0	68746	68746	252601052	22287	252578765	22287	252510019	0.0038684	Other	0	None
pfam09397	Ftsk_gamma	0	0.0659004	0	69698	69698	252601052	22287	252578765	22287	252509067	0.00389669	Other	0	None
pfam13481	AAA_25	0	0.0659004	0	69900	69900	252601052	22287	252578765	22287	252508865	0.00390774	Other	0	None
pfam13793	Pribosyltran_N	0	0.0659004	0	68996	68996	252601052	22287	252578765	22287	252509769	0.00387206	Other	0	None
pfam00710	Asparaginase	0	0.0659308	0	70302	70302	252601052	22287	252578765	22287	252508463	0.00393503	Other	0	None
pfam00268	Ribonuc_red_sm	0	0.0665561	0	70835	70835	252601052	22287	252578765	22287	252507930	0.00398222	Other	0	None
pfam02581	TMP-TENI	0	0.0665561	0	70913	70913	252601052	22287	252578765	22287	252507852	0.00399018	Other	0	None
pfam03819	MazG	0	0.0665561	0	70991	70991	252601052	22287	252578765	22287	252507774	0.00399842	Other	0	None
pfam05496	RuvB_N	0	0.0665561	0	71003	71003	252601052	22287	252578765	22287	252507762	0.00399971	Other	0	None
pfam13085	Fer2_3	0	0.0665561	0	70993	70993	252601052	22287	252578765	22287	252507772	0.00399863	Other	0	None
pfam00317	Ribonuc_red_lgN	0	0.0666097	0	71131	71131	252601052	22287	252578765	22287	252507634	0.00401389	Other	0	None
pfam03222	Trp_Tyr_perm	0	0.0666097	0	71096	71096	252601052	22287	252578765	22287	252507669	0.00400994	Other	0	None
pfam04002	RadC	0	0.0668258	0	71289	71289	252601052	22287	252578765	22287	252507476	0.0040324	Other	0	None
pfam01134	GIDA	0	0.0670198	0	71471	71471	252601052	22287	252578765	22287	252507294	0.00405513	Other	0	None
pfam07516	SecA_SW	0	0.0670198	0	71455	71455	252601052	22287	252578765	22287	252507310	0.00405307	Other	0	None
pfam00253	Ribosomal_S14	0	0.067058	0	71531	71531	252601052	22287	252578765	22287	252507234	0.00406295	Other	0	None
pfam06967	Mo-nitro_C	21.4862	0.0671312	2	1055	1057	252601052	22287	252578765	22285	252577710	0.00408394	Other	1	Cloud
pfam01043	SecA_PP_bind	0	0.0671312	0	71678	71678	252601052	22287	252578765	22287	252507087	0.00408281	Other	0	None
pfam01127	Sdh_cyt	0	0.0671312	0	71669	71669	252601052	22287	252578765	22287	252507096	0.00408157	Other	0	None
pfam05043	Mga	0	0.0672906	0	71794	71794	252601052	22287	252578765	22287	252506971	0.00409918	Other	0	None
pfam13622	4HBT_3	2.76805	0.067692	10	40954	40964	252601052	22287	252578765	22277	252537811	0.00412919	Other	1	Cloud
pfam01149	Fapy_DNA_glyco	0	0.0679845	0	72146	72146	252601052	22287	252578765	22287	252506619	0.00415262	Other	0	None
pfam08852	DUF1822	21.2845	0.0680004	2	1065	1067	252601052	22287	252578765	22285	252577700	0.00415918	Other	1	Cloud
pfam00471	Ribosomal_L33	0	0.0686767	0	72517	72517	252601052	22287	252578765	22287	252506248	0.00421517	Other	0	None
pfam01132	EFP	0	0.0686767	0	72488	72488	252601052	22287	252578765	22287	252506277	0.00421006	Other	0	None
pfam01883	DUF59	0	0.0686767	0	72530	72530	252601052	22287	252578765	22287	252506235	0.00421749	Other	0	None
pfam00925	GTP_cyclohydro2	0	0.0689367	0	72674	72674	252601052	22287	252578765	22287	252506091	0.00424359	Other	0	None
pfam01343	Peptidase_S49	0	0.0689367	0	72711	72711	252601052	22287	252578765	22287	252506054	0.00425046	Other	0	None
pfam02322	Cyt_bd_oxida_II	0	0.0689367	0	72683	72683	252601052	22287	252578765	22287	252506082	0.00424526	Other	0	None
pfam01411	tRNA-synt_2c	0	0.0689694	0	72752	72752	252601052	22287	252578765	22287	252506013	0.00425814	Other	0	None
pfam02259	FAT	236.115	0.0697834	1	48	49	252601052	22287	252578765	22286	252578717	0.00431413	Eukaryotic domain	1	Cloud
pfam07650	KH_2	0.195123	0.0704216	2	116120	116122	252601052	22287	252578765	22285	252462645	0.00435938	Other	0	None
pfam01595	DUF21	0.193936	0.0709563	2	116830	116832	252601052	22287	252578765	22285	252461935	0.00439831	Other	0	None
pfam00793	DAHP_synth_1	0.19262	0.0718533	2	117628	117630	252601052	22287	252578765	22285	252461137	0.00445982	Other	0	None
pfam03551	PadR	0.192113	0.072225	2	117938	117940	252601052	22287	252578765	22285	252460827	0.00448883	Other	0	None
pfam00120	Gln-synt_C	0.191863	0.0723785	2	118092	118094	252601052	22287	252578765	22285	252460673	0.00450432	Other	0	None
pfam03358	FMN_red	0.326434	0.0723863	5	173508	173513	252601052	22287	252578765	22282	252405257	0.00451076	Other	0	None
pfam14691	Fer4_20	0.123079	0.0731403	1	92050	92051	252601052	22287	252578765	22286	252486715	0.00457165	Other	0	None
pfam01077	NIR_SIR	0.12253	0.0731403	1	92462	92463	252601052	22287	252578765	22286	252486303	0.00457537	Other	0	None
pfam01327	Pep_deformylase	0.122498	0.0731403	1	92486	92487	252601052	22287	252578765	22286	252486279	0.00457578	Other	0	None
pfam05958	tRNA_U5-meth_tr	0.122064	0.0731688	1	92815	92816	252601052	22287	252578765	22286	252485950	0.00458357	Other	0	None
pfam01764	Lipase_3	4.73318	0.0733239	5	11974	11979	252601052	22287	252578765	22282	252566791	0.00460535	Other	2	Cloud
pfam14579	HHH_6	0.121354	0.0733239	1	93358	93359	252601052	22287	252578765	22286	252485407	0.00460531	Other	0	None
pfam02163	Peptidase_M50	0.121007	0.0734619	1	93625	93626	252601052	22287	252578765	22286	252485140	0.00462005	Other	0	None
pfam08206	OB_RNB	2.45205	0.0735469	12	55480	55492	252601052	22287	252578765	22275	252523285	0.00464149	Other	1	Cloud
pfam01797	Y1_Tnp	2.28461	0.0735469	15	74437	74452	252601052	22287	252578765	22272	252504328	0.0046481	Other	4	Shell
pfam07715	Plug	0.604965	0.0735469	29	542805	542834	252601052	22287	252578765	22258	252035960	0.00464958	Other	0	None
pfam03720	UDPG_MGDP_dh_C	0.120578	0.0735469	1	93958	93959	252601052	22287	252578765	22286	252484807	0.00464224	Other	0	None
pfam14432	DYW_deaminase	217.952	0.0736183	1	52	53	252601052	22287	252578765	22286	252578713	0.00466548	Toxin - unknown target	1	Cloud
pfam00881	Nitroreductase	0.402958	0.0736183	8	224877	224885	252601052	22287	252578765	22279	252353888	0.00466621	Other	0	None
pfam12799	LRR_4	4.71467	0.0737508	5	12021	12026	252601052	22287	252578765	22282	252566744	0.00468067	Other	1	Cloud
pfam12128	DUF3584	19.9016	0.0745245	2	1139	1141	252601052	22287	252578765	22285	252577626	0.0047359	Other	1	Cloud
pfam09084	NMT1	0.117693	0.0772024	1	96261	96262	252601052	22287	252578765	22286	252482504	0.00491242	Other	0	None
pfam13356	DUF4102	0.117635	0.0772233	1	96308	96309	252601052	22287	252578765	22286	252482457	0.0049201	Other	0	None
pfam00012	HSP70	0.253281	0.0811014	3	134181	134184	252601052	22287	252578765	22284	252444584	0.00517385	Other	0	None
pfam13578	Methyltransf_24	3.87509	0.0811695	6	17551	17557	252601052	22287	252578765	22281	252561214	0.00518487	Other	2	Cloud
pfam05572	Peptidase_M43	8.72321	0.0822053	3	3898	3901	252601052	22287	252578765	22284	252574867	0.00525779	Other	2	Cloud
pfam07804	HipA_C	3.07004	0.0844908	8	29539	29547	252601052	22287	252578765	22279	252549226	0.00541091	Other	1	Cloud
pfam16338	DUF4968	5.79706	0.0854821	4	7821	7825	252601052	22287	252578765	22283	252570944	0.00548143	Other	1	Cloud
pfam00884	Sulfatase	0.444953	0.0873443	10	254559	254569	252601052	22287	252578765	22277	252324206	0.00570136	Other	0	None
pfam00121	TIM	0	0.0873443	0	64255	64255	252601052	22287	252578765	22287	252514510	0.00565329	Other	0	None
pfam00199	Catalase	0	0.0873443	0	64620	64620	252601052	22287	252578765	22287	252514145	0.00565768	Other	0	None
pfam01113	DapB_N	0	0.0873443	0	65120	65120	252601052	22287	252578765	22287	252513645	0.00567711	Other	0	None
pfam01384	PHO4	0	0.0873443	0	64622	64622	252601052	22287	252578765	22287	252514143	0.00565773	Other	0	None
pfam01566	Nramp	0	0.0873443	0	64720	64720	252601052	22287	252578765	22287	252514045	0.00566032	Other	0	None
pfam03453	MoeA_N	0	0.0873443	0	65292	65292	252601052	22287	252578765	22287	252513473	0.00568738	Other	0	None
pfam03958	Secretin_N	0	0.0873443	0	65232	65232	252601052	22287	252578765	22287	252513533	0.00568359	Other	0	None
pfam06276	FhuF	0	0.0873443	0	65344	65344	252601052	22287	252578765	22287	252513421	0.00569086	Other	0	None
pfam06968	BATS	0	0.0873443	0	64887	64887	252601052	22287	252578765	22287	252513878	0.00566612	Other	0	None
pfam07943	PBP5_C	0	0.0873443	0	64312	64312	252601052	22287	252578765	22287	252514453	0.00565343	Other	0	None
pfam10672	Methyltrans_SAM	0	0.0873443	0	65400	65400	252601052	22287	252578765	22287	252513365	0.00569478	Other	0	None
pfam13396	PLDc_N	0	0.0873443	0	64487	64487	252601052	22287	252578765	22287	252514278	0.00565513	Other	0	None
pfam16326	ABC_tran_CTD	0	0.0873443	0	65201	65201	252601052	22287	252578765	22287	252513564	0.00568172	Other	0	None
pfam00543	P-II	0	0.087373	0	65600	65600	252601052	22287	252578765	22287	252513165	0.00571042	Other	0	None
pfam07228	SpoIIE	2.04278	0.0880295	18	99902	99920	252601052	22287	252578765	22269	252478863	0.00578228	Other	3	Cloud
pfam00166	Cpn10	0	0.0880295	0	66143	66143	252601052	22287	252578765	22287	252512622	0.00576557	Other	0	None
pfam04977	DivIC	0	0.0880295	0	66179	66179	252601052	22287	252578765	22287	252512586	0.00576989	Other	0	None
pfam16177	ACAS_N	0	0.0880295	0	66235	66235	252601052	22287	252578765	22287	252512530	0.00577676	Other	0	None
pfam00386	C1q	17.9052	0.0881402	2	1266	1268	252601052	22287	252578765	22285	252577499	0.0058062	Eukaryotic domain	1	Cloud
pfam00027	cNMP_binding	0.434071	0.0881402	9	234854	234863	252601052	22287	252578765	22278	252343911	0.00584751	Other	0	None
pfam00137	ATP-synt_C	0	0.0881402	0	66705	66705	252601052	22287	252578765	22287	252512060	0.00584237	Other	0	None
pfam00267	Porin_1	0	0.0881402	0	66662	66662	252601052	22287	252578765	22287	252512103	0.00583578	Other	0	None
pfam00909	Ammonium_transp	0	0.0881402	0	66594	66594	252601052	22287	252578765	22287	252512171	0.0058256	Other	0	None
pfam01148	CTP_transf_1	0	0.0881402	0	66390	66390	252601052	22287	252578765	22287	252512375	0.00579684	Other	0	None
pfam08546	ApbA_C	0	0.0881402	0	66612	66612	252601052	22287	252578765	22287	252512153	0.00582827	Other	0	None
pfam12730	ABC2_membrane_4	0	0.0881402	0	66531	66531	252601052	22287	252578765	22287	252512234	0.00581644	Other	0	None
pfam13476	AAA_23	0	0.0881697	0	66796	66796	252601052	22287	252578765	22287	252511969	0.00585672	Other	0	None
pfam01513	NAD_kinase	0	0.0881953	0	66895	66895	252601052	22287	252578765	22287	252511870	0.00587292	Other	0	None
pfam13515	FUSC_2	0	0.0881953	0	66879	66879	252601052	22287	252578765	22287	252511886	0.00587026	Other	0	None
pfam02595	Gly_kinase	0	0.0894154	0	67417	67417	252601052	22287	252578765	22287	252511348	0.00596887	Other	0	None
pfam08666	SAF	0	0.0894154	0	67405	67405	252601052	22287	252578765	22287	252511360	0.00596647	Other	0	None
pfam00455	DeoRC	0.415284	0.0896999	8	218208	218216	252601052	22287	252578765	22279	252360557	0.00600998	Other	0	None
pfam02800	Gp_dh_C	0.205332	0.0896999	2	110349	110351	252601052	22287	252578765	22285	252468416	0.00600295	Other	0	None
pfam03054	tRNA_Me_trans	0	0.0896999	0	67597	67597	252601052	22287	252578765	22287	252511168	0.00600608	Other	0	None
pfam13180	PDZ_2	0.413599	0.0897791	8	219096	219104	252601052	22287	252578765	22279	252359669	0.00602267	Other	0	None
pfam01272	GreA_GreB	0.202648	0.0902254	2	111810	111812	252601052	22287	252578765	22285	252466955	0.00606003	Other	0	None
pfam07681	DoxX	0.201763	0.0906792	2	112300	112302	252601052	22287	252578765	22285	252466465	0.00609796	Other	0	None
pfam12802	MarR_2	0.331628	0.0913017	5	170792	170797	252601052	22287	252578765	22282	252407973	0.00615789	Other	0	None
pfam00700	Flagellin_C	0	0.0913017	0	68263	68263	252601052	22287	252578765	22287	252510502	0.00616234	Other	0	None
pfam13307	Helicase_C_2	0	0.0913017	0	68211	68211	252601052	22287	252578765	22287	252510554	0.00614908	Other	0	None
pfam13565	HTH_32	3.73095	0.0914286	6	18229	18235	252601052	22287	252578765	22281	252560536	0.00619345	Other	3	Cloud
pfam00278	Orn_DAP_Arg_deC	0.20036	0.0914286	2	113086	113088	252601052	22287	252578765	22285	252465679	0.00617872	Other	0	None
pfam00430	ATP-synt_B	0	0.0914286	0	68364	68364	252601052	22287	252578765	22287	252510401	0.00618862	Other	0	None
pfam00883	Peptidase_M17	0	0.0915013	0	68442	68442	252601052	22287	252578765	22287	252510323	0.00620938	Other	0	None
pfam12484	PE_PPE_C	0	0.0915013	0	68457	68457	252601052	22287	252578765	22287	252510308	0.00621342	Other	0	None
pfam02254	TrkA_N	0.330484	0.091539	5	171383	171388	252601052	22287	252578765	22282	252407382	0.00622351	Other	0	None
pfam02082	Rrf2	0.198168	0.0934086	2	114336	114338	252601052	22287	252578765	22285	252464429	0.00635829	Other	0	None
pfam02965	Met_synt_B12	2.76299	0.0937469	9	36925	36934	252601052	22287	252578765	22278	252541840	0.00638903	Other	2	Cloud
pfam06528	Phage_P2_GpE	8.08826	0.0945527	3	4204	4207	252601052	22287	252578765	22284	252574561	0.00646526	Other	1	Cloud
pfam13450	NAD_binding_8	0.129251	0.0945527	1	87656	87657	252601052	22287	252578765	22286	252491109	0.00647857	Other	0	None
pfam02754	CCG	0.129237	0.0945527	1	87665	87666	252601052	22287	252578765	22286	252491100	0.00647861	Other	0	None
pfam01323	DSBA	0.129146	0.0945527	1	87727	87728	252601052	22287	252578765	22286	252491038	0.00647894	Other	0	None
pfam12710	HAD	0.128745	0.0945527	1	88000	88001	252601052	22287	252578765	22286	252490765	0.00648281	Other	0	None
pfam00923	Transaldolase	0.126863	0.0954836	1	89305	89306	252601052	22287	252578765	22286	252489460	0.00655449	Other	0	None
pfam08032	SpoU_sub_bind	0.125454	0.0970502	1	90308	90309	252601052	22287	252578765	22286	252488457	0.00667	Other	0	None
pfam13347	MFS_2	0.125033	0.0975955	1	90612	90613	252601052	22287	252578765	22286	252488153	0.00671551	Other	0	None
pfam01058	Oxidored_q6	0.124383	0.0986492	1	91085	91086	252601052	22287	252578765	22286	252487680	0.00679613	Other	0	None
pfam00348	polyprenyl_synt	0.263903	0.101571	3	128783	128786	252601052	22287	252578765	22284	252449982	0.00700576	Other	0	None
pfam09017	Transglut_prok	143.462	0.101857	1	79	80	252601052	22287	252578765	22286	252578686	0.00703386	Other	1	Cloud
pfam12771	SusD-like_2	5.32269	0.106218	4	8518	8522	252601052	22287	252578765	22283	252570247	0.00735075	Other	1	Cloud
pfam03009	GDPD	0.257347	0.106218	3	132062	132065	252601052	22287	252578765	22284	252446703	0.00735246	Other	0	None
pfam01261	AP_endonuc_2	0.436101	0.110824	9	233762	233771	252601052	22287	252578765	22278	252345003	0.00768043	Other	0	None
pfam15650	Tox-REase-9	127.343	0.112449	1	89	90	252601052	22287	252578765	22286	252578676	0.00790961	Toxin - unknown target	1	Cloud
pfam14427	Pput2613-deam	119.3	0.112449	1	95	96	252601052	22287	252578765	22286	252578670	0.00843469	Toxin - unknown target	1	Cloud
pfam07432	Hc1	15.2543	0.112449	2	1486	1488	252601052	22287	252578765	22285	252577279	0.00789492	Other	1	Cloud
pfam14362	DUF4407	7.38714	0.112449	3	4603	4606	252601052	22287	252578765	22284	252574162	0.00826859	Other	1	Cloud
pfam07719	TPR_2	1.94293	0.112449	18	105034	105052	252601052	22287	252578765	22269	252473731	0.00802403	Other	4	Shell
pfam13414	TPR_11	1.85496	0.112449	22	134472	134494	252601052	22287	252578765	22265	252444293	0.00788305	Other	4	Shell
pfam00033	Cytochrome_B	0	0.112449	0	62130	62130	252601052	22287	252578765	22287	252516635	0.00848409	Other	0	None
pfam00162	PGK	0	0.112449	0	61291	61291	252601052	22287	252578765	22287	252517474	0.00835111	Other	0	None
pfam00163	Ribosomal_S4	0	0.112449	0	60366	60366	252601052	22287	252578765	22287	252518399	0.00827823	Other	0	None
pfam00189	Ribosomal_S3_C	0	0.112449	0	60066	60066	252601052	22287	252578765	22287	252518699	0.00827106	Other	0	None
pfam00231	ATP-synt	0	0.112449	0	60663	60663	252601052	22287	252578765	22287	252518102	0.00829327	Other	0	None
pfam00237	Ribosomal_L22	0	0.112449	0	60032	60032	252601052	22287	252578765	22287	252518733	0.00827074	Other	0	None
pfam00238	Ribosomal_L14	0	0.112449	0	60263	60263	252601052	22287	252578765	22287	252518502	0.00827486	Other	0	None
pfam00281	Ribosomal_L5	0	0.112449	0	60203	60203	252601052	22287	252578765	22287	252518562	0.00827333	Other	0	None
pfam00333	Ribosomal_S5	0	0.112449	0	59994	59994	252601052	22287	252578765	22287	252518771	0.00827053	Other	0	None
pfam00338	Ribosomal_S10	0	0.112449	0	59950	59950	252601052	22287	252578765	22287	252518815	0.00827043	Other	0	None
pfam00346	Complex1_49kDa	0	0.112449	0	61671	61671	252601052	22287	252578765	22287	252517094	0.00840341	Other	0	None
pfam00347	Ribosomal_L6	0	0.112449	0	60359	60359	252601052	22287	252578765	22287	252518406	0.00827797	Other	0	None
pfam00366	Ribosomal_S17	0	0.112449	0	60019	60019	252601052	22287	252578765	22287	252518746	0.00827066	Other	0	None
pfam00380	Ribosomal_S9	0	0.112449	0	60115	60115	252601052	22287	252578765	22287	252518650	0.00827168	Other	0	None
pfam00406	ADK	0	0.112449	0	61729	61729	252601052	22287	252578765	22287	252517036	0.00841254	Other	0	None
pfam00410	Ribosomal_S8	0	0.112449	0	60368	60368	252601052	22287	252578765	22287	252518397	0.00827831	Other	0	None
pfam00438	S-AdoMet_synt_N	0	0.112449	0	59993	59993	252601052	22287	252578765	22287	252518772	0.00827052	Other	0	None
pfam00562	RNA_pol_Rpb2_6	0	0.112449	0	61523	61523	252601052	22287	252578765	22287	252517242	0.00838149	Other	0	None
pfam00572	Ribosomal_L13	0	0.112449	0	60183	60183	252601052	22287	252578765	22287	252518582	0.0082729	Other	0	None
pfam00573	Ribosomal_L4	0	0.112449	0	60342	60342	252601052	22287	252578765	22287	252518423	0.00827736	Other	0	None
pfam00623	RNA_pol_Rpb1_2	0	0.112449	0	60018	60018	252601052	22287	252578765	22287	252518747	0.00827065	Other	0	None
pfam00625	Guanylate_kin	0	0.112449	0	61839	61839	252601052	22287	252578765	22287	252516926	0.00843071	Other	0	None
pfam00673	Ribosomal_L5_C	0	0.112449	0	60255	60255	252601052	22287	252578765	22287	252518510	0.00827464	Other	0	None
pfam00709	Adenylsucc_synt	0	0.112449	0	61354	61354	252601052	22287	252578765	22287	252517411	0.00835888	Other	0	None
pfam00712	DNA_pol3_beta	0	0.112449	0	60907	60907	252601052	22287	252578765	22287	252517858	0.00831153	Other	0	None
pfam00731	AIRC	0	0.112449	0	62353	62353	252601052	22287	252578765	22287	252516412	0.00853023	Other	0	None
pfam00763	THF_DHG_CYH	0	0.112449	0	62336	62336	252601052	22287	252578765	22287	252516429	0.00852655	Other	0	None
pfam00766	ETF_alpha	0	0.112449	0	62281	62281	252601052	22287	252578765	22287	252516484	0.00851483	Other	0	None
pfam00828	Ribosomal_L18e	0	0.112449	0	60512	60512	252601052	22287	252578765	22287	252518253	0.00828464	Other	0	None
pfam01000	RNA_pol_A_bac	0	0.112449	0	60511	60511	252601052	22287	252578765	22287	252518254	0.00828459	Other	0	None
pfam01025	GrpE	0	0.112449	0	61702	61702	252601052	22287	252578765	22287	252517063	0.00840825	Other	0	None
pfam01027	Bax1-I	0	0.112449	0	61965	61965	252601052	22287	252578765	22287	252516800	0.00845288	Other	0	None
pfam01084	Ribosomal_S18	0	0.112449	0	62143	62143	252601052	22287	252578765	22287	252516622	0.00848665	Other	0	None
pfam01128	IspD	0	0.112449	0	59947	59947	252601052	22287	252578765	22287	252518818	0.00827043	Other	0	None
pfam01193	RNA_pol_L	0	0.112449	0	60906	60906	252601052	22287	252578765	22287	252517859	0.00831144	Other	0	None
pfam01210	NAD_Gly3P_dh_N	0	0.112449	0	62375	62375	252601052	22287	252578765	22287	252516390	0.00853503	Other	0	None
pfam01288	HPPK	0	0.112449	0	61990	61990	252601052	22287	252578765	22287	252516775	0.00845744	Other	0	None
pfam01409	tRNA-synt_2d	0	0.112449	0	61875	61875	252601052	22287	252578765	22287	252516890	0.0084369	Other	0	None
pfam01416	PseudoU_synth_1	0	0.112449	0	60759	60759	252601052	22287	252578765	22287	252518006	0.00829981	Other	0	None
pfam01597	GCV_H	0	0.112449	0	62077	62077	252601052	22287	252578765	22287	252516688	0.00847378	Other	0	None
pfam01713	Smr	0	0.112449	0	61592	61592	252601052	22287	252578765	22287	252517173	0.00839147	Other	0	None
pfam01715	IPPT	0	0.112449	0	59950	59950	252601052	22287	252578765	22287	252518815	0.00827043	Other	0	None
pfam01717	Meth_synt_2	0	0.112449	0	62286	62286	252601052	22287	252578765	22287	252516479	0.00851589	Other	0	None
pfam01773	Nucleos_tra2_N	0	0.112449	0	60654	60654	252601052	22287	252578765	22287	252518111	0.00829268	Other	0	None
pfam01795	Methyltransf_5	0	0.112449	0	60013	60013	252601052	22287	252578765	22287	252518752	0.00827062	Other	0	None
pfam02152	FolB	0	0.112449	0	61895	61895	252601052	22287	252578765	22287	252516870	0.00844039	Other	0	None
pfam02350	Epimerase_2	0	0.112449	0	62223	62223	252601052	22287	252578765	22287	252516542	0.00850278	Other	0	None
pfam02403	Seryl_tRNA_N	0	0.112449	0	60895	60895	252601052	22287	252578765	22287	252517870	0.00831051	Other	0	None
pfam02464	CinA	0	0.112449	0	61442	61442	252601052	22287	252578765	22287	252517323	0.00837033	Other	0	None
pfam02668	TauD	0	0.112449	0	61741	61741	252601052	22287	252578765	22287	252517024	0.00841447	Other	0	None
pfam02767	DNA_pol3_beta_2	0	0.112449	0	62406	62406	252601052	22287	252578765	22287	252516359	0.00854187	Other	0	None
pfam02768	DNA_pol3_beta_3	0	0.112449	0	61319	61319	252601052	22287	252578765	22287	252517446	0.00835452	Other	0	None
pfam02773	S-AdoMet_synt_C	0	0.112449	0	60043	60043	252601052	22287	252578765	22287	252518722	0.00827084	Other	0	None
pfam03109	ABC1	0	0.112449	0	60833	60833	252601052	22287	252578765	22287	252517932	0.00830542	Other	0	None
pfam03118	RNA_pol_A_CTD	0	0.112449	0	61174	61174	252601052	22287	252578765	22287	252517591	0.00833764	Other	0	None
pfam03609	EII-Sor	0	0.112449	0	60520	60520	252601052	22287	252578765	22287	252518245	0.00828504	Other	0	None
pfam03613	EIID-AGA	0	0.112449	0	61181	61181	252601052	22287	252578765	22287	252517584	0.00833842	Other	0	None
pfam03719	Ribosomal_S5_C	0	0.112449	0	60120	60120	252601052	22287	252578765	22287	252518645	0.00827176	Other	0	None
pfam03947	Ribosomal_L2_C	0	0.112449	0	60098	60098	252601052	22287	252578765	22287	252518667	0.00827143	Other	0	None
pfam04452	Methyltrans_RNA	0	0.112449	0	61145	61145	252601052	22287	252578765	22287	252517620	0.0083345	Other	0	None
pfam04561	RNA_pol_Rpb2_2	0	0.112449	0	59986	59986	252601052	22287	252578765	22287	252518779	0.0082705	Other	0	None
pfam04563	RNA_pol_Rpb2_1	0	0.112449	0	60068	60068	252601052	22287	252578765	22287	252518697	0.00827108	Other	0	None
pfam04983	RNA_pol_Rpb1_3	0	0.112449	0	60818	60818	252601052	22287	252578765	22287	252517947	0.00830424	Other	0	None
pfam04997	RNA_pol_Rpb1_1	0	0.112449	0	60715	60715	252601052	22287	252578765	22287	252518050	0.0082967	Other	0	None
pfam04998	RNA_pol_Rpb1_5	0	0.112449	0	62185	62185	252601052	22287	252578765	22287	252516580	0.00849504	Other	0	None
pfam07244	POTRA	0	0.112449	0	61724	61724	252601052	22287	252578765	22287	252517041	0.00841175	Other	0	None
pfam07479	NAD_Gly3P_dh_C	0	0.112449	0	61199	61199	252601052	22287	252578765	22287	252517566	0.00834042	Other	0	None
pfam07662	Nucleos_tra2_C	0	0.112449	0	61227	61227	252601052	22287	252578765	22287	252517538	0.0083436	Other	0	None
pfam08028	Acyl-CoA_dh_2	0	0.112449	0	60243	60243	252601052	22287	252578765	22287	252518522	0.00827431	Other	0	None
pfam08275	Toprim_N	0	0.112449	0	60736	60736	252601052	22287	252578765	22287	252518029	0.00829817	Other	0	None
pfam11798	IMS_HHH	0	0.112449	0	61591	61591	252601052	22287	252578765	22287	252517174	0.00839131	Other	0	None
pfam11987	IF-2	0	0.112449	0	59965	59965	252601052	22287	252578765	22287	252518800	0.00827045	Other	0	None
pfam12327	FtsZ_C	0	0.112449	0	61601	61601	252601052	22287	252578765	22287	252517164	0.0083928	Other	0	None
pfam13580	SIS_2	0	0.112449	0	61745	61745	252601052	22287	252578765	22287	252517020	0.00841511	Other	0	None
pfam13589	HATPase_c_3	0	0.112449	0	62167	62167	252601052	22287	252578765	22287	252516598	0.00849143	Other	0	None
pfam05433	Rick_17kDa_Anti	0	0.113102	0	62658	62658	252601052	22287	252578765	22287	252516107	0.00860075	Other	0	None
pfam03830	PTSIIB_sorb	0	0.113143	0	62708	62708	252601052	22287	252578765	22287	252516057	0.00861312	Other	0	None
pfam00154	RecA	0	0.113214	0	62965	62965	252601052	22287	252578765	22287	252515800	0.00868042	Other	0	None
pfam00830	Ribosomal_L28	0	0.113214	0	62870	62870	252601052	22287	252578765	22287	252515895	0.00865484	Other	0	None
pfam01176	eIF-1a	0	0.113214	0	62916	62916	252601052	22287	252578765	22287	252515849	0.00866711	Other	0	None
pfam01312	Bac_export_2	0	0.113214	0	63077	63077	252601052	22287	252578765	22287	252515688	0.00871166	Other	0	None
pfam02575	YbaB_DNA_bd	0	0.113214	0	62875	62875	252601052	22287	252578765	22287	252515890	0.00865616	Other	0	None
pfam02635	DrsE	0	0.113214	0	62941	62941	252601052	22287	252578765	22287	252515824	0.00867388	Other	0	None
pfam02882	THF_DHG_CYH_C	0	0.113214	0	62861	62861	252601052	22287	252578765	22287	252515904	0.00865245	Other	0	None
pfam03473	MOSC	0	0.113214	0	62997	62997	252601052	22287	252578765	22287	252515768	0.00868923	Other	0	None
pfam04138	GtrA	0	0.113214	0	63016	63016	252601052	22287	252578765	22287	252515749	0.00869451	Other	0	None
pfam14572	Pribosyl_synth	0	0.113214	0	63055	63055	252601052	22287	252578765	22287	252515710	0.00870543	Other	0	None
pfam13385	Laminin_G_3	2.62296	0.113762	9	38896	38905	252601052	22287	252578765	22278	252539869	0.00877662	Other	3	Cloud
pfam02913	FAD-oxidase_C	0.206267	0.113762	2	109849	109851	252601052	22287	252578765	22285	252468916	0.00880056	Other	0	None
pfam00926	DHBP_synthase	0	0.113762	0	63287	63287	252601052	22287	252578765	22287	252515478	0.0087734	Other	0	None
pfam02190	LON_substr_bdg	0	0.113762	0	63318	63318	252601052	22287	252578765	22287	252515447	0.00878286	Other	0	None
pfam09383	NIL	0	0.113762	0	63354	63354	252601052	22287	252578765	22287	252515411	0.00879397	Other	0	None
pfam00975	Thioesterase	2.05533	0.114419	15	82738	82753	252601052	22287	252578765	22272	252496027	0.00886078	Other	1	Cloud
pfam00595	PDZ	0	0.114426	0	63593	63593	252601052	22287	252578765	22287	252515172	0.00887076	Other	0	None
pfam02588	YitT_membrane	0	0.11456	0	63652	63652	252601052	22287	252578765	22287	252515113	0.00889055	Other	0	None
pfam00091	Tubulin	0	0.11515	0	63824	63824	252601052	22287	252578765	22287	252514941	0.00895011	Other	0	None
pfam00684	DnaJ_CXXCXGXG	0	0.11515	0	63862	63862	252601052	22287	252578765	22287	252514903	0.00896365	Other	0	None
pfam06271	RDD	0	0.11515	0	63865	63865	252601052	22287	252578765	22287	252514900	0.00896472	Other	0	None
pfam01807	zf-CHC2	0	0.115218	0	63906	63906	252601052	22287	252578765	22287	252514859	0.00897949	Other	0	None
pfam13616	Rotamase_3	0	0.115677	0	64029	64029	252601052	22287	252578765	22287	252514736	0.00902477	Other	0	None
pfam14748	P5CR_dimer	0	0.116123	0	64146	64146	252601052	22287	252578765	22287	252514619	0.00906916	Other	0	None
pfam07661	MORN_2	4.00584	0.116156	5	14148	14153	252601052	22287	252578765	22282	252564617	0.00908125	Other	2	Cloud
pfam15140	DUF4573	108.976	0.11783	1	104	105	252601052	22287	252578765	22286	252578661	0.00922178	Eukaryotic domain	1	Cloud
pfam09492	Pec_lyase	14.0446	0.117978	2	1614	1616	252601052	22287	252578765	22285	252577151	0.00924307	Other	1	Cloud
pfam07549	Sec_GG	0.133239	0.118563	1	85033	85034	252601052	22287	252578765	22286	252493732	0.00929867	Other	0	None
pfam00916	Sulfate_transp	0.129659	0.125003	1	87380	87381	252601052	22287	252578765	22286	252491385	0.00981401	Other	0	None
pfam10914	DUF2781	100.297	0.127343	1	113	114	252601052	22287	252578765	22286	252578652	0.0100083	Eukaryotic domain	1	Cloud
pfam05076	SUFU	4.84852	0.12815	4	9351	9355	252601052	22287	252578765	22283	252569414	0.0100821	Other	2	Cloud
pfam01040	UbiA	0.315033	0.132955	4	143840	143844	252601052	22287	252578765	22283	252434925	0.0104711	Other	0	None
pfam02492	cobW	0.313465	0.134461	4	144559	144563	252601052	22287	252578765	22283	252434206	0.0106008	Other	0	None
pfam15607	Ntox44	12.8795	0.138067	2	1760	1762	252601052	22287	252578765	22285	252577005	0.0108964	Toxin - unknown target	2	Cloud
pfam10229	DUF2246	88.5431	0.143255	1	128	129	252601052	22287	252578765	22286	252578637	0.0113176	Eukaryotic domain	1	Cloud
pfam03977	OAD_beta	3.26269	0.144657	6	20845	20851	252601052	22287	252578765	22281	252557920	0.0114403	Other	1	Cloud
pfam00436	SSB	1.80576	0.145008	21	131852	131873	252601052	22287	252578765	22266	252446913	0.01148	Other	2	Cloud
pfam02441	Flavoprotein	0.222971	0.145243	2	101623	101625	252601052	22287	252578765	22285	252477142	0.0115106	Other	0	None
pfam08543	Phos_pyr_kin	0.220429	0.146325	2	102794	102796	252601052	22287	252578765	22285	252475971	0.0116083	Other	0	None
pfam02698	DUF218	0.219841	0.146639	2	103069	103071	252601052	22287	252578765	22285	252475696	0.0116453	Other	0	None
pfam15528	Ntox23	81.5361	0.147819	1	139	140	252601052	22287	252578765	22286	252578626	0.0122768	Toxin - unknown target	1	Cloud
pfam06836	DUF1240	12.1936	0.147819	2	1859	1861	252601052	22287	252578765	22285	252576906	0.012086	Other	1	Cloud
pfam17132	Glyco_hydro_106	12.1805	0.147819	2	1861	1863	252601052	22287	252578765	22285	252576904	0.0121106	Other	1	Cloud
pfam11625	DUF3253	12.1219	0.147819	2	1870	1872	252601052	22287	252578765	22285	252576895	0.0122216	Other	1	Cloud
pfam13359	DDE_Tnp_4	3.75054	0.147819	5	15111	15116	252601052	22287	252578765	22282	252563654	0.0117873	Other	3	Cloud
pfam00930	DPPIV_N	3.6835	0.147819	5	15386	15391	252601052	22287	252578765	22282	252563379	0.0126504	Other	1	Cloud
pfam12849	PBP_like_2	1.95495	0.147819	16	92786	92802	252601052	22287	252578765	22271	252485979	0.012606	Other	3	Cloud
pfam02954	HTH_8	1.53306	0.147819	39	288480	288519	252601052	22287	252578765	22248	252290285	0.0125537	Other	3	Cloud
pfam01230	HIT	0.215577	0.147819	2	105107	105109	252601052	22287	252578765	22285	252473658	0.0120866	Other	0	None
pfam00035	dsrm	0	0.147819	0	58365	58365	252601052	22287	252578765	22287	252520400	0.012589	Other	0	None
pfam00213	OSCP	0	0.147819	0	58223	58223	252601052	22287	252578765	22287	252520542	0.0125402	Other	0	None
pfam00411	Ribosomal_S11	0	0.147819	0	57032	57032	252601052	22287	252578765	22287	252521733	0.0122344	Other	0	None
pfam00453	Ribosomal_L20	0	0.147819	0	58484	58484	252601052	22287	252578765	22287	252520281	0.012632	Other	0	None
pfam00584	SecE	0	0.147819	0	55992	55992	252601052	22287	252578765	22287	252522773	0.0121181	Other	0	None
pfam00885	DMRL_synthase	0	0.147819	0	56478	56478	252601052	22287	252578765	22287	252522287	0.012155	Other	0	None
pfam00886	Ribosomal_S16	0	0.147819	0	58257	58257	252601052	22287	252578765	22287	252520508	0.0125516	Other	0	None
pfam00958	GMP_synt_C	0	0.147819	0	58216	58216	252601052	22287	252578765	22287	252520549	0.0125378	Other	0	None
pfam01016	Ribosomal_L27	0	0.147819	0	58395	58395	252601052	22287	252578765	22287	252520370	0.0125997	Other	0	None
pfam01121	CoaE	0	0.147819	0	56679	56679	252601052	22287	252578765	22287	252522086	0.0121792	Other	0	None
pfam01245	Ribosomal_L19	0	0.147819	0	58422	58422	252601052	22287	252578765	22287	252520343	0.0126094	Other	0	None
pfam01250	Ribosomal_S6	0	0.147819	0	58460	58460	252601052	22287	252578765	22287	252520305	0.0126232	Other	0	None
pfam01259	SAICAR_synt	0	0.147819	0	58404	58404	252601052	22287	252578765	22287	252520361	0.0126029	Other	0	None
pfam01264	Chorismate_synt	0	0.147819	0	57741	57741	252601052	22287	252578765	22287	252521024	0.0123941	Other	0	None
pfam01281	Ribosomal_L9_N	0	0.147819	0	57346	57346	252601052	22287	252578765	22287	252521419	0.012297	Other	0	None
pfam01316	Arg_repressor	0	0.147819	0	55803	55803	252601052	22287	252578765	22287	252522962	0.0121119	Other	0	None
pfam01330	RuvA_N	0	0.147819	0	57171	57171	252601052	22287	252578765	22287	252521594	0.0122605	Other	0	None
pfam01503	PRA-PH	0	0.147819	0	57638	57638	252601052	22287	252578765	22287	252521127	0.0123668	Other	0	None
pfam01509	TruB_N	0	0.147819	0	57665	57665	252601052	22287	252578765	22287	252521100	0.0123738	Other	0	None
pfam01592	NifU_N	0	0.147819	0	58472	58472	252601052	22287	252578765	22287	252520293	0.0126276	Other	0	None
pfam01632	Ribosomal_L35p	0	0.147819	0	57284	57284	252601052	22287	252578765	22287	252521481	0.0122837	Other	0	None
pfam01649	Ribosomal_S20p	0	0.147819	0	56171	56171	252601052	22287	252578765	22287	252522594	0.0121282	Other	0	None
pfam01668	SmpB	0	0.147819	0	58350	58350	252601052	22287	252578765	22287	252520415	0.0125837	Other	0	None
pfam01687	Flavokinase	0	0.147819	0	56784	56784	252601052	22287	252578765	22287	252521981	0.012194	Other	0	None
pfam01702	TGT	0	0.147819	0	56317	56317	252601052	22287	252578765	22287	252522448	0.0121394	Other	0	None
pfam01812	5-FTHF_cyc-lig	0	0.147819	0	55668	55668	252601052	22287	252578765	22287	252523097	0.0121104	Other	0	None
pfam01855	POR_N	0	0.147819	0	56959	56959	252601052	22287	252578765	22287	252521806	0.0122217	Other	0	None
pfam02130	UPF0054	0	0.147819	0	58331	58331	252601052	22287	252578765	22287	252520434	0.0125771	Other	0	None
pfam02132	RecR	0	0.147819	0	56418	56418	252601052	22287	252578765	22287	252522347	0.0121488	Other	0	None
pfam02367	TsaE	0	0.147819	0	57894	57894	252601052	22287	252578765	22287	252520871	0.0124372	Other	0	None
pfam02390	Methyltransf_4	0	0.147819	0	56894	56894	252601052	22287	252578765	22287	252521871	0.0122109	Other	0	None
pfam02527	GidB	0	0.147819	0	55908	55908	252601052	22287	252578765	22287	252522857	0.0121148	Other	0	None
pfam02645	DegV	0	0.147819	0	58315	58315	252601052	22287	252578765	22287	252520450	0.0125715	Other	0	None
pfam02843	GARS_C	0	0.147819	0	56735	56735	252601052	22287	252578765	22287	252522030	0.0121869	Other	0	None
pfam02844	GARS_N	0	0.147819	0	56307	56307	252601052	22287	252578765	22287	252522458	0.0121386	Other	0	None
pfam02912	Phe_tRNA-synt_N	0	0.147819	0	56927	56927	252601052	22287	252578765	22287	252521838	0.0122163	Other	0	None
pfam02938	GAD	0	0.147819	0	57411	57411	252601052	22287	252578765	22287	252521354	0.0123116	Other	0	None
pfam02978	SRP_SPB	0	0.147819	0	56871	56871	252601052	22287	252578765	22287	252521894	0.0122072	Other	0	None
pfam03147	FDX-ACB	0	0.147819	0	57760	57760	252601052	22287	252578765	22287	252521005	0.0123993	Other	0	None
pfam03461	TRCF	0	0.147819	0	55954	55954	252601052	22287	252578765	22287	252522811	0.0121165	Other	0	None
pfam03573	OprD	0	0.147819	0	56930	56930	252601052	22287	252578765	22287	252521835	0.0122168	Other	0	None
pfam03602	Cons_hypoth95	0	0.147819	0	57786	57786	252601052	22287	252578765	22287	252520979	0.0124064	Other	0	None
pfam03652	RuvX	0	0.147819	0	56892	56892	252601052	22287	252578765	22287	252521873	0.0122106	Other	0	None
pfam03772	Competence	0	0.147819	0	57288	57288	252601052	22287	252578765	22287	252521477	0.0122845	Other	0	None
pfam03840	SecG	0	0.147819	0	56900	56900	252601052	22287	252578765	22287	252521865	0.0122119	Other	0	None
pfam03948	Ribosomal_L9_C	0	0.147819	0	57445	57445	252601052	22287	252578765	22287	252521320	0.0123195	Other	0	None
pfam04389	Peptidase_M28	0	0.147819	0	56539	56539	252601052	22287	252578765	22287	252522226	0.0121618	Other	0	None
pfam05000	RNA_pol_Rpb1_4	0	0.147819	0	58090	58090	252601052	22287	252578765	22287	252520675	0.0124968	Other	0	None
pfam05173	DapB_C	0	0.147819	0	56414	56414	252601052	22287	252578765	22287	252522351	0.0121484	Other	0	None
pfam05343	Peptidase_M42	0	0.147819	0	58510	58510	252601052	22287	252578765	22287	252520255	0.0126417	Other	0	None
pfam05491	RuvB_C	0	0.147819	0	57573	57573	252601052	22287	252578765	22287	252521192	0.0123503	Other	0	None
pfam05697	Trigger_N	0	0.147819	0	58132	58132	252601052	22287	252578765	22287	252520633	0.0125103	Other	0	None
pfam05698	Trigger_C	0	0.147819	0	57754	57754	252601052	22287	252578765	22287	252521011	0.0123976	Other	0	None
pfam06574	FAD_syn	0	0.147819	0	57399	57399	252601052	22287	252578765	22287	252521366	0.0123089	Other	0	None
pfam06689	zf-C4_ClpX	0	0.147819	0	57287	57287	252601052	22287	252578765	22287	252521478	0.0122843	Other	0	None
pfam10035	DUF2179	0	0.147819	0	57840	57840	252601052	22287	252578765	22287	252520925	0.0124216	Other	0	None
pfam10385	RNA_pol_Rpb2_45	0	0.147819	0	58357	58357	252601052	22287	252578765	22287	252520408	0.0125862	Other	0	None
pfam10609	ParA	0	0.147819	0	58369	58369	252601052	22287	252578765	22287	252520396	0.0125904	Other	0	None
pfam12002	MgsA_C	0	0.147819	0	58373	58373	252601052	22287	252578765	22287	252520392	0.0125919	Other	0	None
pfam12161	HsdM_N	0	0.147819	0	58413	58413	252601052	22287	252578765	22287	252520352	0.0126062	Other	0	None
pfam13404	HTH_AsnC-type	0	0.147819	0	58524	58524	252601052	22287	252578765	22287	252520241	0.0126469	Other	0	None
pfam13727	CoA_binding_3	0	0.147819	0	57618	57618	252601052	22287	252578765	22287	252521147	0.0123617	Other	0	None
pfam14622	Ribonucleas_3_3	0	0.147819	0	58414	58414	252601052	22287	252578765	22287	252520351	0.0126065	Other	0	None
pfam14659	Phage_int_SAM_3	0	0.147819	0	57207	57207	252601052	22287	252578765	22287	252521558	0.0122677	Other	0	None
pfam16193	AAA_assoc_2	0	0.147819	0	57078	57078	252601052	22287	252578765	22287	252521687	0.0122428	Other	0	None
pfam16320	Ribosomal_L12_N	0	0.147819	0	57836	57836	252601052	22287	252578765	22287	252520929	0.0124205	Other	0	None
pfam04365	BrnT_toxin	3.66943	0.147835	5	15445	15450	252601052	22287	252578765	22282	252563320	0.012841	Other	2	Cloud
pfam00694	Aconitase_C	0.285795	0.147835	3	118923	118926	252601052	22287	252578765	22284	252459842	0.012911	Other	0	None
pfam13460	NAD_binding_10	0.281756	0.147835	3	120627	120630	252601052	22287	252578765	22284	252458138	0.0130577	Other	0	None
pfam00180	Iso_dh	0.279521	0.147835	3	121591	121594	252601052	22287	252578765	22284	252457174	0.0132254	Other	0	None
pfam00654	Voltage_CLC	0.14266	0.147835	1	79419	79420	252601052	22287	252578765	22286	252499346	0.013	Other	0	None
pfam01180	DHO_dh	0.141727	0.147835	1	79942	79943	252601052	22287	252578765	22286	252498823	0.0130501	Other	0	None
pfam02777	Sod_Fe_C	0.141585	0.147835	1	80022	80023	252601052	22287	252578765	22286	252498743	0.0130602	Other	0	None
pfam00119	ATP-synt_A	0	0.147835	0	59498	59498	252601052	22287	252578765	22287	252519267	0.0130746	Other	0	None
pfam00164	Ribosom_S12_S23	0	0.147835	0	59655	59655	252601052	22287	252578765	22287	252519110	0.0131554	Other	0	None
pfam00181	Ribosomal_L2	0	0.147835	0	59629	59629	252601052	22287	252578765	22287	252519136	0.0131418	Other	0	None
pfam00203	Ribosomal_S19	0	0.147835	0	59749	59749	252601052	22287	252578765	22287	252519016	0.0132054	Other	0	None
pfam00227	Proteasome	0	0.147835	0	58942	58942	252601052	22287	252578765	22287	252519823	0.012815	Other	0	None
pfam00252	Ribosomal_L16	0	0.147835	0	59884	59884	252601052	22287	252578765	22287	252518881	0.0132793	Other	0	None
pfam00255	GSHPx	0	0.147835	0	59058	59058	252601052	22287	252578765	22287	252519707	0.0128657	Other	0	None
pfam00276	Ribosomal_L23	0	0.147835	0	59812	59812	252601052	22287	252578765	22287	252518953	0.0132396	Other	0	None
pfam00297	Ribosomal_L3	0	0.147835	0	59655	59655	252601052	22287	252578765	22287	252519110	0.0131554	Other	0	None
pfam00298	Ribosomal_L11	0	0.147835	0	59528	59528	252601052	22287	252578765	22287	252519237	0.0130898	Other	0	None
pfam00312	Ribosomal_S15	0	0.147835	0	59670	59670	252601052	22287	252578765	22287	252519095	0.0131633	Other	0	None
pfam00329	Complex1_30kDa	0	0.147835	0	59418	59418	252601052	22287	252578765	22287	252519347	0.0130347	Other	0	None
pfam00342	PGI	0	0.147835	0	59193	59193	252601052	22287	252578765	22287	252519572	0.0129271	Other	0	None
pfam00416	Ribosomal_S13	0	0.147835	0	59850	59850	252601052	22287	252578765	22287	252518915	0.0132605	Other	0	None
pfam00466	Ribosomal_L10	0	0.147835	0	59418	59418	252601052	22287	252578765	22287	252519347	0.0130347	Other	0	None
pfam00542	Ribosomal_L12	0	0.147835	0	59868	59868	252601052	22287	252578765	22287	252518897	0.0132704	Other	0	None
pfam00687	Ribosomal_L1	0	0.147835	0	58902	58902	252601052	22287	252578765	22287	252519863	0.0127979	Other	0	None
pfam00831	Ribosomal_L29	0	0.147835	0	59413	59413	252601052	22287	252578765	22287	252519352	0.0130323	Other	0	None
pfam00861	Ribosomal_L18p	0	0.147835	0	58965	58965	252601052	22287	252578765	22287	252519800	0.0128249	Other	0	None
pfam00988	CPSase_sm_chain	0	0.147835	0	58786	58786	252601052	22287	252578765	22287	252519979	0.0127495	Other	0	None
pfam01071	GARS_A	0	0.147835	0	59359	59359	252601052	22287	252578765	22287	252519406	0.0130058	Other	0	None
pfam01196	Ribosomal_L17	0	0.147835	0	58943	58943	252601052	22287	252578765	22287	252519822	0.0128154	Other	0	None
pfam01725	Ham1p_like	0	0.147835	0	59852	59852	252601052	22287	252578765	22287	252518913	0.0132616	Other	0	None
pfam01765	RRF	0	0.147835	0	58864	58864	252601052	22287	252578765	22287	252519901	0.0127818	Other	0	None
pfam01914	MarC	0	0.147835	0	59252	59252	252601052	22287	252578765	22287	252519513	0.0129547	Other	0	None
pfam02602	HEM4	0	0.147835	0	59056	59056	252601052	22287	252578765	22287	252519709	0.0128649	Other	0	None
pfam02772	S-AdoMet_synt_M	0	0.147835	0	59841	59841	252601052	22287	252578765	22287	252518924	0.0132555	Other	0	None
pfam02787	CPSase_L_D3	0	0.147835	0	59778	59778	252601052	22287	252578765	22287	252518987	0.0132211	Other	0	None
pfam02823	ATP-synt_DE_N	0	0.147835	0	59892	59892	252601052	22287	252578765	22287	252518873	0.0132838	Other	0	None
pfam02873	MurB_C	0	0.147835	0	59017	59017	252601052	22287	252578765	22287	252519748	0.0128476	Other	0	None
pfam03454	MoeA_C	0	0.147835	0	59787	59787	252601052	22287	252578765	22287	252518978	0.013226	Other	0	None
pfam03484	B5	0	0.147835	0	58949	58949	252601052	22287	252578765	22287	252519816	0.012818	Other	0	None
pfam03547	Mem_trans	0	0.147835	0	59007	59007	252601052	22287	252578765	22287	252519758	0.0128432	Other	0	None
pfam03946	Ribosomal_L11_N	0	0.147835	0	59429	59429	252601052	22287	252578765	22287	252519336	0.0130402	Other	0	None
pfam04203	Sortase	0	0.147835	0	58788	58788	252601052	22287	252578765	22287	252519977	0.0127503	Other	0	None
pfam04560	RNA_pol_Rpb2_7	0	0.147835	0	59859	59859	252601052	22287	252578765	22287	252518906	0.0132654	Other	0	None
pfam04565	RNA_pol_Rpb2_3	0	0.147835	0	59799	59799	252601052	22287	252578765	22287	252518966	0.0132325	Other	0	None
pfam04632	FUSC	0	0.147835	0	59735	59735	252601052	22287	252578765	22287	252519030	0.0131979	Other	0	None
pfam04760	IF2_N	0	0.147835	0	59890	59890	252601052	22287	252578765	22287	252518875	0.0132826	Other	0	None
pfam06418	CTP_synth_N	0	0.147835	0	59023	59023	252601052	22287	252578765	22287	252519742	0.0128502	Other	0	None
pfam08529	NusA_N	0	0.147835	0	58576	58576	252601052	22287	252578765	22287	252520189	0.0126665	Other	0	None
pfam13184	KH_5	0	0.147835	0	59365	59365	252601052	22287	252578765	22287	252519400	0.0130088	Other	0	None
pfam13379	NMT1_2	0	0.147835	0	59183	59183	252601052	22287	252578765	22287	252519582	0.0129225	Other	0	None
pfam13462	Thioredoxin_4	0	0.147835	0	59526	59526	252601052	22287	252578765	22287	252519239	0.0130888	Other	0	None
pfam14450	FtsA	0	0.147835	0	59212	59212	252601052	22287	252578765	22287	252519553	0.0129359	Other	0	None
pfam00487	FA_desaturase	0.13927	0.147911	1	81352	81353	252601052	22287	252578765	22286	252497413	0.0133192	Other	0	None
pfam01676	Metalloenzyme	0.139218	0.147911	1	81382	81383	252601052	22287	252578765	22286	252497383	0.013327	Other	0	None
pfam00177	Ribosomal_S7	0	0.147911	0	59944	59944	252601052	22287	252578765	22287	252518821	0.0133129	Other	0	None
pfam13537	GATase_7	0.138885	0.148366	1	81577	81578	252601052	22287	252578765	22286	252497188	0.0133803	Other	0	None
pfam03992	ABM	0.328606	0.152672	4	137902	137906	252601052	22287	252578765	22283	252440863	0.0137812	Other	0	None
pfam00472	RF-1	0.369972	0.153633	5	153102	153107	252601052	22287	252578765	22282	252425663	0.0138806	Other	0	None
pfam11286	DUF3087	11.3113	0.153994	2	2004	2006	252601052	22287	252578765	22285	252576761	0.0139258	Other	1	Cloud
pfam02709	Glyco_transf_7C	6.01288	0.158223	3	5655	5658	252601052	22287	252578765	22284	252573110	0.0143213	Other	1	Cloud
pfam05115	PetL	68.2742	0.161455	1	166	167	252601052	22287	252578765	22286	252578599	0.014627	Other	1	Cloud
pfam04293	SpoVR	3.07698	0.163654	6	22103	22109	252601052	22287	252578765	22281	252556662	0.0148397	Other	1	Cloud
pfam00083	Sugar_tr	0.487205	0.163878	10	232503	232513	252601052	22287	252578765	22277	252346262	0.0148735	Other	0	None
pfam00115	COX1	0.230885	0.176157	2	98141	98143	252601052	22287	252578765	22285	252480624	0.0160025	Other	0	None
pfam12545	DUF3739	10.475	0.176924	2	2164	2166	252601052	22287	252578765	22285	252576601	0.0160867	Other	1	Cloud
pfam01453	B_lectin	10.1422	0.187773	2	2235	2237	252601052	22287	252578765	22285	252576530	0.0170885	Other	1	Cloud
pfam05887	Trypan_PARP	56.6675	0.191404	1	200	201	252601052	22287	252578765	22286	252578565	0.0175787	Other	1	Cloud
pfam13673	Acetyltransf_10	0.408458	0.191404	6	166410	166416	252601052	22287	252578765	22281	252412355	0.018051	Other	0	None
pfam02540	NAD_synthase	0.297162	0.191404	3	114376	114379	252601052	22287	252578765	22284	252464389	0.0174951	Other	0	None
pfam13545	HTH_Crp_2	0.295074	0.191404	3	115185	115188	252601052	22287	252578765	22284	252463580	0.0175604	Other	0	None
pfam00676	E1_dh	0.294198	0.191404	3	115528	115531	252601052	22287	252578765	22284	252463237	0.017605	Other	0	None
pfam03167	UDG	0.289423	0.191404	3	117433	117436	252601052	22287	252578765	22284	252461332	0.0180356	Other	0	None
pfam00218	IGPS	0	0.191404	0	52434	52434	252601052	22287	252578765	22287	252526331	0.0178649	Other	0	None
pfam00327	Ribosomal_L30	0	0.191404	0	53218	53218	252601052	22287	252578765	22287	252525547	0.0180824	Other	0	None
pfam00343	Phosphorylase	0	0.191404	0	53048	53048	252601052	22287	252578765	22287	252525717	0.0180255	Other	0	None
pfam00800	PDT	0	0.191404	0	53318	53318	252601052	22287	252578765	22287	252525447	0.0181183	Other	0	None
pfam01078	Mg_chelatase	0	0.191404	0	52229	52229	252601052	22287	252578765	22287	252526536	0.0178268	Other	0	None
pfam01161	PBP	0	0.191404	0	52161	52161	252601052	22287	252578765	22287	252526604	0.017816	Other	0	None
pfam01165	Ribosomal_S21	0	0.191404	0	52522	52522	252601052	22287	252578765	22287	252526243	0.0178836	Other	0	None
pfam01209	Ubie_methyltran	0	0.191404	0	52979	52979	252601052	22287	252578765	22287	252525786	0.0180039	Other	0	None
pfam01339	CheB_methylest	0	0.191404	0	51831	51831	252601052	22287	252578765	22287	252526934	0.0177753	Other	0	None
pfam01386	Ribosomal_L25p	0	0.191404	0	52065	52065	252601052	22287	252578765	22287	252526700	0.017802	Other	0	None
pfam01450	IlvC	0	0.191404	0	53007	53007	252601052	22287	252578765	22287	252525758	0.0180126	Other	0	None
pfam01493	GXGXG	0	0.191404	0	52958	52958	252601052	22287	252578765	22287	252525807	0.0179976	Other	0	None
pfam01722	BolA	0	0.191404	0	53245	53245	252601052	22287	252578765	22287	252525520	0.0180919	Other	0	None
pfam01726	LexA_DNA_bind	0	0.191404	0	52680	52680	252601052	22287	252578765	22287	252526085	0.0179208	Other	0	None
pfam02255	PTS_IIA	0	0.191404	0	52167	52167	252601052	22287	252578765	22287	252526598	0.0178169	Other	0	None
pfam02618	YceG	0	0.191404	0	53126	53126	252601052	22287	252578765	22287	252525639	0.0180509	Other	0	None
pfam02674	Colicin_V	0	0.191404	0	51629	51629	252601052	22287	252578765	22287	252527136	0.0177603	Other	0	None
pfam03352	Adenine_glyco	0	0.191404	0	51960	51960	252601052	22287	252578765	22287	252526805	0.0177887	Other	0	None
pfam03591	AzlC	0	0.191404	0	53394	53394	252601052	22287	252578765	22287	252525371	0.0181469	Other	0	None
pfam03737	Methyltransf_6	0	0.191404	0	51738	51738	252601052	22287	252578765	22287	252527027	0.0177674	Other	0	None
pfam03780	Asp23	0	0.191404	0	51396	51396	252601052	22287	252578765	22287	252527369	0.0177525	Other	0	None
pfam03788	LrgA	0	0.191404	0	52370	52370	252601052	22287	252578765	22287	252526395	0.0178521	Other	0	None
pfam04095	NAPRTase	0	0.191404	0	52094	52094	252601052	22287	252578765	22287	252526671	0.017806	Other	0	None
pfam04183	IucA_IucC	0	0.191404	0	51442	51442	252601052	22287	252578765	22287	252527323	0.0177532	Other	0	None
pfam04198	Sugar-bind	0	0.191404	0	53012	53012	252601052	22287	252578765	22287	252525753	0.0180141	Other	0	None
pfam04307	YdjM	0	0.191404	0	52353	52353	252601052	22287	252578765	22287	252526412	0.0178489	Other	0	None
pfam05437	AzlD	0	0.191404	0	51835	51835	252601052	22287	252578765	22287	252526930	0.0177756	Other	0	None
pfam05525	Branch_AA_trans	0	0.191404	0	53424	53424	252601052	22287	252578765	22287	252525341	0.0181585	Other	0	None
pfam05681	Fumerase	0	0.191404	0	53054	53054	252601052	22287	252578765	22287	252525711	0.0180274	Other	0	None
pfam05683	Fumerase_C	0	0.191404	0	52774	52774	252601052	22287	252578765	22287	252525991	0.0179451	Other	0	None
pfam06144	DNA_pol3_delta	0	0.191404	0	52144	52144	252601052	22287	252578765	22287	252526621	0.0178133	Other	0	None
pfam06628	Catalase-rel	0	0.191404	0	52736	52736	252601052	22287	252578765	22287	252526029	0.0179351	Other	0	None
pfam07497	Rho_RNA_bind	0	0.191404	0	52518	52518	252601052	22287	252578765	22287	252526247	0.0178827	Other	0	None
pfam08450	SGL	0	0.191404	0	51774	51774	252601052	22287	252578765	22287	252526991	0.0177703	Other	0	None
pfam10282	Lactonase	0	0.191404	0	53185	53185	252601052	22287	252578765	22287	252525580	0.0180709	Other	0	None
pfam10588	NADH-G_4Fe-4S_3	0	0.191404	0	52539	52539	252601052	22287	252578765	22287	252526226	0.0178874	Other	0	None
pfam13518	HTH_28	0	0.191404	0	51562	51562	252601052	22287	252578765	22287	252527203	0.017757	Other	0	None
pfam13936	HTH_38	0	0.191404	0	53402	53402	252601052	22287	252578765	22287	252525363	0.01815	Other	0	None
pfam14681	UPRTase	0	0.191404	0	52503	52503	252601052	22287	252578765	22287	252526262	0.0178794	Other	0	None
pfam14698	ASL_C2	0	0.191404	0	52887	52887	252601052	22287	252578765	22287	252525878	0.0179766	Other	0	None
pfam16901	DAO_C	0	0.191404	0	53293	53293	252601052	22287	252578765	22287	252525472	0.0181092	Other	0	None
pfam00848	Ring_hydroxyl_A	0	0.191639	0	53617	53617	252601052	22287	252578765	22287	252525148	0.018237	Other	0	None
pfam02153	PDH	0	0.191639	0	53633	53633	252601052	22287	252578765	22287	252525132	0.0182438	Other	0	None
pfam02347	GDC-P	0	0.191639	0	53616	53616	252601052	22287	252578765	22287	252525149	0.0182366	Other	0	None
pfam07991	IlvN	0	0.191639	0	53545	53545	252601052	22287	252578765	22287	252525220	0.0182069	Other	0	None
pfam13599	Pentapeptide_4	2.31087	0.19164	9	44148	44157	252601052	22287	252578765	22278	252534617	0.0184104	Other	5	Shell
pfam04397	LytTR	1.81754	0.19164	19	118517	118536	252601052	22287	252578765	22268	252460248	0.0184263	Other	5	Shell
pfam02482	Ribosomal_S30AE	0.150719	0.19164	1	75174	75175	252601052	22287	252578765	22286	252503591	0.018393	Other	0	None
pfam08659	KR	0.150553	0.19164	1	75257	75258	252601052	22287	252578765	22286	252503508	0.0184039	Other	0	None
pfam00771	FHIPEP	0	0.19164	0	53789	53789	252601052	22287	252578765	22287	252524976	0.0183129	Other	0	None
pfam00815	Histidinol_dh	0	0.19164	0	54039	54039	252601052	22287	252578765	22287	252524726	0.018433	Other	0	None
pfam02563	Poly_export	0	0.19164	0	53803	53803	252601052	22287	252578765	22287	252524962	0.0183193	Other	0	None
pfam02567	PhzC-PhzF	0	0.19164	0	53904	53904	252601052	22287	252578765	22287	252524861	0.0183667	Other	0	None
pfam02682	AHS1	0	0.19164	0	54014	54014	252601052	22287	252578765	22287	252524751	0.0184204	Other	0	None
pfam03709	OKR_DC_1_N	0	0.19164	0	54014	54014	252601052	22287	252578765	22287	252524751	0.0184204	Other	0	None
pfam12792	CSS-motif	0	0.19164	0	53671	53671	252601052	22287	252578765	22287	252525094	0.0182602	Other	0	None
pfam16198	TruB_C_2	0	0.19164	0	53903	53903	252601052	22287	252578765	22287	252524862	0.0183662	Other	0	None
pfam02219	MTHFR	0	0.191971	0	54156	54156	252601052	22287	252578765	22287	252524609	0.0184932	Other	0	None
pfam10458	Val_tRNA-synt_C	0	0.191971	0	54162	54162	252601052	22287	252578765	22287	252524603	0.0184964	Other	0	None
pfam00230	MIP	0.148818	0.192618	1	76134	76135	252601052	22287	252578765	22286	252502631	0.0185755	Other	0	None
pfam06463	Mob_synth_C	0	0.192618	0	54335	54335	252601052	22287	252578765	22287	252524430	0.0185904	Other	0	None
pfam02203	TarH	0	0.192634	0	54366	54366	252601052	22287	252578765	22287	252524399	0.0186078	Other	0	None
pfam01782	RimM	0	0.192968	0	54450	54450	252601052	22287	252578765	22287	252524315	0.0186559	Other	0	None
pfam02576	DUF150	0	0.193199	0	54515	54515	252601052	22287	252578765	22287	252524250	0.0186941	Other	0	None
pfam00464	SHMT	0.147891	0.19322	1	76611	76612	252601052	22287	252578765	22286	252502154	0.0187121	Other	0	None
pfam07944	Glyco_hydro_127	3.32496	0.193335	5	17045	17050	252601052	22287	252578765	22282	252561720	0.0187709	Other	1	Cloud
pfam02626	AHS2	0	0.193335	0	54620	54620	252601052	22287	252578765	22287	252524145	0.0187574	Other	0	None
pfam04172	LrgB	0	0.193335	0	54638	54638	252601052	22287	252578765	22287	252524127	0.0187685	Other	0	None
pfam00176	SNF2_N	0.146772	0.194287	1	77195	77196	252601052	22287	252578765	22286	252501570	0.0189209	Other	0	None
pfam02410	RsfS	0	0.194287	0	54875	54875	252601052	22287	252578765	22287	252523890	0.0189199	Other	0	None
pfam02565	RecO_C	0	0.194287	0	54827	54827	252601052	22287	252578765	22287	252523938	0.0188884	Other	0	None
pfam06723	MreB_Mbl	0	0.194287	0	54886	54886	252601052	22287	252578765	22287	252523879	0.0189272	Other	0	None
pfam01212	Beta_elim_lyase	0	0.194877	0	54995	54995	252601052	22287	252578765	22287	252523770	0.0190006	Other	0	None
pfam02222	ATP-grasp	0.146273	0.194937	1	77458	77459	252601052	22287	252578765	22286	252501307	0.0190299	Other	0	None
pfam03606	DcuC	0	0.194937	0	55050	55050	252601052	22287	252578765	22287	252523715	0.0190385	Other	0	None
pfam00781	DAGK_cat	0.145759	0.195943	1	77731	77732	252601052	22287	252578765	22286	252501034	0.019153	Other	0	None
pfam02348	CTP_transf_3	0	0.196308	0	55282	55282	252601052	22287	252578765	22287	252523483	0.0192047	Other	0	None
pfam05621	TniB	5.36067	0.196712	3	6343	6346	252601052	22287	252578765	22284	252572422	0.0193327	Other	2	Cloud
pfam01402	RHH_1	0.145229	0.196712	1	78015	78016	252601052	22287	252578765	22286	252500750	0.0192916	Other	0	None
pfam01192	RNA_pol_Rpb6	0	0.196712	0	55525	55525	252601052	22287	252578765	22287	252523240	0.0193898	Other	0	None
pfam01256	Carb_kinase	0	0.196712	0	55506	55506	252601052	22287	252578765	22287	252523259	0.0193749	Other	0	None
pfam02224	Cytidylate_kin	0	0.196712	0	55451	55451	252601052	22287	252578765	22287	252523314	0.0193323	Other	0	None
pfam02734	Dak2	0	0.196712	0	55497	55497	252601052	22287	252578765	22287	252523268	0.0193679	Other	0	None
pfam03726	PNPase	0	0.196712	0	55470	55470	252601052	22287	252578765	22287	252523295	0.0193469	Other	0	None
pfam07499	RuvA_C	0	0.196712	0	55482	55482	252601052	22287	252578765	22287	252523283	0.0193563	Other	0	None
pfam11967	RecO_N	0	0.196712	0	55506	55506	252601052	22287	252578765	22287	252523259	0.0193749	Other	0	None
pfam02863	Arg_repressor_C	0	0.196988	0	55580	55580	252601052	22287	252578765	22287	252523185	0.0194333	Other	0	None
pfam00570	HRDC	0.144521	0.19729	1	78397	78398	252601052	22287	252578765	22286	252500368	0.0194954	Other	0	None
pfam07498	Rho_N	0	0.19729	0	55639	55639	252601052	22287	252578765	22287	252523126	0.0194805	Other	0	None
pfam15637	Tox-HNH-HHH	49.2761	0.204005	1	230	231	252601052	22287	252578765	22286	252578535	0.0201757	Toxin - unknown target	1	Cloud
pfam06964	Alpha-L-AF_C	3.86745	0.213977	4	11723	11727	252601052	22287	252578765	22283	252567042	0.0211796	Other	1	Cloud
pfam14441	OTT_1508_deam	46.8327	0.214133	1	242	243	252601052	22287	252578765	22286	252578523	0.0212126	Other	1	Cloud
pfam05345	He_PIG	3.86152	0.214674	4	11741	11745	252601052	22287	252578765	22283	252567024	0.0212839	Other	1	Cloud
pfam01556	DnaJ_C	0.24585	0.220393	2	92169	92171	252601052	22287	252578765	22285	252486596	0.021869	Other	0	None
pfam13328	HD_4	0.244336	0.22061	2	92740	92742	252601052	22287	252578765	22285	252486025	0.0219086	Other	0	None
pfam12705	PDDEXK_1	0.240757	0.223058	2	94118	94120	252601052	22287	252578765	22285	252484647	0.0221701	Other	0	None
pfam01348	Intron_maturas2	8.78598	0.224361	2	2580	2582	252601052	22287	252578765	22285	252576185	0.022318	Other	2	Cloud
pfam01297	ZnuA	0.23718	0.227857	2	95537	95539	252601052	22287	252578765	22285	252483228	0.0226846	Other	0	None
pfam00553	CBM_2	3.14121	0.233335	5	18042	18047	252601052	22287	252578765	22282	252560723	0.023249	Other	3	Cloud
pfam00094	VWD	42.132	0.235882	1	269	270	252601052	22287	252578765	22286	252578496	0.0235416	Eukaryotic domain	1	Cloud
pfam10463	Peptidase_U49	42.132	0.235882	1	269	270	252601052	22287	252578765	22286	252578496	0.0235416	Antibacterial toxin	1	Cloud
pfam00128	Alpha-amylase	0.5712	0.243258	15	297460	297475	252601052	22287	252578765	22272	252281305	0.0242978	Other	0	None
pfam07494	Reg_prop	2.72956	0.248517	6	24916	24922	252601052	22287	252578765	22281	252553849	0.0248435	Other	1	Cloud
pfam00078	RVT_1	2.07555	0.249877	11	60078	60089	252601052	22287	252578765	22276	252518687	0.0250001	Other	3	Cloud
pfam16330	MukB_hinge	3.65305	0.253588	4	12411	12415	252601052	22287	252578765	22283	252566354	0.0253921	Other	1	Cloud
pfam07924	NuiA	38.4187	0.254588	1	295	296	252601052	22287	252578765	22286	252578470	0.0257791	Toxin - unknown target	1	Cloud
pfam12105	SpoU_methylas_C	3.63985	0.254588	4	12456	12460	252601052	22287	252578765	22283	252566309	0.0256839	Other	1	Cloud
pfam04288	MukE	3.6123	0.254588	4	12551	12555	252601052	22287	252578765	22283	252566214	0.0263066	Other	1	Cloud
pfam04310	MukB	3.60942	0.254588	4	12561	12565	252601052	22287	252578765	22283	252566204	0.0263726	Other	1	Cloud
pfam05960	DUF885	3.03489	0.254588	5	18674	18679	252601052	22287	252578765	22282	252560091	0.0264161	Other	1	Cloud
pfam01656	CbiA	0.486007	0.254588	9	209778	209787	252601052	22287	252578765	22278	252368987	0.0259892	Other	0	None
pfam01070	FMN_dh	0.162166	0.254588	1	69869	69870	252601052	22287	252578765	22286	252508896	0.0258775	Other	0	None
pfam03120	DNA_ligase_OB	0.161793	0.254588	1	70030	70031	252601052	22287	252578765	22286	252508735	0.0258835	Other	0	None
pfam13738	Pyr_redox_3	0.161133	0.254588	1	70317	70318	252601052	22287	252578765	22286	252508448	0.0259058	Other	0	None
pfam04072	LCM	0.160019	0.254588	1	70806	70807	252601052	22287	252578765	22286	252507959	0.0259783	Other	0	None
pfam13538	UvrD_C_2	0.159636	0.254588	1	70976	70977	252601052	22287	252578765	22286	252507789	0.0260137	Other	0	None
pfam05222	AlaDh_PNT_N	0.159344	0.254588	1	71106	71107	252601052	22287	252578765	22286	252507659	0.0260443	Other	0	None
pfam00939	Na_sulph_symp	0.158147	0.254588	1	71644	71645	252601052	22287	252578765	22286	252507121	0.0262034	Other	0	None
pfam01653	DNA_ligase_aden	0.15747	0.254588	1	71952	71953	252601052	22287	252578765	22286	252506813	0.0263181	Other	0	None
pfam00188	CAP	0	0.254588	0	47906	47906	252601052	22287	252578765	22287	252530859	0.0261631	Other	0	None
pfam00639	Rotamase	0	0.254588	0	47684	47684	252601052	22287	252578765	22287	252531081	0.0261165	Other	0	None
pfam00816	Histone_HNS	0	0.254588	0	48622	48622	252601052	22287	252578765	22287	252530143	0.0264029	Other	0	None
pfam01119	DNA_mis_repair	0	0.254588	0	47048	47048	252601052	22287	252578765	22287	252531717	0.0260555	Other	0	None
pfam01242	PTPS	0	0.254588	0	47750	47750	252601052	22287	252578765	22287	252531015	0.026129	Other	0	None
pfam01313	Bac_export_3	0	0.254588	0	48651	48651	252601052	22287	252578765	22287	252530114	0.0264155	Other	0	None
pfam01346	FKBP_N	0	0.254588	0	47068	47068	252601052	22287	252578765	22287	252531697	0.0260557	Other	0	None
pfam01514	YscJ_FliF	0	0.254588	0	48291	48291	252601052	22287	252578765	22287	252530474	0.0262751	Other	0	None
pfam01624	MutS_I	0	0.254588	0	48410	48410	252601052	22287	252578765	22287	252530355	0.0263177	Other	0	None
pfam01741	MscL	0	0.254588	0	47754	47754	252601052	22287	252578765	22287	252531011	0.0261298	Other	0	None
pfam02036	SCP2	0	0.254588	0	47440	47440	252601052	22287	252578765	22287	252531325	0.0260803	Other	0	None
pfam02491	SHS2_FTSA	0	0.254588	0	48012	48012	252601052	22287	252578765	22287	252530753	0.0261901	Other	0	None
pfam02569	Pantoate_ligase	0	0.254588	0	48462	48462	252601052	22287	252578765	22287	252530303	0.0263375	Other	0	None
pfam02580	Tyr_Deacylase	0	0.254588	0	48099	48099	252601052	22287	252578765	22287	252530666	0.0262144	Other	0	None
pfam02660	G3P_acyltransf	0	0.254588	0	47478	47478	252601052	22287	252578765	22287	252531287	0.0260849	Other	0	None
pfam02749	QRPTase_N	0	0.254588	0	47096	47096	252601052	22287	252578765	22287	252531669	0.0260563	Other	0	None
pfam03006	HlyIII	0	0.254588	0	47273	47273	252601052	22287	252578765	22287	252531492	0.0260647	Other	0	None
pfam03441	FAD_binding_7	0	0.254588	0	47537	47537	252601052	22287	252578765	22287	252531228	0.0260928	Other	0	None
pfam03668	ATP_bind_2	0	0.254588	0	47686	47686	252601052	22287	252578765	22287	252531079	0.0261169	Other	0	None
pfam03900	Porphobil_deamC	0	0.254588	0	48515	48515	252601052	22287	252578765	22287	252530250	0.0263584	Other	0	None
pfam03979	Sigma70_r1_1	0	0.254588	0	47129	47129	252601052	22287	252578765	22287	252531636	0.0260572	Other	0	None
pfam04085	MreC	0	0.254588	0	48177	48177	252601052	22287	252578765	22287	252530588	0.0262379	Other	0	None
pfam04261	Dyp_perox	0	0.254588	0	48739	48739	252601052	22287	252578765	22287	252530026	0.026455	Other	0	None
pfam04321	RmlD_sub_bind	0	0.254588	0	48706	48706	252601052	22287	252578765	22287	252530059	0.0264399	Other	0	None
pfam04464	Glyphos_transf	0	0.254588	0	48015	48015	252601052	22287	252578765	22287	252530750	0.0261909	Other	0	None
pfam04898	Glu_syn_central	0	0.254588	0	48343	48343	252601052	22287	252578765	22287	252530422	0.0262933	Other	0	None
pfam05188	MutS_II	0	0.254588	0	47205	47205	252601052	22287	252578765	22287	252531560	0.0260605	Other	0	None
pfam05190	MutS_IV	0	0.254588	0	47512	47512	252601052	22287	252578765	22287	252531253	0.0260894	Other	0	None
pfam07885	Ion_trans_2	0	0.254588	0	47287	47287	252601052	22287	252578765	22287	252531478	0.0260658	Other	0	None
pfam12846	AAA_10	0	0.254588	0	48532	48532	252601052	22287	252578765	22287	252530233	0.0263652	Other	0	None
pfam13527	Acetyltransf_9	0	0.254588	0	48010	48010	252601052	22287	252578765	22287	252530755	0.0261895	Other	0	None
pfam13807	GNVR	0	0.254588	0	47848	47848	252601052	22287	252578765	22287	252530917	0.0261497	Other	0	None
pfam01351	RNase_HII	0.156444	0.254794	1	72424	72425	252601052	22287	252578765	22286	252506341	0.0265273	Other	0	None
pfam00310	GATase_2	0	0.254794	0	48954	48954	252601052	22287	252578765	22287	252529811	0.0265602	Other	0	None
pfam01311	Bac_export_1	0	0.254794	0	48833	48833	252601052	22287	252578765	22287	252529932	0.0264995	Other	0	None
pfam02719	Polysacc_synt_2	0	0.254794	0	48954	48954	252601052	22287	252578765	22287	252529811	0.0265602	Other	0	None
pfam03703	bPH_2	0	0.254906	0	49016	49016	252601052	22287	252578765	22287	252529749	0.0265928	Other	0	None
pfam00813	FliP	0	0.255629	0	49200	49200	252601052	22287	252578765	22287	252529565	0.0266957	Other	0	None
pfam02391	MoaE	0	0.255629	0	49225	49225	252601052	22287	252578765	22287	252529540	0.0267103	Other	0	None
pfam02866	Ldh_1_C	0.155368	0.256223	1	72925	72926	252601052	22287	252578765	22286	252505840	0.0267934	Other	0	None
pfam03968	OstA	0	0.256334	0	49446	49446	252601052	22287	252578765	22287	252529319	0.0268472	Other	0	None
pfam13932	GIDA_assoc	0	0.256334	0	49425	49425	252601052	22287	252578765	22287	252529340	0.0268336	Other	0	None
pfam00656	Peptidase_C14	3.01969	0.256665	5	18768	18773	252601052	22287	252578765	22282	252559997	0.0269094	Other	4	Shell
pfam01292	Ni_hydr_CYTB	0.154831	0.256665	1	73178	73179	252601052	22287	252578765	22286	252505587	0.0269452	Other	0	None
pfam03448	MgtE_N	0	0.256665	0	49586	49586	252601052	22287	252578765	22287	252529179	0.0269406	Other	0	None
pfam05192	MutS_III	0	0.256904	0	49659	49659	252601052	22287	252578765	22287	252529106	0.0269914	Other	0	None
pfam00443	UCH	36.5597	0.256933	1	310	311	252601052	22287	252578765	22286	252578455	0.0270677	Other	1	Cloud
pfam13581	HATPase_c_2	1.85404	0.256933	14	85601	85615	252601052	22287	252578765	22273	252493164	0.0271748	Other	3	Cloud
pfam05977	MFS_3	0.154538	0.256933	1	73317	73318	252601052	22287	252578765	22286	252505448	0.0270335	Other	0	None
pfam00056	Ldh_1_N	0.154148	0.256933	1	73502	73503	252601052	22287	252578765	22286	252505263	0.0271565	Other	0	None
pfam00475	IGPD	0	0.256933	0	49803	49803	252601052	22287	252578765	22287	252528962	0.0270957	Other	0	None
pfam00762	Ferrochelatase	0	0.256933	0	49920	49920	252601052	22287	252578765	22287	252528845	0.0271845	Other	0	None
pfam01469	Pentapeptide_2	0	0.256933	0	49904	49904	252601052	22287	252578765	22287	252528861	0.0271721	Other	0	None
pfam02900	LigB	0	0.256933	0	49876	49876	252601052	22287	252578765	22287	252528889	0.0271507	Other	0	None
pfam13710	ACT_5	0	0.256933	0	49846	49846	252601052	22287	252578765	22287	252528919	0.0271279	Other	0	None
pfam00398	RrnaAD	0.153943	0.256954	1	73600	73601	252601052	22287	252578765	22286	252505165	0.0272241	Other	0	None
pfam01262	AlaDh_PNT_C	0.153928	0.256954	1	73607	73608	252601052	22287	252578765	22286	252505158	0.0272291	Other	0	None
pfam13354	Beta-lactamase2	0	0.25726	0	50044	50044	252601052	22287	252578765	22287	252528721	0.0272826	Other	0	None
pfam09199	SSL_OB	0	0.258334	0	50207	50207	252601052	22287	252578765	22287	252528558	0.0274177	Other	0	None
pfam01379	Porphobil_deam	0	0.25836	0	50235	50235	252601052	22287	252578765	22287	252528530	0.0274417	Other	0	None
pfam00872	Transposase_mut	1.78827	0.258658	16	101431	101447	252601052	22287	252578765	22271	252477334	0.0275397	Other	5	Shell
pfam00149	Metallophos	0.615059	0.258658	20	368311	368331	252601052	22287	252578765	22267	252210454	0.0275585	Other	0	None
pfam01645	Glu_synthase	0.153057	0.258658	1	74026	74027	252601052	22287	252578765	22286	252504739	0.0275386	Other	0	None
pfam12974	Phosphonate-bd	0	0.258658	0	50309	50309	252601052	22287	252578765	22287	252528456	0.0275059	Other	0	None
pfam02308	MgtC	0	0.258679	0	50407	50407	252601052	22287	252578765	22287	252528358	0.0275932	Other	0	None
pfam02578	Cu-oxidase_4	0	0.258679	0	50418	50418	252601052	22287	252578765	22287	252528347	0.0276032	Other	0	None
pfam00902	TatC	0	0.258804	0	50456	50456	252601052	22287	252578765	22287	252528309	0.0276378	Other	0	None
pfam13676	TIR_2	2.9948	0.259096	5	18924	18929	252601052	22287	252578765	22282	252559841	0.0277411	Other	3	Cloud
pfam07007	DUF1311	2.26916	0.259096	8	39963	39971	252601052	22287	252578765	22279	252538802	0.0277628	Other	1	Cloud
pfam01729	QRPTase_C	0	0.259096	0	50603	50603	252601052	22287	252578765	22287	252528162	0.0277755	Other	0	None
pfam01928	CYTH	0	0.259096	0	50534	50534	252601052	22287	252578765	22287	252528231	0.0277102	Other	0	None
pfam13484	Fer4_16	0	0.259096	0	50562	50562	252601052	22287	252578765	22287	252528203	0.0277365	Other	0	None
pfam09365	DUF2461	4.65025	0.259249	3	7312	7315	252601052	22287	252578765	22284	252571453	0.027829	Other	1	Cloud
pfam00444	Ribosomal_L36	0	0.259249	0	50676	50676	252601052	22287	252578765	22287	252528089	0.027846	Other	0	None
pfam05532	CsbD	0	0.259249	0	50686	50686	252601052	22287	252578765	22287	252528079	0.0278558	Other	0	None
pfam13292	DXP_synthase_N	0	0.259453	0	50730	50730	252601052	22287	252578765	22287	252528035	0.0278991	Other	0	None
pfam00490	ALAD	0	0.259471	0	50796	50796	252601052	22287	252578765	22287	252527969	0.027965	Other	0	None
pfam06480	FtsH_ext	0	0.259471	0	50778	50778	252601052	22287	252578765	22287	252527987	0.0279469	Other	0	None
pfam08478	POTRA_1	0	0.259471	0	50788	50788	252601052	22287	252578765	22287	252527977	0.027957	Other	0	None
pfam01967	MoaC	0	0.259602	0	50831	50831	252601052	22287	252578765	22287	252527934	0.0280005	Other	0	None
pfam02631	RecX	0	0.259773	0	50870	50870	252601052	22287	252578765	22287	252527895	0.0280403	Other	0	None
pfam13808	DDE_Tnp_1_assoc	2.65113	0.259774	6	25653	25659	252601052	22287	252578765	22281	252553112	0.0280617	Other	2	Cloud
pfam00825	Ribonuclease_P	0	0.259972	0	50932	50932	252601052	22287	252578765	22287	252527833	0.0281045	Other	0	None
pfam02325	YGGT	0	0.260221	0	50978	50978	252601052	22287	252578765	22287	252527787	0.0281529	Other	0	None
pfam00282	Pyridoxal_deC	0	0.260984	0	51085	51085	252601052	22287	252578765	22287	252527680	0.0282674	Other	0	None
pfam02548	Pantoate_transf	0	0.260984	0	51095	51095	252601052	22287	252578765	22287	252527670	0.0282782	Other	0	None
pfam14568	SUKH_6	4.6124	0.262005	3	7372	7375	252601052	22287	252578765	22284	252571393	0.0284104	Other	2	Cloud
pfam04917	Shufflon_N	4.58133	0.266316	3	7422	7425	252601052	22287	252578765	22284	252571343	0.0288998	Other	1	Cloud
pfam00089	Trypsin	2.1882	0.268226	10	51804	51814	252601052	22287	252578765	22277	252526961	0.0291291	Other	2	Cloud
pfam10908	DUF2778	4.56166	0.268816	3	7454	7457	252601052	22287	252578765	22284	252571311	0.0292153	Other	1	Cloud
pfam15540	Ntox47	33.1389	0.274089	1	342	343	252601052	22287	252578765	22286	252578423	0.0298109	Toxin - unknown target	1	Cloud
pfam07238	PilZ	0.254885	0.27803	2	88903	88905	252601052	22287	252578765	22285	252489862	0.0302623	Other	0	None
pfam01627	Hpt	0.434115	0.27954	6	156581	156587	252601052	22287	252578765	22281	252422184	0.0304507	Other	0	None
pfam08545	ACP_syn_III	0.252978	0.27954	2	89573	89575	252601052	22287	252578765	22285	252489192	0.0304728	Other	0	None
pfam13957	YafO_toxin	7.40777	0.279751	2	3060	3062	252601052	22287	252578765	22285	252575705	0.0305336	Other	1	Cloud
pfam01841	Transglut_core	0.252471	0.279751	2	89753	89755	252601052	22287	252578765	22285	252489012	0.0305417	Other	0	None
pfam13641	Glyco_tranf_2_3	0.252291	0.279776	2	89817	89819	252601052	22287	252578765	22285	252488948	0.0305674	Other	0	None
pfam13276	HTH_21	0.431413	0.279882	6	157561	157567	252601052	22287	252578765	22281	252421204	0.030602	Other	0	None
pfam08447	PAS_3	1.57957	0.283365	25	179442	179467	252601052	22287	252578765	22262	252399323	0.0310061	Other	3	Cloud
pfam02397	Bac_transf	0.248012	0.28668	2	91366	91368	252601052	22287	252578765	22285	252487399	0.0313924	Other	0	None
pfam00011	HSP20	0.247543	0.287525	2	91539	91541	252601052	22287	252578765	22285	252487226	0.0315087	Other	0	None
pfam17168	DUF5127	31.136	0.288985	1	364	365	252601052	22287	252578765	22286	252578401	0.0316924	Other	1	Cloud
pfam00144	Beta-lactamase	0.498653	0.298256	9	204462	204471	252601052	22287	252578765	22278	252374303	0.0327337	Other	0	None
pfam04218	CENP-B_N	28.6199	0.31341	1	396	397	252601052	22287	252578765	22286	252578369	0.0344225	Other	1	Cloud
pfam07217	Het-C	28.4048	0.3155	1	399	400	252601052	22287	252578765	22286	252578366	0.034678	Eukaryotic domain	1	Cloud
pfam07461	NADase_NGA	28.2631	0.316813	1	401	402	252601052	22287	252578765	22286	252578364	0.0348484	Toxin - unknown target	1	Cloud
pfam00186	DHFR_1	2.04891	0.320756	10	55325	55335	252601052	22287	252578765	22277	252523440	0.0353085	Other	1	Cloud
pfam00376	MerR	0.171957	0.331582	1	65892	65893	252601052	22287	252578765	22286	252512873	0.0365274	Other	0	None
pfam13420	Acetyltransf_4	0.169107	0.334315	1	67002	67003	252601052	22287	252578765	22286	252511763	0.036856	Other	0	None
pfam00239	Resolvase	0.472164	0.335816	7	167957	167964	252601052	22287	252578765	22280	252410808	0.0370767	Other	0	None
pfam03459	TOBE	0.168096	0.335816	1	67405	67406	252601052	22287	252578765	22286	252511360	0.0370497	Other	0	None
pfam12412	DUF3667	6.64743	0.33632	2	3410	3412	252601052	22287	252578765	22285	252575355	0.03716	Other	1	Cloud
pfam03050	DDE_Tnp_IS66	0.167077	0.337226	1	67816	67817	252601052	22287	252578765	22286	252510949	0.0372879	Other	0	None
pfam00932	LTD	2.73638	0.339495	5	20711	20716	252601052	22287	252578765	22282	252558054	0.038435	Other	3	Cloud
pfam01406	tRNA-synt_1e	0.164624	0.339495	1	68826	68827	252601052	22287	252578765	22286	252509939	0.0380472	Other	0	None
pfam12826	HHH_2	0.164505	0.339495	1	68876	68877	252601052	22287	252578765	22286	252509889	0.0380912	Other	0	None
pfam13604	AAA_30	0.163857	0.339495	1	69148	69149	252601052	22287	252578765	22286	252509617	0.0383412	Other	0	None
pfam00745	GlutR_dimer	0	0.339495	0	43293	43293	252601052	22287	252578765	22287	252535472	0.0383752	Other	0	None
pfam00875	DNA_photolyase	0	0.339495	0	43299	43299	252601052	22287	252578765	22287	252535466	0.0383766	Other	0	None
pfam01068	DNA_ligase_A_M	0	0.339495	0	43734	43734	252601052	22287	252578765	22287	252535031	0.0385176	Other	0	None
pfam01106	NifU	0	0.339495	0	43644	43644	252601052	22287	252578765	22287	252535121	0.0384825	Other	0	None
pfam01430	HSP33	0	0.339495	0	42941	42941	252601052	22287	252578765	22287	252535824	0.0383146	Other	0	None
pfam01769	MgtE	0	0.339495	0	43173	43173	252601052	22287	252578765	22287	252535592	0.0383492	Other	0	None
pfam01933	UPF0052	0	0.339495	0	43926	43926	252601052	22287	252578765	22287	252534839	0.0386027	Other	0	None
pfam01977	UbiD	0	0.339495	0	43959	43959	252601052	22287	252578765	22287	252534806	0.0386187	Other	0	None
pfam02021	UPF0102	0	0.339495	0	43040	43040	252601052	22287	252578765	22287	252535725	0.0383269	Other	0	None
pfam02388	FemAB	0	0.339495	0	44031	44031	252601052	22287	252578765	22287	252534734	0.0386551	Other	0	None
pfam02467	Whib	0	0.339495	0	43730	43730	252601052	22287	252578765	22287	252535035	0.038516	Other	0	None
pfam02542	YgbB	0	0.339495	0	43815	43815	252601052	22287	252578765	22287	252534950	0.0385518	Other	0	None
pfam02589	DUF162	0	0.339495	0	43699	43699	252601052	22287	252578765	22287	252535066	0.0385036	Other	0	None
pfam02600	DsbB	0	0.339495	0	43463	43463	252601052	22287	252578765	22287	252535302	0.0384213	Other	0	None
pfam02670	DXP_reductoisom	0	0.339495	0	43101	43101	252601052	22287	252578765	22287	252535664	0.0383362	Other	0	None
pfam03799	FtsQ	0	0.339495	0	43460	43460	252601052	22287	252578765	22287	252535305	0.0384204	Other	0	None
pfam03824	NicO	0	0.339495	0	43364	43364	252601052	22287	252578765	22287	252535401	0.0383931	Other	0	None
pfam03861	ANTAR	0	0.339495	0	43335	43335	252601052	22287	252578765	22287	252535430	0.0383855	Other	0	None
pfam04536	TPM_phosphatase	0	0.339495	0	43919	43919	252601052	22287	252578765	22287	252534846	0.0385994	Other	0	None
pfam05164	ZapA	0	0.339495	0	43251	43251	252601052	22287	252578765	22287	252535514	0.0383655	Other	0	None
pfam05930	Phage_AlpA	0	0.339495	0	43073	43073	252601052	22287	252578765	22287	252535692	0.0383318	Other	0	None
pfam06026	Rib_5-P_isom_A	0	0.339495	0	42948	42948	252601052	22287	252578765	22287	252535817	0.0383153	Other	0	None
pfam06508	QueC	0	0.339495	0	43354	43354	252601052	22287	252578765	22287	252535411	0.0383905	Other	0	None
pfam07664	FeoB_C	0	0.339495	0	43079	43079	252601052	22287	252578765	22287	252535686	0.0383327	Other	0	None
pfam07694	5TM-5TMR_LYT	0	0.339495	0	43295	43295	252601052	22287	252578765	22287	252535470	0.0383757	Other	0	None
pfam08436	DXP_redisom_C	0	0.339495	0	42940	42940	252601052	22287	252578765	22287	252535825	0.0383145	Other	0	None
pfam09371	Tex_N	0	0.339495	0	43980	43980	252601052	22287	252578765	22287	252534785	0.0386291	Other	0	None
pfam10369	ALS_ss_C	0	0.339495	0	43539	43539	252601052	22287	252578765	22287	252535226	0.0384456	Other	0	None
pfam10397	ADSL_C	0	0.339495	0	43212	43212	252601052	22287	252578765	22287	252535553	0.038357	Other	0	None
pfam12821	ThrE_2	0	0.339495	0	43007	43007	252601052	22287	252578765	22287	252535758	0.0383223	Other	0	None
pfam13090	PP_kinase_C	0	0.339495	0	42852	42852	252601052	22287	252578765	22287	252535913	0.0383067	Other	0	None
pfam13245	AAA_19	0	0.339495	0	42730	42730	252601052	22287	252578765	22287	252536035	0.0383009	Other	0	None
pfam13288	DXPR_C	0	0.339495	0	42978	42978	252601052	22287	252578765	22287	252535787	0.0383187	Other	0	None
pfam13335	Mg_chelatase_C	0	0.339495	0	43276	43276	252601052	22287	252578765	22287	252535489	0.0383711	Other	0	None
pfam16658	RF3_C	0	0.339495	0	43226	43226	252601052	22287	252578765	22287	252535539	0.03836	Other	0	None
pfam16870	OxoGdeHyase_C	0	0.339495	0	43541	43541	252601052	22287	252578765	22287	252535224	0.0384462	Other	0	None
pfam02421	FeoB_N	0	0.339856	0	44158	44158	252601052	22287	252578765	22287	252534607	0.0387241	Other	0	None
pfam06738	ThrE	0	0.34046	0	44364	44364	252601052	22287	252578765	22287	252534401	0.0388489	Other	0	None
pfam16921	Tex_YqgF	0	0.34046	0	44333	44333	252601052	22287	252578765	22287	252534432	0.0388291	Other	0	None
pfam14322	SusD-like_3	1.99394	0.341009	10	56850	56860	252601052	22287	252578765	22277	252521915	0.0390378	Other	1	Cloud
pfam00468	Ribosomal_L34	0	0.341009	0	44578	44578	252601052	22287	252578765	22287	252534187	0.0389956	Other	0	None
pfam01564	Spermine_synth	0	0.341009	0	44654	44654	252601052	22287	252578765	22287	252534111	0.0390518	Other	0	None
pfam02381	MraZ	0	0.341009	0	44650	44650	252601052	22287	252578765	22287	252534115	0.0390488	Other	0	None
pfam04074	DUF386	0	0.341009	0	44644	44644	252601052	22287	252578765	22287	252534121	0.0390442	Other	0	None
pfam01238	PMI_typeI	0	0.341487	0	44790	44790	252601052	22287	252578765	22287	252533975	0.0391578	Other	0	None
pfam04551	GcpE	0	0.341487	0	44796	44796	252601052	22287	252578765	22287	252533969	0.0391626	Other	0	None
pfam10934	DUF2634	6.4397	0.341739	2	3520	3522	252601052	22287	252578765	22285	252575245	0.0393462	Other	2	Cloud
pfam07689	KaiB	6.43604	0.341739	2	3522	3524	252601052	22287	252578765	22285	252575243	0.0393865	Other	2	Cloud
pfam00773	RNB	1.9402	0.341739	12	70112	70124	252601052	22287	252578765	22275	252508653	0.0393844	Other	1	Cloud
pfam01219	DAGK_prokar	0	0.341739	0	44920	44920	252601052	22287	252578765	22287	252533845	0.0392656	Other	0	None
pfam02637	GatB_Yqey	0	0.341739	0	45027	45027	252601052	22287	252578765	22287	252533738	0.0393591	Other	0	None
pfam04313	HSDR_N	0	0.341739	0	45068	45068	252601052	22287	252578765	22287	252533697	0.0393961	Other	0	None
pfam13241	NAD_binding_7	0	0.341739	0	44942	44942	252601052	22287	252578765	22287	252533823	0.0392845	Other	0	None
pfam13483	Lactamase_B_3	0	0.341739	0	45090	45090	252601052	22287	252578765	22287	252533675	0.0394162	Other	0	None
pfam02627	CMD	0.445001	0.342795	6	152753	152759	252601052	22287	252578765	22281	252426012	0.0395663	Other	0	None
pfam01205	UPF0029	0	0.34307	0	45309	45309	252601052	22287	252578765	22287	252533456	0.0396262	Other	0	None
pfam01923	Cob_adeno_trans	0	0.343359	0	45370	45370	252601052	22287	252578765	22287	252533395	0.0396879	Other	0	None
pfam05201	GlutR_N	0	0.343633	0	45428	45428	252601052	22287	252578765	22287	252533337	0.0397478	Other	0	None
pfam04355	SmpA_OmlA	0	0.344627	0	45562	45562	252601052	22287	252578765	22287	252533203	0.0398911	Other	0	None
pfam02934	GatB_N	0	0.344994	0	45626	45626	252601052	22287	252578765	22287	252533139	0.0399619	Other	0	None
pfam11535	Calci_bind_CcbP	24.4784	0.345631	1	463	464	252601052	22287	252578765	22286	252578302	0.0401138	Other	1	Cloud
pfam08668	HDOD	0	0.345631	0	45765	45765	252601052	22287	252578765	22287	252533000	0.0401209	Other	0	None
pfam13722	CstA_5TM	0	0.345631	0	45728	45728	252601052	22287	252578765	22287	252533037	0.0400779	Other	0	None
pfam01957	NfeD	0	0.34571	0	45797	45797	252601052	22287	252578765	22287	252532968	0.0401586	Other	0	None
pfam04860	Phage_portal	0	0.345814	0	45831	45831	252601052	22287	252578765	22287	252532934	0.040199	Other	0	None
pfam04657	DMT_YdcZ	0	0.347416	0	46006	46006	252601052	22287	252578765	22287	252532759	0.0404138	Other	0	None
pfam02086	MethyltransfD12	0	0.348684	0	46143	46143	252601052	22287	252578765	22287	252532622	0.04059	Other	0	None
pfam02504	FA_synthesis	0	0.350021	0	46281	46281	252601052	22287	252578765	22287	252532484	0.0407744	Other	0	None
pfam00697	PRAI	0	0.350767	0	46365	46365	252601052	22287	252578765	22287	252532400	0.0408901	Other	0	None
pfam12256	TcdB_toxin_midN	6.30009	0.350822	2	3598	3600	252601052	22287	252578765	22285	252575167	0.0409254	Anti-eukaryotic toxin	2	Cloud
pfam11638	DnaA_N	0	0.35091	0	46418	46418	252601052	22287	252578765	22287	252532347	0.0409645	Other	0	None
pfam05598	DUF772	0.27395	0.352505	2	82718	82720	252601052	22287	252578765	22285	252496047	0.0412104	Other	0	None
pfam01555	N6_N4_Mtase	0.271654	0.352505	2	83417	83419	252601052	22287	252578765	22285	252495348	0.0412675	Other	0	None
pfam01258	zf-dskA_traR	0.271124	0.352505	2	83580	83582	252601052	22287	252578765	22285	252495185	0.0412956	Other	0	None
pfam02590	SPOUT_MTase	0	0.352505	0	46619	46619	252601052	22287	252578765	22287	252532146	0.0412562	Other	0	None
pfam02652	Lactate_perm	0	0.352505	0	46627	46627	252601052	22287	252578765	22287	252532138	0.0412681	Other	0	None
pfam01596	Methyltransf_3	0	0.352805	0	46688	46688	252601052	22287	252578765	22287	252532077	0.0413598	Other	0	None
pfam03631	Virul_fac_BrkB	0.268977	0.353489	2	84247	84249	252601052	22287	252578765	22285	252494518	0.041469	Other	0	None
pfam01909	NTP_transf_2	0.268308	0.353701	2	84457	84459	252601052	22287	252578765	22285	252494308	0.0415429	Other	0	None
pfam07728	AAA_5	0.268232	0.353701	2	84481	84483	252601052	22287	252578765	22285	252494284	0.041552	Other	0	None
pfam02554	CstA	0	0.354616	0	46918	46918	252601052	22287	252578765	22287	252531847	0.0417178	Other	0	None
pfam03255	ACCA	0	0.354616	0	46905	46905	252601052	22287	252578765	22287	252531860	0.0416971	Other	0	None
pfam08676	MutL_C	0	0.355493	0	47000	47000	252601052	22287	252578765	22287	252531765	0.0418502	Other	0	None
pfam13505	OMP_b-brl	0.265297	0.356414	2	85415	85417	252601052	22287	252578765	22285	252493350	0.0419976	Other	0	None
pfam02678	Pirin	0.265192	0.356414	2	85449	85451	252601052	22287	252578765	22285	252493316	0.0420172	Other	0	None
pfam14436	EndoU_bacteria	6.17481	0.359619	2	3671	3673	252601052	22287	252578765	22285	252575094	0.0424247	Other	1	Cloud
pfam07980	SusD	1.95116	0.360311	10	58096	58106	252601052	22287	252578765	22277	252520669	0.0425655	Other	1	Cloud
pfam07969	Amidohydro_3	0.386178	0.360311	4	117353	117357	252601052	22287	252578765	22283	252461412	0.0425543	Other	0	None
pfam00722	Glyco_hydro_16	2.6458	0.36615	5	21420	21425	252601052	22287	252578765	22282	252557345	0.0432854	Other	3	Cloud
pfam08818	DUF1801	2.36034	0.37969	6	28813	28819	252601052	22287	252578765	22281	252549952	0.0449173	Other	2	Cloud
pfam02607	B12-binding_2	2.08142	0.38777	9	49014	49023	252601052	22287	252578765	22278	252529751	0.0459051	Other	2	Cloud
pfam04326	AlbA_2	2.59884	0.388985	5	21807	21812	252601052	22287	252578765	22282	252556958	0.0460809	Other	2	Cloud
pfam04285	DUF444	2.58686	0.395015	5	21908	21913	252601052	22287	252578765	22282	252556857	0.0468277	Other	1	Cloud
pfam15565	Imm30	20.6064	0.399745	1	550	551	252601052	22287	252578765	22286	252578215	0.0474541	Immunity protein	1	Cloud
pfam00877	NLPC_P60	0.484857	0.399745	7	163563	163570	252601052	22287	252578765	22280	252415202	0.0474233	Other	0	None
pfam13637	Ank_4	2.95685	0.408896	4	15333	15337	252601052	22287	252578765	22283	252563432	0.0485741	Other	2	Cloud
pfam13749	HATPase_c_4	2.95416	0.409723	4	15347	15351	252601052	22287	252578765	22283	252563418	0.048706	Other	1	Cloud
pfam10076	DUF2313	3.64246	0.427953	3	9335	9338	252601052	22287	252578765	22284	252569430	0.0509083	Other	3	Cloud
pfam00145	DNA_methylase	0.185729	0.431352	1	61007	61008	252601052	22287	252578765	22286	252517758	0.0513566	Other	0	None
pfam02720	DUF222	0.18511	0.431352	1	61211	61212	252601052	22287	252578765	22286	252517554	0.0513835	Other	0	None
pfam00533	BRCT	0.181795	0.434263	1	62327	62328	252601052	22287	252578765	22286	252516438	0.051772	Other	0	None
pfam13609	Porin_4	0.181634	0.434263	1	62382	62383	252601052	22287	252578765	22286	252516383	0.0518016	Other	0	None
pfam13380	CoA_binding_2	0.180924	0.43517	1	62627	62628	252601052	22287	252578765	22286	252516138	0.0519457	Other	0	None
pfam02673	BacA	0.180247	0.43618	1	62862	62863	252601052	22287	252578765	22286	252515903	0.052102	Other	0	None
pfam02502	LacAB_rpiB	0.1793	0.437982	1	63194	63195	252601052	22287	252578765	22286	252515571	0.0523534	Other	0	None
pfam03781	FGE-sulfatase	0.179034	0.43833	1	63288	63289	252601052	22287	252578765	22286	252515477	0.052431	Other	0	None
pfam00510	COX3	0.17836	0.439784	1	63527	63528	252601052	22287	252578765	22286	252515238	0.0526411	Other	0	None
pfam08335	GlnD_UR_UTase	0.178093	0.440223	1	63622	63623	252601052	22287	252578765	22286	252515143	0.0527298	Other	0	None
pfam02585	PIG-L	0.176947	0.443407	1	64034	64035	252601052	22287	252578765	22286	252514731	0.0531476	Other	0	None
pfam01433	Peptidase_M1	0.176311	0.445255	1	64265	64266	252601052	22287	252578765	22286	252514500	0.0534057	Other	0	None
pfam03553	Na_H_antiporter	0.176215	0.445288	1	64300	64301	252601052	22287	252578765	22286	252514465	0.0534463	Other	0	None
pfam05017	TMP	18.1918	0.446011	1	623	624	252601052	22287	252578765	22286	252578142	0.0535698	Other	1	Cloud
pfam01039	Carboxyl_trans	0.436875	0.446845	5	129668	129673	252601052	22287	252578765	22282	252449097	0.0537066	Other	0	None
pfam02481	DNA_processg_A	0.175337	0.447632	1	64622	64623	252601052	22287	252578765	22286	252514143	0.053838	Other	0	None
pfam00486	Trans_reg_C	1.24038	0.447847	86	786347	786433	252601052	22287	252578765	22201	251792418	0.0539007	Other	6	Shell
pfam03951	Gln-synt_N	0.174696	0.44959	1	64859	64860	252601052	22287	252578765	22286	252513906	0.0541474	Other	0	None
pfam10150	RNase_E_G	0.174459	0.450274	1	64947	64948	252601052	22287	252578765	22286	252513818	0.0542668	Other	0	None
pfam02133	Transp_cyt_pur	0.173721	0.453205	1	65223	65224	252601052	22287	252578765	22286	252513542	0.0546574	Other	0	None
pfam11429	Colicin_D	17.0172	0.461089	1	666	667	252601052	22287	252578765	22286	252578099	0.0571537	Antibacterial toxin	1	Cloud
pfam16697	Yop-YscD_cpl	3.49818	0.461089	3	9720	9723	252601052	22287	252578765	22284	252569045	0.0560876	Other	1	Cloud
pfam10576	EndIII_4Fe-2S	1.93643	0.461089	9	52683	52692	252601052	22287	252578765	22278	252526082	0.057105	Other	1	Cloud
pfam12680	SnoaL_2	0.400108	0.461089	4	113269	113273	252601052	22287	252578765	22283	252465496	0.0562129	Other	0	None
pfam03401	TctC	0.399367	0.461089	4	113479	113483	252601052	22287	252578765	22283	252465286	0.0562658	Other	0	None
pfam01263	Aldose_epim	0.35369	0.461089	3	96103	96106	252601052	22287	252578765	22284	252482662	0.0574179	Other	0	None
pfam13510	Fer2_4	0.286239	0.461089	2	79168	79170	252601052	22287	252578765	22285	252499597	0.0565315	Other	0	None
pfam07478	Dala_Dala_lig_C	0.28254	0.461089	2	80204	80206	252601052	22287	252578765	22285	252498561	0.0569951	Other	0	None
pfam00183	HSP90	0	0.461089	0	39338	39338	252601052	22287	252578765	22287	252539427	0.0566925	Other	0	None
pfam00499	Oxidored_q3	0	0.461089	0	40243	40243	252601052	22287	252578765	22287	252538522	0.0574172	Other	0	None
pfam00565	SNase	0	0.461089	0	39644	39644	252601052	22287	252578765	22287	252539121	0.0568886	Other	0	None
pfam01050	MannoseP_isomer	0	0.461089	0	39891	39891	252601052	22287	252578765	22287	252538874	0.0570834	Other	0	None
pfam01809	Haemolytic	0	0.461089	0	39154	39154	252601052	22287	252578765	22287	252539611	0.0565988	Other	0	None
pfam01964	ThiC_Rad_SAM	0	0.461089	0	39034	39034	252601052	22287	252578765	22287	252539731	0.0565476	Other	0	None
pfam01985	CRS1_YhbY	0	0.461089	0	38472	38472	252601052	22287	252578765	22287	252540293	0.0564117	Other	0	None
pfam02261	Asp_decarbox	0	0.461089	0	39366	39366	252601052	22287	252578765	22287	252539399	0.0567084	Other	0	None
pfam02617	ClpS	0	0.461089	0	38935	38935	252601052	22287	252578765	22287	252539830	0.0565112	Other	0	None
pfam02625	XdhC_CoxI	0	0.461089	0	39924	39924	252601052	22287	252578765	22287	252538841	0.0571119	Other	0	None
pfam02657	SufE	0	0.461089	0	38581	38581	252601052	22287	252578765	22287	252540184	0.0564247	Other	0	None
pfam02665	Nitrate_red_gam	0	0.461089	0	38836	38836	252601052	22287	252578765	22287	252539929	0.0564801	Other	0	None
pfam02895	H-kinase_dim	0	0.461089	0	38681	38681	252601052	22287	252578765	22287	252540084	0.0564422	Other	0	None
pfam03330	DPBB_1	0	0.461089	0	38758	38758	252601052	22287	252578765	22287	252540007	0.0564594	Other	0	None
pfam03601	Cons_hypoth698	0	0.461089	0	40079	40079	252601052	22287	252578765	22287	252538686	0.0572535	Other	0	None
pfam03618	Kinase-PPPase	0	0.461089	0	38639	38639	252601052	22287	252578765	22287	252540126	0.0564341	Other	0	None
pfam03626	COX4_pro	0	0.461089	0	39952	39952	252601052	22287	252578765	22287	252538813	0.0571365	Other	0	None
pfam03695	UPF0149	0	0.461089	0	39818	39818	252601052	22287	252578765	22287	252538947	0.0570224	Other	0	None
pfam03746	LamB_YcsF	0	0.461089	0	39766	39766	252601052	22287	252578765	22287	252538999	0.0569808	Other	0	None
pfam03928	Haem_degrading	0	0.461089	0	39507	39507	252601052	22287	252578765	22287	252539258	0.0567945	Other	0	None
pfam03976	PPK2	0	0.461089	0	38430	38430	252601052	22287	252578765	22287	252540335	0.0564085	Other	0	None
pfam04012	PspA_IM30	0	0.461089	0	40093	40093	252601052	22287	252578765	22287	252538672	0.0572669	Other	0	None
pfam04093	MreD	0	0.461089	0	38717	38717	252601052	22287	252578765	22287	252540048	0.0564499	Other	0	None
pfam05099	TerB	0	0.461089	0	38988	38988	252601052	22287	252578765	22287	252539777	0.05653	Other	0	None
pfam05690	ThiG	0	0.461089	0	39195	39195	252601052	22287	252578765	22287	252539570	0.0566181	Other	0	None
pfam07085	DRTGG	0	0.461089	0	40159	40159	252601052	22287	252578765	22287	252538606	0.0573316	Other	0	None
pfam07831	PYNP_C	0	0.461089	0	39065	39065	252601052	22287	252578765	22287	252539700	0.0565602	Other	0	None
pfam08331	DUF1730	0	0.461089	0	39327	39327	252601052	22287	252578765	22287	252539438	0.0566864	Other	0	None
pfam08338	DUF1731	0	0.461089	0	40191	40191	252601052	22287	252578765	22287	252538574	0.0573638	Other	0	None
pfam09186	DUF1949	0	0.461089	0	38657	38657	252601052	22287	252578765	22287	252540108	0.0564375	Other	0	None
pfam10145	PhageMin_Tail	0	0.461089	0	39561	39561	252601052	22287	252578765	22287	252539204	0.0568304	Other	0	None
pfam11412	DsbC	0	0.461089	0	39631	39631	252601052	22287	252578765	22287	252539134	0.0568793	Other	0	None
pfam12418	AcylCoA_DH_N	0	0.461089	0	38650	38650	252601052	22287	252578765	22287	252540115	0.0564361	Other	0	None
pfam12464	Mac	0	0.461089	0	39794	39794	252601052	22287	252578765	22287	252538971	0.057003	Other	0	None
pfam12822	DUF3816	0	0.461089	0	40235	40235	252601052	22287	252578765	22287	252538530	0.0574089	Other	0	None
pfam13452	MaoC_dehydrat_N	0	0.461089	0	39854	39854	252601052	22287	252578765	22287	252538911	0.0570522	Other	0	None
pfam13624	SurA_N_3	0	0.461089	0	38893	38893	252601052	22287	252578765	22287	252539872	0.0564974	Other	0	None
pfam13899	Thioredoxin_7	0	0.461089	0	40253	40253	252601052	22287	252578765	22287	252538512	0.0574277	Other	0	None
pfam14489	QueF	0	0.461089	0	39257	39257	252601052	22287	252578765	22287	252539508	0.056649	Other	0	None
pfam16881	LIAS_N	0	0.461089	0	38936	38936	252601052	22287	252578765	22287	252539829	0.0565116	Other	0	None
pfam05191	ADK_lid	0	0.461603	0	40348	40348	252601052	22287	252578765	22287	252538417	0.0575296	Other	0	None
pfam02616	ScpA_ScpB	0	0.461617	0	40384	40384	252601052	22287	252578765	22287	252538381	0.0575693	Other	0	None
pfam02613	Nitrate_red_del	0.279349	0.461729	2	81120	81122	252601052	22287	252578765	22285	252497645	0.0576454	Other	0	None
pfam02445	NadA	0	0.461729	0	40463	40463	252601052	22287	252578765	22287	252538302	0.0576592	Other	0	None
pfam00585	Thr_dehydrat_C	0	0.461762	0	40499	40499	252601052	22287	252578765	22287	252538266	0.0577013	Other	0	None
pfam05103	DivIVA	0	0.464133	0	40767	40767	252601052	22287	252578765	22287	252537998	0.0580357	Other	0	None
pfam14294	DUF4372	5.17054	0.46423	2	4384	4386	252601052	22287	252578765	22285	252574381	0.058086	Other	1	Cloud
pfam04972	BON	0.277528	0.464244	2	81652	81654	252601052	22287	252578765	22285	252497113	0.0581259	Other	0	None
pfam02013	CBM_10	16.6669	0.464572	1	680	681	252601052	22287	252578765	22286	252578085	0.0583178	Other	1	Cloud
pfam00507	Oxidored_q4	0	0.464572	0	40900	40900	252601052	22287	252578765	22287	252537865	0.0582156	Other	0	None
pfam03435	Sacchrp_dh_NADP	0	0.464572	0	40974	40974	252601052	22287	252578765	22287	252537791	0.0583198	Other	0	None
pfam03853	YjeF_N	0	0.464572	0	40965	40965	252601052	22287	252578765	22287	252537800	0.058307	Other	0	None
pfam16197	KAsynt_C_assoc	0.276721	0.464629	2	81890	81892	252601052	22287	252578765	22285	252496875	0.0583651	Other	0	None
pfam13478	XdhC_C	0	0.465109	0	41073	41073	252601052	22287	252578765	22287	252537692	0.0584636	Other	0	None
pfam09811	Yae1_N	16.5937	0.465425	1	683	684	252601052	22287	252578765	22286	252578082	0.058567	Other	1	Cloud
pfam03449	GreA_GreB_N	0.275842	0.465425	2	82151	82153	252601052	22287	252578765	22285	252496614	0.0586449	Other	0	None
pfam03412	Peptidase_C39	0	0.465425	0	41216	41216	252601052	22287	252578765	22287	252537549	0.0586804	Other	0	None
pfam04079	DUF387	0	0.465425	0	41256	41256	252601052	22287	252578765	22287	252537509	0.0587429	Other	0	None
pfam04403	PqiA	0	0.465425	0	41289	41289	252601052	22287	252578765	22287	252537476	0.0587951	Other	0	None
pfam04892	VanZ	0	0.465425	0	41297	41297	252601052	22287	252578765	22287	252537468	0.0588079	Other	0	None
pfam10502	Peptidase_S26	0	0.465425	0	41164	41164	252601052	22287	252578765	22287	252537601	0.0586003	Other	0	None
pfam13677	MotB_plug	0	0.465425	0	41298	41298	252601052	22287	252578765	22287	252537467	0.0588095	Other	0	None
pfam13740	ACT_6	0	0.465708	0	41344	41344	252601052	22287	252578765	22287	252537421	0.0588835	Other	0	None
pfam03349	Toluene_X	0	0.465726	0	41369	41369	252601052	22287	252578765	22287	252537396	0.0589241	Other	0	None
pfam04024	PspC	0	0.466034	0	41432	41432	252601052	22287	252578765	22287	252537333	0.0590281	Other	0	None
pfam07261	DnaB_2	0	0.466034	0	41439	41439	252601052	22287	252578765	22287	252537326	0.0590397	Other	0	None
pfam00301	Rubredoxin	0	0.467616	0	41579	41579	252601052	22287	252578765	22287	252537186	0.0592785	Other	0	None
pfam01642	MM_CoA_mutase	0	0.467769	0	41612	41612	252601052	22287	252578765	22287	252537153	0.0593363	Other	0	None
pfam05065	Phage_capsid	0	0.469474	0	41754	41754	252601052	22287	252578765	22287	252537011	0.0595913	Other	0	None
pfam10742	DUF2555	16.2837	0.469603	1	696	697	252601052	22287	252578765	22286	252578069	0.0596462	Other	1	Cloud
pfam02615	Ldh_2	0	0.471211	0	41913	41913	252601052	22287	252578765	22287	252536852	0.0598892	Other	0	None
pfam07968	Leukocidin	0	0.473235	0	42084	42084	252601052	22287	252578765	22287	252536681	0.0602242	Other	0	None
pfam13089	PP_kinase_N	0	0.473235	0	42069	42069	252601052	22287	252578765	22287	252536696	0.0601942	Other	0	None
pfam02897	Peptidase_S9_N	0	0.475816	0	42266	42266	252601052	22287	252578765	22287	252536499	0.0605973	Other	0	None
pfam05738	Cna_B	0	0.475816	0	42282	42282	252601052	22287	252578765	22287	252536483	0.0606309	Other	0	None
pfam12098	DUF3574	5.03949	0.475831	2	4498	4500	252601052	22287	252578765	22285	252574267	0.0607502	Other	1	Cloud
pfam02503	PP_kinase	0	0.475831	0	42322	42322	252601052	22287	252578765	22287	252536443	0.0607155	Other	0	None
pfam12806	Acyl-CoA_dh_C	0	0.475831	0	42304	42304	252601052	22287	252578765	22287	252536461	0.0606773	Other	0	None
pfam01661	Macro	0	0.476256	0	42388	42388	252601052	22287	252578765	22287	252536377	0.0608569	Other	0	None
pfam01863	DUF45	0	0.476256	0	42400	42400	252601052	22287	252578765	22287	252536365	0.0608828	Other	0	None
pfam14815	NUDIX_4	0	0.477076	0	42466	42466	252601052	22287	252578765	22287	252536299	0.0610268	Other	0	None
pfam01693	Cauli_VI	5.01608	0.477999	2	4519	4521	252601052	22287	252578765	22285	252574246	0.0612455	Other	1	Cloud
pfam02686	Glu-tRNAGln	0	0.477999	0	42572	42572	252601052	22287	252578765	22287	252536193	0.0612628	Other	0	None
pfam10410	DnaB_bind	0	0.477999	0	42555	42555	252601052	22287	252578765	22287	252536210	0.0612246	Other	0	None
pfam02634	FdhD-NarQ	0	0.478341	0	42626	42626	252601052	22287	252578765	22287	252536139	0.0613853	Other	0	None
pfam05957	DUF883	0	0.478341	0	42620	42620	252601052	22287	252578765	22287	252536145	0.0613715	Other	0	None
pfam01129	ART	15.6756	0.481917	1	723	724	252601052	22287	252578765	22286	252578042	0.0618838	Eukaryotic domain	1	Cloud
pfam08847	DUF1817	15.4829	0.487405	1	732	733	252601052	22287	252578765	22286	252578033	0.0626285	Other	1	Cloud
pfam00959	Phage_lysozyme	2.07598	0.49851	8	43681	43689	252601052	22287	252578765	22279	252535084	0.0640965	Other	1	Cloud
pfam08242	Methyltransf_12	2.15153	0.498753	6	31609	31615	252601052	22287	252578765	22281	252547156	0.0641687	Other	3	Cloud
pfam01966	HD	0.642164	0.500153	17	299891	299908	252601052	22287	252578765	22270	252278874	0.06439	Other	0	None
pfam13573	SprB	4.80552	0.512195	2	4717	4719	252601052	22287	252578765	22285	252574048	0.0659824	Other	2	Cloud
pfam16409	DUF5017	14.5862	0.514666	1	777	778	252601052	22287	252578765	22286	252577988	0.066343	Other	1	Cloud
pfam11318	DUF3120	14.328	0.523274	1	791	792	252601052	22287	252578765	22286	252577974	0.0674956	Other	1	Cloud
pfam08281	Sigma70_r4_2	1.34502	0.532939	41	345626	345667	252601052	22287	252578765	22246	252233139	0.0687861	Other	3	Cloud
pfam03851	UvdE	4.68727	0.533374	2	4836	4838	252601052	22287	252578765	22285	252573929	0.0688861	Other	2	Cloud
pfam13442	Cytochrome_CBB3	0.446694	0.544201	5	126819	126824	252601052	22287	252578765	22282	252451946	0.0703292	Other	0	None
pfam12640	UPF0489	13.4283	0.555585	1	844	845	252601052	22287	252578765	22286	252577921	0.0718461	Other	1	Cloud
pfam13176	TPR_7	2.57772	0.556938	4	17588	17592	252601052	22287	252578765	22283	252561177	0.0723415	Other	2	Cloud
pfam02699	YajC	0.20177	0.556938	1	56158	56159	252601052	22287	252578765	22286	252522607	0.0721532	Other	0	None
pfam03486	HI0933_like	0.201479	0.556938	1	56239	56240	252601052	22287	252578765	22286	252522526	0.072155	Other	0	None
pfam00334	NDK	0.199468	0.556938	1	56806	56807	252601052	22287	252578765	22286	252521959	0.0722471	Other	0	None
pfam00174	Oxidored_molyb	0.199345	0.556938	1	56841	56842	252601052	22287	252578765	22286	252521924	0.0722574	Other	0	None
pfam16124	RecQ_Zn_bind	0.198852	0.556938	1	56982	56983	252601052	22287	252578765	22286	252521783	0.0723042	Other	0	None
pfam04127	DFP	0.198521	0.556938	1	57077	57078	252601052	22287	252578765	22286	252521688	0.0723407	Other	0	None
pfam14765	PS-DH	0.197889	0.5572	1	57259	57260	252601052	22287	252578765	22286	252521506	0.0724213	Other	0	None
pfam03193	DUF258	0.197314	0.557513	1	57426	57427	252601052	22287	252578765	22286	252521339	0.0725079	Other	0	None
pfam01808	AICARFT_IMPCHas	0.197032	0.557521	1	57508	57509	252601052	22287	252578765	22286	252521257	0.0725548	Other	0	None
pfam01761	DHQ_synthase	0.196122	0.558324	1	57775	57776	252601052	22287	252578765	22286	252520990	0.0727275	Other	0	None
pfam02836	Glyco_hydro_2_C	0.19601	0.558324	1	57808	57809	252601052	22287	252578765	22286	252520957	0.072751	Other	0	None
pfam01018	GTP1_OBG	0.195549	0.558751	1	57944	57945	252601052	22287	252578765	22286	252520821	0.0728526	Other	0	None
pfam13840	ACT_7	0.194532	0.560084	1	58247	58248	252601052	22287	252578765	22286	252520518	0.0731076	Other	0	None
pfam00829	Ribosomal_L21p	0.194492	0.560084	1	58259	58260	252601052	22287	252578765	22286	252520506	0.0731184	Other	0	None
pfam06071	YchF-GTPase_C	0.193429	0.562129	1	58579	58580	252601052	22287	252578765	22286	252520186	0.0734317	Other	0	None
pfam06421	LepA_C	0.193225	0.562277	1	58641	58642	252601052	22287	252578765	22286	252520124	0.0734973	Other	0	None
pfam13603	tRNA-synt_1_2	0.192538	0.563709	1	58850	58851	252601052	22287	252578765	22286	252519915	0.0737308	Other	0	None
pfam12344	UvrB	0.192202	0.564088	1	58953	58954	252601052	22287	252578765	22286	252519812	0.0738525	Other	0	None
pfam01326	PPDK_N	0.192146	0.564088	1	58970	58971	252601052	22287	252578765	22286	252519795	0.0738731	Other	0	None
pfam14833	NAD_binding_11	0.413414	0.566982	4	109625	109629	252601052	22287	252578765	22283	252469140	0.0742987	Other	0	None
pfam00703	Glyco_hydro_2	0.190958	0.566987	1	59337	59338	252601052	22287	252578765	22286	252519428	0.0743459	Other	0	None
pfam00708	Acylphosphatase	0.190758	0.567283	1	59399	59400	252601052	22287	252578765	22286	252519366	0.0744314	Other	0	None
pfam07726	AAA_3	0.190338	0.568176	1	59530	59531	252601052	22287	252578765	22286	252519235	0.0746172	Other	0	None
pfam01195	Pept_tRNA_hydro	0.190258	0.568176	1	59555	59556	252601052	22287	252578765	22286	252519210	0.0746536	Other	0	None
pfam01208	URO-D	0.190182	0.568176	1	59579	59580	252601052	22287	252578765	22286	252519186	0.0746887	Other	0	None
pfam01915	Glyco_hydro_3_C	0.189695	0.569563	1	59732	59733	252601052	22287	252578765	22286	252519033	0.0749178	Other	0	None
pfam00732	GMC_oxred_N	0.375235	0.581148	3	90587	90590	252601052	22287	252578765	22284	252488178	0.0764895	Other	0	None
pfam07819	PGAP1	3.0627	0.581704	3	11102	11105	252601052	22287	252578765	22284	252567663	0.0766104	Other	1	Cloud
pfam08541	ACP_syn_III_C	0.370554	0.582378	3	91731	91734	252601052	22287	252578765	22284	252487034	0.0767471	Other	0	None
pfam02926	THUMP	0.307557	0.582614	2	73682	73684	252601052	22287	252578765	22285	252505083	0.0768616	Other	0	None
pfam01512	Complex1_51K	0.307149	0.582614	2	73780	73782	252601052	22287	252578765	22285	252504985	0.076874	Other	0	None
pfam04383	KilA-N	3.05555	0.58339	3	11128	11131	252601052	22287	252578765	22284	252567637	0.0770243	Other	1	Cloud
pfam04909	Amidohydro_2	0.363179	0.590023	3	93593	93596	252601052	22287	252578765	22284	252485172	0.0779486	Other	0	None
pfam05015	HigB-like_toxin	3.03861	0.590159	3	11190	11193	252601052	22287	252578765	22284	252567575	0.0780151	Other	2	Cloud
pfam01799	Fer2_2	0.296616	0.592946	2	76399	76401	252601052	22287	252578765	22285	252502366	0.0784323	Other	0	None
pfam00871	Acetate_kinase	0.295934	0.594001	2	76575	76577	252601052	22287	252578765	22285	252502190	0.0786207	Other	0	None
pfam03984	DUF346	12.1997	0.594846	1	929	930	252601052	22287	252578765	22286	252577836	0.0787813	Other	1	Cloud
pfam02452	PemK_toxin	0.294829	0.595526	2	76862	76864	252601052	22287	252578765	22285	252501903	0.0789504	Other	0	None
pfam00484	Pro_CA	0.294768	0.595526	2	76878	76880	252601052	22287	252578765	22285	252501887	0.0789694	Other	0	None
pfam00224	PK	0.294301	0.596282	2	77000	77002	252601052	22287	252578765	22285	252501765	0.0791187	Other	0	None
pfam12186	AcylCoA_dehyd_C	12.0697	0.599491	1	939	940	252601052	22287	252578765	22286	252577826	0.0795937	Other	1	Cloud
pfam09204	Colicin_immun	12.0569	0.599732	1	940	941	252601052	22287	252578765	22286	252577825	0.079675	Immunity protein	1	Cloud
pfam07752	S-layer	12.0185	0.601193	1	943	944	252601052	22287	252578765	22286	252577822	0.0799185	Other	1	Cloud
pfam00072	Response_reg	0.868773	0.607105	159	2071897	2072056	252601052	22287	252578765	22128	250506868	0.0807543	Other	0	None
pfam03472	Autoind_bind	2.0108	0.613883	6	33821	33827	252601052	22287	252578765	22281	252544944	0.0823467	Other	1	Cloud
pfam01293	PEPCK_ATP	0	0.613883	0	35179	35179	252601052	22287	252578765	22287	252543586	0.0838602	Other	0	None
pfam01628	HrcA	0	0.613883	0	34112	34112	252601052	22287	252578765	22287	252544653	0.0832728	Other	0	None
pfam01936	NYN	0	0.613883	0	34979	34979	252601052	22287	252578765	22287	252543786	0.0836839	Other	0	None
pfam02233	PNTB	0	0.613883	0	34120	34120	252601052	22287	252578765	22287	252544645	0.083274	Other	0	None
pfam02277	DBI_PRT	0	0.613883	0	34663	34663	252601052	22287	252578765	22287	252544102	0.0834673	Other	0	None
pfam02446	Glyco_hydro_77	0	0.613883	0	35107	35107	252601052	22287	252578765	22287	252543658	0.0837933	Other	0	None
pfam02535	Zip	0	0.613883	0	35288	35288	252601052	22287	252578765	22287	252543477	0.0839691	Other	0	None
pfam02572	CobA_CobO_BtuR	0	0.613883	0	34127	34127	252601052	22287	252578765	22287	252544638	0.083275	Other	0	None
pfam02608	Bmp	0	0.613883	0	35155	35155	252601052	22287	252578765	22287	252543610	0.0838374	Other	0	None
pfam02622	DUF179	0	0.613883	0	34014	34014	252601052	22287	252578765	22287	252544751	0.0832629	Other	0	None
pfam02733	Dak1	0	0.613883	0	34847	34847	252601052	22287	252578765	22287	252543918	0.0835842	Other	0	None
pfam02805	Ada_Zn_binding	0	0.613883	0	34433	34433	252601052	22287	252578765	22287	252544332	0.0833577	Other	0	None
pfam03062	MBOAT	0	0.613883	0	34454	34454	252601052	22287	252578765	22287	252544311	0.0833659	Other	0	None
pfam03123	CAT_RBD	0	0.613883	0	34467	34467	252601052	22287	252578765	22287	252544298	0.0833713	Other	0	None
pfam03237	Terminase_6	0	0.613883	0	34301	34301	252601052	22287	252578765	22287	252544464	0.0833131	Other	0	None
pfam03264	Cytochrom_NNT	0	0.613883	0	34123	34123	252601052	22287	252578765	22287	252544642	0.0832745	Other	0	None
pfam03595	SLAC1	0	0.613883	0	34225	34225	252601052	22287	252578765	22287	252544540	0.0832936	Other	0	None
pfam03710	GlnE	0	0.613883	0	33951	33951	252601052	22287	252578765	22287	252544814	0.0832603	Other	0	None
pfam03729	DUF308	0	0.613883	0	35008	35008	252601052	22287	252578765	22287	252543757	0.0837077	Other	0	None
pfam03748	FliL	0	0.613883	0	34316	34316	252601052	22287	252578765	22287	252544449	0.0833175	Other	0	None
pfam03899	ATP-synt_I	0	0.613883	0	34724	34724	252601052	22287	252578765	22287	252544041	0.0835031	Other	0	None
pfam03938	OmpH	0	0.613883	0	34179	34179	252601052	22287	252578765	22287	252544586	0.0832839	Other	0	None
pfam04185	Phosphoesterase	0	0.613883	0	35296	35296	252601052	22287	252578765	22287	252543469	0.0839774	Other	0	None
pfam04266	ASCH	0	0.613883	0	34499	34499	252601052	22287	252578765	22287	252544266	0.083385	Other	0	None
pfam04286	DUF445	0	0.613883	0	34186	34186	252601052	22287	252578765	22287	252544579	0.0832853	Other	0	None
pfam04613	LpxD	0	0.613883	0	33936	33936	252601052	22287	252578765	22287	252544829	0.0832602	Other	0	None
pfam04679	DNA_ligase_A_C	0	0.613883	0	34375	34375	252601052	22287	252578765	22287	252544390	0.0833365	Other	0	None
pfam04973	NMN_transporter	0	0.613883	0	34882	34882	252601052	22287	252578765	22287	252543883	0.0836094	Other	0	None
pfam04976	DmsC	0	0.613883	0	34151	34151	252601052	22287	252578765	22287	252544614	0.0832788	Other	0	None
pfam05728	UPF0227	0	0.613883	0	34038	34038	252601052	22287	252578765	22287	252544727	0.0832646	Other	0	None
pfam06305	DUF1049	0	0.613883	0	34403	34403	252601052	22287	252578765	22287	252544362	0.0833464	Other	0	None
pfam06719	AraC_N	0	0.613883	0	33980	33980	252601052	22287	252578765	22287	252544785	0.0832612	Other	0	None
pfam07993	NAD_binding_4	0	0.613883	0	33960	33960	252601052	22287	252578765	22287	252544805	0.0832605	Other	0	None
pfam08323	Glyco_transf_5	0	0.613883	0	34879	34879	252601052	22287	252578765	22287	252543886	0.0836071	Other	0	None
pfam08443	RimK	0	0.613883	0	34912	34912	252601052	22287	252578765	22287	252543853	0.0836317	Other	0	None
pfam09995	DUF2236	0	0.613883	0	35184	35184	252601052	22287	252578765	22287	252543581	0.083865	Other	0	None
pfam10437	Lip_prot_lig_C	0	0.613883	0	33949	33949	252601052	22287	252578765	22287	252544816	0.0832603	Other	0	None
pfam12805	FUSC-like	0	0.613883	0	34921	34921	252601052	22287	252578765	22287	252543844	0.0836386	Other	0	None
pfam13275	S4_2	0	0.613883	0	34279	34279	252601052	22287	252578765	22287	252544486	0.0833069	Other	0	None
pfam13425	O-antigen_lig	0	0.613883	0	35283	35283	252601052	22287	252578765	22287	252543482	0.0839638	Other	0	None
pfam13493	DUF4118	0	0.613883	0	35077	35077	252601052	22287	252578765	22287	252543688	0.0837665	Other	0	None
pfam13721	SecD-TM1	0	0.613883	0	34094	34094	252601052	22287	252578765	22287	252544671	0.0832704	Other	0	None
pfam14711	Nitr_red_bet_C	0	0.613883	0	34363	34363	252601052	22287	252578765	22287	252544402	0.0833324	Other	0	None
pfam16078	2-oxogl_dehyd_N	0	0.613883	0	34088	34088	252601052	22287	252578765	22287	252544677	0.0832697	Other	0	None
pfam16327	CcmF_C	0	0.613883	0	34172	34172	252601052	22287	252578765	22287	252544593	0.0832826	Other	0	None
pfam03070	TENA_THI-4	0	0.613896	0	35391	35391	252601052	22287	252578765	22287	252543374	0.0840801	Other	0	None
pfam08521	2CSK_N	0	0.613896	0	35389	35389	252601052	22287	252578765	22287	252543376	0.0840778	Other	0	None
pfam04634	DUF600	0	0.613957	0	35450	35450	252601052	22287	252578765	22287	252543315	0.0841472	Other	0	None
pfam13659	Methyltransf_26	0	0.613957	0	35486	35486	252601052	22287	252578765	22287	252543279	0.0841895	Other	0	None
pfam01663	Phosphodiest	0	0.614411	0	35618	35618	252601052	22287	252578765	22287	252543147	0.0843527	Other	0	None
pfam11734	TilS_C	0	0.614411	0	35588	35588	252601052	22287	252578765	22287	252543177	0.0843144	Other	0	None
pfam02592	Vut_1	0	0.614868	0	35704	35704	252601052	22287	252578765	22287	252543061	0.0844661	Other	0	None
pfam01848	HOK_GEF	0	0.6154	0	35970	35970	252601052	22287	252578765	22287	252542795	0.0848514	Other	0	None
pfam03212	Pertactin	0	0.6154	0	35808	35808	252601052	22287	252578765	22287	252542957	0.0846104	Other	0	None
pfam03773	ArsP_1	0	0.6154	0	35938	35938	252601052	22287	252578765	22287	252542827	0.0848023	Other	0	None
pfam03969	AFG1_ATPase	0	0.6154	0	35908	35908	252601052	22287	252578765	22287	252542857	0.0847569	Other	0	None
pfam04011	LemA	0	0.6154	0	35873	35873	252601052	22287	252578765	22287	252542892	0.0847048	Other	0	None
pfam09594	DUF2029	0	0.6154	0	35945	35945	252601052	22287	252578765	22287	252542820	0.0848129	Other	0	None
pfam10425	SdrG_C_C	0	0.6154	0	36029	36029	252601052	22287	252578765	22287	252542736	0.0849439	Other	0	None
pfam12679	ABC2_membrane_2	0	0.6154	0	36024	36024	252601052	22287	252578765	22287	252542741	0.084936	Other	0	None
pfam14689	SPOB_a	0	0.615464	0	36066	36066	252601052	22287	252578765	22287	252542699	0.0850033	Other	0	None
pfam07722	Peptidase_C26	0	0.616734	0	36209	36209	252601052	22287	252578765	22287	252542556	0.0852421	Other	0	None
pfam13083	KH_4	0	0.616734	0	36231	36231	252601052	22287	252578765	22287	252542534	0.0852801	Other	0	None
pfam02690	Na_Pi_cotrans	0	0.617914	0	36351	36351	252601052	22287	252578765	22287	252542414	0.085494	Other	0	None
pfam01823	MACPF	11.177	0.618411	1	1014	1015	252601052	22287	252578765	22286	252577751	0.0856645	Other	1	Cloud
pfam00401	ATP-synt_DE	0	0.618411	0	36416	36416	252601052	22287	252578765	22287	252542349	0.0856144	Other	0	None
pfam08328	ASL_C	2.15794	0.618987	5	26262	26267	252601052	22287	252578765	22282	252552503	0.0857951	Other	1	Cloud
pfam13155	Toprim_2	0	0.619546	0	36576	36576	252601052	22287	252578765	22287	252542189	0.0859235	Other	0	None
pfam08843	AbiEii	0	0.619786	0	36618	36618	252601052	22287	252578765	22287	252542147	0.0860078	Other	0	None
pfam04199	Cyclase	0	0.621324	0	36746	36746	252601052	22287	252578765	22287	252542019	0.0862723	Other	0	None
pfam03747	ADP_ribosyl_GH	0	0.621909	0	36808	36808	252601052	22287	252578765	22287	252541957	0.0864046	Other	0	None
pfam01274	Malate_synthase	0	0.62466	0	37045	37045	252601052	22287	252578765	22287	252541720	0.0869362	Other	0	None
pfam04239	DUF421	0	0.62466	0	37003	37003	252601052	22287	252578765	22287	252541762	0.0868391	Other	0	None
pfam10590	PNPOx_C	0	0.62466	0	37047	37047	252601052	22287	252578765	22287	252541718	0.0869409	Other	0	None
pfam03534	SpvB	4.08719	0.624918	2	5546	5548	252601052	22287	252578765	22285	252573219	0.0870283	Other	2	Cloud
pfam01501	Glyco_transf_8	0	0.624952	0	37108	37108	252601052	22287	252578765	22287	252541657	0.0870843	Other	0	None
pfam13018	ESPR	0	0.625303	0	37150	37150	252601052	22287	252578765	22287	252541615	0.0871847	Other	0	None
pfam01750	HycI	0	0.625366	0	37175	37175	252601052	22287	252578765	22287	252541590	0.0872448	Other	0	None
pfam00251	Glyco_hydro_32N	0	0.625647	0	37243	37243	252601052	22287	252578765	22287	252541522	0.0874112	Other	0	None
pfam02669	KdpC	0	0.625647	0	37223	37223	252601052	22287	252578765	22287	252541542	0.0873619	Other	0	None
pfam08439	Peptidase_M3_N	0	0.625647	0	37254	37254	252601052	22287	252578765	22287	252541511	0.0874383	Other	0	None
pfam08267	Meth_synt_1	0	0.625742	0	37280	37280	252601052	22287	252578765	22287	252541485	0.0875031	Other	0	None
pfam02702	KdpD	0	0.62611	0	37321	37321	252601052	22287	252578765	22287	252541444	0.087606	Other	0	None
pfam00209	SNF	0	0.626374	0	37367	37367	252601052	22287	252578765	22287	252541398	0.0877228	Other	0	None
pfam14693	Ribosomal_TL5_C	0	0.626374	0	37376	37376	252601052	22287	252578765	22287	252541389	0.0877459	Other	0	None
pfam02091	tRNA-synt_2e	0	0.627374	0	37450	37450	252601052	22287	252578765	22287	252541315	0.0879376	Other	0	None
pfam00265	TK	0	0.627511	0	37477	37477	252601052	22287	252578765	22287	252541288	0.0880084	Other	0	None
pfam00309	Sigma54_AID	0	0.627588	0	37509	37509	252601052	22287	252578765	22287	252541256	0.0880931	Other	0	None
pfam02120	Flg_hook	0	0.627588	0	37520	37520	252601052	22287	252578765	22287	252541245	0.0881223	Other	0	None
pfam04343	DUF488	0	0.6286	0	37592	37592	252601052	22287	252578765	22287	252541173	0.0883162	Other	0	None
pfam01975	SurE	0	0.63039	0	37734	37734	252601052	22287	252578765	22287	252541031	0.088709	Other	0	None
pfam02237	BPL_C	0	0.63039	0	37739	37739	252601052	22287	252578765	22287	252541026	0.088723	Other	0	None
pfam03548	LolA	0	0.63039	0	37728	37728	252601052	22287	252578765	22287	252541037	0.0886921	Other	0	None
pfam06004	DUF903	0	0.632357	0	37854	37854	252601052	22287	252578765	22287	252540911	0.089052	Other	0	None
pfam06725	3D	0	0.632733	0	37890	37890	252601052	22287	252578765	22287	252540875	0.0891568	Other	0	None
pfam04295	GD_AH_C	0	0.632738	0	37908	37908	252601052	22287	252578765	22287	252540857	0.0892096	Other	0	None
pfam02092	tRNA_synt_2f	0	0.633322	0	37971	37971	252601052	22287	252578765	22287	252540794	0.0893961	Other	0	None
pfam06415	iPGM_N	0	0.633322	0	37966	37966	252601052	22287	252578765	22287	252540799	0.0893811	Other	0	None
pfam04107	GCS2	0	0.633568	0	38000	38000	252601052	22287	252578765	22287	252540765	0.089483	Other	0	None
pfam13491	FtsK_4TM	0	0.635132	0	38090	38090	252601052	22287	252578765	22287	252540675	0.089756	Other	0	None
pfam01473	CW_binding_1	0	0.635765	0	38136	38136	252601052	22287	252578765	22287	252540629	0.0898977	Other	0	None
pfam01583	APS_kinase	0	0.63589	0	38184	38184	252601052	22287	252578765	22287	252540581	0.090047	Other	0	None
pfam02016	Peptidase_S66	0	0.63589	0	38192	38192	252601052	22287	252578765	22287	252540573	0.0900722	Other	0	None
pfam03814	KdpA	0	0.63589	0	38162	38162	252601052	22287	252578765	22287	252540603	0.0899783	Other	0	None
pfam03738	GSP_synth	0	0.63592	0	38210	38210	252601052	22287	252578765	22287	252540555	0.0901287	Other	0	None
pfam04552	Sigma54_DBD	0	0.636197	0	38239	38239	252601052	22287	252578765	22287	252540526	0.0902203	Other	0	None
pfam04963	Sigma54_CBD	0	0.636883	0	38286	38286	252601052	22287	252578765	22287	252540479	0.09037	Other	0	None
pfam00795	CN_hydrolase	0.577406	0.636974	10	196210	196220	252601052	22287	252578765	22277	252382555	0.0904352	Other	0	None
pfam13472	Lipase_GDSL_2	0.466232	0.637127	5	121507	121512	252601052	22287	252578765	22282	252457258	0.0905093	Other	0	None
pfam16334	DUF4964	10.2658	0.653552	1	1104	1105	252601052	22287	252578765	22286	252577661	0.0928964	Other	1	Cloud
pfam00332	Glyco_hydro_17	10.1737	0.6588	1	1114	1115	252601052	22287	252578765	22286	252577651	0.0936965	Other	1	Cloud
pfam16335	DUF4965	9.81252	0.681418	1	1155	1156	252601052	22287	252578765	22286	252577610	0.0969692	Other	1	Cloud
pfam00216	Bac_DNA_binding	0.525382	0.685182	7	150954	150961	252601052	22287	252578765	22280	252427811	0.0975613	Other	0	None
pfam09722	DUF2384	2.30205	0.694413	4	19694	19698	252601052	22287	252578765	22283	252559071	0.0989328	Other	2	Cloud
pfam12544	LAM_C	3.77981	0.695925	2	5997	5999	252601052	22287	252578765	22285	252572768	0.0992054	Other	2	Cloud
pfam03446	NAD_binding_2	0.574469	0.696476	9	177497	177506	252601052	22287	252578765	22278	252401268	0.0993412	Other	0	None
pfam14087	DUF4267	9.53995	0.697853	1	1188	1189	252601052	22287	252578765	22286	252577577	0.0995949	Other	1	Cloud
pfam03119	DNA_ligase_ZBD	0.217164	0.709374	1	52178	52179	252601052	22287	252578765	22286	252526587	0.101327	Other	0	None
pfam01784	NIF3	0.216339	0.709374	1	52377	52378	252601052	22287	252578765	22286	252526388	0.101409	Other	0	None
pfam00290	Trp_syntA	0.216293	0.709374	1	52388	52389	252601052	22287	252578765	22286	252526377	0.101414	Other	0	None
pfam11397	GlcNAc	9.32795	0.709931	1	1215	1216	252601052	22287	252578765	22286	252577550	0.101737	Other	1	Cloud
pfam03413	PepSY	0.215106	0.709931	1	52677	52678	252601052	22287	252578765	22286	252526088	0.101574	Other	0	None
pfam02146	SIR2	0.214654	0.709931	1	52788	52789	252601052	22287	252578765	22286	252525977	0.101648	Other	0	None
pfam00116	COX2	0.213965	0.709931	1	52958	52959	252601052	22287	252578765	22286	252525807	0.101775	Other	0	None
pfam01739	CheR	0.213912	0.709931	1	52971	52972	252601052	22287	252578765	22286	252525794	0.101786	Other	0	None
pfam05656	DUF805	0.211939	0.712749	1	53464	53465	252601052	22287	252578765	22286	252525301	0.102248	Other	0	None
pfam01699	Na_Ca_ex	0.211067	0.714089	1	53685	53686	252601052	22287	252578765	22286	252525080	0.102499	Other	0	None
pfam00677	Lum_binding	0.210221	0.715571	1	53901	53902	252601052	22287	252578765	22286	252524864	0.102771	Other	0	None
pfam02609	Exonuc_VII_S	0.209664	0.716509	1	54044	54045	252601052	22287	252578765	22286	252524721	0.102964	Other	0	None
pfam13742	tRNA_anti_2	0.209354	0.716887	1	54124	54125	252601052	22287	252578765	22286	252524641	0.103078	Other	0	None
pfam08760	DUF1793	9.17689	0.71817	1	1235	1236	252601052	22287	252578765	22286	252577530	0.103321	Other	1	Cloud
pfam06445	GyrI-like	0.381963	0.720257	3	88992	88995	252601052	22287	252578765	22284	252489773	0.103681	Other	0	None
pfam00764	Arginosuc_synth	0.207704	0.720286	1	54554	54555	252601052	22287	252578765	22286	252524211	0.103746	Other	0	None
pfam02547	Queuosine_synth	0.207574	0.720286	1	54588	54589	252601052	22287	252578765	22286	252524177	0.103803	Other	0	None
pfam01182	Glucosamine_iso	0.328019	0.724121	2	69087	69089	252601052	22287	252578765	22285	252509678	0.104471	Other	0	None
pfam04023	FeoA	0.327663	0.724121	2	69162	69164	252601052	22287	252578765	22285	252509603	0.104487	Other	0	None
pfam12625	Arabinose_bd	0.326794	0.724121	2	69346	69348	252601052	22287	252578765	22285	252509419	0.104534	Other	0	None
pfam02545	Maf	0.324328	0.72522	2	69873	69875	252601052	22287	252578765	22285	252508892	0.104753	Other	0	None
pfam03641	Lysine_decarbox	0.322688	0.726295	2	70228	70230	252601052	22287	252578765	22285	252508537	0.104968	Other	0	None
pfam09190	DALR_2	0.205035	0.726576	1	55264	55265	252601052	22287	252578765	22286	252523501	0.105068	Other	0	None
pfam05157	T2SSE_N	0.204638	0.727701	1	55371	55372	252601052	22287	252578765	22286	252523394	0.10529	Other	0	None
pfam02601	Exonuc_VII_L	0.203609	0.731509	1	55651	55652	252601052	22287	252578765	22286	252523114	0.105902	Other	0	None
pfam13507	GATase_5	0.202296	0.736953	1	56012	56013	252601052	22287	252578765	22286	252522753	0.10675	Other	0	None
pfam13237	Fer4_10	0.202199	0.736992	1	56039	56040	252601052	22287	252578765	22286	252522726	0.106817	Other	0	None
pfam00691	OmpA	1.36035	0.745997	30	250018	250048	252601052	22287	252578765	22257	252328747	0.108183	Other	5	Shell
pfam13279	4HBT_2	0.30938	0.750891	2	73248	73250	252601052	22287	252578765	22285	252505517	0.108954	Other	0	None
pfam02887	PK_C	0.308979	0.751752	2	73343	73345	252601052	22287	252578765	22285	252505422	0.109141	Other	0	None
pfam01569	PAP2	0.563619	0.756818	8	160816	160824	252601052	22287	252578765	22279	252417949	0.109939	Other	0	None
pfam13655	RVT_N	3.55011	0.757053	2	6385	6387	252601052	22287	252578765	22285	252572380	0.110035	Other	2	Cloud
pfam13745	HxxPF_rpt	1.7714	0.765175	9	57590	57599	252601052	22287	252578765	22278	252521175	0.111279	Other	1	Cloud
pfam06182	ABC2_membrane_6	2.20059	0.767036	4	20602	20606	252601052	22287	252578765	22283	252558163	0.111612	Other	1	Cloud
pfam15420	Abhydrolase_9_N	3.50781	0.770776	2	6462	6464	252601052	22287	252578765	22285	252572303	0.11222	Other	1	Cloud
pfam13601	HTH_34	3.49537	0.774835	2	6485	6487	252601052	22287	252578765	22285	252572280	0.112875	Other	2	Cloud
pfam09458	H_lectin	8.3457	0.775259	1	1358	1359	252601052	22287	252578765	22286	252577407	0.113	Other	1	Cloud
pfam13470	PIN_3	2.57103	0.777884	3	13225	13228	252601052	22287	252578765	22284	252565540	0.113447	Other	3	Cloud
pfam13613	HTH_Tnp_4	2.57025	0.777959	3	13229	13232	252601052	22287	252578765	22284	252565536	0.113522	Other	3	Cloud
pfam13424	TPR_12	1.64567	0.788732	11	75767	75778	252601052	22287	252578765	22276	252502998	0.115162	Other	3	Cloud
pfam01144	CoA_trans	1.48914	0.788732	15	114182	114197	252601052	22287	252578765	22272	252464583	0.115223	Other	1	Cloud
pfam14734	DUF4469	8.10691	0.794457	1	1398	1399	252601052	22287	252578765	22286	252577367	0.116125	Other	1	Cloud
pfam10081	Abhydrolase_9	3.41995	0.799775	2	6628	6630	252601052	22287	252578765	22285	252572137	0.116968	Other	1	Cloud
pfam13443	HTH_26	1.81242	0.805458	7	43777	43784	252601052	22287	252578765	22280	252534988	0.117865	Other	2	Cloud
pfam03752	ALF	7.92549	0.809685	1	1430	1431	252601052	22287	252578765	22286	252577335	0.118617	Other	1	Cloud
pfam11796	DUF3323	7.92549	0.809685	1	1430	1431	252601052	22287	252578765	22286	252577335	0.118617	Other	1	Cloud
pfam06868	DUF1257	7.91442	0.810292	1	1432	1433	252601052	22287	252578765	22286	252577333	0.118773	Other	1	Cloud
pfam02010	REJ	7.8814	0.813018	1	1438	1439	252601052	22287	252578765	22286	252577327	0.119239	Other	1	Cloud
pfam09134	Invasin_D3	3.36013	0.820294	2	6746	6748	252601052	22287	252578765	22285	252572019	0.120374	Other	1	Cloud
pfam03664	Glyco_hydro_62	7.75732	0.823211	1	1461	1462	252601052	22287	252578765	22286	252577304	0.121025	Other	1	Cloud
pfam13672	PP2C_2	1.69817	0.823211	9	60073	60082	252601052	22287	252578765	22278	252518692	0.120893	Other	1	Cloud
pfam01522	Polysacc_deac_1	0.586546	0.823211	9	173845	173854	252601052	22287	252578765	22278	252404920	0.123373	Other	0	None
pfam02517	Abi	0.549829	0.823211	7	144246	144253	252601052	22287	252578765	22280	252434519	0.121649	Other	0	None
pfam13458	Peripla_BP_6	0.540807	0.823211	7	146651	146658	252601052	22287	252578765	22280	252432114	0.123092	Other	0	None
pfam00080	Sod_Cu	0	0.823211	0	30564	30564	252601052	22287	252578765	22287	252548201	0.123856	Other	0	None
pfam00141	peroxidase	0	0.823211	0	31075	31075	252601052	22287	252578765	22287	252547690	0.124565	Other	0	None
pfam00797	Acetyltransf_2	0	0.823211	0	29947	29947	252601052	22287	252578765	22287	252548818	0.123368	Other	0	None
pfam01011	PQQ	0	0.823211	0	29625	29625	252601052	22287	252578765	22287	252549140	0.123276	Other	0	None
pfam01087	GalP_UDP_transf	0	0.823211	0	30624	30624	252601052	22287	252578765	22287	252548141	0.123925	Other	0	None
pfam01123	Stap_Strp_toxin	0	0.823211	0	29714	29714	252601052	22287	252578765	22287	252549051	0.12329	Other	0	None
pfam01124	MAPEG	0	0.823211	0	30953	30953	252601052	22287	252578765	22287	252547812	0.124371	Other	0	None
pfam01204	Trehalase	0	0.823211	0	31321	31321	252601052	22287	252578765	22287	252547444	0.125004	Other	0	None
pfam01455	HupF_HypC	0	0.823211	0	30514	30514	252601052	22287	252578765	22287	252548251	0.123801	Other	0	None
pfam01796	OB_aCoA_assoc	0	0.823211	0	30564	30564	252601052	22287	252578765	22287	252548201	0.123856	Other	0	None
pfam01874	CitG	0	0.823211	0	30738	30738	252601052	22287	252578765	22287	252548027	0.124067	Other	0	None
pfam02049	FliE	0	0.823211	0	31352	31352	252601052	22287	252578765	22287	252547413	0.125063	Other	0	None
pfam02561	FliS	0	0.823211	0	29700	29700	252601052	22287	252578765	22287	252549065	0.123287	Other	0	None
pfam02628	COX15-CtaA	0	0.823211	0	29857	29857	252601052	22287	252578765	22287	252548908	0.123331	Other	0	None
pfam02664	LuxS	0	0.823211	0	30842	30842	252601052	22287	252578765	22287	252547923	0.124208	Other	0	None
pfam02705	K_trans	0	0.823211	0	31300	31300	252601052	22287	252578765	22287	252547465	0.124964	Other	0	None
pfam03116	NQR2_RnfD_RnfE	0	0.823211	0	31243	31243	252601052	22287	252578765	22287	252547522	0.124858	Other	0	None
pfam03702	UPF0075	0	0.823211	0	30229	30229	252601052	22287	252578765	22287	252548536	0.12354	Other	0	None
pfam03740	PdxJ	0	0.823211	0	31200	31200	252601052	22287	252578765	22287	252547565	0.12478	Other	0	None
pfam03775	MinC_C	0	0.823211	0	29558	29558	252601052	22287	252578765	22287	252549207	0.123272	Other	0	None
pfam03922	OmpW	0	0.823211	0	30390	30390	252601052	22287	252578765	22287	252548375	0.123677	Other	0	None
pfam03966	Trm112p	0	0.823211	0	31011	31011	252601052	22287	252578765	22287	252547754	0.124462	Other	0	None
pfam04131	NanE	0	0.823211	0	30421	30421	252601052	22287	252578765	22287	252548344	0.123706	Other	0	None
pfam04228	Zn_peptidase	0	0.823211	0	29903	29903	252601052	22287	252578765	22287	252548862	0.123348	Other	0	None
pfam04257	Exonuc_V_gamma	0	0.823211	0	29935	29935	252601052	22287	252578765	22287	252548830	0.123362	Other	0	None
pfam04328	DUF466	0	0.823211	0	29794	29794	252601052	22287	252578765	22287	252548971	0.12331	Other	0	None
pfam04357	DUF490	0	0.823211	0	30675	30675	252601052	22287	252578765	22287	252548090	0.123987	Other	0	None
pfam04390	LptE	0	0.823211	0	30565	30565	252601052	22287	252578765	22287	252548200	0.123857	Other	0	None
pfam04608	PgpA	0	0.823211	0	30922	30922	252601052	22287	252578765	22287	252547843	0.124324	Other	0	None
pfam05899	Cupin_3	0	0.823211	0	29994	29994	252601052	22287	252578765	22287	252548771	0.12339	Other	0	None
pfam05943	VipB	0	0.823211	0	29863	29863	252601052	22287	252578765	22287	252548902	0.123333	Other	0	None
pfam06224	HTH_42	0	0.823211	0	31351	31351	252601052	22287	252578765	22287	252547414	0.125061	Other	0	None
pfam06835	LptC	0	0.823211	0	30290	30290	252601052	22287	252578765	22287	252548475	0.123589	Other	0	None
pfam06912	DUF1275	0	0.823211	0	30240	30240	252601052	22287	252578765	22287	252548525	0.123549	Other	0	None
pfam06965	Na_H_antiport_1	0	0.823211	0	30747	30747	252601052	22287	252578765	22287	252548018	0.124078	Other	0	None
pfam07195	FliD_C	0	0.823211	0	29946	29946	252601052	22287	252578765	22287	252548819	0.123367	Other	0	None
pfam07196	Flagellin_IN	0	0.823211	0	31120	31120	252601052	22287	252578765	22287	252547645	0.124641	Other	0	None
pfam07813	LTXXQ	0	0.823211	0	30882	30882	252601052	22287	252578765	22287	252547883	0.124265	Other	0	None
pfam07972	Flavodoxin_NdrI	0	0.823211	0	30916	30916	252601052	22287	252578765	22287	252547849	0.124315	Other	0	None
pfam08343	RNR_N	0	0.823211	0	30160	30160	252601052	22287	252578765	22287	252548605	0.12349	Other	0	None
pfam08345	YscJ_FliF_C	0	0.823211	0	31353	31353	252601052	22287	252578765	22287	252547412	0.125065	Other	0	None
pfam09179	TilS	0	0.823211	0	30001	30001	252601052	22287	252578765	22287	252548764	0.123394	Other	0	None
pfam09850	DotU	0	0.823211	0	29764	29764	252601052	22287	252578765	22287	252549001	0.123302	Other	0	None
pfam10118	Metal_hydrol	0	0.823211	0	31064	31064	252601052	22287	252578765	22287	252547701	0.124547	Other	0	None
pfam10509	GalKase_gal_bdg	0	0.823211	0	30911	30911	252601052	22287	252578765	22287	252547854	0.124308	Other	0	None
pfam12320	SbcD_C	0	0.823211	0	30684	30684	252601052	22287	252578765	22287	252548081	0.123998	Other	0	None
pfam12793	SgrR_N	0	0.823211	0	31147	31147	252601052	22287	252578765	22287	252547618	0.124687	Other	0	None
pfam13286	HD_assoc	0	0.823211	0	31132	31132	252601052	22287	252578765	22287	252547633	0.124661	Other	0	None
pfam13409	GST_N_2	0	0.823211	0	31254	31254	252601052	22287	252578765	22287	252547511	0.124878	Other	0	None
pfam13438	DUF4113	0	0.823211	0	30049	30049	252601052	22287	252578765	22287	252548716	0.12342	Other	0	None
pfam13454	NAD_binding_9	0	0.823211	0	30155	30155	252601052	22287	252578765	22287	252548610	0.123486	Other	0	None
pfam13473	Cupredoxin_1	0	0.823211	0	31351	31351	252601052	22287	252578765	22287	252547414	0.125061	Other	0	None
pfam13488	Gly-zipper_Omp	0	0.823211	0	30889	30889	252601052	22287	252578765	22287	252547876	0.124275	Other	0	None
pfam13567	DUF4131	0	0.823211	0	29839	29839	252601052	22287	252578765	22287	252548926	0.123324	Other	0	None
pfam13667	ThiC-associated	0	0.823211	0	31176	31176	252601052	22287	252578765	22287	252547589	0.124738	Other	0	None
pfam13675	PilJ	0	0.823211	0	30714	30714	252601052	22287	252578765	22287	252548051	0.124036	Other	0	None
pfam14849	YidC_periplas	0	0.823211	0	31269	31269	252601052	22287	252578765	22287	252547496	0.124906	Other	0	None
pfam16321	Ribosom_S30AE_C	0	0.823211	0	30975	30975	252601052	22287	252578765	22287	252547790	0.124405	Other	0	None
pfam16199	Radical_SAM_C	0	0.823796	0	31432	31432	252601052	22287	252578765	22287	252547333	0.125222	Other	0	None
pfam03963	FlgD	0	0.823847	0	31469	31469	252601052	22287	252578765	22287	252547296	0.125297	Other	0	None
pfam14848	HU-DNA_bdg	7.45622	0.825315	1	1520	1521	252601052	22287	252578765	22286	252577245	0.125588	Other	1	Cloud
pfam14842	FliG_N	0	0.826808	0	31736	31736	252601052	22287	252578765	22287	252547029	0.125884	Other	0	None
pfam09424	YqeY	0	0.827009	0	31778	31778	252601052	22287	252578765	22287	252546987	0.125982	Other	0	None
pfam13592	HTH_33	2.44758	0.827353	3	13892	13895	252601052	22287	252578765	22284	252564873	0.126178	Other	2	Cloud
pfam02606	LpxK	0	0.827353	0	31849	31849	252601052	22287	252578765	22287	252546916	0.126153	Other	0	None
pfam04241	DUF423	0	0.827353	0	31911	31911	252601052	22287	252578765	22287	252546854	0.126307	Other	0	None
pfam13087	AAA_12	0	0.827353	0	31886	31886	252601052	22287	252578765	22287	252546879	0.126244	Other	0	None
pfam04413	Glycos_transf_N	0	0.827369	0	31939	31939	252601052	22287	252578765	22287	252546826	0.126377	Other	0	None
pfam02922	CBM_48	0.452037	0.827428	4	100262	100266	252601052	22287	252578765	22283	252478503	0.126658	Other	0	None
pfam01970	TctA	0	0.827428	0	32015	32015	252601052	22287	252578765	22287	252546750	0.126573	Other	0	None
pfam02656	DUF202	0	0.827428	0	32031	32031	252601052	22287	252578765	22287	252546734	0.126614	Other	0	None
pfam03841	SelA	0	0.827428	0	31999	31999	252601052	22287	252578765	22287	252546766	0.126531	Other	0	None
pfam02599	CsrA	0	0.827556	0	32117	32117	252601052	22287	252578765	22287	252546648	0.126844	Other	0	None
pfam03320	FBPase_glpX	0	0.827556	0	32131	32131	252601052	22287	252578765	22287	252546634	0.126882	Other	0	None
pfam03825	Nuc_H_symport	0	0.827556	0	32112	32112	252601052	22287	252578765	22287	252546653	0.12683	Other	0	None
pfam04233	Phage_Mu_F	0	0.827739	0	32166	32166	252601052	22287	252578765	22287	252546599	0.126978	Other	0	None
pfam00161	RIP	7.35938	0.828287	1	1540	1541	252601052	22287	252578765	22286	252577225	0.12713	Other	1	Cloud
pfam06293	Kdo	0	0.828625	0	32263	32263	252601052	22287	252578765	22287	252546502	0.12725	Other	0	None
pfam03916	NrfD	0	0.82893	0	32303	32303	252601052	22287	252578765	22287	252546462	0.127365	Other	0	None
pfam04276	DUF443	0	0.829169	0	32339	32339	252601052	22287	252578765	22287	252546426	0.12747	Other	0	None
pfam01175	Urocanase	0	0.829184	0	32363	32363	252601052	22287	252578765	22287	252546402	0.127541	Other	0	None
pfam01894	UPF0047	0	0.829355	0	32498	32498	252601052	22287	252578765	22287	252546267	0.127948	Other	0	None
pfam02108	FliH	0	0.829355	0	32451	32451	252601052	22287	252578765	22287	252546314	0.127804	Other	0	None
pfam02457	DisA_N	0	0.829355	0	32484	32484	252601052	22287	252578765	22287	252546281	0.127905	Other	0	None
pfam10263	SprT-like	0	0.829355	0	32395	32395	252601052	22287	252578765	22287	252546370	0.127636	Other	0	None
pfam13399	LytR_C	0	0.829355	0	32507	32507	252601052	22287	252578765	22287	252546258	0.127976	Other	0	None
pfam14534	DUF4440	0	0.829355	0	32470	32470	252601052	22287	252578765	22287	252546295	0.127862	Other	0	None
pfam03918	CcmH	0	0.829489	0	32572	32572	252601052	22287	252578765	22287	252546193	0.128179	Other	0	None
pfam13549	ATP-grasp_5	0	0.829489	0	32579	32579	252601052	22287	252578765	22287	252546186	0.128201	Other	0	None
pfam13860	FlgD_ig	0	0.829489	0	32552	32552	252601052	22287	252578765	22287	252546213	0.128116	Other	0	None
pfam14841	FliG_M	0	0.830852	0	32666	32666	252601052	22287	252578765	22287	252546099	0.12848	Other	0	None
pfam13145	Rotamase_2	0	0.831767	0	32730	32730	252601052	22287	252578765	22287	252546035	0.12869	Other	0	None
pfam12769	PNTB_4TM	0	0.832445	0	32782	32782	252601052	22287	252578765	22287	252545983	0.128863	Other	0	None
pfam02943	FeThRed_B	7.22336	0.833274	1	1569	1570	252601052	22287	252578765	22286	252577196	0.129361	Other	1	Cloud
pfam01960	ArgJ	0	0.833274	0	32939	32939	252601052	22287	252578765	22287	252545826	0.129403	Other	0	None
pfam02630	SCO1-SenC	0	0.833274	0	32924	32924	252601052	22287	252578765	22287	252545841	0.12935	Other	0	None
pfam05305	DUF732	0	0.833274	0	32857	32857	252601052	22287	252578765	22287	252545908	0.129118	Other	0	None
pfam06183	DinI	0	0.833274	0	32864	32864	252601052	22287	252578765	22287	252545901	0.129142	Other	0	None
pfam06812	ImpA_N	0	0.833274	0	32881	32881	252601052	22287	252578765	22287	252545884	0.129201	Other	0	None
pfam08814	XisH	7.18216	0.835539	1	1578	1579	252601052	22287	252578765	22286	252577187	0.130052	Other	1	Cloud
pfam00463	ICL	0	0.835539	0	33179	33179	252601052	22287	252578765	22287	252545586	0.130273	Other	0	None
pfam02283	CobU	0	0.835539	0	33166	33166	252601052	22287	252578765	22287	252545599	0.130224	Other	0	None
pfam02654	CobS	0	0.835539	0	33208	33208	252601052	22287	252578765	22287	252545557	0.130381	Other	0	None
pfam02684	LpxB	0	0.835539	0	33094	33094	252601052	22287	252578765	22287	252545671	0.129958	Other	0	None
pfam04304	DUF454	0	0.835539	0	33175	33175	252601052	22287	252578765	22287	252545590	0.130258	Other	0	None
pfam04461	DUF520	0	0.835539	0	33259	33259	252601052	22287	252578765	22287	252545506	0.130575	Other	0	None
pfam09375	Peptidase_M75	0	0.835539	0	33103	33103	252601052	22287	252578765	22287	252545662	0.129991	Other	0	None
pfam11887	Mce4_CUP1	0	0.835539	0	33245	33245	252601052	22287	252578765	22287	252545520	0.130522	Other	0	None
pfam13633	N_methyl_3	0	0.835539	0	33227	33227	252601052	22287	252578765	22287	252545538	0.130453	Other	0	None
pfam14525	AraC_binding_2	0	0.835539	0	33260	33260	252601052	22287	252578765	22287	252545505	0.130579	Other	0	None
pfam14821	Thr_synth_N	0	0.835539	0	33068	33068	252601052	22287	252578765	22287	252545697	0.129864	Other	0	None
pfam03605	DcuA_DcuB	0	0.835956	0	33295	33295	252601052	22287	252578765	22287	252545470	0.130713	Other	0	None
pfam07399	Na_H_antiport_3	7.12795	0.836838	1	1590	1591	252601052	22287	252578765	22286	252577175	0.130973	Other	1	Cloud
pfam00494	SQS_PSY	0	0.836838	0	33369	33369	252601052	22287	252578765	22287	252545396	0.131	Other	0	None
pfam02264	LamB	0	0.836838	0	33390	33390	252601052	22287	252578765	22287	252545375	0.131083	Other	0	None
pfam13523	Acetyltransf_8	0	0.836838	0	33401	33401	252601052	22287	252578765	22287	252545364	0.131126	Other	0	None
pfam03331	LpxC	0	0.837082	0	33428	33428	252601052	22287	252578765	22287	252545337	0.131233	Other	0	None
pfam03883	DUF328	0	0.837965	0	33512	33512	252601052	22287	252578765	22287	252545253	0.13157	Other	0	None
pfam13303	PTS_EIIC_2	0	0.837965	0	33484	33484	252601052	22287	252578765	22287	252545281	0.131457	Other	0	None
pfam16657	Malt_amylase_C	0	0.837965	0	33514	33514	252601052	22287	252578765	22287	252545251	0.131578	Other	0	None
pfam07869	DUF1656	0	0.839951	0	33607	33607	252601052	22287	252578765	22287	252545158	0.131959	Other	0	None
pfam14339	DUF4394	7.05255	0.841525	1	1607	1608	252601052	22287	252578765	22286	252577158	0.132275	Other	1	Cloud
pfam12255	TcdB_toxin_midC	7.03504	0.84262	1	1611	1612	252601052	22287	252578765	22286	252577154	0.132581	Anti-eukaryotic toxin	1	Cloud
pfam13720	Acetyltransf_11	0	0.84262	0	33756	33756	252601052	22287	252578765	22287	252545009	0.132586	Other	0	None
pfam06133	Com_YlbF	0	0.8444	0	33837	33837	252601052	22287	252578765	22287	252544928	0.132935	Other	0	None
pfam01869	BcrAD_BadFG	0	0.845137	0	33911	33911	252601052	22287	252578765	22287	252544854	0.13326	Other	0	None
pfam03808	Glyco_tran_WecB	0	0.845137	0	33895	33895	252601052	22287	252578765	22287	252544870	0.133189	Other	0	None
pfam06081	ArAE_1	0	0.845137	0	33898	33898	252601052	22287	252578765	22287	252544867	0.133202	Other	0	None
pfam14424	Toxin-deaminase	6.94026	0.851059	1	1633	1634	252601052	22287	252578765	22286	252577132	0.134264	Other	1	Cloud
pfam12704	MacB_PCD	1.36138	0.851652	26	216508	216534	252601052	22287	252578765	22261	252362257	0.134427	Other	2	Cloud
pfam05239	PRC	0.41943	0.852388	3	81045	81048	252601052	22287	252578765	22284	252497720	0.134613	Other	0	None
pfam05593	RHS_repeat	1.62226	0.85615	9	62883	62892	252601052	22287	252578765	22278	252515882	0.135278	Other	3	Cloud
pfam05226	CHASE2	2.36813	0.85623	3	14358	14361	252601052	22287	252578765	22284	252564407	0.135361	Other	1	Cloud
pfam05016	ParE_toxin	0.407436	0.860302	3	83430	83433	252601052	22287	252578765	22284	252495335	0.136075	Other	0	None
pfam00415	RCC1	3.09199	0.869471	2	7331	7333	252601052	22287	252578765	22285	252571434	0.137597	Other	1	Cloud
pfam01694	Rhomboid	0.400035	0.873181	3	84973	84976	252601052	22287	252578765	22284	252493792	0.138256	Other	0	None
pfam02738	Ald_Xan_dh_C2	0.398473	0.876482	3	85306	85309	252601052	22287	252578765	22284	252493459	0.138851	Other	0	None
pfam00733	Asn_synthase	0.3531	0.891776	2	64181	64183	252601052	22287	252578765	22285	252514584	0.141415	Other	0	None
pfam07521	RMMBL	0.352896	0.891776	2	64218	64220	252601052	22287	252578765	22285	252514547	0.14142	Other	0	None
pfam02837	Glyco_hydro_2_N	0.350391	0.892146	2	64677	64679	252601052	22287	252578765	22285	252514088	0.141552	Other	0	None
pfam01790	LGT	0.346405	0.893058	2	65421	65423	252601052	22287	252578765	22285	252513344	0.142006	Other	0	None
pfam07732	Cu-oxidase_3	0.345165	0.893058	2	65656	65658	252601052	22287	252578765	22285	252513109	0.142211	Other	0	None
pfam13344	Hydrolase_6	0.238184	0.893058	1	47574	47575	252601052	22287	252578765	22286	252531191	0.141852	Other	0	None
pfam04143	Sulf_transp	0.237003	0.893058	1	47811	47812	252601052	22287	252578765	22286	252530954	0.141985	Other	0	None
pfam13714	PEP_mutase	0.236731	0.893058	1	47866	47867	252601052	22287	252578765	22286	252530899	0.142022	Other	0	None
pfam01678	DAP_epimerase	0.235849	0.893058	1	48045	48046	252601052	22287	252578765	22286	252530720	0.142157	Other	0	None
pfam02129	Peptidase_S15	0.235741	0.893058	1	48067	48068	252601052	22287	252578765	22286	252530698	0.142175	Other	0	None
pfam12169	DNA_pol3_gamma3	0.234662	0.893634	1	48288	48289	252601052	22287	252578765	22286	252530477	0.142376	Other	0	None
pfam06974	DUF1298	0.233829	0.894307	1	48460	48461	252601052	22287	252578765	22286	252530305	0.142557	Other	0	None
pfam02870	Methyltransf_1N	0.233419	0.894456	1	48545	48546	252601052	22287	252578765	22286	252530220	0.142654	Other	0	None
pfam06114	DUF955	0.34067	0.89751	2	66522	66524	252601052	22287	252578765	22285	252512243	0.143215	Other	0	None
pfam10396	TrmE_N	0.231077	0.89756	1	49037	49038	252601052	22287	252578765	22286	252529728	0.143317	Other	0	None
pfam03458	UPF0126	0.230846	0.89756	1	49086	49087	252601052	22287	252578765	22286	252529679	0.143392	Other	0	None
pfam09278	MerR-DNA-bind	0.230691	0.89756	1	49119	49120	252601052	22287	252578765	22286	252529646	0.143444	Other	0	None
pfam11975	Glyco_hydro_4C	0.230129	0.898314	1	49239	49240	252601052	22287	252578765	22286	252529526	0.143639	Other	0	None
pfam12631	MnmE_helical	0.229276	0.899488	1	49422	49423	252601052	22287	252578765	22286	252529343	0.143954	Other	0	None
pfam14310	Fn3-like	0.229082	0.899488	1	49464	49465	252601052	22287	252578765	22286	252529301	0.14403	Other	0	None
pfam05231	MASE1	0.229035	0.899488	1	49474	49475	252601052	22287	252578765	22286	252529291	0.144048	Other	0	None
pfam01634	HisG	0.227668	0.902598	1	49771	49772	252601052	22287	252578765	22286	252528994	0.14462	Other	0	None
pfam01442	Apolipoprotein	6.38144	0.90385	1	1776	1777	252601052	22287	252578765	22286	252576989	0.145118	Other	1	Cloud
pfam12532	DUF3732	6.38144	0.90385	1	1776	1777	252601052	22287	252578765	22286	252576989	0.145118	Other	1	Cloud
pfam14690	zf-ISL3	0.226939	0.90385	1	49931	49932	252601052	22287	252578765	22286	252528834	0.144954	Other	0	None
pfam13098	Thioredoxin_2	0.22688	0.90385	1	49944	49945	252601052	22287	252578765	22286	252528821	0.144982	Other	0	None
pfam01558	POR	0.334751	0.90388	2	67698	67700	252601052	22287	252578765	22285	252511067	0.145197	Other	0	None
pfam13977	TetR_C_6	0.225278	0.90692	1	50299	50300	252601052	22287	252578765	22286	252528466	0.145787	Other	0	None
pfam05170	AsmA	0.22518	0.90692	1	50321	50322	252601052	22287	252578765	22286	252528444	0.14584	Other	0	None
pfam00374	NiFeSe_Hases	0.22505	0.90692	1	50350	50351	252601052	22287	252578765	22286	252528415	0.145909	Other	0	None
pfam02056	Glyco_hydro_4	0.22467	0.907751	1	50435	50436	252601052	22287	252578765	22286	252528330	0.146118	Other	0	None
pfam13817	DDE_Tnp_IS66_C	0.223752	0.910563	1	50642	50643	252601052	22287	252578765	22286	252528123	0.146645	Other	0	None
pfam03924	CHASE	2.27314	0.915455	3	14958	14961	252601052	22287	252578765	22284	252563807	0.147508	Other	1	Cloud
pfam02550	AcetylCoA_hydro	1.97311	0.917278	4	22977	22981	252601052	22287	252578765	22283	252555788	0.147878	Other	1	Cloud
pfam05368	NmrA	0.221399	0.918496	1	51180	51181	252601052	22287	252578765	22286	252527585	0.148149	Other	0	None
pfam01227	GTP_cyclohydroI	0.220795	0.920647	1	51320	51321	252601052	22287	252578765	22286	252527445	0.148572	Other	0	None
pfam12975	DUF3859	6.17626	0.92628	1	1835	1836	252601052	22287	252578765	22286	252576930	0.149557	Other	1	Cloud
pfam02055	Glyco_hydro_30	2.9286	0.928165	2	7740	7742	252601052	22287	252578765	22285	252571025	0.149938	Other	1	Cloud
pfam14312	FG-GAP_2	6.13613	0.930905	1	1847	1848	252601052	22287	252578765	22286	252576918	0.150457	Other	1	Cloud
pfam05114	DUF692	2.25087	0.931055	3	15106	15109	252601052	22287	252578765	22284	252563659	0.150558	Other	1	Cloud
pfam13551	HTH_29	1.95836	0.931336	4	23150	23154	252601052	22287	252578765	22283	252555615	0.15068	Other	1	Cloud
pfam06750	DiS_P_DiS	1.83791	0.933625	6	37002	37008	252601052	22287	252578765	22281	252541763	0.151127	Other	1	Cloud
pfam01638	HxlR	0.5731	0.938331	7	138392	138399	252601052	22287	252578765	22280	252440373	0.151966	Other	0	None
pfam13844	Glyco_transf_41	2.89531	0.942088	2	7829	7831	252601052	22287	252578765	22285	252570936	0.152652	Other	1	Cloud
pfam14587	Glyco_hydr_30_2	6.02202	0.944232	1	1882	1883	252601052	22287	252578765	22286	252576883	0.153077	Other	1	Cloud
pfam14600	CBM_5_12_2	5.77059	0.981356	1	1964	1965	252601052	22287	252578765	22286	252576801	0.159182	Other	1	Cloud
pfam08802	CytB6-F_Fe-S	5.76765	0.981356	1	1965	1966	252601052	22287	252578765	22286	252576800	0.159257	Other	1	Cloud
pfam03030	H_PPase	2.18814	0.982426	3	15539	15542	252601052	22287	252578765	22284	252563226	0.159592	Other	1	Cloud
pfam13802	Gal_mutarotas_2	1.91388	0.982426	4	23688	23692	252601052	22287	252578765	22283	252555077	0.159521	Other	1	Cloud
pfam09087	Cyc-maltodext_N	5.71818	0.987621	1	1982	1983	252601052	22287	252578765	22286	252576783	0.160517	Other	1	Cloud
pfam14247	DUF4344	5.71241	0.988031	1	1984	1985	252601052	22287	252578765	22286	252576781	0.160665	Other	1	Cloud
pfam13602	ADH_zinc_N_2	1.55902	0.990957	10	72705	72715	252601052	22287	252578765	22277	252506060	0.161222	Other	2	Cloud
pfam07947	YhhN	1.90215	0.994943	4	23834	23838	252601052	22287	252578765	22283	252554931	0.161952	Other	2	Cloud
pfam02447	GntP_permease	0.486465	0.998349	4	93169	93173	252601052	22287	252578765	22283	252485596	0.162589	Other	0	None
pfam10438	Cyc-maltodext_C	5.62174	1	1	2016	2017	252601052	22287	252578765	22286	252576749	0.163031	Other	1	Cloud
pfam11249	DUF3047	5.62174	1	1	2016	2017	252601052	22287	252578765	22286	252576749	0.163031	Other	1	Cloud
pfam16670	PI-PLC-C1	5.50701	1	1	2058	2059	252601052	22287	252578765	22286	252576707	0.166127	Other	1	Cloud
pfam10946	DUF2625	5.34343	1	1	2121	2122	252601052	22287	252578765	22286	252576644	0.17075	Other	1	Cloud
pfam01400	Astacin	5.30839	1	1	2135	2136	252601052	22287	252578765	22286	252576630	0.171773	Other	1	Cloud
pfam10882	bPH_5	5.22037	1	1	2171	2172	252601052	22287	252578765	22286	252576594	0.1744	Other	1	Cloud
pfam14239	RRXRR	5.13057	1	1	2209	2210	252601052	22287	252578765	22286	252576556	0.177164	Other	1	Cloud
pfam14337	DUF4393	5.12592	1	1	2211	2212	252601052	22287	252578765	22286	252576554	0.177309	Other	1	Cloud
pfam08869	XisI	5.06182	1	1	2239	2240	252601052	22287	252578765	22286	252576526	0.179339	Other	1	Cloud
pfam16483	Glyco_hydro_64	4.93186	1	1	2298	2299	252601052	22287	252578765	22286	252576467	0.1836	Other	1	Cloud
pfam12458	DUF3686	4.80229	1	1	2360	2361	252601052	22287	252578765	22286	252576405	0.188054	Other	1	Cloud
pfam13448	DUF4114	4.7962	1	1	2363	2364	252601052	22287	252578765	22286	252576402	0.188269	Other	1	Cloud
pfam00457	Glyco_hydro_11	4.77397	1	1	2374	2375	252601052	22287	252578765	22286	252576391	0.189056	Other	1	Cloud
pfam11949	DUF3466	4.70852	1	1	2407	2408	252601052	22287	252578765	22286	252576358	0.191414	Other	1	Cloud
pfam11790	Glyco_hydro_cc	4.69487	1	1	2414	2415	252601052	22287	252578765	22286	252576351	0.191913	Other	1	Cloud
pfam07382	HC2	4.64865	1	1	2438	2439	252601052	22287	252578765	22286	252576327	0.193623	Other	1	Cloud
pfam12869	tRNA_anti-like	4.43057	1	1	2558	2559	252601052	22287	252578765	22286	252576207	0.202116	Other	1	Cloud
pfam12903	DUF3830	4.40817	1	1	2571	2572	252601052	22287	252578765	22286	252576194	0.20303	Other	1	Cloud
[truncated: 10,165 more rows]
