# Supplementary material for: The extracellular contractile injection system is enriched in environmental microbes and associates with numerous toxins
Source: Nat Commun. 2021 Jun 18;12:3743. doi: 10.1038/s41467-021-23777-7 (PMC8213781; doi:10.1038/s41467-021-23777-7)
Supplement: Supplementary file 14 — Supplementary Data 11 [file 41467_2021_23777_MOESM14_ESM.xlsx]

## Sheet: Sheet1
IMG gene ID	IMG Genome ID	Pfam ID	Pfam Name	Group
637682074	637000088	PF13930	Endonuclea_NS_2	Toxin - unknown target
640738711	637000207	PF00045	Hemopexin	Eukaryotic domain
640738711	637000207	PF07472	PA-IIL	Anti-eukaryotic toxin
640738713	637000207	PF15656	Tox-HDC	Anti-eukaryotic toxin
637463479	637000207	PF15634	Tox-ART-HYE1	Toxin - unknown target
637464179	637000207	PF11647	PMT_C	Anti-eukaryotic toxin
637464286	637000207	PF16374	CIF	Anti-eukaryotic toxin
638937151	638341115	PF13930	Endonuclea_NS_2	Toxin - unknown target
639857333	639857000	PF15521	Ntox11	Anti-eukaryotic toxin
640051111	640048527	PF16083	Phage_holin_3_3	Antibacterial toxin
640224457	640196209	PF13519	VWA_2	Anti-eukaryotic toxin
640615314	640612202	PF02259	FAT	Eukaryotic domain
643179786	642979355	PF13519	VWA_2	Anti-eukaryotic toxin
644945815	644736323	PF13519	VWA_2	Anti-eukaryotic toxin
644888394	644736399	PF16374	CIF	Anti-eukaryotic toxin
644888485	644736399	PF11647	PMT_C	Anti-eukaryotic toxin
644888617	644736399	PF15645	Tox-PLDMTX	Toxin - unknown target
644889200	644736399	PF00045	Hemopexin	Eukaryotic domain
644889200	644736399	PF07472	PA-IIL	Anti-eukaryotic toxin
644889776	644736399	PF16083	Phage_holin_3_3	Antibacterial toxin
644889777	644736399	PF13539	Peptidase_M15_4	Toxin - unknown target
645339157	645058791	PF12919	TcdA_TcdB	Anti-eukaryotic toxin
648078453	648028006	PF13519	VWA_2	Anti-eukaryotic toxin
648921906	648861007	PF13930	Endonuclea_NS_2	Toxin - unknown target
649686461	649633096	PF15521	Ntox11	Anti-eukaryotic toxin
2504680538	2504643012	PF11699	CENP-C_C	Eukaryotic domain
2507090096	2506783054	PF14410	GH-E	Toxin - unknown target
2508595892	2508501021	PF11429	Colicin_D	Antibacterial toxin
2508603950	2508501023	PF13519	VWA_2	Anti-eukaryotic toxin
2509767966	2509601025	PF05282	AAR2	Eukaryotic domain
2509808855	2509601032	PF00151	Lipase	Toxin - unknown target
2509808855	2509601032	PF00801	PKD	Anti-eukaryotic toxin
2510057246	2509887033	PF00801	PKD	Anti-eukaryotic toxin
2511231232	2511231000	PF01374	Glyco_hydro_46	Toxin - unknown target
2511494230	2511231051	PF13930	Endonuclea_NS_2	Toxin - unknown target
2511750065	2511231134	PF02493	MORN	Eukaryotic domain
2511919378	2511231181	PF13519	VWA_2	Anti-eukaryotic toxin
2513745868	2513237108	PF03936	Terpene_synth_C	Eukaryotic domain
2513756499	2513237109	PF03936	Terpene_synth_C	Eukaryotic domain
2514826865	2514752031	PF03936	Terpene_synth_C	Eukaryotic domain
2515171539	2515154003	PF15604	Ntox15	Antibacterial toxin
2515533426	2515154096	PF13519	VWA_2	Anti-eukaryotic toxin
2515533426	2515154096	PF02494	HYR	Eukaryotic domain
2515532062	2515154096	PF03936	Terpene_synth_C	Eukaryotic domain
2515534925	2515154097	PF13519	VWA_2	Anti-eukaryotic toxin
2515534925	2515154097	PF02494	HYR	Eukaryotic domain
2515570409	2515154102	PF03936	Terpene_synth_C	Eukaryotic domain
2515827373	2515154149	PF13519	VWA_2	Anti-eukaryotic toxin
2515827373	2515154149	PF02494	HYR	Eukaryotic domain
2515870401	2515154160	PF00010	HLH	Eukaryotic domain
2515900182	2515154166	PF03936	Terpene_synth_C	Eukaryotic domain
2515928894	2515154171	PF13519	VWA_2	Anti-eukaryotic toxin
2515928894	2515154171	PF02494	HYR	Eukaryotic domain
2516227714	2516143025	PF00801	PKD	Anti-eukaryotic toxin
2516586558	2516493019	PF02493	MORN	Eukaryotic domain
2517027641	2516653075	PF02494	HYR	Eukaryotic domain
2517216420	2517093034	PF13519	VWA_2	Anti-eukaryotic toxin
2517433183	2517287034	PF14410	GH-E	Toxin - unknown target
2517498202	2517487002	PF00092	VWA	Anti-eukaryotic toxin
2518345412	2518285522	PF00045	Hemopexin	Eukaryotic domain
2518345412	2518285522	PF07472	PA-IIL	Anti-eukaryotic toxin
2518345414	2518285522	PF14431	YwqJ-deaminase	Antibacterial toxin
2518345417	2518285522	PF05785	CNF1	Anti-eukaryotic toxin
2518345418	2518285522	PF16374	CIF	Anti-eukaryotic toxin
2518345437	2518285522	PF05785	CNF1	Anti-eukaryotic toxin
2518345470	2518285522	PF15634	Tox-ART-HYE1	Toxin - unknown target
2518395221	2518285535	PF03936	Terpene_synth_C	Eukaryotic domain
2518396167	2518285535	PF13519	VWA_2	Anti-eukaryotic toxin
2518396167	2518285535	PF02494	HYR	Eukaryotic domain
2519070276	2518645622	PF03936	Terpene_synth_C	Eukaryotic domain
2519853020	2519103188	PF02493	MORN	Eukaryotic domain
2520509479	2519899650	PF03936	Terpene_synth_C	Eukaryotic domain
2522462521	2522125136	PF00092	VWA	Anti-eukaryotic toxin
2522462521	2522125136	PF02494	HYR	Eukaryotic domain
2523301870	2523231025	PF13519	VWA_2	Anti-eukaryotic toxin
2523301873	2523231025	PF15604	Ntox15	Antibacterial toxin
2523500488	2523231079	PF15604	Ntox15	Antibacterial toxin
2523686221	2523533533	PF00801	PKD	Anti-eukaryotic toxin
2523759990	2523533553	PF13930	Endonuclea_NS_2	Toxin - unknown target
2523962211	2523533617	PF02493	MORN	Eukaryotic domain
2524938025	2524614560	PF15521	Ntox11	Anti-eukaryotic toxin
2525354021	2524614673	PF03936	Terpene_synth_C	Eukaryotic domain
2527266540	2526164782	PF13930	Endonuclea_NS_2	Toxin - unknown target
2529251695	2528768220	PF13519	VWA_2	Anti-eukaryotic toxin
2531454946	2529293168	PF15540	Ntox47	Toxin - unknown target
2541268511	2541046955	PF14440	XOO_2897-deam	Anti-eukaryotic toxin
2541491289	2541047027	PF11647	PMT_C	Anti-eukaryotic toxin
2541491931	2541047027	PF14431	YwqJ-deaminase	Antibacterial toxin
2541491932	2541047027	PF05785	CNF1	Anti-eukaryotic toxin
2543455442	2541047558	PF08776	VASP_tetra	Eukaryotic domain
2545496090	2541047992	PF15500	Ntox1	Toxin - unknown target
2547393086	2547132108	PF02493	MORN	Eukaryotic domain
2552093721	2551306164	PF02494	HYR	Eukaryotic domain
2552874817	2551306384	PF00801	PKD	Anti-eukaryotic toxin
2555787984	2554235376	PF13519	VWA_2	Anti-eukaryotic toxin
2557108242	2556921041	PF09430	DUF2012	Eukaryotic domain
2557153771	2556921052	PF00045	Hemopexin	Eukaryotic domain
2557153771	2556921052	PF07472	PA-IIL	Anti-eukaryotic toxin
2557153798	2556921052	PF05785	CNF1	Anti-eukaryotic toxin
2557154381	2556921052	PF16374	CIF	Anti-eukaryotic toxin
2557154382	2556921052	PF05785	CNF1	Anti-eukaryotic toxin
2557368978	2556921086	PF13930	Endonuclea_NS_2	Toxin - unknown target
2558033864	2556921605	PF14431	YwqJ-deaminase	Antibacterial toxin
2558033865	2556921605	PF05785	CNF1	Anti-eukaryotic toxin
2559353323	2558860259	PF12919	TcdA_TcdB	Anti-eukaryotic toxin
2559353341	2558860259	PF16083	Phage_holin_3_3	Antibacterial toxin
2559353342	2558860259	PF13539	Peptidase_M15_4	Toxin - unknown target
2561988795	2561511072	PF07217	Het-C	Eukaryotic domain
2562086956	2561511106	PF03936	Terpene_synth_C	Eukaryotic domain
2562324748	2561511169	PF13519	VWA_2	Anti-eukaryotic toxin
2562324748	2561511169	PF02494	HYR	Eukaryotic domain
2562348748	2561511175	PF15526	Ntox21	Toxin - unknown target
2562348762	2561511175	PF13519	VWA_2	Anti-eukaryotic toxin
2562374007	2561511180	PF13519	VWA_2	Anti-eukaryotic toxin
2562374007	2561511180	PF02494	HYR	Eukaryotic domain
2566038823	2565956522	PF00045	Hemopexin	Eukaryotic domain
2566038823	2565956522	PF07472	PA-IIL	Anti-eukaryotic toxin
2566039100	2565956522	PF14891	Peptidase_M91	Toxin - unknown target
2566039177	2565956522	PF14431	YwqJ-deaminase	Antibacterial toxin
2566039178	2565956522	PF16374	CIF	Anti-eukaryotic toxin
2566039598	2565956522	PF13539	Peptidase_M15_4	Toxin - unknown target
2566039599	2565956522	PF16083	Phage_holin_3_3	Antibacterial toxin
2566039618	2565956522	PF12919	TcdA_TcdB	Anti-eukaryotic toxin
2566253491	2565956581	PF16083	Phage_holin_3_3	Antibacterial toxin
2566253492	2565956581	PF13539	Peptidase_M15_4	Toxin - unknown target
2574503283	2574179787	PF00010	HLH	Eukaryotic domain
2577007308	2576861037	PF00648	Peptidase_C2	Eukaryotic domain
2577718996	2576861238	PF12919	TcdA_TcdB	Anti-eukaryotic toxin
2577719014	2576861238	PF16083	Phage_holin_3_3	Antibacterial toxin
2577719015	2576861238	PF13539	Peptidase_M15_4	Toxin - unknown target
2579547373	2576861773	PF13519	VWA_2	Anti-eukaryotic toxin
2580987115	2579778789	PF00801	PKD	Anti-eukaryotic toxin
2581430231	2579778893	PF02493	MORN	Eukaryotic domain
2582536279	2579779162	PF14410	GH-E	Toxin - unknown target
2582852442	2582580622	PF13930	Endonuclea_NS_2	Toxin - unknown target
2582905954	2582580651	PF13930	Endonuclea_NS_2	Toxin - unknown target
2584268633	2582581013	PF13519	VWA_2	Anti-eukaryotic toxin
2584282050	2582581014	PF13519	VWA_2	Anti-eukaryotic toxin
2585156694	2582581281	PF01374	Glyco_hydro_46	Toxin - unknown target
2585161003	2582581282	PF01374	Glyco_hydro_46	Toxin - unknown target
2585404248	2582581867	PF00191	Annexin	Eukaryotic domain
2585823180	2585427590	PF00191	Annexin	Eukaryotic domain
2586061906	2585427649	PF13519	VWA_2	Anti-eukaryotic toxin
2586765758	2585427800	PF00801	PKD	Anti-eukaryotic toxin
2587421498	2585427979	PF15604	Ntox15	Antibacterial toxin
2587421501	2585427979	PF13519	VWA_2	Anti-eukaryotic toxin
2587432200	2585427982	PF02493	MORN	Eukaryotic domain
2588049056	2585428140	PF14431	YwqJ-deaminase	Antibacterial toxin
2588049135	2585428140	PF11647	PMT_C	Anti-eukaryotic toxin
2588052042	2585428140	PF14431	YwqJ-deaminase	Antibacterial toxin
2588052043	2585428140	PF05785	CNF1	Anti-eukaryotic toxin
2588052062	2585428140	PF05785	CNF1	Anti-eukaryotic toxin
2588052065	2585428140	PF15656	Tox-HDC	Anti-eukaryotic toxin
2588052066	2585428140	PF16374	CIF	Anti-eukaryotic toxin
2588052069	2585428140	PF00045	Hemopexin	Eukaryotic domain
2588052069	2585428140	PF07472	PA-IIL	Anti-eukaryotic toxin
2588242433	2585428190	PF02493	MORN	Eukaryotic domain
2596560528	2595699005	PF15652	Tox-SHH	Toxin - unknown target
2596696445	2596583522	PF13519	VWA_2	Anti-eukaryotic toxin
2596766694	2596583535	PF13519	VWA_2	Anti-eukaryotic toxin
2596766714	2596583535	PF15650	Tox-REase-9	Toxin - unknown target
2596789477	2596583538	PF13519	VWA_2	Anti-eukaryotic toxin
2597098976	2596583621	PF13519	VWA_2	Anti-eukaryotic toxin
2597131412	2596583629	PF13519	VWA_2	Anti-eukaryotic toxin
2597131413	2596583629	PF13519	VWA_2	Anti-eukaryotic toxin
2598642532	2597490183	PF03936	Terpene_synth_C	Eukaryotic domain
2598654598	2597490185	PF15656	Tox-HDC	Anti-eukaryotic toxin
2599068030	2597490348	PF14891	Peptidase_M91	Toxin - unknown target
2599068033	2597490348	PF14431	YwqJ-deaminase	Antibacterial toxin
2599069331	2597490348	PF00045	Hemopexin	Eukaryotic domain
2599069331	2597490348	PF07472	PA-IIL	Anti-eukaryotic toxin
2599072164	2597490348	PF14431	YwqJ-deaminase	Antibacterial toxin
2599072165	2597490348	PF05785	CNF1	Anti-eukaryotic toxin
2599072166	2597490348	PF16374	CIF	Anti-eukaryotic toxin
2599635963	2599185217	PF13519	VWA_2	Anti-eukaryotic toxin
2599844968	2599185268	PF15604	Ntox15	Antibacterial toxin
2600940274	2600255094	PF02493	MORN	Eukaryotic domain
2602162021	2602041552	PF16083	Phage_holin_3_3	Antibacterial toxin
2602238741	2602041572	PF13519	VWA_2	Anti-eukaryotic toxin
2602238741	2602041572	PF02494	HYR	Eukaryotic domain
2603721930	2602042071	PF02493	MORN	Eukaryotic domain
2606079739	2603880186	PF14432	DYW_deaminase	Toxin - unknown target
2606519440	2606217182	PF00801	PKD	Anti-eukaryotic toxin
2606519444	2606217182	PF15140	DUF4573	Eukaryotic domain
2606526750	2606217184	PF13519	VWA_2	Anti-eukaryotic toxin
2606531960	2606217184	PF00386	C1q	Eukaryotic domain
2606549268	2606217189	PF13519	VWA_2	Anti-eukaryotic toxin
2606549268	2606217189	PF02494	HYR	Eukaryotic domain
2611551852	2609460118	PF12919	TcdA_TcdB	Anti-eukaryotic toxin
2611687817	2609460149	PF13519	VWA_2	Anti-eukaryotic toxin
2612308078	2609460291	PF12919	TcdA_TcdB	Anti-eukaryotic toxin
2616189888	2615840595	PF14410	GH-E	Toxin - unknown target
2616220886	2615840604	PF02493	MORN	Eukaryotic domain
2616782787	2616644847	PF13519	VWA_2	Anti-eukaryotic toxin
2617683598	2617270831	PF13519	VWA_2	Anti-eukaryotic toxin
2618035200	2617270920	PF06951	PLA2G12	Eukaryotic domain
2618055470	2617270924	PF00801	PKD	Anti-eukaryotic toxin
2618074016	2617270928	PF15652	Tox-SHH	Toxin - unknown target
2619246344	2617271246	PF14431	YwqJ-deaminase	Antibacterial toxin
2619263205	2617271248	PF14431	YwqJ-deaminase	Antibacterial toxin
2619314585	2617271262	PF14431	YwqJ-deaminase	Antibacterial toxin
2619314592	2617271262	PF14431	YwqJ-deaminase	Antibacterial toxin
2619317741	2617271263	PF14431	YwqJ-deaminase	Antibacterial toxin
2619317748	2617271263	PF14431	YwqJ-deaminase	Antibacterial toxin
2623494199	2622736604	PF13519	VWA_2	Anti-eukaryotic toxin
2624836251	2623620542	PF15604	Ntox15	Antibacterial toxin
2624854495	2623620545	PF15604	Ntox15	Antibacterial toxin
2626624777	2626541542	PF00615	RGS	Eukaryotic domain
2628313262	2627853636	PF00092	VWA	Anti-eukaryotic toxin
2628313262	2627853636	PF02494	HYR	Eukaryotic domain
2629491311	2627853915	PF05478	Prominin	Eukaryotic domain
2630411147	2627854146	PF15645	Tox-PLDMTX	Toxin - unknown target
2630411147	2627854146	PF05785	CNF1	Anti-eukaryotic toxin
2630434011	2627854152	PF13519	VWA_2	Anti-eukaryotic toxin
2630481159	2627854166	PF13519	VWA_2	Anti-eukaryotic toxin
2630605675	2627854198	PF12919	TcdA_TcdB	Anti-eukaryotic toxin
2631136299	2630968265	PF15521	Ntox11	Anti-eukaryotic toxin
2631155161	2630968268	PF00235	Profilin	Eukaryotic domain
2631674282	2630968405	PF15656	Tox-HDC	Anti-eukaryotic toxin
2631674300	2630968405	PF05785	CNF1	Anti-eukaryotic toxin
2632416881	2630968591	PF13519	VWA_2	Anti-eukaryotic toxin
2633981326	2630968971	PF13519	VWA_2	Anti-eukaryotic toxin
2633981326	2630968971	PF02494	HYR	Eukaryotic domain
2633983169	2630968971	PF03936	Terpene_synth_C	Eukaryotic domain
2634117956	2630969009	PF00151	Lipase	Toxin - unknown target
2634117973	2630969009	PF10229	DUF2246	Eukaryotic domain
2634918001	2634166249	PF13930	Endonuclea_NS_2	Toxin - unknown target
2635005386	2634166274	PF00801	PKD	Anti-eukaryotic toxin
2635010263	2634166275	PF13519	VWA_2	Anti-eukaryotic toxin
2635010277	2634166275	PF15526	Ntox21	Toxin - unknown target
2635268852	2634166339	PF13519	VWA_2	Anti-eukaryotic toxin
2635275872	2634166340	PF03936	Terpene_synth_C	Eukaryotic domain
2635519460	2634166399	PF00092	VWA	Anti-eukaryotic toxin
2635519460	2634166399	PF02494	HYR	Eukaryotic domain
2635522218	2634166399	PF03936	Terpene_synth_C	Eukaryotic domain
2635631382	2634166428	PF11647	PMT_C	Anti-eukaryotic toxin
2635631526	2634166428	PF07472	PA-IIL	Anti-eukaryotic toxin
2635631527	2634166428	PF00045	Hemopexin	Eukaryotic domain
2635631527	2634166428	PF07472	PA-IIL	Anti-eukaryotic toxin
2635632370	2634166428	PF05785	CNF1	Anti-eukaryotic toxin
2635632373	2634166428	PF15656	Tox-HDC	Anti-eukaryotic toxin
2635633426	2634166428	PF16374	CIF	Anti-eukaryotic toxin
2635783562	2634166464	PF15637	Tox-HNH-HHH	Toxin - unknown target
2635909902	2634166491	PF14431	YwqJ-deaminase	Antibacterial toxin
2635909903	2634166491	PF05785	CNF1	Anti-eukaryotic toxin
2636393897	2634166899	PF13519	VWA_2	Anti-eukaryotic toxin
2636785503	2636415489	PF15521	Ntox11	Anti-eukaryotic toxin
2638924491	2636416005	PF10914	DUF2781	Eukaryotic domain
2638982250	2636416022	PF01374	Glyco_hydro_46	Toxin - unknown target
2639168506	2636416073	PF13519	VWA_2	Anti-eukaryotic toxin
2639168506	2636416073	PF02494	HYR	Eukaryotic domain
2639232575	2636416088	PF14431	YwqJ-deaminase	Antibacterial toxin
2639246759	2636416090	PF13519	VWA_2	Anti-eukaryotic toxin
2639502837	2636416141	PF13519	VWA_2	Anti-eukaryotic toxin
2640018490	2639762564	PF13930	Endonuclea_NS_2	Toxin - unknown target
2640578391	2639762749	PF14431	YwqJ-deaminase	Antibacterial toxin
2640647740	2639762767	PF11647	PMT_C	Anti-eukaryotic toxin
2640647926	2639762767	PF16374	CIF	Anti-eukaryotic toxin
2640647927	2639762767	PF05785	CNF1	Anti-eukaryotic toxin
2640647928	2639762767	PF14431	YwqJ-deaminase	Antibacterial toxin
2640648462	2639762767	PF15656	Tox-HDC	Anti-eukaryotic toxin
2640816154	2639762814	PF07472	PA-IIL	Anti-eukaryotic toxin
2640816156	2639762814	PF00045	Hemopexin	Eukaryotic domain
2640816158	2639762814	PF14431	YwqJ-deaminase	Antibacterial toxin
2640816159	2639762814	PF16374	CIF	Anti-eukaryotic toxin
2640816160	2639762814	PF15656	Tox-HDC	Anti-eukaryotic toxin
2640816162	2639762814	PF05785	CNF1	Anti-eukaryotic toxin
2640816181	2639762814	PF05785	CNF1	Anti-eukaryotic toxin
2640816181	2639762814	PF15645	Tox-PLDMTX	Toxin - unknown target
2640816785	2639762814	PF14431	YwqJ-deaminase	Antibacterial toxin
2641225422	2639762910	PF05785	CNF1	Anti-eukaryotic toxin
2641225972	2639762910	PF11647	PMT_C	Anti-eukaryotic toxin
2641935789	2639763086	PF12919	TcdA_TcdB	Anti-eukaryotic toxin
2642164899	2639763142	PF03936	Terpene_synth_C	Eukaryotic domain
2643900009	2643221578	PF00092	VWA	Anti-eukaryotic toxin
2643900009	2643221578	PF02494	HYR	Eukaryotic domain
2643902185	2643221578	PF03936	Terpene_synth_C	Eukaryotic domain
2643925076	2643221583	PF15604	Ntox15	Antibacterial toxin
2643976911	2643221593	PF13519	VWA_2	Anti-eukaryotic toxin
2644371257	2643221667	PF10463	Peptidase_U49	Antibacterial toxin
2644405767	2643221673	PF00092	VWA	Anti-eukaryotic toxin
2644405767	2643221673	PF02494	HYR	Eukaryotic domain
2644406660	2643221673	PF03936	Terpene_synth_C	Eukaryotic domain
2645112110	2643221822	PF01374	Glyco_hydro_46	Toxin - unknown target
2645196123	2643221843	PF09430	DUF2012	Eukaryotic domain
2646872182	2645727765	PF12919	TcdA_TcdB	Anti-eukaryotic toxin
2648905141	2648501192	PF02493	MORN	Eukaryotic domain
2648956648	2648501203	PF05641	Agenet	Eukaryotic domain
2648956648	2648501203	PF11717	Tudor-knot	Eukaryotic domain
2649663435	2648501375	PF16374	CIF	Anti-eukaryotic toxin
2649663436	2648501375	PF05785	CNF1	Anti-eukaryotic toxin
2649663437	2648501375	PF14431	YwqJ-deaminase	Antibacterial toxin
2649663520	2648501375	PF14891	Peptidase_M91	Toxin - unknown target
2649663523	2648501375	PF14431	YwqJ-deaminase	Antibacterial toxin
2649667491	2648501375	PF00045	Hemopexin	Eukaryotic domain
2649667491	2648501375	PF07472	PA-IIL	Anti-eukaryotic toxin
2650336410	2648501563	PF13519	VWA_2	Anti-eukaryotic toxin
2651016733	2648501726	PF13519	VWA_2	Anti-eukaryotic toxin
2651041803	2648501732	PF00801	PKD	Anti-eukaryotic toxin
2651242335	2648501782	PF13519	VWA_2	Anti-eukaryotic toxin
2655005329	2654587594	PF11647	PMT_C	Anti-eukaryotic toxin
2655007876	2654587594	PF16374	CIF	Anti-eukaryotic toxin
2655178434	2654587638	PF02494	HYR	Eukaryotic domain
2656131015	2654587882	PF16754	Pesticin	Antibacterial toxin
2656763813	2654588047	PF08210	APOBEC_N	Eukaryotic domain
2656763816	2654588047	PF00092	VWA	Anti-eukaryotic toxin
2656763816	2654588047	PF02494	HYR	Eukaryotic domain
2660034530	2657245701	PF00092	VWA	Anti-eukaryotic toxin
2660034530	2657245701	PF02494	HYR	Eukaryotic domain
2664122255	2663762719	PF15639	Tox-MPTase3	Toxin - unknown target
2664262407	2663762758	PF00092	VWA	Anti-eukaryotic toxin
2664262407	2663762758	PF02494	HYR	Eukaryotic domain
2665395631	2663763036	PF14431	YwqJ-deaminase	Antibacterial toxin
2665395649	2663763036	PF16083	Phage_holin_3_3	Antibacterial toxin
2665395650	2663763036	PF13539	Peptidase_M15_4	Toxin - unknown target
2668405655	2667527504	PF01129	ART	Eukaryotic domain
2668405658	2667527504	PF11351	GTA_holin_3TM	Antibacterial toxin
2670950358	2667528136	PF15528	Ntox23	Toxin - unknown target
2671345989	2671180042	PF00092	VWA	Anti-eukaryotic toxin
2671436204	2671180071	PF00092	VWA	Anti-eukaryotic toxin
2671500354	2671180089	PF00092	VWA	Anti-eukaryotic toxin
2671500354	2671180089	PF02494	HYR	Eukaryotic domain
2672184214	2671180295	PF13539	Peptidase_M15_4	Toxin - unknown target
2672184215	2671180295	PF16083	Phage_holin_3_3	Antibacterial toxin
2673877039	2671180707	PF13930	Endonuclea_NS_2	Toxin - unknown target
2675376338	2671181073	PF15607	Ntox44	Toxin - unknown target
2676265232	2675903012	PF02493	MORN	Eukaryotic domain
2676806256	2675903139	PF02494	HYR	Eukaryotic domain
2676868357	2675903153	PF15526	Ntox21	Toxin - unknown target
2677373615	2675903287	PF16083	Phage_holin_3_3	Antibacterial toxin
2677373616	2675903287	PF13539	Peptidase_M15_4	Toxin - unknown target
2678244362	2675903510	PF13539	Peptidase_M15_4	Toxin - unknown target
2678244363	2675903510	PF16083	Phage_holin_3_3	Antibacterial toxin
2678962025	2675903693	PF14440	XOO_2897-deam	Anti-eukaryotic toxin
2684560726	2681813561	PF00386	C1q	Eukaryotic domain
2685871244	2684622849	PF16754	Pesticin	Antibacterial toxin
2686403697	2684623006	PF00801	PKD	Anti-eukaryotic toxin
2686640171	2684623061	PF15604	Ntox15	Antibacterial toxin
2689233463	2687453548	PF15656	Tox-HDC	Anti-eukaryotic toxin
2689490533	2687453617	PF00094	VWD	Eukaryotic domain
2690429521	2690315624	PF01374	Glyco_hydro_46	Toxin - unknown target
2690593112	2690315656	PF02493	MORN	Eukaryotic domain
2690600955	2690315657	PF00801	PKD	Anti-eukaryotic toxin
2691431611	2690315885	PF00801	PKD	Anti-eukaryotic toxin
2694827360	2693429823	PF14410	GH-E	Toxin - unknown target
2694889132	2693429860	PF00092	VWA	Anti-eukaryotic toxin
2694889132	2693429860	PF02494	HYR	Eukaryotic domain
2694970673	2693429880	PF00801	PKD	Anti-eukaryotic toxin
2695063281	2693429902	PF00648	Peptidase_C2	Eukaryotic domain
2698193723	2695420951	PF13930	Endonuclea_NS_2	Toxin - unknown target
2698408913	2695421014	PF00092	VWA	Anti-eukaryotic toxin
2698408913	2695421014	PF02494	HYR	Eukaryotic domain
2700333799	2698536748	PF00801	PKD	Anti-eukaryotic toxin
2700390589	2698536803	PF14440	XOO_2897-deam	Anti-eukaryotic toxin
2707579180	2706794595	PF16083	Phage_holin_3_3	Antibacterial toxin
2707579181	2706794595	PF13539	Peptidase_M15_4	Toxin - unknown target
2709966341	2708742962	PF00801	PKD	Anti-eukaryotic toxin
2710484972	2710264670	PF00801	PKD	Anti-eukaryotic toxin
2710804296	2710723546	PF00801	PKD	Anti-eukaryotic toxin
2713870850	2711768790	PF15604	Ntox15	Antibacterial toxin
2714132543	2713896762	PF13930	Endonuclea_NS_2	Toxin - unknown target
2714402315	2713896818	PF15538	Ntox46	Toxin - unknown target
2715175743	2713896997	PF13519	VWA_2	Anti-eukaryotic toxin
2718391306	2718217661	PF07924	NuiA	Toxin - unknown target
2719062313	2718217854	PF00235	Profilin	Eukaryotic domain
2719477424	2718217948	PF13519	VWA_2	Anti-eukaryotic toxin
2719477424	2718217948	PF00092	VWA	Anti-eukaryotic toxin
2719907844	2718218054	PF00092	VWA	Anti-eukaryotic toxin
2721975615	2721755187	PF00801	PKD	Anti-eukaryotic toxin
2722065688	2721755221	PF00801	PKD	Anti-eukaryotic toxin
2724693641	2724678913	PF13930	Endonuclea_NS_2	Toxin - unknown target
2725887763	2724679211	PF15605	Ntox28	Toxin - unknown target
2726507179	2724679354	PF13539	Peptidase_M15_4	Toxin - unknown target
2726507180	2724679354	PF16083	Phage_holin_3_3	Antibacterial toxin
2726531396	2724679360	PF13539	Peptidase_M15_4	Toxin - unknown target
2726531397	2724679360	PF16083	Phage_holin_3_3	Antibacterial toxin
2726531415	2724679360	PF14431	YwqJ-deaminase	Antibacterial toxin
2726556068	2724679365	PF16083	Phage_holin_3_3	Antibacterial toxin
2726556069	2724679365	PF13539	Peptidase_M15_4	Toxin - unknown target
2726879464	2724679456	PF13519	VWA_2	Anti-eukaryotic toxin
2727705281	2724679649	PF11351	GTA_holin_3TM	Antibacterial toxin
2727846748	2724679709	PF00801	PKD	Anti-eukaryotic toxin
2727898134	2724679722	PF15607	Ntox44	Toxin - unknown target
2728056911	2724679783	PF15541	Ntox4	Toxin - unknown target
2728199125	2724679817	PF12256	TcdB_toxin_midN	Anti-eukaryotic toxin
2729202895	2728369107	PF13930	Endonuclea_NS_2	Toxin - unknown target
2729661800	2728369219	PF13930	Endonuclea_NS_2	Toxin - unknown target
2730471701	2728369469	PF00801	PKD	Anti-eukaryotic toxin
2731058361	2728369613	PF16754	Pesticin	Antibacterial toxin
2731081254	2728369617	PF16754	Pesticin	Antibacterial toxin
2731085994	2728369618	PF16754	Pesticin	Antibacterial toxin
2731087881	2728369619	PF16754	Pesticin	Antibacterial toxin
2731095740	2728369620	PF16754	Pesticin	Antibacterial toxin
2731872521	2731639220	PF00801	PKD	Anti-eukaryotic toxin
2732487833	2731957629	PF16083	Phage_holin_3_3	Antibacterial toxin
2735125963	2734482070	PF15500	Ntox1	Toxin - unknown target
2737435211	2734482798	PF13930	Endonuclea_NS_2	Toxin - unknown target
2737566159	2737471629	PF13930	Endonuclea_NS_2	Toxin - unknown target
2737604411	2737471640	PF14440	XOO_2897-deam	Anti-eukaryotic toxin
2737669451	2737471659	PF13930	Endonuclea_NS_2	Toxin - unknown target
2739068007	2738541340	PF00092	VWA	Anti-eukaryotic toxin
2739068007	2738541340	PF02494	HYR	Eukaryotic domain
2739439693	2739367544	PF13930	Endonuclea_NS_2	Toxin - unknown target
2745026075	2744054624	PF13930	Endonuclea_NS_2	Toxin - unknown target
2748060210	2747842515	PF13930	Endonuclea_NS_2	Toxin - unknown target
2752952617	2751185701	PF02493	MORN	Eukaryotic domain
2753569124	2751185846	PF00092	VWA	Anti-eukaryotic toxin
2753667868	2751185876	PF00801	PKD	Anti-eukaryotic toxin
2753725536	2751185888	PF11351	GTA_holin_3TM	Antibacterial toxin
2755238372	2754412491	PF15645	Tox-PLDMTX	Toxin - unknown target
2755238392	2754412491	PF11351	GTA_holin_3TM	Antibacterial toxin
2756628854	2756170236	PF13930	Endonuclea_NS_2	Toxin - unknown target
2756635554	2756170238	PF00092	VWA	Anti-eukaryotic toxin
2756804691	2756170278	PF00092	VWA	Anti-eukaryotic toxin
2756804691	2756170278	PF02494	HYR	Eukaryotic domain
2757667391	2757320416	PF13930	Endonuclea_NS_2	Toxin - unknown target
2757672996	2757320417	PF02493	MORN	Eukaryotic domain
2758546545	2757321003	PF00191	Annexin	Eukaryotic domain
2765573452	2765235839	PF15605	Ntox28	Toxin - unknown target
2766226614	2765235984	PF00092	VWA	Anti-eukaryotic toxin
2766226614	2765235984	PF02494	HYR	Eukaryotic domain
2766233247	2765235985	PF00092	VWA	Anti-eukaryotic toxin
2766233247	2765235985	PF02494	HYR	Eukaryotic domain
2766256186	2765235988	PF00092	VWA	Anti-eukaryotic toxin
2766256186	2765235988	PF02494	HYR	Eukaryotic domain
2766282391	2765235991	PF13930	Endonuclea_NS_2	Toxin - unknown target
2766550189	2765236026	PF00092	VWA	Anti-eukaryotic toxin
2766550189	2765236026	PF02494	HYR	Eukaryotic domain
2767962915	2767802022	PF00092	VWA	Anti-eukaryotic toxin
2767962915	2767802022	PF02494	HYR	Eukaryotic domain
2767986473	2767802025	PF00092	VWA	Anti-eukaryotic toxin
2767986473	2767802025	PF02494	HYR	Eukaryotic domain
2768021550	2767802030	PF07172	GRP	Eukaryotic domain
2768101532	2767802040	PF00092	VWA	Anti-eukaryotic toxin
2768101532	2767802040	PF02494	HYR	Eukaryotic domain
2768197408	2767802053	PF00092	VWA	Anti-eukaryotic toxin
2768197408	2767802053	PF02494	HYR	Eukaryotic domain
2768216822	2767802056	PF07172	GRP	Eukaryotic domain
2768284950	2767802064	PF00092	VWA	Anti-eukaryotic toxin
2768284950	2767802064	PF02494	HYR	Eukaryotic domain
2768356922	2767802074	PF02494	HYR	Eukaryotic domain
2768391654	2767802079	PF00092	VWA	Anti-eukaryotic toxin
2768391654	2767802079	PF02494	HYR	Eukaryotic domain
2768488799	2767802091	PF00092	VWA	Anti-eukaryotic toxin
2768488799	2767802091	PF02494	HYR	Eukaryotic domain
2768679377	2767802117	PF00092	VWA	Anti-eukaryotic toxin
2768679377	2767802117	PF02494	HYR	Eukaryotic domain
2768754633	2767802127	PF07461	NADase_NGA	Toxin - unknown target
2769877580	2767802356	PF15500	Ntox1	Toxin - unknown target
2770362601	2767802478	PF15605	Ntox28	Toxin - unknown target
2771325108	2770939440	PF15639	Tox-MPTase3	Toxin - unknown target
2771403383	2770939459	PF15639	Tox-MPTase3	Toxin - unknown target
2772046398	2770939622	PF02493	MORN	Eukaryotic domain
2772454694	2772190668	PF00092	VWA	Anti-eukaryotic toxin
2772454709	2772190668	PF15526	Ntox21	Toxin - unknown target
2773747691	2772190982	PF00191	Annexin	Eukaryotic domain
2774403463	2773857764	PF13930	Endonuclea_NS_2	Toxin - unknown target
2774517277	2773857786	PF16083	Phage_holin_3_3	Antibacterial toxin
2775122037	2773857988	PF00092	VWA	Anti-eukaryotic toxin
2775122037	2773857988	PF02494	HYR	Eukaryotic domain
2775244445	2773858017	PF02494	HYR	Eukaryotic domain
2775576657	2775506714	PF13930	Endonuclea_NS_2	Toxin - unknown target
2775930776	2775506816	PF13930	Endonuclea_NS_2	Toxin - unknown target
2775948002	2775506820	PF05641	Agenet	Eukaryotic domain
2775948002	2775506820	PF11717	Tudor-knot	Eukaryotic domain
2776066440	2775506855	PF13930	Endonuclea_NS_2	Toxin - unknown target
2776144162	2775506875	PF13930	Endonuclea_NS_2	Toxin - unknown target
2776186721	2775506880	PF15604	Ntox15	Antibacterial toxin
2776200221	2775506882	PF15521	Ntox11	Anti-eukaryotic toxin
2776203480	2775506882	PF15656	Tox-HDC	Anti-eukaryotic toxin
2776296193	2775506907	PF00092	VWA	Anti-eukaryotic toxin
2776390145	2775506930	PF13930	Endonuclea_NS_2	Toxin - unknown target
2776644734	2775506991	PF13930	Endonuclea_NS_2	Toxin - unknown target
2776836562	2775507033	PF12256	TcdB_toxin_midN	Anti-eukaryotic toxin
2776836562	2775507033	PF12255	TcdB_toxin_midC	Anti-eukaryotic toxin
2777198268	2775507096	PF00092	VWA	Anti-eukaryotic toxin
2777198268	2775507096	PF02494	HYR	Eukaryotic domain
2777203372	2775507097	PF13930	Endonuclea_NS_2	Toxin - unknown target
2778062698	2775507239	PF00801	PKD	Anti-eukaryotic toxin
2778299752	2778260925	PF13519	VWA_2	Anti-eukaryotic toxin
2778333523	2778260932	PF14431	YwqJ-deaminase	Antibacterial toxin
2780118547	2778261440	PF13930	Endonuclea_NS_2	Toxin - unknown target
2780987255	2778261677	PF15538	Ntox46	Toxin - unknown target
2784150094	2784132036	PF00801	PKD	Anti-eukaryotic toxin
2784255394	2784132062	PF14431	YwqJ-deaminase	Antibacterial toxin
2784257452	2784132062	PF00045	Hemopexin	Eukaryotic domain
2784257452	2784132062	PF07472	PA-IIL	Anti-eukaryotic toxin
2784257456	2784132062	PF05785	CNF1	Anti-eukaryotic toxin
2784361114	2784132082	PF14427	Pput2613-deam	Toxin - unknown target
2785318655	2784746756	PF15645	Tox-PLDMTX	Toxin - unknown target
2785318785	2784746756	PF11647	PMT_C	Anti-eukaryotic toxin
2785318874	2784746756	PF16374	CIF	Anti-eukaryotic toxin
2785319971	2784746756	PF16083	Phage_holin_3_3	Antibacterial toxin
2785319972	2784746756	PF13539	Peptidase_M15_4	Toxin - unknown target
2785321952	2784746756	PF00045	Hemopexin	Eukaryotic domain
2785321952	2784746756	PF07472	PA-IIL	Anti-eukaryotic toxin
