# Supplementary material for: The extracellular contractile injection system is enriched in environmental microbes and associates with numerous toxins
Source: Nat Commun. 2021 Jun 18;12:3743. doi: 10.1038/s41467-021-23777-7 (PMC8213781; doi:10.1038/s41467-021-23777-7)
Supplement: Supplementary file 15 — Supplementary Data 12 [file 41467_2021_23777_MOESM15_ESM.xlsx]

## Sheet: eCIS Accessory Gene Clusters
Cluster ID Cluster of genes with 40% Identity over 80% of lengths	Widespreadness How many DOMAINS is this cluster in?	Widespreadness How many PHYLA is this cluster in?	Widespreadness How many CLASSES is this cluster in?	Widespreadness How many GENERA is this cluster in?	IMG gene ID	Conserved Domain short name	Gene Length amino acids	Species	Conserved Domain Definition	IMG Genome ID	Locus Tag	operon ID eCIStem database	NCBI conserved domain Superfamily
0	1	2	3	33	2522462512		47	Streptomyces sp. WMMB 714		2522125136	H181DRAFT_03635	3033
0	1	2	3	33	2515533418		48	Streptomyces sp. CcalMP-8W		2515154096	B053DRAFT_05185	1981
0	1	2	3	33	2515534917		48	Streptomyces sp. LaPpAH-165		2515154097	B070DRAFT_00044	1983
0	1	2	3	33	2515827384		48	Streptomyces sp. ATexAB-D23		2515154149	B082DRAFT_05071	2002
0	1	2	3	33	2515928886		48	Streptomyces sp. LaPpAH-95		2515154171	B087DRAFT_00044	2015
0	1	2	3	33	2518396177		48	Streptomyces sp. CNB091		2518285535	D581DRAFT_05952	2400
0	1	2	3	33	2552093729		48	Streptomyces sp. AA0539		2551306164	B311DRAFT_01146	6924
0	1	2	3	33	2562324755		48	Streptomyces hygroscopicus		2561511169	SHJG_2412	8317
0	1	2	3	33	2562374014		48	Streptomyces hygroscopicus		2561511180	SHJGH_2177	8341
0	1	2	3	33	2602238732		48	Streptomyces niveus		2602041572	Ga0046290_113206	13926
0	1	2	3	33	2606549280		48	unclassified		2606217189	Ga0065883_103496	14147
0	1	2	3	33	2628313273		48	Streptomyces sp. 150FB		2627853636	Ga0077378_117276	17594
0	1	2	3	33	2633981317		48	Streptomyces sp. MNU77		2630968971	Ga0077175_113371	19270
0	1	2	3	33	2635519470		48	Streptomyces europaeiscabiei		2634166399	Ga0081859_110452	19432
0	1	2	3	33	2643899999		48	Streptomyces sp. Root63		2643221578	Ga0102181_112110	21357
0	1	2	3	33	2644405777		48	Streptomyces sp. Root1295		2643221673	Ga0102117_1121980	21442
0	1	2	3	33	2655178424		48	Streptomyces sp. CFMR 7		2654587638	Ga0100935_116859	23748
0	1	2	3	33	2656763809		48	Streptomyces anulatus		2654588047	Ga0111310_127503	24255
0	1	2	3	33	2660034542		48	Streptomyces sp. DvalAA-43		2657245701	Ga0115234_112225	24893
0	1	2	3	33	2671500346		48	Streptomyces sp. 2131.1		2671180089	Ga0104732_0378	27811
0	1	2	3	33	2676806264		48	Streptomyces harbinensis		2675903139	Ga0111576_101549	28856
0	1	2	3	33	2698408905		48	Streptomyces sp. 3214.6		2695421014	Ga0123419_1138	33136
0	1	2	3	33	2719907855		48	Lentzea guizhouensis		2718218054	Ga0175372_117672	36482
0	1	2	3	33	2739067999		48	Streptomyces sp. 1121.2		2738541340	Ga0151191_1204	39748
0	1	2	3	33	2766226606		48	Streptomyces sp. NRRL F-3218		2765235984	Ga0163557_103228	45240
0	1	2	3	33	2766233239		48	Streptomyces sp. NRRL F-3273		2765235985	Ga0163556_103428	45242
0	1	2	3	33	2766256179		48	Streptomyces sp. NRRL F-2202		2765235988	Ga0163551_102943	45246
0	1	2	3	33	2766550181		48	Streptomyces sp. NRRL F-5702		2765236026	Ga0163531_104127	45284
0	1	2	3	33	2767962907		48	Streptomyces brasiliensis		2767802022	Ga0162379_117121	45421
0	1	2	3	33	2767986466		48	Streptomyces sp. NRRL F-5681		2767802025	Ga0162452_13428	45427
0	1	2	3	33	2768101524		48	Streptomyces californicus		2767802040	Ga0163498_118122	45444
0	1	2	3	33	2768197400		48	Streptomyces purpeochromogenes		2767802053	Ga0163465_1010121	45458
0	1	2	3	33	2768284942		48	Streptomyces purpeochromogenes		2767802064	Ga0162407_103827	45469
0	1	2	3	33	2768488791		48	Streptomyces californicus		2767802091	Ga0163404_103427	45493
0	1	2	3	33	2775122029		48	Streptomyces vinaceus		2773857988	Ga0163381_10516	46801
0	1	2	3	33	2775244438		48	Streptomyces niveus		2773858017	Ga0198854_111952	46822
0	1	2	3	33	2777198277		48	Streptomyces corchorusii		2775507096	Ga0127037_102736	47296
0	1	2	3	33	2505801477		49	Calothrix sp. PCC 7507		2505679032	Cal7507_3202	462
0	1	2	3	33	2509767949		50	Cylindrospermum stagnale		2509601025	CylstDRAFT_1909	939
0	1	2	3	33	2503886224		51	Leptolyngbya sp. PCC 7376		2503754048	Lepto7376_0626	270
0	1	2	3	33	2506611756		51	Spirulina major		2506520014	Spi6313_4087	588
0	1	2	3	33	2768391645		51	Streptomyces scopuliridis		2767802079	Ga0162434_101573	45486
0	1	2	3	33	2552078825		52	Nocardia testacea		2551306161	NoneDRAFT_06789	6923
0	1	2	3	33	2562034722		52	Streptomyces sp. URHA0041		2561511090	N545DRAFT_02521	8269
0	1	2	3	33	2621306738		52	Rhodococcus aetherivorans		2619619300	Ga0073344_114276	16562
0	1	2	3	33	644943467		53	Actinosynnema mirum		644736323	Amir_2941	66848
0	1	2	3	33	645041032		53	Nakamurella multipartita		644736393	Namu_1902	66912
0	1	2	3	33	646795141		53	Cellulomonas flavigena		646564520	Cfla_2263	67165
0	1	2	3	33	648078463		53	Amycolatopsis mediterranei		648028006	AMED_4839	67389
0	1	2	3	33	2504909710		53	Streptomyces cattleya		2504756050	CATT_00032700	381
0	1	2	3	33	2511684022		53	Streptomyces cattleya		2511231113	SCAT_p0382	1284
0	1	2	3	33	2511919387		53	Amycolatopsis mediterranei		2511231181	RAM_24635	1356
0	1	2	3	33	2511976647		53	Streptomyces cattleya		2511231200	SCATT_p13610	1370
0	1	2	3	33	2513685469		53	Streptomyces sp. OspMP-M45		2513237100	YUMDRAFT_00559	1681
0	1	2	3	33	2513743549		53	Streptomyces sp. AmelKG-F2B		2513237107	YW1DRAFT_04899	1685
0	1	2	3	33	2513745878		53	Streptomyces sp. MnatMP-M77		2513237108	YW3DRAFT_00531	1686
0	1	2	3	33	2514826854		53	Streptomyces sp. W007		2514752031	SPW_6233	1870
0	1	2	3	33	2515141027		53	Amycolatopsis nigrescens		2515075013	AmyniDRAFT_7429	1914
0	1	2	3	33	2515526982		53	Streptomyces sp. LamerLS-316		2515154095	B046DRAFT_05813	1980
0	1	2	3	33	2515532072		53	Streptomyces sp. CcalMP-8W		2515154096	B053DRAFT_03832	1982
0	1	2	3	33	2515538874		53	Streptomyces sp. LaPpAH-165		2515154097	B070DRAFT_04016	1984
0	1	2	3	33	2515542764		53	Streptomyces sp. KhCrAH-340		2515154098	B063DRAFT_01116	1985
0	1	2	3	33	2515570398		53	Streptomyces sp. ScaeMP-e10		2515154102	B061DRAFT_00303	1988
0	1	2	3	33	2515577782		53	Streptomyces sp. FxanaC1		2515154103	B074DRAFT_00510	1989
0	1	2	3	33	2515585914		53	Streptomyces sp. KhCrAH-244		2515154104	B069DRAFT_01674	1992
0	1	2	3	33	2515787688		53	Streptomyces vitaminophilus		2515154142	A3IGDRAFT_03459	2000
0	1	2	3	33	2515827946		53	Streptomyces sp. ATexAB-D23		2515154149	B082DRAFT_05634	2003
0	1	2	3	33	2515893365		53	Streptomyces sp. DvalAA-83		2515154165	B080DRAFT_01595	2011
0	1	2	3	33	2515900194		53	Streptomyces sp. SolWspMP-sol2th		2515154166	B083DRAFT_01765	2012
0	1	2	3	33	2515930527		53	Streptomyces sp. LaPpAH-95		2515154171	B087DRAFT_01691	2016
0	1	2	3	33	2516099329		53	Streptomyces sp. CNH099		2515154205	B121DRAFT_01920	2025
0	1	2	3	33	2517216430		53	Amycolatopsis mediterranei		2517093034	AMES_4780	2208
0	1	2	3	33	2518395233		53	Streptomyces sp. CNB091		2518285535	D581DRAFT_05003	2399
0	1	2	3	33	2518916606		53	Streptomyces sp. AmelKG-A3		2518645584	F558DRAFT_04442	2471
0	1	2	3	33	2519070264		53	Streptomyces sp. LaPpAH-199		2518645622	F610DRAFT_00129	2506
0	1	2	3	33	2520509468		53	Streptomyces sp. AmelKG-D3		2519899650	YUWDRAFT_00810	2700
0	1	2	3	33	2523589570		53	Streptomyces sp. SirexAA-E		2523533511	SACTE_1768	3213
0	1	2	3	33	2524496057		53	Streptomyces venezuelae		2524023215	SMD08764	3337
0	1	2	3	33	2524587343		53	Streptomyces sp. CNH287		2524023245	H299DRAFT_04985	3341
0	1	2	3	33	2524849446		53	Streptomyces sp. ScaeMP-e122		2524614542	K374DRAFT_00307	3376
0	1	2	3	33	2524856009		53	Streptomyces sp. DvalAA-21		2524614543	K373DRAFT_00309	3377
0	1	2	3	33	2524863453		53	Streptomyces sp. KhCrAH-337		2524614544	K306DRAFT_01115	3378
0	1	2	3	33	2524884861		53	Streptomyces sp. KhCrAH-40		2524614547	K305DRAFT_00309	3379
0	1	2	3	33	2524938037		53	Streptomyces sp. CNT360		2524614560	H297DRAFT_01005	3387
0	1	2	3	33	2524972741		53	Streptomyces sp. DpondAA-E10		2524614567	K351DRAFT_03938	3391
0	1	2	3	33	2525003071		53	Streptomyces sp. DpondAA-A50		2524614575	K352DRAFT_03333	3395
0	1	2	3	33	2525007472		53	Streptomyces sp. KhCrAH-43		2524614576	K388DRAFT_01116	3396
0	1	2	3	33	2525018931		53	Streptomyces sp. PsTaAH-130		2524614577	K376DRAFT_05096	3397
0	1	2	3	33	2525041917		53	Streptomyces griseolus		2524614581	K379DRAFT_01484	3401
0	1	2	3	33	2527266544		53	Streptomyces sp. CNP082		2526164782	B124DRAFT_03029	3790
0	1	2	3	33	2528488078		53	Streptomyces sp. CNQ329		2528311045	I003DRAFT_02384	3842
0	1	2	3	33	2529252336		53	Actinokineospora inagensis		2528768220	H504DRAFT_00656	3942
0	1	2	3	33	2540860099		53	Saccharothrix espanaensis		2540341184	BN6_52000	5395
0	1	2	3	33	2540861404		53	Saccharothrix espanaensis		2540341184	BN6_65200	5396
0	1	2	3	33	2551672420		53	Microbacterium yannicii		2551306083	WYMDRAFT_02147	6893
0	1	2	3	33	2555756319		53	Streptomyces collinus		2554235367	B446_06045	7416
0	1	2	3	33	2555787994		53	Amycolatopsis mediterranei		2554235376	B737_4780	7430
0	1	2	3	33	2561472256		53	Streptomyces sp. CNB632		2558860984	T413DRAFT_02635	8192
0	1	2	3	33	2562348752	PRK09603 superfamily	53	Amycolatopsis keratiniphila	DNA-directed RNA polymerase subunit beta/beta'; bifunctional DNA-directed RNA polymerase subunit beta/beta'; Reviewed.	2561511175	AORI_3241	8326	-
0	1	2	3	33	2586061918	PRK09603 superfamily	53	Amycolatopsis japonica	DNA-directed RNA polymerase subunit beta/beta'; bifunctional DNA-directed RNA polymerase subunit beta/beta'; Reviewed.	2585427649	AJAP_23015	11798	-
0	1	2	3	33	2596697982		53	Actinosynnema pretiosum		2596583522	LV78DRAFT_07926	12711
0	1	2	3	33	2596788086		53	Actinokineospora diospyrosa		2596583538	LV75DRAFT_02636	12721
0	1	2	3	33	2596789467		53	Actinokineospora diospyrosa		2596583538	LV75DRAFT_04017	12722
0	1	2	3	33	2597098987		53	Actinokineospora globicatena		2596583621	LV79DRAFT_6273	12760
0	1	2	3	33	2597415570		53	Stackebrandtia albiflava		2596583683	LX16DRAFT_4823	12802
0	1	2	3	33	2598642544		53	Streptomyces sp. JS01		2597490183	Ga0057530_02004	13291
0	1	2	3	33	2599132309		53	Saccharopolyspora hirsuta		2597490365	Ga0052891_01830	13370
0	1	2	3	33	2599308282		53	Saccharopolyspora flava		2599185150	Ga0056047_04766	13434
0	1	2	3	33	2611687827		53	Amycolatopsis mediterranei		2609460149	Ga0055075_102850	15465
0	1	2	3	33	2616418488		53	Streptomyces sp. GP55		2615840648	Ga0070144_0883	15699
0	1	2	3	33	2616462609		53	unclassified		2615840662	Ga0071520_114161	15703
0	1	2	3	33	2616484264		53	unclassified		2615840680	Ga0071521_124260	15704
0	1	2	3	33	2616782776		53	Actinokineospora terrae		2616644847	Ga0064095_101259	15743
0	1	2	3	33	2616785430	PLN02531 superfamily	53	Actinokineospora terrae	GTP cyclohydrolase I	2616644847	Ga0064095_106118	15744	-
0	1	2	3	33	2616903438		53	Streptomyces atratus		2616644941	Ga0007934_101335	15749
0	1	2	3	33	2623418503		53	Micromonospora haikouensis		2622736584	Ga0070558_13814	16650
0	1	2	3	33	2623453514		53	Micromonospora carbonacea		2622736592	Ga0070563_105469	16655
0	1	2	3	33	2623494190		53	Micromonospora eburnea		2622736604	Ga0070604_2979	16659
0	1	2	3	33	2623498680		53	Geodermatophilus ruber		2622736605	Ga0070565_10353	16660
0	1	2	3	33	2624776014		53	Micromonospora yangpuensis		2623620524	Ga0070617_0169	16897
0	1	2	3	33	2628417513		53	Streptomyces sp. PBH53		2627853660	Ga0078680_111427	17614
0	1	2	3	33	2628965690		53	Streptomyces yangpuensis		2627853788	Ga0077419_105447	17780
0	1	2	3	33	2629133656		53	Streptomyces vietnamensis		2627853829	Ga0078001_113527	17839
0	1	2	3	33	2630317851		53	Streptomyces glaucescens		2627854123	Ga0069422_126069	18252
0	1	2	3	33	2630946653		53	Saccharopolyspora antimicrobica		2627854288	Ga0074777_7112	18450
0	1	2	3	33	2631111879		53	Saccharopolyspora kobensis		2630968261	Ga0074773_3562	18467
0	1	2	3	33	2633187614		53	Micromonospora carbonacea		2630968772	Ga0077733_1114	19062
0	1	2	3	33	2633983181		53	Streptomyces sp. MNU77		2630968971	Ga0077175_115238	19271
0	1	2	3	33	2635010273	PRK09603 superfamily	53	Amycolatopsis keratiniphila	DNA-directed RNA polymerase subunit beta/beta'; bifunctional DNA-directed RNA polymerase subunit beta/beta'; Reviewed.	2634166275	Ga0074770_2558	19386	-
0	1	2	3	33	2635268862	PRK09603 superfamily	53	Amycolatopsis lurida	DNA-directed RNA polymerase subunit beta/beta'; bifunctional DNA-directed RNA polymerase subunit beta/beta'; Reviewed.	2634166339	Ga0074756_1662	19410	-
0	1	2	3	33	2635275882		53	Streptomyces griseus		2634166340	Ga0074752_0180	19411
0	1	2	3	33	2635427528		53	Streptomyces misionensis		2634166373	Ga0074753_1630	19424
0	1	2	3	33	2635522228		53	Streptomyces europaeiscabiei		2634166399	Ga0081859_118139	19433
0	1	2	3	33	2636393886		53	Amycolatopsis tolypomycina		2634166899	Ga0074768_5099	19615
0	1	2	3	33	2636785498		53	Streptomyces sp. HNS054		2636415489	Ga0081126_102762	19738
0	1	2	3	33	2637446083		53	Actinoplanes utahensis		2636415654	Ga0077488_1002181	19975
0	1	2	3	33	2638787396		53	Micromonospora inyonensis		2636415978	Ga0074694_5321	20349
0	1	2	3	33	2639168497		53	Micromonospora viridifaciens		2636416073	Ga0074695_2981	20402
0	1	2	3	33	2640704677		53	Knoellia aerolata		2639762785	Ga0072998_102028	20714
0	1	2	3	33	2642164909		53	Streptomyces griseus		2639763142	Ga0069186_100538	21112
0	1	2	3	33	2643893111		53	Nocardioides sp. Root614		2643221576	Ga0102179_109192	21354
0	1	2	3	33	2643902172		53	Streptomyces sp. Root63		2643221578	Ga0102181_119126	21358
0	1	2	3	33	2643961830		53	Nocardioides sp. Root682		2643221590	Ga0102193_13969	21371
0	1	2	3	33	2644406673		53	Streptomyces sp. Root1295		2643221673	Ga0102117_12058	21443
0	1	2	3	33	2644815397		53	Agromyces sp. Leaf222		2643221754	Ga0102272_11570	21487
0	1	2	3	33	2645298288		53	Leifsonia sp. Leaf264		2643221865	Ga0102325_107242	21564
0	1	2	3	33	2649529194		53	Streptomyces cyaneogriseus		2648501341	Ga0081721_114763	22644
0	1	2	3	33	2649589973		53	Streptomyces malaysiense		2648501356	Ga0078521_12017	22652
0	1	2	3	33	2651016743	PRK09603 superfamily	53	Amycolatopsis lurida	DNA-directed RNA polymerase subunit beta/beta'; bifunctional DNA-directed RNA polymerase subunit beta/beta'; Reviewed.	2648501726	Ga0069749_112664	22973	-
0	1	2	3	33	2651242324	PRK09603 superfamily	53	Amycolatopsis sp. MJM2582	DNA-directed RNA polymerase subunit beta/beta'; bifunctional DNA-directed RNA polymerase subunit beta/beta'; Reviewed.	2648501782	Ga0070821_105674	23024	-
0	1	2	3	33	2655176976		53	Streptomyces sp. CFMR 7		2654587638	Ga0100935_115407	23747
0	1	2	3	33	2656123410		53	Streptomyces pini		2654587880	Ga0075229_11779	24113
0	1	2	3	33	2656758150		53	Streptomyces anulatus		2654588047	Ga0111310_121822	24254
0	1	2	3	33	2658583824		53	Streptomyces sp. MJM8645		2657245328	8645_contig1_00235	24628
0	1	2	3	33	2660078561		53	Streptomyces sp. DpondAA-D4		2657245708	Ga0115241_106238	24903
0	1	2	3	33	2660094754		53	Streptomyces sp. ScaeMP-e83		2657245710	Ga0115243_106210	24905
0	1	2	3	33	2664245447		53	Streptomyces radiopugnans		2663762755	Ga0079911_10443	25865
0	1	2	3	33	2668167800		53	Saccharopolyspora jiangxiensis		2667527438	Ga0079913_12189	26864
0	1	2	3	33	2668177272		53	Georgenia satyanarayanai		2667527440	Ga0079834_10859	26865
0	1	2	3	33	2668204962		53	Lechevalieria xinjiangensis		2667527444	Ga0079912_13115	26868
0	1	2	3	33	2668578656		53	Streptomyces globisporus		2667527557	Ga0105934_125273	27076
0	1	2	3	33	2669833960		53	Mycobacterium sp. IS-1496		2667527874	Ga0113521_145145	27406
0	1	2	3	33	2671421564		53	Saccharopolyspora shandongensis		2671180068	Ga0079914_1008137	27797
0	1	2	3	33	2671502629		53	Streptomyces sp. 2131.1		2671180089	Ga0104732_2661	27812
0	1	2	3	33	2671780745		53	Streptomyces sp. TLI_053		2671180173	Ga0104728_7247	27874
0	1	2	3	33	2676411506		53	Streptomyces sp. CG 926		2675903047	Ga0105840_10268	28821
0	1	2	3	33	2676459500		53	Streptomyces qinglanensis		2675903055	Ga0104446_11757	28825
0	1	2	3	33	2676467042		53	Saccharopolyspora antimicrobica		2675903057	Ga0104455_1011714	28827
0	1	2	3	33	2676766601		53	Lentzea jiangxiensis		2675903132	Ga0104468_12235	28854
0	1	2	3	33	2676868353		53	Amycolatopsis pretoriensis		2675903153	Ga0104554_1011208	28866
0	1	2	3	33	2687170927		53	Streptomyces leeuwenhoekii		2684623203	Ga0133265_131969	30265
0	1	2	3	33	2689315452		53	Streptomyces reticuli		2687453570	Ga0125194_14166	31020
0	1	2	3	33	2690602854		53	Agromyces sp. CF514		2690315658	Ga0115446_0643	31381
0	1	2	3	33	2694889143		53	Micromonospora pattaloongensis		2693429860	Ga0131183_107109	32423
0	1	2	3	33	2718400607		53	Saccharothrix carnea		2718217663	Ga0171604_104191	35982
0	1	2	3	33	2718403724		53	Saccharothrix carnea		2718217663	Ga0171604_110239	35983
0	1	2	3	33	2720607435		53	Streptomyces venezuelae		2718218231	Ga0175850_125252	36686
0	1	2	3	33	2723511007		53	Streptomyces sp. TN58		2721755671	Ga0175041_116668	37383
0	1	2	3	33	2723640440		53	Agromyces aureus		2721755702	Ga0175542_11402	37417
0	1	2	3	33	2724888050		53	Streptomyces vitaminophilus		2724678979	Ga0125903_10511	37691
0	1	2	3	33	2728320476		53	Actinoplanes cyaneus		2724679919	Ga0170401_102395	38319
0	1	2	3	33	2731590216		53	Streptomyces sp. 73		2728369734	Ga0181094_3983	38802
0	1	2	3	33	2731611055		53	Streptomyces sp. Ag109_G2-15		2728369739	Ga0151193_3402	38805
0	1	2	3	33	2735482448		53	Actinokineospora cianjurensis		2734482175	Ga0180969_2515	39338
0	1	2	3	33	2735484294		53	Actinokineospora cianjurensis		2734482175	Ga0180969_4361	39339
0	1	2	3	33	2738507491		53	Streptomyces sp. 1331.2		2737472028	Ga0151187_0503	39664
0	1	2	3	33	2741103054		53	Streptomyces sp. 59		2740891844	Ga0181105_3906	39943
0	1	2	3	33	2743163434		53	Streptomyces sp. F-1		2740892360	Ga0132479_15191	40407
0	1	2	3	33	2745959992		53	Streptomyces sp. FXJ1.172		2744054873	Ga0133189_1060143	40824
0	1	2	3	33	2751049472		53	Streptomyces venezuelae		2747843173	Ga0206418_11494	42855
0	1	2	3	33	2753073879		53	Saccharothrix sp. NRRL B-16314		2751185734	Ga0163356_1017107	43417
0	1	2	3	33	2753074888		53	Saccharothrix sp. NRRL B-16314		2751185734	Ga0163356_1023106	43418
0	1	2	3	33	2753663592		53	Arthrobacter sp. QXT-31		2751185875	Ga0198960_112346	43512
0	1	2	3	33	2758117346		53	Saccharothrix australiensis		2757320518	Ga0197483_3993	44654
0	1	2	3	33	2758125974		53	Agromyces sp. OV415		2757320520	Ga0215734_3087	44655
0	1	2	3	33	2758228297		53	Agromyces sp. OV429		2757320537	Ga0215735_0615	44702
0	1	2	3	33	2766236872		53	Streptomyces sp. NRRL F-2580		2765235986	Ga0163558_101011	45243
0	1	2	3	33	2766306508		53	Streptomyces novaecaesareae		2765235994	Ga0163348_11047	45251
0	1	2	3	33	2766388717		53	Streptomyces lavenduligriseus		2765236005	Ga0163426_100933	45261
0	1	2	3	33	2766453980		53	Streptomyces avellaneus		2765236013	Ga0163501_105510	45273
0	1	2	3	33	2766468270		53	Streptomyces sp. XY413		2765236015	Ga0161525_121447	45275
0	1	2	3	33	2766527266		53	Streptomyces griseolus		2765236023	Ga0162438_1012132	45282
0	1	2	3	33	2766559074		53	Streptomyces sp. NRRL B-1322		2765236027	Ga0163533_105631	45286
0	1	2	3	33	2766593081		53	Streptomyces sp. NRRL WC-3742		2765236032	Ga0163441_100871	45292
0	1	2	3	33	2766638315		53	Streptomyces sp. NRRL S-37		2765236038	Ga0162468_103277	45294
0	1	2	3	33	2767856802		53	Streptomyces sp. NRRL S-98		2767802008	Ga0163566_103744	45407
0	1	2	3	33	2767949368		53	Kitasatospora aureofaciens		2767802020	Ga0162376_106611	45419
0	1	2	3	33	2768021542		53	Streptomyces sp. NRRL S-515		2767802030	Ga0162424_102168	45431
0	1	2	3	33	2768072117		53	Streptomyces sp. XY511		2767802036	Ga0161523_12847	45439
0	1	2	3	33	2768079575		53	Streptomyces sp. XY37		2767802037	Ga0161524_116345	45440
0	1	2	3	33	2768085804		53	Streptomyces sp. H021		2767802038	Ga0161526_123510	45441
0	1	2	3	33	2768093119		53	Streptomyces sp. H036		2767802039	Ga0161527_114729	45442
0	1	2	3	33	2768126968		53	Streptomyces sp. NRRL B-5680		2767802043	Ga0163519_106311	45448
0	1	2	3	33	2768132533		53	Streptomyces sp. NRRL F-4335		2767802044	Ga0163513_1002469	45449
0	1	2	3	33	2768147525		53	Streptomyces sp. NRRL F-2305		2767802046	Ga0163511_1023114	45451
0	1	2	3	33	2768156411		53	Streptomyces sp. NRRL S-1868		2767802047	Ga0163516_106611	45452
0	1	2	3	33	2768190917		53	Kitasatospora purpeofusca		2767802052	Ga0163469_1013141	45457
0	1	2	3	33	2768216814		53	Streptomyces sp. NRRL S-575		2767802056	Ga0163464_100568	45461
0	1	2	3	33	2768237308		53	Streptomyces sp. IGB124		2767802058	Ga0161519_118926	45462
0	1	2	3	33	2768307098		53	Streptomyces sp. NRRL S-350		2767802067	Ga0163540_107111	45472
0	1	2	3	33	2768308490		53	Streptomyces sp. NRRL F-5053		2767802068	Ga0163542_100252	45473
0	1	2	3	33	2768524311		53	Streptomyces sp. NRRL S-104		2767802096	Ga0158388_127710	45500
0	1	2	3	33	2768543497		53	Streptomyces sp. NRRL F-4428		2767802099	Ga0158384_104141	45502
0	1	2	3	33	2768604879		53	Streptomyces sp. EN23		2767802107	Ga0166452_1005200	45509
0	1	2	3	33	2768640959		53	Kitasatospora aureofaciens		2767802111	Ga0163486_107119	45513
0	1	2	3	33	2768704689		53	Streptomyces sp. NRRL S-237		2767802120	Ga0163458_1016110	45523
0	1	2	3	33	2768737430		53	Streptomyces sp. NRRL S-241		2767802124	Ga0163456_102366	45527
0	1	2	3	33	2768747512		53	Streptomyces sp. fd1-xmd		2767802126	Ga0198584_11505	45529
0	1	2	3	33	2768754644		53	Streptomyces sp. Sge12		2767802127	Ga0198340_11472	45530
0	1	2	3	33	2768792847		53	Streptomyces sp. 3211		2767802132	Ga0198663_13479	45534
0	1	2	3	33	2768805128		53	Kitasatospora albolonga		2767802133	Ga0198353_115228	45535
0	1	2	3	33	2768811957		53	Streptomyces sp. S8		2767802134	Ga0198466_124964	45536
0	1	2	3	33	2768840680		53	Streptomyces albireticuli		2767802138	Ga0226286_113312	45538
0	1	2	3	33	2769877576		53	Rhodococcus sp. AG1013		2767802356	Ga0222397_12316	45821
0	1	2	3	33	2772454705	PRK09603 superfamily	53	Amycolatopsis keratiniphila	DNA-directed RNA polymerase subunit beta/beta'; bifunctional DNA-directed RNA polymerase subunit beta/beta'; Reviewed.	2772190668	Ga0165149_13441	46233	-
0	1	2	3	33	2772461744		53	Streptomyces pyridomyceticus		2772190669	Ga0163422_105218	46234
0	1	2	3	33	2772480305		53	Streptomyces griseofuscus		2772190672	Ga0163509_106426	46236
0	1	2	3	33	2772692442		53	Amycolatopsis vancoresmycina		2772190728	Ga0163388_101389	46257
0	1	2	3	33	2772734646		53	Streptomyces caelestis		2772190735	Ga0161514_120510	46261
0	1	2	3	33	2772958093		53	Streptomyces globisporus		2772190773	Ga0163394_105185	46282
0	1	2	3	33	2773747687		53	Ilumatobacter fluminis		2772190982	Ga0074717_2627	46501
0	1	2	3	33	2773765308		53	Rhodococcus pyridinivorans		2772190985	Ga0244592_5777	46511
0	1	2	3	33	2773978913		53	Streptomyces sp. Ag82_O1-9		2773857634	Ga0151188_5432	46566
0	1	2	3	33	2774291747		53	Streptomyces sp. 1114.5		2773857715	Ga0151194_6223	46621
0	1	2	3	33	2775020650		53	Streptomyces halstedii		2773857967	Ga0163423_1016132	46791
0	1	2	3	33	2775028618		53	Streptomyces achromogenes		2773857969	Ga0163470_1014149	46794
0	1	2	3	33	2777190815		53	Streptomyces yokosukanensis		2775507095	Ga0127035_1044164	47295
0	1	2	3	33	2777451375		53	Streptomyces erythrochromogenes		2775507125	Ga0162394_102950	47316
0	1	2	3	33	2777522286		53	Streptomyces sp. S063		2775507134	Ga0264083_115384	47324
0	1	2	3	33	2777540274		53	Streptomyces baarnensis		2775507137	Ga0163401_106132	47326
0	1	2	3	33	2778141781		53	Streptomyces xinghaiensis		2775507259	Ga0248270_111173	47416
0	1	2	3	33	2778367279		53	Saccharothrix variisporea		2778260942	Ga0197496_6917	47487
0	1	2	3	33	2782361549		53	Salana multivorans		2781126055	Ga0197523_2210	48021
0	1	2	3	33	643168903		53	Limnospira maxima		642979357	AmaxDRAFT_1276	66624
1	1	2	3	25	648078464		150	Amycolatopsis mediterranei		648028006	AMED_4840	67389
1	1	2	3	25	2510035711		150	Frankia sp. QA3		2509887025	FraQA3DRAFT_2639	979
1	1	2	3	25	2517216431		150	Amycolatopsis mediterranei		2517093034	AMES_4781	2208
1	1	2	3	25	2555787995		150	Amycolatopsis mediterranei		2554235376	B737_4781	7430
1	1	2	3	25	2565609779		150	Paenibacillus sp. FSL R7-277		2563367150	C173_31921	9039
1	1	2	3	25	2584268623		150	Amycolatopsis mediterranei		2582581013	DV26_08080	11600
1	1	2	3	25	2611687828		150	Amycolatopsis mediterranei		2609460149	Ga0055075_102851	15465
1	1	2	3	25	2621306737		150	Rhodococcus aetherivorans		2619619300	Ga0073344_114275	16562
1	1	2	3	25	2623494191		150	Micromonospora eburnea		2622736604	Ga0070604_2980	16659
1	1	2	3	25	2639168498		150	Micromonospora viridifaciens		2636416073	Ga0074695_2982	20402
1	1	2	3	25	2644815396		150	Agromyces sp. Leaf222		2643221754	Ga0102272_11569	21487
1	1	2	3	25	2690602853		150	Agromyces sp. CF514		2690315658	Ga0115446_0642	31381
1	1	2	3	25	2694889142		150	Micromonospora pattaloongensis		2693429860	Ga0131183_107108	32423
1	1	2	3	25	2723640439		150	Agromyces aureus		2721755702	Ga0175542_11401	37417
1	1	2	3	25	2743798344		150	Mycolicibacterium wolinskyi		2740892518	Ga0132655_11196	40523
1	1	2	3	25	2758228296		150	Agromyces sp. OV429		2757320537	Ga0215735_0614	44702
1	1	2	3	25	2766226607		150	Streptomyces sp. NRRL F-3218		2765235984	Ga0163557_103229	45240
1	1	2	3	25	2766233240		150	Streptomyces sp. NRRL F-3273		2765235985	Ga0163556_103429	45242
1	1	2	3	25	2766256180		150	Streptomyces sp. NRRL F-2202		2765235988	Ga0163551_102944	45246
1	1	2	3	25	2766550182		150	Streptomyces sp. NRRL F-5702		2765236026	Ga0163531_104128	45284
1	1	2	3	25	2767962908		150	Streptomyces brasiliensis		2767802022	Ga0162379_117122	45421
1	1	2	3	25	2767986467		150	Streptomyces sp. NRRL F-5681		2767802025	Ga0162452_13429	45427
1	1	2	3	25	2768101525		150	Streptomyces californicus		2767802040	Ga0163498_118123	45444
1	1	2	3	25	2768197401		150	Streptomyces purpeochromogenes		2767802053	Ga0163465_1010122	45458
1	1	2	3	25	2768284943		150	Streptomyces purpeochromogenes		2767802064	Ga0162407_103828	45469
1	1	2	3	25	2768488792		150	Streptomyces californicus		2767802091	Ga0163404_103428	45493
1	1	2	3	25	2775122030		150	Streptomyces vinaceus		2773857988	Ga0163381_10517	46801
1	1	2	3	25	646795140		151	Cellulomonas flavigena		646564520	Cfla_2262	67165
1	1	2	3	25	2552078826		151	Nocardia testacea		2551306161	NoneDRAFT_06790	6923
1	1	2	3	25	2602238733		151	Streptomyces niveus		2602041572	Ga0046290_113207	13926
1	1	2	3	25	2616785431		151	Actinokineospora terrae		2616644847	Ga0064095_106119	15744
1	1	2	3	25	2623498679		151	Geodermatophilus ruber		2622736605	Ga0070565_10352	16660
1	1	2	3	25	2735482449		151	Actinokineospora cianjurensis		2734482175	Ga0180969_2516	39338
1	1	2	3	25	2769877577		151	Rhodococcus sp. AG1013		2767802356	Ga0222397_12317	45821
1	1	2	3	25	643608427	Phage_TAC_7	152	Ruminiclostridium cellulolyticum	Phage tail assembly chaperone proteins, E, or 41 or 14; This is family of various Myoviridae bacteriophage tail assembly chaperone, or TAC, proteins.	643348528	Ccel_1503	66656	cl23966
1	1	2	3	25	2637446084		152	Actinoplanes utahensis		2636415654	Ga0077488_1002182	19975
1	1	2	3	25	2638924480		152	Nakamurella panacisegetis		2636416005	Ga0074701_4514	20358
1	1	2	3	25	2515533419		153	Streptomyces sp. CcalMP-8W		2515154096	B053DRAFT_05186	1981
1	1	2	3	25	2529252337		153	Actinokineospora inagensis		2528768220	H504DRAFT_00657	3942
1	1	2	3	25	2562034721		153	Streptomyces sp. URHA0041		2561511090	N545DRAFT_02520	8269
1	1	2	3	25	2655178425		153	Streptomyces sp. CFMR 7		2654587638	Ga0100935_116860	23748
1	1	2	3	25	2660034541		153	Streptomyces sp. DvalAA-43		2657245701	Ga0115234_112224	24893
1	1	2	3	25	2518396176		154	Streptomyces sp. CNB091		2518285535	D581DRAFT_05951	2400
1	1	2	3	25	2522462513		154	Streptomyces sp. WMMB 714		2522125136	H181DRAFT_03636	3033
1	1	2	3	25	2540860100		154	Saccharothrix espanaensis		2540341184	BN6_52010	5395
1	1	2	3	25	2633981318		154	Streptomyces sp. MNU77		2630968971	Ga0077175_113372	19270
1	1	2	3	25	2635519469		154	Streptomyces europaeiscabiei		2634166399	Ga0081859_110451	19432
1	1	2	3	25	2640704676		154	Knoellia aerolata		2639762785	Ga0072998_102027	20714
1	1	2	3	25	2643900000		154	Streptomyces sp. Root63		2643221578	Ga0102181_112111	21357
1	1	2	3	25	2644405776		154	Streptomyces sp. Root1295		2643221673	Ga0102117_1121979	21442
1	1	2	3	25	2656763810		154	Streptomyces anulatus		2654588047	Ga0111310_127504	24255
1	1	2	3	25	2551672419		155	Microbacterium yannicii		2551306083	WYMDRAFT_02146	6893
1	1	2	3	25	2596788087		155	Actinokineospora diospyrosa		2596583538	LV75DRAFT_02637	12721
1	1	2	3	25	2668204961		155	Lechevalieria xinjiangensis		2667527444	Ga0079912_13114	26868
1	1	2	3	25	2676766602		155	Lentzea jiangxiensis		2675903132	Ga0104468_12236	28854
1	1	2	3	25	2753663591		156	Arthrobacter sp. QXT-31		2751185875	Ga0198960_112345	43512
1	1	2	3	25	2616418489		157	Streptomyces sp. GP55		2615840648	Ga0070144_0884	15699
1	1	2	3	25	2504909709		158	Streptomyces cattleya		2504756050	CATT_00032690	381
1	1	2	3	25	2511684021		158	Streptomyces cattleya		2511231113	SCAT_p0381	1284
1	1	2	3	25	2515141028		158	Amycolatopsis nigrescens		2515075013	AmyniDRAFT_7430	1914
1	1	2	3	25	2524587342		158	Streptomyces sp. CNH287		2524023245	H299DRAFT_04984	3341
1	1	2	3	25	2628313272		158	Streptomyces sp. 150FB		2627853636	Ga0077378_117275	17594
1	1	2	3	25	2782361550		158	Salana multivorans		2781126055	Ga0197523_2211	48021
1	1	2	3	25	645041031		159	Nakamurella multipartita		644736393	Namu_1901	66912
1	1	2	3	25	2616462610		159	unclassified		2615840662	Ga0071520_114162	15703
1	1	2	3	25	2616484265		159	unclassified		2615840680	Ga0071521_124261	15704
1	1	2	3	25	2623418502		159	Micromonospora haikouensis		2622736584	Ga0070558_13813	16650
1	1	2	3	25	2623453515		159	Micromonospora carbonacea		2622736592	Ga0070563_105470	16655
1	1	2	3	25	2624776015		159	Micromonospora yangpuensis		2623620524	Ga0070617_0170	16897
1	1	2	3	25	2633187613		159	Micromonospora carbonacea		2630968772	Ga0077733_1113	19062
1	1	2	3	25	2638787397		159	Micromonospora inyonensis		2636415978	Ga0074694_5322	20349
1	1	2	3	25	2766593082		159	Streptomyces sp. NRRL WC-3742		2765236032	Ga0163441_100872	45292
1	1	2	3	25	2552093728		160	Streptomyces sp. AA0539		2551306164	B311DRAFT_01145	6924
1	1	2	3	25	2753073880		160	Saccharothrix sp. NRRL B-16314		2751185734	Ga0163356_1017108	43417
1	1	2	3	25	2758117347		160	Saccharothrix australiensis		2757320518	Ga0197483_3994	44654
1	1	2	3	25	2513685470		161	Streptomyces sp. OspMP-M45		2513237100	YUMDRAFT_00560	1681
1	1	2	3	25	2515787687		161	Streptomyces vitaminophilus		2515154142	A3IGDRAFT_03458	2000
1	1	2	3	25	2515893366		161	Streptomyces sp. DvalAA-83		2515154165	B080DRAFT_01596	2011
1	1	2	3	25	2518916605		161	Streptomyces sp. AmelKG-A3		2518645584	F558DRAFT_04441	2471
1	1	2	3	25	2523589569		161	Streptomyces sp. SirexAA-E		2523533511	SACTE_1767	3213
1	1	2	3	25	2524849447		161	Streptomyces sp. ScaeMP-e122		2524614542	K374DRAFT_00308	3376
1	1	2	3	25	2524856010		161	Streptomyces sp. DvalAA-21		2524614543	K373DRAFT_00310	3377
1	1	2	3	25	2524972742		161	Streptomyces sp. DpondAA-E10		2524614567	K351DRAFT_03939	3391
1	1	2	3	25	2525003072		161	Streptomyces sp. DpondAA-A50		2524614575	K352DRAFT_03334	3395
1	1	2	3	25	2525041918		161	Streptomyces griseolus		2524614581	K379DRAFT_01485	3401
1	1	2	3	25	2587283719		161	Streptomyces sp. NTK 937		2585427945	DT87_06465	11984
1	1	2	3	25	2606549279		161	unclassified		2606217189	Ga0065883_103495	14147
1	1	2	3	25	2660078562		161	Streptomyces sp. DpondAA-D4		2657245708	Ga0115241_106239	24903
1	1	2	3	25	2724888051		161	Streptomyces vitaminophilus		2724678979	Ga0125903_10512	37691
1	1	2	3	25	2766527265		161	Streptomyces griseolus		2765236023	Ga0162438_1012131	45282
1	1	2	3	25	2768840679		161	Streptomyces albireticuli		2767802138	Ga0226286_113311	45538
1	1	2	3	25	2775020649		161	Streptomyces halstedii		2773857967	Ga0163423_1016131	46791
1	1	2	3	25	2698408906		162	Streptomyces sp. 3214.6		2695421014	Ga0123419_1139	33136
1	1	2	3	25	2739068000		162	Streptomyces sp. 1121.2		2738541340	Ga0151191_1205	39748
1	1	2	3	25	2766306507		162	Streptomyces novaecaesareae		2765235994	Ga0163348_11046	45251
1	1	2	3	25	2772461743		162	Streptomyces pyridomyceticus		2772190669	Ga0163422_105217	46234
1	1	2	3	25	2664245446		163	Streptomyces radiopugnans		2663762755	Ga0079911_10442	25865
1	1	2	3	25	2778141782		163	Streptomyces xinghaiensis		2775507259	Ga0248270_111174	47416
1	1	2	3	25	2616903439		164	Streptomyces atratus		2616644941	Ga0007934_101336	15749
1	1	2	3	25	2629133655		164	Streptomyces vietnamensis		2627853829	Ga0078001_113526	17839
1	1	2	3	25	2656123409		164	Streptomyces pini		2654587880	Ga0075229_11778	24113
1	1	2	3	25	2676806263		164	Streptomyces harbinensis		2675903139	Ga0111576_101548	28856
1	1	2	3	25	2513745879		165	Streptomyces sp. MnatMP-M77		2513237108	YW3DRAFT_00532	1686
1	1	2	3	25	2514826853		165	Streptomyces sp. W007		2514752031	SPW_6232	1870
1	1	2	3	25	2515538875		165	Streptomyces sp. LaPpAH-165		2515154097	B070DRAFT_04017	1984
1	1	2	3	25	2515827947		165	Streptomyces sp. ATexAB-D23		2515154149	B082DRAFT_05635	2003
1	1	2	3	25	2515930528		165	Streptomyces sp. LaPpAH-95		2515154171	B087DRAFT_01692	2016
1	1	2	3	25	2516099328		165	Streptomyces sp. CNH099		2515154205	B121DRAFT_01919	2025
1	1	2	3	25	2524496058		165	Streptomyces venezuelae		2524023215	SMD08766	3337
1	1	2	3	25	2561472255		165	Streptomyces sp. CNB632		2558860984	T413DRAFT_02634	8192
1	1	2	3	25	2628417512		165	Streptomyces sp. PBH53		2627853660	Ga0078680_111426	17614
1	1	2	3	25	2630317852		165	Streptomyces glaucescens		2627854123	Ga0069422_126070	18252
1	1	2	3	25	2635275883		165	Streptomyces griseus		2634166340	Ga0074752_0181	19411
1	1	2	3	25	2635522229		165	Streptomyces europaeiscabiei		2634166399	Ga0081859_118140	19433
1	1	2	3	25	2636785499		165	Streptomyces sp. HNS054		2636415489	Ga0081126_102763	19738
1	1	2	3	25	2643902171		165	Streptomyces sp. Root63		2643221578	Ga0102181_119125	21358
1	1	2	3	25	2644406674		165	Streptomyces sp. Root1295		2643221673	Ga0102117_12059	21443
1	1	2	3	25	2649529195		165	Streptomyces cyaneogriseus		2648501341	Ga0081721_114764	22644
1	1	2	3	25	2656758151		165	Streptomyces anulatus		2654588047	Ga0111310_121823	24254
1	1	2	3	25	2687170926		165	Streptomyces leeuwenhoekii		2684623203	Ga0133265_131968	30265
1	1	2	3	25	2689315451		165	Streptomyces reticuli		2687453570	Ga0125194_14165	31020
1	1	2	3	25	2720607434		165	Streptomyces venezuelae		2718218231	Ga0175850_125251	36686
1	1	2	3	25	2751049473		165	Streptomyces venezuelae		2747843173	Ga0206418_11495	42855
1	1	2	3	25	2766563992		165	Streptomyces sp. NRRL F-6131		2765236028	Ga0163539_102911	45287
1	1	2	3	25	2777540273		165	Streptomyces baarnensis		2775507137	Ga0163401_106131	47326
1	1	2	3	25	2525018932		166	Streptomyces sp. PsTaAH-130		2524614577	K376DRAFT_05097	3397
1	1	2	3	25	2527266543		166	Streptomyces sp. CNP082		2526164782	B124DRAFT_03028	3790
1	1	2	3	25	2555756320		166	Streptomyces collinus		2554235367	B446_06050	7416
1	1	2	3	25	2574744507		166	Streptomyces sp. PCS3-D2		2574179848	AW27_07515	10208
1	1	2	3	25	2628965689		166	Streptomyces yangpuensis		2627853788	Ga0077419_105446	17780
1	1	2	3	25	2635427527		166	Streptomyces misionensis		2634166373	Ga0074753_1629	19424
1	1	2	3	25	2649589972		166	Streptomyces malaysiense		2648501356	Ga0078521_12016	22652
1	1	2	3	25	2671780746		166	Streptomyces sp. TLI_053		2671180173	Ga0104728_7248	27874
1	1	2	3	25	2676411507		166	Streptomyces sp. CG 926		2675903047	Ga0105840_10269	28821
1	1	2	3	25	2723511006		166	Streptomyces sp. TN58		2721755671	Ga0175041_116667	37383
1	1	2	3	25	2738507492		166	Streptomyces sp. 1331.2		2737472028	Ga0151187_0504	39664
1	1	2	3	25	2743163433		166	Streptomyces sp. F-1		2740892360	Ga0132479_15190	40407
1	1	2	3	25	2766236873		166	Streptomyces sp. NRRL F-2580		2765235986	Ga0163558_101012	45243
1	1	2	3	25	2766468269		166	Streptomyces sp. XY413		2765236015	Ga0161525_121446	45275
1	1	2	3	25	2766559075		166	Streptomyces sp. NRRL B-1322		2765236027	Ga0163533_105632	45286
1	1	2	3	25	2767856801		166	Streptomyces sp. NRRL S-98		2767802008	Ga0163566_103743	45407
1	1	2	3	25	2768021543		166	Streptomyces sp. NRRL S-515		2767802030	Ga0162424_102169	45431
1	1	2	3	25	2768072116		166	Streptomyces sp. XY511		2767802036	Ga0161523_12846	45439
1	1	2	3	25	2768079574		166	Streptomyces sp. XY37		2767802037	Ga0161524_116344	45440
1	1	2	3	25	2768085805		166	Streptomyces sp. H021		2767802038	Ga0161526_123511	45441
1	1	2	3	25	2768093120		166	Streptomyces sp. H036		2767802039	Ga0161527_114730	45442
1	1	2	3	25	2768132534		166	Streptomyces sp. NRRL F-4335		2767802044	Ga0163513_1002470	45449
1	1	2	3	25	2768190918		166	Kitasatospora purpeofusca		2767802052	Ga0163469_1013142	45457
1	1	2	3	25	2768216815		166	Streptomyces sp. NRRL S-575		2767802056	Ga0163464_100569	45461
1	1	2	3	25	2768237309		166	Streptomyces sp. IGB124		2767802058	Ga0161519_118927	45462
1	1	2	3	25	2768524310		166	Streptomyces sp. NRRL S-104		2767802096	Ga0158388_12779	45500
1	1	2	3	25	2768543496		166	Streptomyces sp. NRRL F-4428		2767802099	Ga0158384_104140	45502
1	1	2	3	25	2768704688		166	Streptomyces sp. NRRL S-237		2767802120	Ga0163458_1016109	45523
1	1	2	3	25	2768747513		166	Streptomyces sp. fd1-xmd		2767802126	Ga0198584_11506	45529
1	1	2	3	25	2772480304		166	Streptomyces griseofuscus		2772190672	Ga0163509_106425	46236
1	1	2	3	25	2774291746		166	Streptomyces sp. 1114.5		2773857715	Ga0151194_6222	46621
1	1	2	3	25	2777451374		166	Streptomyces erythrochromogenes		2775507125	Ga0162394_102949	47316
1	1	2	3	25	644943466		167	Actinosynnema mirum		644736323	Amir_2940	66848
1	1	2	3	25	2515526981		167	Streptomyces sp. LamerLS-316		2515154095	B046DRAFT_05812	1980
1	1	2	3	25	2525354009		167	Streptomyces sp. PgraA7		2524614673	B084DRAFT_00309	3462
1	1	2	3	25	2562086945		167	Streptomyces sp. CNS654		2561511106	CD02DRAFT_02837	8272
1	1	2	3	25	2596697983		167	Actinosynnema pretiosum		2596583522	LV78DRAFT_07927	12711
1	1	2	3	25	2633983182		167	Streptomyces sp. MNU77		2630968971	Ga0077175_115239	19271
1	1	2	3	25	2745959991		167	Streptomyces sp. FXJ1.172		2744054873	Ga0133189_1060142	40824
1	1	2	3	25	2766638314		167	Streptomyces sp. NRRL S-37		2765236038	Ga0162468_103276	45294
1	1	2	3	25	2768805127		167	Kitasatospora albolonga		2767802133	Ga0198353_115227	45535
1	1	2	3	25	2777190816		167	Streptomyces yokosukanensis		2775507095	Ga0127035_1044165	47295
1	1	2	3	25	2513756511		168	Streptomyces sp. Ncost-T6T-1		2513237109	YW5DRAFT_03774	1688
1	1	2	3	25	2515542765		168	Streptomyces sp. KhCrAH-340		2515154098	B063DRAFT_01117	1985
1	1	2	3	25	2515585915		168	Streptomyces sp. KhCrAH-244		2515154104	B069DRAFT_01675	1992
1	1	2	3	25	2519053592		168	Streptomyces sp. ScaeMP-e48		2518645618	YUYDRAFT_00291	2505
1	1	2	3	25	2524863454		168	Streptomyces sp. KhCrAH-337		2524614544	K306DRAFT_01116	3378
1	1	2	3	25	2524884860		168	Streptomyces sp. KhCrAH-40		2524614547	K305DRAFT_00308	3379
1	1	2	3	25	2525007473		168	Streptomyces sp. KhCrAH-43		2524614576	K388DRAFT_01117	3396
1	1	2	3	25	2555840357		168	Streptomyces fulvissimus		2554235391	SFUL_5300	7439
1	1	2	3	25	2598642545		168	Streptomyces sp. JS01		2597490183	Ga0057530_02005	13291
1	1	2	3	25	2642164910		168	Streptomyces griseus		2639763142	Ga0069186_100539	21112
1	1	2	3	25	2668578655		168	Streptomyces globisporus		2667527557	Ga0105934_125272	27076
1	1	2	3	25	2671502630		168	Streptomyces sp. 2131.1		2671180089	Ga0104732_2662	27812
1	1	2	3	25	2766388718		168	Streptomyces lavenduligriseus		2765236005	Ga0163426_100934	45261
1	1	2	3	25	2768457632		168	Streptomyces mediolani		2767802087	Ga0163572_11611	45491
1	1	2	3	25	2768604878		168	Streptomyces sp. EN23		2767802107	Ga0166452_1005199	45509
1	1	2	3	25	2768737431		168	Streptomyces sp. NRRL S-241		2767802124	Ga0163456_102367	45527
1	1	2	3	25	2768754645		168	Streptomyces sp. Sge12		2767802127	Ga0198340_11473	45530
1	1	2	3	25	2768792848		168	Streptomyces sp. 3211		2767802132	Ga0198663_13480	45534
1	1	2	3	25	2772958094		168	Streptomyces globisporus		2772190773	Ga0163394_105186	46282
1	1	2	3	25	2775028617		168	Streptomyces achromogenes		2773857969	Ga0163470_1014148	46794
1	1	2	3	25	2777522285		168	Streptomyces sp. S063		2775507134	Ga0264083_115383	47324
1	1	2	3	25	2781232288		168	Streptomyces sp. HB202		2781125622	Ga0265260_1863	47939
1	1	2	3	25	2518395234		169	Streptomyces sp. CNB091		2518285535	D581DRAFT_05004	2399
1	1	2	3	25	2528488079		169	Streptomyces sp. CNQ329		2528311045	I003DRAFT_02385	3842
1	1	2	3	25	2660094755		169	Streptomyces sp. ScaeMP-e83		2657245710	Ga0115243_106211	24905
1	1	2	3	25	2718400606		169	Saccharothrix carnea		2718217663	Ga0171604_104190	35982
1	1	2	3	25	2731611054		169	Streptomyces sp. Ag109_G2-15		2728369739	Ga0151193_3401	38805
1	1	2	3	25	2741103055		169	Streptomyces sp. 59		2740891844	Ga0181105_3907	39943
1	1	2	3	25	2768307099		169	Streptomyces sp. NRRL S-350		2767802067	Ga0163540_107112	45472
1	1	2	3	25	2773978912		169	Streptomyces sp. Ag82_O1-9		2773857634	Ga0151188_5431	46566
1	1	2	3	25	2515570397		170	Streptomyces sp. ScaeMP-e10		2515154102	B061DRAFT_00302	1988
1	1	2	3	25	2768147524		170	Streptomyces sp. NRRL F-2305		2767802046	Ga0163511_1023113	45451
1	1	2	3	25	2772734647		170	Streptomyces caelestis		2772190735	Ga0161514_120511	46261
1	1	2	3	25	2519070263		171	Streptomyces sp. LaPpAH-199		2518645622	F610DRAFT_00128	2506
1	1	2	3	25	2520509467		172	Streptomyces sp. AmelKG-D3		2519899650	YUWDRAFT_00809	2700
1	1	2	3	25	2524938038		172	Streptomyces sp. CNT360		2524614560	H297DRAFT_01006	3387
1	1	2	3	25	2513743550		173	Streptomyces sp. AmelKG-F2B		2513237107	YW1DRAFT_04900	1685
1	1	2	3	25	2515532073		173	Streptomyces sp. CcalMP-8W		2515154096	B053DRAFT_03833	1982
1	1	2	3	25	2515900195		173	Streptomyces sp. SolWspMP-sol2th		2515154166	B083DRAFT_01766	2012
1	1	2	3	25	2655176975		173	Streptomyces sp. CFMR 7		2654587638	Ga0100935_115406	23747
1	1	2	3	25	2731590217		173	Streptomyces sp. 73		2728369734	Ga0181094_3984	38802
1	1	2	3	25	2768811956		173	Streptomyces sp. S8		2767802134	Ga0198466_124963	45536
1	1	2	3	25	2676459501		175	Streptomyces qinglanensis		2675903055	Ga0104446_11758	28825
1	1	2	3	25	2768156412		177	Streptomyces sp. NRRL S-1868		2767802047	Ga0163516_106612	45452
1	1	2	3	25	2768308489		177	Streptomyces sp. NRRL F-5053		2767802068	Ga0163542_100251	45473
1	1	2	3	25	2766453979		178	Streptomyces avellaneus		2765236013	Ga0163501_10559	45273
1	1	2	3	25	2767949367		178	Kitasatospora aureofaciens		2767802020	Ga0162376_106610	45419
1	1	2	3	25	2768126967		178	Streptomyces sp. NRRL B-5680		2767802043	Ga0163519_106310	45448
1	1	2	3	25	2768640960		178	Kitasatospora aureofaciens		2767802111	Ga0163486_107120	45513
1	1	2	3	25	2768391646		187	Streptomyces scopuliridis		2767802079	Ga0162434_101574	45486
2	1	1	1	15	2718403716	Tail_P2_I superfamily	172	Saccharothrix carnea	Phage tail protein (Tail_P2_I); These sequences represent the family of phage P2 protein I and related tail proteins from a number of temperate phage of Gram-negative bacteria.	2718217663	Ga0171604_110231	35983	-
2	1	1	1	15	2753074880	Tail_P2_I superfamily	172	Saccharothrix sp. NRRL B-16314	Phage tail protein (Tail_P2_I); These sequences represent the family of phage P2 protein I and related tail proteins from a number of temperate phage of Gram-negative bacteria.	2751185734	Ga0163356_102398	43418	-
2	1	1	1	15	2719907846	Tail_P2_I superfamily	173	Lentzea guizhouensis	Phage tail protein (Tail_P2_I); These sequences represent the family of phage P2 protein I and related tail proteins from a number of temperate phage of Gram-negative bacteria.	2718218054	Ga0175372_117663	36482	-
2	1	1	1	15	2623494182	Tail_P2_I superfamily	175	Micromonospora eburnea	Phage tail protein (Tail_P2_I); These sequences represent the family of phage P2 protein I and related tail proteins from a number of temperate phage of Gram-negative bacteria.	2622736604	Ga0070604_2971	16659	-
2	1	1	1	15	2639168489	Tail_P2_I superfamily	175	Micromonospora viridifaciens	Phage tail protein (Tail_P2_I); These sequences represent the family of phage P2 protein I and related tail proteins from a number of temperate phage of Gram-negative bacteria.	2636416073	Ga0074695_2973	20402	-
2	1	1	1	15	2694889151	Tail_P2_I superfamily	175	Micromonospora pattaloongensis	Phage tail protein (Tail_P2_I); These sequences represent the family of phage P2 protein I and related tail proteins from a number of temperate phage of Gram-negative bacteria.	2693429860	Ga0131183_107117	32423	-
2	1	1	1	15	2562348760	Tail_P2_I superfamily	176	Amycolatopsis keratiniphila	Phage tail protein (Tail_P2_I); These sequences represent the family of phage P2 protein I and related tail proteins from a number of temperate phage of Gram-negative bacteria.	2561511175	AORI_3249	8326	-
2	1	1	1	15	2766226598	Tail_P2_I superfamily	177	Streptomyces sp. NRRL F-3218	Phage tail protein (Tail_P2_I); These sequences represent the family of phage P2 protein I and related tail proteins from a number of temperate phage of Gram-negative bacteria.	2765235984	Ga0163557_103220	45240	-
2	1	1	1	15	2766233231	Tail_P2_I superfamily	177	Streptomyces sp. NRRL F-3273	Phage tail protein (Tail_P2_I); These sequences represent the family of phage P2 protein I and related tail proteins from a number of temperate phage of Gram-negative bacteria.	2765235985	Ga0163556_103420	45242	-
2	1	1	1	15	2766256171	Tail_P2_I superfamily	177	Streptomyces sp. NRRL F-2202	Phage tail protein (Tail_P2_I); These sequences represent the family of phage P2 protein I and related tail proteins from a number of temperate phage of Gram-negative bacteria.	2765235988	Ga0163551_102935	45246	-
2	1	1	1	15	2766550173	Tail_P2_I superfamily	177	Streptomyces sp. NRRL F-5702	Phage tail protein (Tail_P2_I); These sequences represent the family of phage P2 protein I and related tail proteins from a number of temperate phage of Gram-negative bacteria.	2765236026	Ga0163531_104119	45284	-
2	1	1	1	15	2767962899	Tail_P2_I superfamily	177	Streptomyces brasiliensis	Phage tail protein (Tail_P2_I); These sequences represent the family of phage P2 protein I and related tail proteins from a number of temperate phage of Gram-negative bacteria.	2767802022	Ga0162379_117113	45421	-
2	1	1	1	15	2767986458	Tail_P2_I superfamily	177	Streptomyces sp. NRRL F-5681	Phage tail protein (Tail_P2_I); These sequences represent the family of phage P2 protein I and related tail proteins from a number of temperate phage of Gram-negative bacteria.	2767802025	Ga0162452_13420	45427	-
2	1	1	1	15	2768101516	Tail_P2_I superfamily	177	Streptomyces californicus	Phage tail protein (Tail_P2_I); These sequences represent the family of phage P2 protein I and related tail proteins from a number of temperate phage of Gram-negative bacteria.	2767802040	Ga0163498_118114	45444	-
2	1	1	1	15	2768197392	Tail_P2_I superfamily	177	Streptomyces purpeochromogenes	Phage tail protein (Tail_P2_I); These sequences represent the family of phage P2 protein I and related tail proteins from a number of temperate phage of Gram-negative bacteria.	2767802053	Ga0163465_1010113	45458	-
2	1	1	1	15	2768284934	Tail_P2_I superfamily	177	Streptomyces purpeochromogenes	Phage tail protein (Tail_P2_I); These sequences represent the family of phage P2 protein I and related tail proteins from a number of temperate phage of Gram-negative bacteria.	2767802064	Ga0162407_103819	45469	-
2	1	1	1	15	2768488783	Tail_P2_I superfamily	177	Streptomyces californicus	Phage tail protein (Tail_P2_I); These sequences represent the family of phage P2 protein I and related tail proteins from a number of temperate phage of Gram-negative bacteria.	2767802091	Ga0163404_103419	45493	-
2	1	1	1	15	2775122021	Tail_P2_I superfamily	177	Streptomyces vinaceus	Phage tail protein (Tail_P2_I); These sequences represent the family of phage P2 protein I and related tail proteins from a number of temperate phage of Gram-negative bacteria.	2773857988	Ga0163381_1058	46801	-
2	1	1	1	15	2660034550	Tail_P2_I superfamily	178	Streptomyces sp. DvalAA-43	Phage tail protein (Tail_P2_I); These sequences represent the family of phage P2 protein I and related tail proteins from a number of temperate phage of Gram-negative bacteria.	2657245701	Ga0115234_112233	24893	-
2	1	1	1	15	2596766696	Tail_P2_I superfamily	179	Lechevalieria flava	Phage tail protein (Tail_P2_I); These sequences represent the family of phage P2 protein I and related tail proteins from a number of temperate phage of Gram-negative bacteria.	2596583535	LX90DRAFT_05812	12720	-
2	1	1	1	15	2664262405	Tail_P2_I superfamily	179	Lechevalieria fradiae	Phage tail protein (Tail_P2_I); These sequences represent the family of phage P2 protein I and related tail proteins from a number of temperate phage of Gram-negative bacteria.	2663762758	Ga0079908_10876	25872	-
2	1	1	1	15	644945817	Tail_P2_I superfamily	180	Actinosynnema mirum	Phage tail protein (Tail_P2_I); These sequences represent the family of phage P2 protein I and related tail proteins from a number of temperate phage of Gram-negative bacteria.	644736323	Amir_5380	66849	-
2	1	1	1	15	648078455	Tail_P2_I superfamily	180	Amycolatopsis mediterranei	Phage tail protein (Tail_P2_I); These sequences represent the family of phage P2 protein I and related tail proteins from a number of temperate phage of Gram-negative bacteria.	648028006	AMED_4831	67389	-
2	1	1	1	15	2517216422	Tail_P2_I superfamily	180	Amycolatopsis mediterranei	Phage tail protein (Tail_P2_I); These sequences represent the family of phage P2 protein I and related tail proteins from a number of temperate phage of Gram-negative bacteria.	2517093034	AMES_4772	2208	-
2	1	1	1	15	2540861396	Tail_P2_I superfamily	180	Saccharothrix espanaensis	Phage tail protein (Tail_P2_I); These sequences represent the family of phage P2 protein I and related tail proteins from a number of temperate phage of Gram-negative bacteria.	2540341184	BN6_65120	5396	-
2	1	1	1	15	2555787986	Tail_P2_I superfamily	180	Amycolatopsis mediterranei	Phage tail protein (Tail_P2_I); These sequences represent the family of phage P2 protein I and related tail proteins from a number of temperate phage of Gram-negative bacteria.	2554235376	B737_4772	7430	-
2	1	1	1	15	2584268631	Tail_P2_I superfamily	180	Amycolatopsis mediterranei	Phage tail protein (Tail_P2_I); These sequences represent the family of phage P2 protein I and related tail proteins from a number of temperate phage of Gram-negative bacteria.	2582581013	DV26_08125	11600	-
2	1	1	1	15	2584282052	Tail_P2_I superfamily	180	Amycolatopsis rifamycinica	Phage tail protein (Tail_P2_I); These sequences represent the family of phage P2 protein I and related tail proteins from a number of temperate phage of Gram-negative bacteria.	2582581014	DV20_29660	11601	-
2	1	1	1	15	2586061908	Tail_P2_I superfamily	180	Amycolatopsis japonica	Phage tail protein (Tail_P2_I); These sequences represent the family of phage P2 protein I and related tail proteins from a number of temperate phage of Gram-negative bacteria.	2585427649	AJAP_22965	11798	-
2	1	1	1	15	2596696447	Tail_P2_I superfamily	180	Actinosynnema pretiosum	Phage tail protein (Tail_P2_I); These sequences represent the family of phage P2 protein I and related tail proteins from a number of temperate phage of Gram-negative bacteria.	2596583522	LV78DRAFT_06389	12710	-
2	1	1	1	15	2611687819	Tail_P2_I superfamily	180	Amycolatopsis mediterranei	Phage tail protein (Tail_P2_I); These sequences represent the family of phage P2 protein I and related tail proteins from a number of temperate phage of Gram-negative bacteria.	2609460149	Ga0055075_102842	15465	-
2	1	1	1	15	2635010265	Tail_P2_I superfamily	180	Amycolatopsis keratiniphila	Phage tail protein (Tail_P2_I); These sequences represent the family of phage P2 protein I and related tail proteins from a number of temperate phage of Gram-negative bacteria.	2634166275	Ga0074770_2550	19386	-
2	1	1	1	15	2635268854	Tail_P2_I superfamily	180	Amycolatopsis lurida	Phage tail protein (Tail_P2_I); These sequences represent the family of phage P2 protein I and related tail proteins from a number of temperate phage of Gram-negative bacteria.	2634166339	Ga0074756_1654	19410	-
2	1	1	1	15	2636393895	Tail_P2_I superfamily	180	Amycolatopsis tolypomycina	Phage tail protein (Tail_P2_I); These sequences represent the family of phage P2 protein I and related tail proteins from a number of temperate phage of Gram-negative bacteria.	2634166899	Ga0074768_5108	19615	-
2	1	1	1	15	2651016735	Tail_P2_I superfamily	180	Amycolatopsis lurida	Phage tail protein (Tail_P2_I); These sequences represent the family of phage P2 protein I and related tail proteins from a number of temperate phage of Gram-negative bacteria.	2648501726	Ga0069749_112656	22973	-
2	1	1	1	15	2651242333	Tail_P2_I superfamily	180	Amycolatopsis sp. MJM2582	Phage tail protein (Tail_P2_I); These sequences represent the family of phage P2 protein I and related tail proteins from a number of temperate phage of Gram-negative bacteria.	2648501782	Ga0070821_105683	23024	-
2	1	1	1	15	2676868345	Tail_P2_I superfamily	180	Amycolatopsis pretoriensis	Phage tail protein (Tail_P2_I); These sequences represent the family of phage P2 protein I and related tail proteins from a number of temperate phage of Gram-negative bacteria.	2675903153	Ga0104554_1011200	28866	-
2	1	1	1	15	2676868345	Lin0512_fam superfamily	180	Amycolatopsis pretoriensis	Conserved hypothetical protein (Lin0512_fam); This family consists of few members, broadly distributed. It occurs so far in several Firmicutes (twice in Oceanobacillus), one Cyanobacterium, one alpha Proteobacterium, and (with a long prefix) in plants. The function is unknown. The alignment includes a well conserved motif GxGxDxHG near the N-terminus.	2675903153	Ga0104554_1011200	28866	-
2	1	1	1	15	2772454696	Tail_P2_I superfamily	180	Amycolatopsis keratiniphila	Phage tail protein (Tail_P2_I); These sequences represent the family of phage P2 protein I and related tail proteins from a number of temperate phage of Gram-negative bacteria.	2772190668	Ga0165149_13432	46233	-
2	1	1	1	15	2772692450	Tail_P2_I superfamily	180	Amycolatopsis vancoresmycina	Phage tail protein (Tail_P2_I); These sequences represent the family of phage P2 protein I and related tail proteins from a number of temperate phage of Gram-negative bacteria.	2772190728	Ga0163388_101397	46257	-
2	1	1	1	15	2753073869	Tail_P2_I superfamily	181	Saccharothrix sp. NRRL B-16314	Phage tail protein (Tail_P2_I); These sequences represent the family of phage P2 protein I and related tail proteins from a number of temperate phage of Gram-negative bacteria.	2751185734	Ga0163356_101797	43417	-
2	1	1	1	15	2515538866	Tail_P2_I superfamily	181	Streptomyces sp. LaPpAH-165	Phage tail protein (Tail_P2_I); These sequences represent the family of phage P2 protein I and related tail proteins from a number of temperate phage of Gram-negative bacteria.	2515154097	B070DRAFT_04008	1984	-
2	1	1	1	15	2515930519	Tail_P2_I superfamily	181	Streptomyces sp. LaPpAH-95	Phage tail protein (Tail_P2_I); These sequences represent the family of phage P2 protein I and related tail proteins from a number of temperate phage of Gram-negative bacteria.	2515154171	B087DRAFT_01683	2016	-
2	1	1	1	15	2562034730	Tail_P2_I superfamily	181	Streptomyces sp. URHA0041	Phage tail protein (Tail_P2_I); These sequences represent the family of phage P2 protein I and related tail proteins from a number of temperate phage of Gram-negative bacteria.	2561511090	N545DRAFT_02529	8269	-
2	1	1	1	15	2540860091	Tail_P2_I superfamily	182	Saccharothrix espanaensis	Phage tail protein (Tail_P2_I); These sequences represent the family of phage P2 protein I and related tail proteins from a number of temperate phage of Gram-negative bacteria.	2540341184	BN6_51920	5395	-
2	1	1	1	15	2637446075	Tail_P2_I superfamily	182	Actinoplanes utahensis	Phage tail protein (Tail_P2_I); These sequences represent the family of phage P2 protein I and related tail proteins from a number of temperate phage of Gram-negative bacteria.	2636415654	Ga0077488_1002173	19975	-
2	1	1	1	15	2643893103	Tail_P2_I superfamily	182	Nocardioides sp. Root614	Phage tail protein (Tail_P2_I); These sequences represent the family of phage P2 protein I and related tail proteins from a number of temperate phage of Gram-negative bacteria.	2643221576	Ga0102179_109184	21354	-
2	1	1	1	15	2643961838	Tail_P2_I superfamily	182	Nocardioides sp. Root682	Phage tail protein (Tail_P2_I); These sequences represent the family of phage P2 protein I and related tail proteins from a number of temperate phage of Gram-negative bacteria.	2643221590	Ga0102193_13977	21371	-
2	1	1	1	15	2718400615	Tail_P2_I superfamily	183	Saccharothrix carnea	Phage tail protein (Tail_P2_I); These sequences represent the family of phage P2 protein I and related tail proteins from a number of temperate phage of Gram-negative bacteria.	2718217663	Ga0171604_104199	35982	-
2	1	1	1	15	2597095992	Tail_P2_I superfamily	184	Actinokineospora globicatena	Phage tail protein (Tail_P2_I); These sequences represent the family of phage P2 protein I and related tail proteins from a number of temperate phage of Gram-negative bacteria.	2596583621	LV79DRAFT_3274	12759	-
2	1	1	1	15	2633981308	Tail_P2_I superfamily	184	Streptomyces sp. MNU77	Phage tail protein (Tail_P2_I); These sequences represent the family of phage P2 protein I and related tail proteins from a number of temperate phage of Gram-negative bacteria.	2630968971	Ga0077175_113362	19270	-
2	1	1	1	15	2758117338	Tail_P2_I superfamily	184	Saccharothrix australiensis	Phage tail protein (Tail_P2_I); These sequences represent the family of phage P2 protein I and related tail proteins from a number of temperate phage of Gram-negative bacteria.	2757320518	Ga0197483_3985	44654	-
2	1	1	1	15	2529252327	Tail_P2_I superfamily	185	Actinokineospora inagensis	Phage tail protein (Tail_P2_I); These sequences represent the family of phage P2 protein I and related tail proteins from a number of temperate phage of Gram-negative bacteria.	2528768220	H504DRAFT_00647	3942	-
2	1	1	1	15	2599308274	Tail_P2_I superfamily	185	Saccharopolyspora flava	Phage tail protein (Tail_P2_I); These sequences represent the family of phage P2 protein I and related tail proteins from a number of temperate phage of Gram-negative bacteria.	2599185150	Ga0056047_04758	13434	-
2	1	1	1	15	2616785422	Tail_P2_I superfamily	185	Actinokineospora terrae	Phage tail protein (Tail_P2_I); These sequences represent the family of phage P2 protein I and related tail proteins from a number of temperate phage of Gram-negative bacteria.	2616644847	Ga0064095_106110	15744	-
2	1	1	1	15	2735482440	Tail_P2_I superfamily	185	Actinokineospora cianjurensis	Phage tail protein (Tail_P2_I); These sequences represent the family of phage P2 protein I and related tail proteins from a number of temperate phage of Gram-negative bacteria.	2734482175	Ga0180969_2507	39338	-
2	1	1	1	15	2515577789	Tail_P2_I superfamily	186	Streptomyces sp. FxanaC1	Phage tail protein (Tail_P2_I); These sequences represent the family of phage P2 protein I and related tail proteins from a number of temperate phage of Gram-negative bacteria.	2515154103	B074DRAFT_00517	1989	-
2	1	1	1	15	2515141018	Tail_P2_I superfamily	187	Amycolatopsis nigrescens	Phage tail protein (Tail_P2_I); These sequences represent the family of phage P2 protein I and related tail proteins from a number of temperate phage of Gram-negative bacteria.	2515075013	AmyniDRAFT_7420	1914	-
2	1	1	1	15	2562324763	Tail_P2_I superfamily	187	Streptomyces hygroscopicus	Phage tail protein (Tail_P2_I); These sequences represent the family of phage P2 protein I and related tail proteins from a number of temperate phage of Gram-negative bacteria.	2561511169	SHJG_2420	8317	-
2	1	1	1	15	2562374022	Tail_P2_I superfamily	187	Streptomyces hygroscopicus	Phage tail protein (Tail_P2_I); These sequences represent the family of phage P2 protein I and related tail proteins from a number of temperate phage of Gram-negative bacteria.	2561511180	SHJGH_2185	8341	-
2	1	1	1	15	2599132317	Tail_P2_I superfamily	187	Saccharopolyspora hirsuta	Phage tail protein (Tail_P2_I); These sequences represent the family of phage P2 protein I and related tail proteins from a number of temperate phage of Gram-negative bacteria.	2597490365	Ga0052891_01838	13370	-
2	1	1	1	15	2630946661	Tail_P2_I superfamily	187	Saccharopolyspora antimicrobica	Phage tail protein (Tail_P2_I); These sequences represent the family of phage P2 protein I and related tail proteins from a number of temperate phage of Gram-negative bacteria.	2627854288	Ga0074777_7120	18450	-
2	1	1	1	15	2631111871	Tail_P2_I superfamily	187	Saccharopolyspora kobensis	Phage tail protein (Tail_P2_I); These sequences represent the family of phage P2 protein I and related tail proteins from a number of temperate phage of Gram-negative bacteria.	2630968261	Ga0074773_3554	18467	-
2	1	1	1	15	2668167808	Tail_P2_I superfamily	187	Saccharopolyspora jiangxiensis	Phage tail protein (Tail_P2_I); These sequences represent the family of phage P2 protein I and related tail proteins from a number of temperate phage of Gram-negative bacteria.	2667527438	Ga0079913_12197	26864	-
2	1	1	1	15	2671421572	Tail_P2_I superfamily	187	Saccharopolyspora shandongensis	Phage tail protein (Tail_P2_I); These sequences represent the family of phage P2 protein I and related tail proteins from a number of temperate phage of Gram-negative bacteria.	2671180068	Ga0079914_1008145	27797	-
2	1	1	1	15	2676467050	Tail_P2_I superfamily	187	Saccharopolyspora antimicrobica	Phage tail protein (Tail_P2_I); These sequences represent the family of phage P2 protein I and related tail proteins from a number of temperate phage of Gram-negative bacteria.	2675903057	Ga0104455_1011722	28827	-
2	1	1	1	15	2768156402	Tail_P2_I superfamily	187	Streptomyces sp. NRRL S-1868	Phage tail protein (Tail_P2_I); These sequences represent the family of phage P2 protein I and related tail proteins from a number of temperate phage of Gram-negative bacteria.	2767802047	Ga0163516_10662	45452	-
2	1	1	1	15	2768308499	Tail_P2_I superfamily	187	Streptomyces sp. NRRL F-5053	Phage tail protein (Tail_P2_I); These sequences represent the family of phage P2 protein I and related tail proteins from a number of temperate phage of Gram-negative bacteria.	2767802068	Ga0163542_100261	45473	-
2	1	1	1	15	2777198285	Tail_P2_I superfamily	187	Streptomyces corchorusii	Phage tail protein (Tail_P2_I); These sequences represent the family of phage P2 protein I and related tail proteins from a number of temperate phage of Gram-negative bacteria.	2775507096	Ga0127037_102744	47296	-
2	1	1	1	15	2782361542	Tail_P2_I superfamily	187	Salana multivorans	Phage tail protein (Tail_P2_I); These sequences represent the family of phage P2 protein I and related tail proteins from a number of temperate phage of Gram-negative bacteria.	2781126055	Ga0197523_2203	48021	-
2	1	1	1	15	2515526990	Tail_P2_I superfamily	188	Streptomyces sp. LamerLS-316	Phage tail protein (Tail_P2_I); These sequences represent the family of phage P2 protein I and related tail proteins from a number of temperate phage of Gram-negative bacteria.	2515154095	B046DRAFT_05821	1980	-
2	1	1	1	15	2516099337	Tail_P2_I superfamily	188	Streptomyces sp. CNH099	Phage tail protein (Tail_P2_I); These sequences represent the family of phage P2 protein I and related tail proteins from a number of temperate phage of Gram-negative bacteria.	2515154205	B121DRAFT_01928	2025	-
2	1	1	1	15	2524938028	Tail_P2_I superfamily	188	Streptomyces sp. CNT360	Phage tail protein (Tail_P2_I); These sequences represent the family of phage P2 protein I and related tail proteins from a number of temperate phage of Gram-negative bacteria.	2524614560	H297DRAFT_00996	3387	-
2	1	1	1	15	2525018923	Tail_P2_I superfamily	188	Streptomyces sp. PsTaAH-130	Phage tail protein (Tail_P2_I); These sequences represent the family of phage P2 protein I and related tail proteins from a number of temperate phage of Gram-negative bacteria.	2524614577	K376DRAFT_05088	3397	-
2	1	1	1	15	2527266552	Tail_P2_I superfamily	188	Streptomyces sp. CNP082	Phage tail protein (Tail_P2_I); These sequences represent the family of phage P2 protein I and related tail proteins from a number of temperate phage of Gram-negative bacteria.	2526164782	B124DRAFT_03037	3790	-
2	1	1	1	15	2528488070	Tail_P2_I superfamily	188	Streptomyces sp. CNQ329	Phage tail protein (Tail_P2_I); These sequences represent the family of phage P2 protein I and related tail proteins from a number of temperate phage of Gram-negative bacteria.	2528311045	I003DRAFT_02376	3842	-
2	1	1	1	15	2555756311	Tail_P2_I superfamily	188	Streptomyces collinus	Phage tail protein (Tail_P2_I); These sequences represent the family of phage P2 protein I and related tail proteins from a number of temperate phage of Gram-negative bacteria.	2554235367	B446_06005	7416	-
2	1	1	1	15	2561472264	Tail_P2_I superfamily	188	Streptomyces sp. CNB632	Phage tail protein (Tail_P2_I); These sequences represent the family of phage P2 protein I and related tail proteins from a number of temperate phage of Gram-negative bacteria.	2558860984	T413DRAFT_02643	8192	-
2	1	1	1	15	2628417522	Tail_P2_I superfamily	188	Streptomyces sp. PBH53	Phage tail protein (Tail_P2_I); These sequences represent the family of phage P2 protein I and related tail proteins from a number of temperate phage of Gram-negative bacteria.	2627853660	Ga0078680_111436	17614	-
2	1	1	1	15	2630317843	Tail_P2_I superfamily	188	Streptomyces glaucescens	Phage tail protein (Tail_P2_I); These sequences represent the family of phage P2 protein I and related tail proteins from a number of temperate phage of Gram-negative bacteria.	2627854123	Ga0069422_126061	18252	-
2	1	1	1	15	2635427536	Tail_P2_I superfamily	188	Streptomyces misionensis	Phage tail protein (Tail_P2_I); These sequences represent the family of phage P2 protein I and related tail proteins from a number of temperate phage of Gram-negative bacteria.	2634166373	Ga0074753_1638	19424	-
2	1	1	1	15	2636785490	Tail_P2_I superfamily	188	Streptomyces sp. HNS054	Phage tail protein (Tail_P2_I); These sequences represent the family of phage P2 protein I and related tail proteins from a number of temperate phage of Gram-negative bacteria.	2636415489	Ga0081126_102754	19738	-
2	1	1	1	15	2649529186	Tail_P2_I superfamily	188	Streptomyces cyaneogriseus	Phage tail protein (Tail_P2_I); These sequences represent the family of phage P2 protein I and related tail proteins from a number of temperate phage of Gram-negative bacteria.	2648501341	Ga0081721_114755	22644	-
2	1	1	1	15	2649589981	Tail_P2_I superfamily	188	Streptomyces malaysiense	Phage tail protein (Tail_P2_I); These sequences represent the family of phage P2 protein I and related tail proteins from a number of temperate phage of Gram-negative bacteria.	2648501356	Ga0078521_120115	22652	-
2	1	1	1	15	2656123418	Tail_P2_I superfamily	188	Streptomyces pini	Phage tail protein (Tail_P2_I); These sequences represent the family of phage P2 protein I and related tail proteins from a number of temperate phage of Gram-negative bacteria.	2654587880	Ga0075229_11787	24113	-
2	1	1	1	15	2664245455	Tail_P2_I superfamily	188	Streptomyces radiopugnans	Phage tail protein (Tail_P2_I); These sequences represent the family of phage P2 protein I and related tail proteins from a number of temperate phage of Gram-negative bacteria.	2663762755	Ga0079911_10451	25865	-
2	1	1	1	15	2676411498	Tail_P2_I superfamily	188	Streptomyces sp. CG 926	Phage tail protein (Tail_P2_I); These sequences represent the family of phage P2 protein I and related tail proteins from a number of temperate phage of Gram-negative bacteria.	2675903047	Ga0105840_10260	28821	-
2	1	1	1	15	2676459491	Tail_P2_I superfamily	188	Streptomyces qinglanensis	Phage tail protein (Tail_P2_I); These sequences represent the family of phage P2 protein I and related tail proteins from a number of temperate phage of Gram-negative bacteria.	2675903055	Ga0104446_11748	28825	-
2	1	1	1	15	2687170935	Tail_P2_I superfamily	188	Streptomyces leeuwenhoekii	Phage tail protein (Tail_P2_I); These sequences represent the family of phage P2 protein I and related tail proteins from a number of temperate phage of Gram-negative bacteria.	2684623203	Ga0133265_131977	30265	-
2	1	1	1	15	2689315460	Tail_P2_I superfamily	188	Streptomyces reticuli	Phage tail protein (Tail_P2_I); These sequences represent the family of phage P2 protein I and related tail proteins from a number of temperate phage of Gram-negative bacteria.	2687453570	Ga0125194_14174	31020	-
2	1	1	1	15	2743163442	Tail_P2_I superfamily	188	Streptomyces sp. F-1	Phage tail protein (Tail_P2_I); These sequences represent the family of phage P2 protein I and related tail proteins from a number of temperate phage of Gram-negative bacteria.	2740892360	Ga0132479_15199	40407	-
2	1	1	1	15	2745960000	Tail_P2_I superfamily	188	Streptomyces sp. FXJ1.172	Phage tail protein (Tail_P2_I); These sequences represent the family of phage P2 protein I and related tail proteins from a number of temperate phage of Gram-negative bacteria.	2744054873	Ga0133189_1060151	40824	-
2	1	1	1	15	2766453988	Tail_P2_I superfamily	188	Streptomyces avellaneus	Phage tail protein (Tail_P2_I); These sequences represent the family of phage P2 protein I and related tail proteins from a number of temperate phage of Gram-negative bacteria.	2765236013	Ga0163501_105518	45273	-
2	1	1	1	15	2766638323	Tail_P2_I superfamily	188	Streptomyces sp. NRRL S-37	Phage tail protein (Tail_P2_I); These sequences represent the family of phage P2 protein I and related tail proteins from a number of temperate phage of Gram-negative bacteria.	2765236038	Ga0162468_103285	45294	-
2	1	1	1	15	2767949376	Tail_P2_I superfamily	188	Kitasatospora aureofaciens	Phage tail protein (Tail_P2_I); These sequences represent the family of phage P2 protein I and related tail proteins from a number of temperate phage of Gram-negative bacteria.	2767802020	Ga0162376_106619	45419	-
2	1	1	1	15	2768021534	Tail_P2_I superfamily	188	Streptomyces sp. NRRL S-515	Phage tail protein (Tail_P2_I); These sequences represent the family of phage P2 protein I and related tail proteins from a number of temperate phage of Gram-negative bacteria.	2767802030	Ga0162424_102160	45431	-
2	1	1	1	15	2768126976	Tail_P2_I superfamily	188	Streptomyces sp. NRRL B-5680	Phage tail protein (Tail_P2_I); These sequences represent the family of phage P2 protein I and related tail proteins from a number of temperate phage of Gram-negative bacteria.	2767802043	Ga0163519_106319	45448	-
2	1	1	1	15	2768132525	Tail_P2_I superfamily	188	Streptomyces sp. NRRL F-4335	Phage tail protein (Tail_P2_I); These sequences represent the family of phage P2 protein I and related tail proteins from a number of temperate phage of Gram-negative bacteria.	2767802044	Ga0163513_1002461	45449	-
2	1	1	1	15	2768147533	Tail_P2_I superfamily	188	Streptomyces sp. NRRL F-2305	Phage tail protein (Tail_P2_I); These sequences represent the family of phage P2 protein I and related tail proteins from a number of temperate phage of Gram-negative bacteria.	2767802046	Ga0163511_1023122	45451	-
2	1	1	1	15	2768216806	Tail_P2_I superfamily	188	Streptomyces sp. NRRL S-575	Phage tail protein (Tail_P2_I); These sequences represent the family of phage P2 protein I and related tail proteins from a number of temperate phage of Gram-negative bacteria.	2767802056	Ga0163464_100560	45461	-
2	1	1	1	15	2768640951	Tail_P2_I superfamily	188	Kitasatospora aureofaciens	Phage tail protein (Tail_P2_I); These sequences represent the family of phage P2 protein I and related tail proteins from a number of temperate phage of Gram-negative bacteria.	2767802111	Ga0163486_107111	45513	-
2	1	1	1	15	2768737422	Tail_P2_I superfamily	188	Streptomyces sp. NRRL S-241	Phage tail protein (Tail_P2_I); These sequences represent the family of phage P2 protein I and related tail proteins from a number of temperate phage of Gram-negative bacteria.	2767802124	Ga0163456_102358	45527	-
2	1	1	1	15	2768754636	Tail_P2_I superfamily	188	Streptomyces sp. Sge12	Phage tail protein (Tail_P2_I); These sequences represent the family of phage P2 protein I and related tail proteins from a number of temperate phage of Gram-negative bacteria.	2767802127	Ga0198340_11464	45530	-
2	1	1	1	15	2768792839	Tail_P2_I superfamily	188	Streptomyces sp. 3211	Phage tail protein (Tail_P2_I); These sequences represent the family of phage P2 protein I and related tail proteins from a number of temperate phage of Gram-negative bacteria.	2767802132	Ga0198663_13471	45534	-
2	1	1	1	15	2768840690	Tail_P2_I superfamily	188	Streptomyces albireticuli	Phage tail protein (Tail_P2_I); These sequences represent the family of phage P2 protein I and related tail proteins from a number of temperate phage of Gram-negative bacteria.	2767802138	Ga0226286_113322	45538	-
2	1	1	1	15	2772480313	Tail_P2_I superfamily	188	Streptomyces griseofuscus	Phage tail protein (Tail_P2_I); These sequences represent the family of phage P2 protein I and related tail proteins from a number of temperate phage of Gram-negative bacteria.	2772190672	Ga0163509_106434	46236	-
2	1	1	1	15	2772734638	Tail_P2_I superfamily	188	Streptomyces caelestis	Phage tail protein (Tail_P2_I); These sequences represent the family of phage P2 protein I and related tail proteins from a number of temperate phage of Gram-negative bacteria.	2772190735	Ga0161514_12052	46261	-
2	1	1	1	15	2777190807	Tail_P2_I superfamily	188	Streptomyces yokosukanensis	Phage tail protein (Tail_P2_I); These sequences represent the family of phage P2 protein I and related tail proteins from a number of temperate phage of Gram-negative bacteria.	2775507095	Ga0127035_1044156	47295	-
2	1	1	1	15	2777190807	Zinc_peptidase_like superfamily	188	Streptomyces yokosukanensis	Zinc peptidases M18, M20, M28, and M42; Zinc peptidases play vital roles in metabolic and signaling pathways throughout all kingdoms of life. This hierarchy contains zinc peptidases that correspond to the MH clan in the MEROPS database, which contains 4 families (M18, M20, M28, M42). The peptidase M20 family includes carboxypeptidases such as the glutamate carboxypeptidase from Pseudomonas, the t…	2775507095	Ga0127035_1044156	47295	-
2	1	1	1	15	2616903430	Tail_P2_I superfamily	188	Streptomyces atratus	Phage tail protein (Tail_P2_I); These sequences represent the family of phage P2 protein I and related tail proteins from a number of temperate phage of Gram-negative bacteria.	2616644941	Ga0007934_101327	15749	-
2	1	1	1	15	2513685461	Tail_P2_I superfamily	189	Streptomyces sp. OspMP-M45	Phage tail protein (Tail_P2_I); These sequences represent the family of phage P2 protein I and related tail proteins from a number of temperate phage of Gram-negative bacteria.	2513237100	YUMDRAFT_00551	1681	-
2	1	1	1	15	2515787696	Tail_P2_I superfamily	189	Streptomyces vitaminophilus	Phage tail protein (Tail_P2_I); These sequences represent the family of phage P2 protein I and related tail proteins from a number of temperate phage of Gram-negative bacteria.	2515154142	A3IGDRAFT_03467	2000	-
2	1	1	1	15	2518916614	Tail_P2_I superfamily	189	Streptomyces sp. AmelKG-A3	Phage tail protein (Tail_P2_I); These sequences represent the family of phage P2 protein I and related tail proteins from a number of temperate phage of Gram-negative bacteria.	2518645584	F558DRAFT_04450	2471	-
2	1	1	1	15	2525041909	Tail_P2_I superfamily	189	Streptomyces griseolus	Phage tail protein (Tail_P2_I); These sequences represent the family of phage P2 protein I and related tail proteins from a number of temperate phage of Gram-negative bacteria.	2524614581	K379DRAFT_01476	3401	-
2	1	1	1	15	2587283728	Tail_P2_I superfamily	189	Streptomyces sp. NTK 937	Phage tail protein (Tail_P2_I); These sequences represent the family of phage P2 protein I and related tail proteins from a number of temperate phage of Gram-negative bacteria.	2585427945	DT87_06520	11984	-
2	1	1	1	15	2660078552	Tail_P2_I superfamily	189	Streptomyces sp. DpondAA-D4	Phage tail protein (Tail_P2_I); These sequences represent the family of phage P2 protein I and related tail proteins from a number of temperate phage of Gram-negative bacteria.	2657245708	Ga0115241_106229	24903	-
2	1	1	1	15	2724888040	Tail_P2_I superfamily	189	Streptomyces vitaminophilus	Phage tail protein (Tail_P2_I); These sequences represent the family of phage P2 protein I and related tail proteins from a number of temperate phage of Gram-negative bacteria.	2724678979	Ga0125903_1051	37691	-
2	1	1	1	15	2728320468	Tail_P2_I superfamily	189	Actinoplanes cyaneus	Phage tail protein (Tail_P2_I); These sequences represent the family of phage P2 protein I and related tail proteins from a number of temperate phage of Gram-negative bacteria.	2724679919	Ga0170401_102387	38319	-
2	1	1	1	15	2766527274	Tail_P2_I superfamily	189	Streptomyces griseolus	Phage tail protein (Tail_P2_I); These sequences represent the family of phage P2 protein I and related tail proteins from a number of temperate phage of Gram-negative bacteria.	2765236023	Ga0162438_1012140	45282	-
2	1	1	1	15	2775020658	Tail_P2_I superfamily	189	Streptomyces halstedii	Phage tail protein (Tail_P2_I); These sequences represent the family of phage P2 protein I and related tail proteins from a number of temperate phage of Gram-negative bacteria.	2773857967	Ga0163423_1016140	46791	-
2	1	1	1	15	2515827938	Tail_P2_I superfamily	189	Streptomyces sp. ATexAB-D23	Phage tail protein (Tail_P2_I); These sequences represent the family of phage P2 protein I and related tail proteins from a number of temperate phage of Gram-negative bacteria.	2515154149	B082DRAFT_05626	2003	-
2	1	1	1	15	2596697974	Tail_P2_I superfamily	190	Actinosynnema pretiosum	Phage tail protein (Tail_P2_I); These sequences represent the family of phage P2 protein I and related tail proteins from a number of temperate phage of Gram-negative bacteria.	2596583522	LV78DRAFT_07918	12711	-
2	1	1	1	15	2616782785	Tail_P2_I superfamily	190	Actinokineospora terrae	Phage tail protein (Tail_P2_I); These sequences represent the family of phage P2 protein I and related tail proteins from a number of temperate phage of Gram-negative bacteria.	2616644847	Ga0064095_101268	15743	-
2	1	1	1	15	2735484286	Tail_P2_I superfamily	190	Actinokineospora cianjurensis	Phage tail protein (Tail_P2_I); These sequences represent the family of phage P2 protein I and related tail proteins from a number of temperate phage of Gram-negative bacteria.	2734482175	Ga0180969_4353	39339	-
2	1	1	1	15	2768190909	Tail_P2_I superfamily	190	Kitasatospora purpeofusca	Phage tail protein (Tail_P2_I); These sequences represent the family of phage P2 protein I and related tail proteins from a number of temperate phage of Gram-negative bacteria.	2767802052	Ga0163469_1013133	45457	-
2	1	1	1	15	2596789475	Tail_P2_I superfamily	191	Actinokineospora diospyrosa	Phage tail protein (Tail_P2_I); These sequences represent the family of phage P2 protein I and related tail proteins from a number of temperate phage of Gram-negative bacteria.	2596583538	LV75DRAFT_04025	12722	-
2	1	1	1	15	2597098978	Tail_P2_I superfamily	191	Actinokineospora globicatena	Phage tail protein (Tail_P2_I); These sequences represent the family of phage P2 protein I and related tail proteins from a number of temperate phage of Gram-negative bacteria.	2596583621	LV79DRAFT_6264	12760	-
2	1	1	1	15	2616418480	Tail_P2_I superfamily	191	Streptomyces sp. GP55	Phage tail protein (Tail_P2_I); These sequences represent the family of phage P2 protein I and related tail proteins from a number of temperate phage of Gram-negative bacteria.	2615840648	Ga0070144_0875	15699	-
2	1	1	1	15	2629133665	Tail_P2_I superfamily	191	Streptomyces vietnamensis	Phage tail protein (Tail_P2_I); These sequences represent the family of phage P2 protein I and related tail proteins from a number of temperate phage of Gram-negative bacteria.	2627853829	Ga0078001_113536	17839	-
2	1	1	1	15	2723511015	Tail_P2_I superfamily	191	Streptomyces sp. TN58	Phage tail protein (Tail_P2_I); These sequences represent the family of phage P2 protein I and related tail proteins from a number of temperate phage of Gram-negative bacteria.	2721755671	Ga0175041_116676	37383	-
2	1	1	1	15	2766236863	Tail_P2_I superfamily	191	Streptomyces sp. NRRL F-2580	Phage tail protein (Tail_P2_I); These sequences represent the family of phage P2 protein I and related tail proteins from a number of temperate phage of Gram-negative bacteria.	2765235986	Ga0163558_10102	45243	-
2	1	1	1	15	2766468278	Tail_P2_I superfamily	191	Streptomyces sp. XY413	Phage tail protein (Tail_P2_I); These sequences represent the family of phage P2 protein I and related tail proteins from a number of temperate phage of Gram-negative bacteria.	2765236015	Ga0161525_121455	45275	-
2	1	1	1	15	2766593071	Tail_P2_I superfamily	191	Streptomyces sp. NRRL WC-3742	Phage tail protein (Tail_P2_I); These sequences represent the family of phage P2 protein I and related tail proteins from a number of temperate phage of Gram-negative bacteria.	2765236032	Ga0163441_100861	45292	-
2	1	1	1	15	2767856810	Tail_P2_I superfamily	191	Streptomyces sp. NRRL S-98	Phage tail protein (Tail_P2_I); These sequences represent the family of phage P2 protein I and related tail proteins from a number of temperate phage of Gram-negative bacteria.	2767802008	Ga0163566_103752	45407	-
2	1	1	1	15	2768072125	Tail_P2_I superfamily	191	Streptomyces sp. XY511	Phage tail protein (Tail_P2_I); These sequences represent the family of phage P2 protein I and related tail proteins from a number of temperate phage of Gram-negative bacteria.	2767802036	Ga0161523_128415	45439	-
2	1	1	1	15	2768079583	Tail_P2_I superfamily	191	Streptomyces sp. XY37	Phage tail protein (Tail_P2_I); These sequences represent the family of phage P2 protein I and related tail proteins from a number of temperate phage of Gram-negative bacteria.	2767802037	Ga0161524_116353	45440	-
2	1	1	1	15	2768085796	Tail_P2_I superfamily	191	Streptomyces sp. H021	Phage tail protein (Tail_P2_I); These sequences represent the family of phage P2 protein I and related tail proteins from a number of temperate phage of Gram-negative bacteria.	2767802038	Ga0161526_12352	45441	-
2	1	1	1	15	2768237300	Tail_P2_I superfamily	191	Streptomyces sp. IGB124	Phage tail protein (Tail_P2_I); These sequences represent the family of phage P2 protein I and related tail proteins from a number of temperate phage of Gram-negative bacteria.	2767802058	Ga0161519_118918	45462	-
2	1	1	1	15	2768543505	Tail_P2_I superfamily	191	Streptomyces sp. NRRL F-4428	Phage tail protein (Tail_P2_I); These sequences represent the family of phage P2 protein I and related tail proteins from a number of temperate phage of Gram-negative bacteria.	2767802099	Ga0158384_104149	45502	-
2	1	1	1	15	2768704697	Tail_P2_I superfamily	191	Streptomyces sp. NRRL S-237	Phage tail protein (Tail_P2_I); These sequences represent the family of phage P2 protein I and related tail proteins from a number of temperate phage of Gram-negative bacteria.	2767802120	Ga0163458_1016118	45523	-
2	1	1	1	15	2768747504	Tail_P2_I superfamily	191	Streptomyces sp. fd1-xmd	Phage tail protein (Tail_P2_I); These sequences represent the family of phage P2 protein I and related tail proteins from a number of temperate phage of Gram-negative bacteria.	2767802126	Ga0198584_11497	45529	-
2	1	1	1	15	2777451383	Tail_P2_I superfamily	191	Streptomyces erythrochromogenes	Phage tail protein (Tail_P2_I); These sequences represent the family of phage P2 protein I and related tail proteins from a number of temperate phage of Gram-negative bacteria.	2775507125	Ga0162394_102958	47316	-
2	1	1	1	15	2515542756	Tail_P2_I superfamily	191	Streptomyces sp. KhCrAH-340	Phage tail protein (Tail_P2_I); These sequences represent the family of phage P2 protein I and related tail proteins from a number of temperate phage of Gram-negative bacteria.	2515154098	B063DRAFT_01108	1985	-
2	1	1	1	15	2515585906	Tail_P2_I superfamily	191	Streptomyces sp. KhCrAH-244	Phage tail protein (Tail_P2_I); These sequences represent the family of phage P2 protein I and related tail proteins from a number of temperate phage of Gram-negative bacteria.	2515154104	B069DRAFT_01666	1992	-
2	1	1	1	15	2524863445	Tail_P2_I superfamily	191	Streptomyces sp. KhCrAH-337	Phage tail protein (Tail_P2_I); These sequences represent the family of phage P2 protein I and related tail proteins from a number of temperate phage of Gram-negative bacteria.	2524614544	K306DRAFT_01107	3378	-
2	1	1	1	15	2524884869	Tail_P2_I superfamily	191	Streptomyces sp. KhCrAH-40	Phage tail protein (Tail_P2_I); These sequences represent the family of phage P2 protein I and related tail proteins from a number of temperate phage of Gram-negative bacteria.	2524614547	K305DRAFT_00317	3379	-
2	1	1	1	15	2525007464	Tail_P2_I superfamily	191	Streptomyces sp. KhCrAH-43	Phage tail protein (Tail_P2_I); These sequences represent the family of phage P2 protein I and related tail proteins from a number of temperate phage of Gram-negative bacteria.	2524614576	K388DRAFT_01108	3396	-
2	1	1	1	15	2671502621	Tail_P2_I superfamily	191	Streptomyces sp. 2131.1	Phage tail protein (Tail_P2_I); These sequences represent the family of phage P2 protein I and related tail proteins from a number of temperate phage of Gram-negative bacteria.	2671180089	Ga0104732_2653	27812	-
2	1	1	1	15	2766559065	Tail_P2_I superfamily	191	Streptomyces sp. NRRL B-1322	Phage tail protein (Tail_P2_I); These sequences represent the family of phage P2 protein I and related tail proteins from a number of temperate phage of Gram-negative bacteria.	2765236027	Ga0163533_105622	45286	-
2	1	1	1	15	2768093111	Tail_P2_I superfamily	191	Streptomyces sp. H036	Phage tail protein (Tail_P2_I); These sequences represent the family of phage P2 protein I and related tail proteins from a number of temperate phage of Gram-negative bacteria.	2767802039	Ga0161527_114721	45442	-
2	1	1	1	15	644943475	Tail_P2_I superfamily	192	Actinosynnema mirum	Phage tail protein (Tail_P2_I); These sequences represent the family of phage P2 protein I and related tail proteins from a number of temperate phage of Gram-negative bacteria.	644736323	Amir_2949	66848	-
2	1	1	1	15	2504909718	Tail_P2_I superfamily	192	Streptomyces cattleya	Phage tail protein (Tail_P2_I); These sequences represent the family of phage P2 protein I and related tail proteins from a number of temperate phage of Gram-negative bacteria.	2504756050	CATT_00032780	381	-
2	1	1	1	15	2511684031	Tail_P2_I superfamily	192	Streptomyces cattleya	Phage tail protein (Tail_P2_I); These sequences represent the family of phage P2 protein I and related tail proteins from a number of temperate phage of Gram-negative bacteria.	2511231113	SCAT_p0391	1284	-
2	1	1	1	15	2511976639	Tail_P2_I superfamily	192	Streptomyces cattleya	Phage tail protein (Tail_P2_I); These sequences represent the family of phage P2 protein I and related tail proteins from a number of temperate phage of Gram-negative bacteria.	2511231200	SCATT_p13530	1370	-
2	1	1	1	15	2513743539	Tail_P2_I superfamily	192	Streptomyces sp. AmelKG-F2B	Phage tail protein (Tail_P2_I); These sequences represent the family of phage P2 protein I and related tail proteins from a number of temperate phage of Gram-negative bacteria.	2513237107	YW1DRAFT_04889	1685	-
2	1	1	1	15	2628965698	Tail_P2_I superfamily	192	Streptomyces yangpuensis	Phage tail protein (Tail_P2_I); These sequences represent the family of phage P2 protein I and related tail proteins from a number of temperate phage of Gram-negative bacteria.	2627853788	Ga0077419_105455	17780	-
2	1	1	1	15	2766388709	Tail_P2_I superfamily	192	Streptomyces lavenduligriseus	Phage tail protein (Tail_P2_I); These sequences represent the family of phage P2 protein I and related tail proteins from a number of temperate phage of Gram-negative bacteria.	2765236005	Ga0163426_100925	45261	-
2	1	1	1	15	2775028626	Tail_P2_I superfamily	192	Streptomyces achromogenes	Phage tail protein (Tail_P2_I); These sequences represent the family of phage P2 protein I and related tail proteins from a number of temperate phage of Gram-negative bacteria.	2773857969	Ga0163470_1014157	46794	-
2	1	1	1	15	2513745870	Tail_P2_I superfamily	192	Streptomyces sp. MnatMP-M77	Phage tail protein (Tail_P2_I); These sequences represent the family of phage P2 protein I and related tail proteins from a number of temperate phage of Gram-negative bacteria.	2513237108	YW3DRAFT_00523	1686	-
2	1	1	1	15	2514826862	Tail_P2_I superfamily	192	Streptomyces sp. W007	Phage tail protein (Tail_P2_I); These sequences represent the family of phage P2 protein I and related tail proteins from a number of temperate phage of Gram-negative bacteria.	2514752031	SPW_6241	1870	-
2	1	1	1	15	2518395223	Tail_P2_I superfamily	192	Streptomyces sp. CNB091	Phage tail protein (Tail_P2_I); These sequences represent the family of phage P2 protein I and related tail proteins from a number of temperate phage of Gram-negative bacteria.	2518285535	D581DRAFT_04993	2399	-
2	1	1	1	15	2562086954	Tail_P2_I superfamily	192	Streptomyces sp. CNS654	Phage tail protein (Tail_P2_I); These sequences represent the family of phage P2 protein I and related tail proteins from a number of temperate phage of Gram-negative bacteria.	2561511106	CD02DRAFT_02846	8272	-
2	1	1	1	15	2633983171	Tail_P2_I superfamily	192	Streptomyces sp. MNU77	Phage tail protein (Tail_P2_I); These sequences represent the family of phage P2 protein I and related tail proteins from a number of temperate phage of Gram-negative bacteria.	2630968971	Ga0077175_115228	19271	-
2	1	1	1	15	2635275874	Tail_P2_I superfamily	192	Streptomyces griseus	Phage tail protein (Tail_P2_I); These sequences represent the family of phage P2 protein I and related tail proteins from a number of temperate phage of Gram-negative bacteria.	2634166340	Ga0074752_0172	19411	-
2	1	1	1	15	2635522220	Tail_P2_I superfamily	192	Streptomyces europaeiscabiei	Phage tail protein (Tail_P2_I); These sequences represent the family of phage P2 protein I and related tail proteins from a number of temperate phage of Gram-negative bacteria.	2634166399	Ga0081859_118131	19433	-
2	1	1	1	15	2643902182	Tail_P2_I superfamily	192	Streptomyces sp. Root63	Phage tail protein (Tail_P2_I); These sequences represent the family of phage P2 protein I and related tail proteins from a number of temperate phage of Gram-negative bacteria.	2643221578	Ga0102181_119136	21358	-
2	1	1	1	15	2644406663	Tail_P2_I superfamily	192	Streptomyces sp. Root1295	Phage tail protein (Tail_P2_I); These sequences represent the family of phage P2 protein I and related tail proteins from a number of temperate phage of Gram-negative bacteria.	2643221673	Ga0102117_12048	21443	-
2	1	1	1	15	2656758140	Tail_P2_I superfamily	192	Streptomyces anulatus	Phage tail protein (Tail_P2_I); These sequences represent the family of phage P2 protein I and related tail proteins from a number of temperate phage of Gram-negative bacteria.	2654588047	Ga0111310_121812	24254	-
2	1	1	1	15	2768604889	Tail_P2_I superfamily	192	Streptomyces sp. EN23	Phage tail protein (Tail_P2_I); These sequences represent the family of phage P2 protein I and related tail proteins from a number of temperate phage of Gram-negative bacteria.	2767802107	Ga0166452_1005210	45509	-
2	1	1	1	15	2777522297	Tail_P2_I superfamily	192	Streptomyces sp. S063	Phage tail protein (Tail_P2_I); These sequences represent the family of phage P2 protein I and related tail proteins from a number of temperate phage of Gram-negative bacteria.	2775507134	Ga0264083_115395	47324	-
2	1	1	1	15	2777540283	Tail_P2_I superfamily	192	Streptomyces baarnensis	Phage tail protein (Tail_P2_I); These sequences represent the family of phage P2 protein I and related tail proteins from a number of temperate phage of Gram-negative bacteria.	2775507137	Ga0163401_106141	47326	-
2	1	1	1	15	2524496049	Tail_P2_I superfamily	193	Streptomyces venezuelae	Phage tail protein (Tail_P2_I); These sequences represent the family of phage P2 protein I and related tail proteins from a number of temperate phage of Gram-negative bacteria.	2524023215	SMD08754	3337	-
2	1	1	1	15	2720607443	Tail_P2_I superfamily	193	Streptomyces venezuelae	Phage tail protein (Tail_P2_I); These sequences represent the family of phage P2 protein I and related tail proteins from a number of temperate phage of Gram-negative bacteria.	2718218231	Ga0175850_125260	36686	-
2	1	1	1	15	2731590208	Tail_P2_I superfamily	193	Streptomyces sp. 73	Phage tail protein (Tail_P2_I); These sequences represent the family of phage P2 protein I and related tail proteins from a number of temperate phage of Gram-negative bacteria.	2728369734	Ga0181094_3975	38802	-
2	1	1	1	15	2731611063	Tail_P2_I superfamily	193	Streptomyces sp. Ag109_G2-15	Phage tail protein (Tail_P2_I); These sequences represent the family of phage P2 protein I and related tail proteins from a number of temperate phage of Gram-negative bacteria.	2728369739	Ga0151193_3410	38805	-
2	1	1	1	15	2741103046	Tail_P2_I superfamily	193	Streptomyces sp. 59	Phage tail protein (Tail_P2_I); These sequences represent the family of phage P2 protein I and related tail proteins from a number of temperate phage of Gram-negative bacteria.	2740891844	Ga0181105_3898	39943	-
2	1	1	1	15	2751049464	Tail_P2_I superfamily	193	Streptomyces venezuelae	Phage tail protein (Tail_P2_I); These sequences represent the family of phage P2 protein I and related tail proteins from a number of temperate phage of Gram-negative bacteria.	2747843173	Ga0206418_11486	42855	-
2	1	1	1	15	2773978921	Tail_P2_I superfamily	193	Streptomyces sp. Ag82_O1-9	Phage tail protein (Tail_P2_I); These sequences represent the family of phage P2 protein I and related tail proteins from a number of temperate phage of Gram-negative bacteria.	2773857634	Ga0151188_5440	46566	-
2	1	1	1	15	2623498687	Tail_P2_I superfamily	193	Geodermatophilus ruber	Phage tail protein (Tail_P2_I); These sequences represent the family of phage P2 protein I and related tail proteins from a number of temperate phage of Gram-negative bacteria.	2622736605	Ga0070565_10360	16660	-
2	1	1	1	15	2624776004	Tail_P2_I superfamily	194	Micromonospora yangpuensis	Phage tail protein (Tail_P2_I); These sequences represent the family of phage P2 protein I and related tail proteins from a number of temperate phage of Gram-negative bacteria.	2623620524	Ga0070617_0159	16897	-
2	1	1	1	15	2513756501	Tail_P2_I superfamily	195	Streptomyces sp. Ncost-T6T-1	Phage tail protein (Tail_P2_I); These sequences represent the family of phage P2 protein I and related tail proteins from a number of temperate phage of Gram-negative bacteria.	2513237109	YW5DRAFT_03764	1688	-
2	1	1	1	15	2519070273	Tail_P2_I superfamily	195	Streptomyces sp. LaPpAH-199	Phage tail protein (Tail_P2_I); These sequences represent the family of phage P2 protein I and related tail proteins from a number of temperate phage of Gram-negative bacteria.	2518645622	F610DRAFT_00138	2506	-
2	1	1	1	15	2525354019	Tail_P2_I superfamily	195	Streptomyces sp. PgraA7	Phage tail protein (Tail_P2_I); These sequences represent the family of phage P2 protein I and related tail proteins from a number of temperate phage of Gram-negative bacteria.	2524614673	B084DRAFT_00319	3462	-
2	1	1	1	15	2598642534	Tail_P2_I superfamily	195	Streptomyces sp. JS01	Phage tail protein (Tail_P2_I); These sequences represent the family of phage P2 protein I and related tail proteins from a number of temperate phage of Gram-negative bacteria.	2597490183	Ga0057530_01994	13291	-
2	1	1	1	15	2642164901	Tail_P2_I superfamily	195	Streptomyces griseus	Phage tail protein (Tail_P2_I); These sequences represent the family of phage P2 protein I and related tail proteins from a number of temperate phage of Gram-negative bacteria.	2639763142	Ga0069186_100530	21112	-
2	1	1	1	15	2768457622	Tail_P2_I superfamily	195	Streptomyces mediolani	Phage tail protein (Tail_P2_I); These sequences represent the family of phage P2 protein I and related tail proteins from a number of temperate phage of Gram-negative bacteria.	2767802087	Ga0163572_1161	45491	-
2	1	1	1	15	2781232298	Tail_P2_I superfamily	195	Streptomyces sp. HB202	Phage tail protein (Tail_P2_I); These sequences represent the family of phage P2 protein I and related tail proteins from a number of temperate phage of Gram-negative bacteria.	2781125622	Ga0265260_1873	47939	-
2	1	1	1	15	2519053601	Tail_P2_I superfamily	196	Streptomyces sp. ScaeMP-e48	Phage tail protein (Tail_P2_I); These sequences represent the family of phage P2 protein I and related tail proteins from a number of temperate phage of Gram-negative bacteria.	2518645618	YUYDRAFT_00300	2505	-
2	1	1	1	15	2555840348	Tail_P2_I superfamily	196	Streptomyces fulvissimus	Phage tail protein (Tail_P2_I); These sequences represent the family of phage P2 protein I and related tail proteins from a number of temperate phage of Gram-negative bacteria.	2554235391	SFUL_5291	7439	-
2	1	1	1	15	2660094745	Tail_P2_I superfamily	196	Streptomyces sp. ScaeMP-e83	Phage tail protein (Tail_P2_I); These sequences represent the family of phage P2 protein I and related tail proteins from a number of temperate phage of Gram-negative bacteria.	2657245710	Ga0115243_10621	24905	-
2	1	1	1	15	2515893356	Tail_P2_I superfamily	197	Streptomyces sp. DvalAA-83	Phage tail protein (Tail_P2_I); These sequences represent the family of phage P2 protein I and related tail proteins from a number of temperate phage of Gram-negative bacteria.	2515154165	B080DRAFT_01586	2011	-
2	1	1	1	15	2523589579	Tail_P2_I superfamily	197	Streptomyces sp. SirexAA-E	Phage tail protein (Tail_P2_I); These sequences represent the family of phage P2 protein I and related tail proteins from a number of temperate phage of Gram-negative bacteria.	2523533511	SACTE_1777	3213	-
2	1	1	1	15	2524849438	Tail_P2_I superfamily	197	Streptomyces sp. ScaeMP-e122	Phage tail protein (Tail_P2_I); These sequences represent the family of phage P2 protein I and related tail proteins from a number of temperate phage of Gram-negative bacteria.	2524614542	K374DRAFT_00299	3376	-
2	1	1	1	15	2524856000	Tail_P2_I superfamily	197	Streptomyces sp. DvalAA-21	Phage tail protein (Tail_P2_I); These sequences represent the family of phage P2 protein I and related tail proteins from a number of temperate phage of Gram-negative bacteria.	2524614543	K373DRAFT_00300	3377	-
2	1	1	1	15	2524972732	Tail_P2_I superfamily	197	Streptomyces sp. DpondAA-E10	Phage tail protein (Tail_P2_I); These sequences represent the family of phage P2 protein I and related tail proteins from a number of temperate phage of Gram-negative bacteria.	2524614567	K351DRAFT_03929	3391	-
2	1	1	1	15	2525003062	Tail_P2_I superfamily	197	Streptomyces sp. DpondAA-A50	Phage tail protein (Tail_P2_I); These sequences represent the family of phage P2 protein I and related tail proteins from a number of temperate phage of Gram-negative bacteria.	2524614575	K352DRAFT_03324	3395	-
2	1	1	1	15	2738507483	Tail_P2_I superfamily	197	Streptomyces sp. 1331.2	Phage tail protein (Tail_P2_I); These sequences represent the family of phage P2 protein I and related tail proteins from a number of temperate phage of Gram-negative bacteria.	2737472028	Ga0151187_0495	39664	-
2	1	1	1	15	2774291755	Tail_P2_I superfamily	197	Streptomyces sp. 1114.5	Phage tail protein (Tail_P2_I); These sequences represent the family of phage P2 protein I and related tail proteins from a number of temperate phage of Gram-negative bacteria.	2773857715	Ga0151194_6231	46621	-
2	1	1	1	15	2515532064	Tail_P2_I superfamily	197	Streptomyces sp. CcalMP-8W	Phage tail protein (Tail_P2_I); These sequences represent the family of phage P2 protein I and related tail proteins from a number of temperate phage of Gram-negative bacteria.	2515154096	B053DRAFT_03824	1982	-
2	1	1	1	15	2515570407	Tail_P2_I superfamily	197	Streptomyces sp. ScaeMP-e10	Phage tail protein (Tail_P2_I); These sequences represent the family of phage P2 protein I and related tail proteins from a number of temperate phage of Gram-negative bacteria.	2515154102	B061DRAFT_00312	1988	-
2	1	1	1	15	2515900184	Tail_P2_I superfamily	197	Streptomyces sp. SolWspMP-sol2th	Phage tail protein (Tail_P2_I); These sequences represent the family of phage P2 protein I and related tail proteins from a number of temperate phage of Gram-negative bacteria.	2515154166	B083DRAFT_01755	2012	-
2	1	1	1	15	2520509477	Tail_P2_I superfamily	197	Streptomyces sp. AmelKG-D3	Phage tail protein (Tail_P2_I); These sequences represent the family of phage P2 protein I and related tail proteins from a number of temperate phage of Gram-negative bacteria.	2519899650	YUWDRAFT_00819	2700	-
2	1	1	1	15	2768805137	Tail_P2_I superfamily	197	Kitasatospora albolonga	Phage tail protein (Tail_P2_I); These sequences represent the family of phage P2 protein I and related tail proteins from a number of temperate phage of Gram-negative bacteria.	2767802133	Ga0198353_115237	45535	-
2	1	1	1	15	2768811966	Tail_P2_I superfamily	197	Streptomyces sp. S8	Phage tail protein (Tail_P2_I); These sequences represent the family of phage P2 protein I and related tail proteins from a number of temperate phage of Gram-negative bacteria.	2767802134	Ga0198466_124973	45536	-
2	1	1	1	15	2766306516	Tail_P2_I superfamily	198	Streptomyces novaecaesareae	Phage tail protein (Tail_P2_I); These sequences represent the family of phage P2 protein I and related tail proteins from a number of temperate phage of Gram-negative bacteria.	2765235994	Ga0163348_110415	45251	-
2	1	1	1	15	2772461752	Tail_P2_I superfamily	198	Streptomyces pyridomyceticus	Phage tail protein (Tail_P2_I); These sequences represent the family of phage P2 protein I and related tail proteins from a number of temperate phage of Gram-negative bacteria.	2772190669	Ga0163422_105226	46234	-
2	1	1	1	15	2655176984	Tail_P2_I superfamily	198	Streptomyces sp. CFMR 7	Phage tail protein (Tail_P2_I); These sequences represent the family of phage P2 protein I and related tail proteins from a number of temperate phage of Gram-negative bacteria.	2654587638	Ga0100935_115415	23747	-
2	1	1	1	15	2668578667	Tail_P2_I superfamily	198	Streptomyces globisporus	Phage tail protein (Tail_P2_I); These sequences represent the family of phage P2 protein I and related tail proteins from a number of temperate phage of Gram-negative bacteria.	2667527557	Ga0105934_125284	27076	-
2	1	1	1	15	2758125981	Tail_P2_I superfamily	198	Agromyces sp. OV415	Phage tail protein (Tail_P2_I); These sequences represent the family of phage P2 protein I and related tail proteins from a number of temperate phage of Gram-negative bacteria.	2757320520	Ga0215734_3094	44655	-
2	1	1	1	15	2772958082	Tail_P2_I superfamily	198	Streptomyces globisporus	Phage tail protein (Tail_P2_I); These sequences represent the family of phage P2 protein I and related tail proteins from a number of temperate phage of Gram-negative bacteria.	2772190773	Ga0163394_105174	46282	-
2	1	1	1	15	2529251697	Tail_P2_I superfamily	200	Actinokineospora inagensis	Phage tail protein (Tail_P2_I); These sequences represent the family of phage P2 protein I and related tail proteins from a number of temperate phage of Gram-negative bacteria.	2528768220	H504DRAFT_00017	3941	-
2	1	1	1	15	2596788078	Tail_P2_I superfamily	201	Actinokineospora diospyrosa	Phage tail protein (Tail_P2_I); These sequences represent the family of phage P2 protein I and related tail proteins from a number of temperate phage of Gram-negative bacteria.	2596583538	LV75DRAFT_02628	12721	-
2	1	1	1	15	2524587351	Tail_P2_I superfamily	202	Streptomyces sp. CNH287	Phage tail protein (Tail_P2_I); These sequences represent the family of phage P2 protein I and related tail proteins from a number of temperate phage of Gram-negative bacteria.	2524023245	H299DRAFT_04993	3341	-
2	1	1	1	15	2766563983	Tail_P2_I superfamily	202	Streptomyces sp. NRRL F-6131	Phage tail protein (Tail_P2_I); These sequences represent the family of phage P2 protein I and related tail proteins from a number of temperate phage of Gram-negative bacteria.	2765236028	Ga0163539_10292	45287	-
2	1	1	1	15	2574744498	Tail_P2_I superfamily	203	Streptomyces sp. PCS3-D2	Phage tail protein (Tail_P2_I); These sequences represent the family of phage P2 protein I and related tail proteins from a number of temperate phage of Gram-negative bacteria.	2574179848	AW27_07465	10208	-
2	1	1	1	15	2658583816	Tail_P2_I superfamily	203	Streptomyces sp. MJM8645	Phage tail protein (Tail_P2_I); These sequences represent the family of phage P2 protein I and related tail proteins from a number of temperate phage of Gram-negative bacteria.	2657245328	8645_contig1_00227	24628	-
3	1	1	1	10	2597095975		412	Actinokineospora globicatena		2596583621	LV79DRAFT_3257	12759
3	1	1	1	10	2599308295	COG1470 superfamily	416	Saccharopolyspora flava	Uncharacterized membrane protein [Function unknown]; Predicted membrane protein [Function unknown].	2599185150	Ga0056047_04779	13434	-
3	1	1	1	10	2668204952		417	Lechevalieria xinjiangensis		2667527444	Ga0079912_1315	26868
3	1	1	1	10	2596697991		422	Actinosynnema pretiosum		2596583522	LV78DRAFT_07935	12711
3	1	1	1	10	2720607427	COG1470 superfamily	425	Streptomyces venezuelae	Uncharacterized membrane protein [Function unknown]; Predicted membrane protein [Function unknown].	2718218231	Ga0175850_125244	36686	-
3	1	1	1	10	2745959984	COG1470 superfamily	425	Streptomyces sp. FXJ1.172	Uncharacterized membrane protein [Function unknown]; Predicted membrane protein [Function unknown].	2744054873	Ga0133189_1060135	40824	-
3	1	1	1	10	2751049480	COG1470 superfamily	425	Streptomyces venezuelae	Uncharacterized membrane protein [Function unknown]; Predicted membrane protein [Function unknown].	2747843173	Ga0206418_114102	42855	-
3	1	1	1	10	2515526973		426	Streptomyces sp. LamerLS-316		2515154095	B046DRAFT_05804	1980
3	1	1	1	10	2528488087	COG1470 superfamily	426	Streptomyces sp. CNQ329	Uncharacterized membrane protein [Function unknown]; Predicted membrane protein [Function unknown].	2528311045	I003DRAFT_02393	3842	-
3	1	1	1	10	2599132300	COG1470 superfamily	426	Saccharopolyspora hirsuta	Uncharacterized membrane protein [Function unknown]; Predicted membrane protein [Function unknown].	2597490365	Ga0052891_01821	13370	-
3	1	1	1	10	2631111888	COG1470 superfamily	426	Saccharopolyspora kobensis	Uncharacterized membrane protein [Function unknown]; Predicted membrane protein [Function unknown].	2630968261	Ga0074773_3571	18467	-
3	1	1	1	10	2668167791	COG1470 superfamily	426	Saccharopolyspora jiangxiensis	Uncharacterized membrane protein [Function unknown]; Predicted membrane protein [Function unknown].	2667527438	Ga0079913_12180	26864	-
3	1	1	1	10	2777190823	COG1470 superfamily	426	Streptomyces yokosukanensis	Uncharacterized membrane protein [Function unknown]; Predicted membrane protein [Function unknown].	2775507095	Ga0127035_1044172	47295	-
3	1	1	1	10	2671421555	COG1470 superfamily	427	Saccharopolyspora shandongensis	Uncharacterized membrane protein [Function unknown]; Predicted membrane protein [Function unknown].	2671180068	Ga0079914_1008128	27797	-
3	1	1	1	10	2735482460		427	Actinokineospora cianjurensis		2734482175	Ga0180969_2527	39338
3	1	1	1	10	2514826850	COG1470 superfamily	428	Streptomyces sp. W007	Uncharacterized membrane protein [Function unknown]; Predicted membrane protein [Function unknown].	2514752031	SPW_6229	1870	-
3	1	1	1	10	2529252345		428	Actinokineospora inagensis		2528768220	H504DRAFT_00665	3942
3	1	1	1	10	2768747520	COG1470 superfamily	428	Streptomyces sp. fd1-xmd	Uncharacterized membrane protein [Function unknown]; Predicted membrane protein [Function unknown].	2767802126	Ga0198584_11513	45529	-
3	1	1	1	10	2766559082	COG1470 superfamily	429	Streptomyces sp. NRRL B-1322	Uncharacterized membrane protein [Function unknown]; Predicted membrane protein [Function unknown].	2765236027	Ga0163533_105639	45286	-
3	1	1	1	10	2768093127	COG1470 superfamily	429	Streptomyces sp. H036	Uncharacterized membrane protein [Function unknown]; Predicted membrane protein [Function unknown].	2767802039	Ga0161527_114737	45442	-
3	1	1	1	10	2596788095		429	Actinokineospora diospyrosa		2596583538	LV75DRAFT_02645	12721
3	1	1	1	10	2628965682		429	Streptomyces yangpuensis		2627853788	Ga0077419_105439	17780
3	1	1	1	10	2766468262	COG1470 superfamily	429	Streptomyces sp. XY413	Uncharacterized membrane protein [Function unknown]; Predicted membrane protein [Function unknown].	2765236015	Ga0161525_121439	45275	-
3	1	1	1	10	2767856794	COG1470 superfamily	429	Streptomyces sp. NRRL S-98	Uncharacterized membrane protein [Function unknown]; Predicted membrane protein [Function unknown].	2767802008	Ga0163566_103736	45407	-
3	1	1	1	10	2768079567	COG1470 superfamily	429	Streptomyces sp. XY37	Uncharacterized membrane protein [Function unknown]; Predicted membrane protein [Function unknown].	2767802037	Ga0161524_116337	45440	-
3	1	1	1	10	2768085812	COG1470 superfamily	429	Streptomyces sp. H021	Uncharacterized membrane protein [Function unknown]; Predicted membrane protein [Function unknown].	2767802038	Ga0161526_123518	45441	-
3	1	1	1	10	2768237316	COG1470 superfamily	429	Streptomyces sp. IGB124	Uncharacterized membrane protein [Function unknown]; Predicted membrane protein [Function unknown].	2767802058	Ga0161519_118934	45462	-
3	1	1	1	10	2768524303	COG1470 superfamily	429	Streptomyces sp. NRRL S-104	Uncharacterized membrane protein [Function unknown]; Predicted membrane protein [Function unknown].	2767802096	Ga0158388_12772	45500	-
3	1	1	1	10	2777451367		429	Streptomyces erythrochromogenes		2775507125	Ga0162394_102942	47316
3	1	1	1	10	2633983185	COG1470 superfamily	430	Streptomyces sp. MNU77	Uncharacterized membrane protein [Function unknown]; Predicted membrane protein [Function unknown].	2630968971	Ga0077175_115242	19271	-
3	1	1	1	10	2513685477	COG1470 superfamily	430	Streptomyces sp. OspMP-M45	Uncharacterized membrane protein [Function unknown]; Predicted membrane protein [Function unknown].	2513237100	YUMDRAFT_00567	1681	-
3	1	1	1	10	2518916598	COG1470 superfamily	430	Streptomyces sp. AmelKG-A3	Uncharacterized membrane protein [Function unknown]; Predicted membrane protein [Function unknown].	2518645584	F558DRAFT_04434	2471	-
3	1	1	1	10	2525041925	COG1470 superfamily	430	Streptomyces griseolus	Uncharacterized membrane protein [Function unknown]; Predicted membrane protein [Function unknown].	2524614581	K379DRAFT_01492	3401	-
3	1	1	1	10	2587283712	COG1470 superfamily	430	Streptomyces sp. NTK 937	Uncharacterized membrane protein [Function unknown]; Predicted membrane protein [Function unknown].	2585427945	DT87_06430	11984	-
3	1	1	1	10	2638787405		430	Micromonospora inyonensis		2636415978	Ga0074694_5330	20349
3	1	1	1	10	2656123401	COG1470 superfamily	430	Streptomyces pini	Uncharacterized membrane protein [Function unknown]; Predicted membrane protein [Function unknown].	2654587880	Ga0075229_11770	24113	-
3	1	1	1	10	2660078569	COG1470 superfamily	430	Streptomyces sp. DpondAA-D4	Uncharacterized membrane protein [Function unknown]; Predicted membrane protein [Function unknown].	2657245708	Ga0115241_106246	24903	-
3	1	1	1	10	2766527258	COG1470 superfamily	430	Streptomyces griseolus	Uncharacterized membrane protein [Function unknown]; Predicted membrane protein [Function unknown].	2765236023	Ga0162438_1012124	45282	-
3	1	1	1	10	2772480297		430	Streptomyces griseofuscus		2772190672	Ga0163509_106418	46236
3	1	1	1	10	2775020642	COG1470 superfamily	430	Streptomyces halstedii	Uncharacterized membrane protein [Function unknown]; Predicted membrane protein [Function unknown].	2773857967	Ga0163423_1016124	46791	-
3	1	1	1	10	2519070260	COG1470 superfamily	431	Streptomyces sp. LaPpAH-199	Uncharacterized membrane protein [Function unknown]; Predicted membrane protein [Function unknown].	2518645622	F610DRAFT_00125	2506	-
3	1	1	1	10	2616903442	COG1470 superfamily	431	Streptomyces atratus	Uncharacterized membrane protein [Function unknown]; Predicted membrane protein [Function unknown].	2616644941	Ga0007934_101339	15749	-
3	1	1	1	10	2525018939		431	Streptomyces sp. PsTaAH-130		2524614577	K376DRAFT_05104	3397
3	1	1	1	10	2616785440	COG1470 superfamily	431	Actinokineospora terrae	Uncharacterized membrane protein [Function unknown]; Predicted membrane protein [Function unknown].	2616644847	Ga0064095_106128	15744	-
3	1	1	1	10	2664245438	COG1470 superfamily	431	Streptomyces radiopugnans	Uncharacterized membrane protein [Function unknown]; Predicted membrane protein [Function unknown].	2663762755	Ga0079911_10434	25865	-
3	1	1	1	10	2513745882	COG1470 superfamily	432	Streptomyces sp. MnatMP-M77	Uncharacterized membrane protein [Function unknown]; Predicted membrane protein [Function unknown].	2513237108	YW3DRAFT_00535	1686	-
3	1	1	1	10	2635275886	COG1470 superfamily	432	Streptomyces griseus	Uncharacterized membrane protein [Function unknown]; Predicted membrane protein [Function unknown].	2634166340	Ga0074752_0184	19411	-
3	1	1	1	10	2777540270	COG1470 superfamily	432	Streptomyces baarnensis	Uncharacterized membrane protein [Function unknown]; Predicted membrane protein [Function unknown].	2775507137	Ga0163401_106128	47326	-
3	1	1	1	10	2515893373		432	Streptomyces sp. DvalAA-83		2515154165	B080DRAFT_01603	2011
3	1	1	1	10	2524856017		432	Streptomyces sp. DvalAA-21		2524614543	K373DRAFT_00317	3377
3	1	1	1	10	2524972749		432	Streptomyces sp. DpondAA-E10		2524614567	K351DRAFT_03946	3391
3	1	1	1	10	2525003079		432	Streptomyces sp. DpondAA-A50		2524614575	K352DRAFT_03341	3395
3	1	1	1	10	2527266535	COG1470 superfamily	432	Streptomyces sp. CNP082	Uncharacterized membrane protein [Function unknown]; Predicted membrane protein [Function unknown].	2526164782	B124DRAFT_03020	3790	-
3	1	1	1	10	2635427520		432	Streptomyces misionensis		2634166373	Ga0074753_1622	19424
3	1	1	1	10	2676766610		432	Lentzea jiangxiensis		2675903132	Ga0104468_12244	28854
3	1	1	1	10	2728320485	COG1470 superfamily	432	Actinoplanes cyaneus	Uncharacterized membrane protein [Function unknown]; Predicted membrane protein [Function unknown].	2724679919	Ga0170401_102404	38319	-
3	1	1	1	10	2524849454		434	Streptomyces sp. ScaeMP-e122		2524614542	K374DRAFT_00315	3376
3	1	1	1	10	2623418494	fn3_5 superfamily	434	Micromonospora haikouensis	Fn3-like domain; Fn3_5 is an fn3-like domain which is frequently found as the first of three on streptococcal C5a peptidase (SCP), a highly specific protease and adhesin/invasin. The family is found in conjunction with pfam00082, pfam02225 and pfam00746.	2622736584	Ga0070558_1385	16650	-
3	1	1	1	10	2623453524	fn3_5 superfamily	434	Micromonospora carbonacea	Fn3-like domain; Fn3_5 is an fn3-like domain which is frequently found as the first of three on streptococcal C5a peptidase (SCP), a highly specific protease and adhesin/invasin. The family is found in conjunction with pfam00082, pfam02225 and pfam00746.	2622736592	Ga0070563_105479	16655	-
3	1	1	1	10	2723510999	COG1470 superfamily	434	Streptomyces sp. TN58	Uncharacterized membrane protein [Function unknown]; Predicted membrane protein [Function unknown].	2721755671	Ga0175041_116660	37383	-
3	1	1	1	10	2743163426		434	Streptomyces sp. F-1		2740892360	Ga0132479_15183	40407
3	1	1	1	10	2766638306	COG1470 superfamily	434	Streptomyces sp. NRRL S-37	Uncharacterized membrane protein [Function unknown]; Predicted membrane protein [Function unknown].	2765236038	Ga0162468_103268	45294	-
3	1	1	1	10	2768543489	COG1470 superfamily	434	Streptomyces sp. NRRL F-4428	Uncharacterized membrane protein [Function unknown]; Predicted membrane protein [Function unknown].	2767802099	Ga0158384_104133	45502	-
3	1	1	1	10	2768704681	COG1470 superfamily	434	Streptomyces sp. NRRL S-237	Uncharacterized membrane protein [Function unknown]; Predicted membrane protein [Function unknown].	2767802120	Ga0163458_1016102	45523	-
3	1	1	1	10	2515787680		435	Streptomyces vitaminophilus		2515154142	A3IGDRAFT_03451	2000
3	1	1	1	10	2574744514	COG1470 superfamily	435	Streptomyces sp. PCS3-D2	Uncharacterized membrane protein [Function unknown]; Predicted membrane protein [Function unknown].	2574179848	AW27_07550	10208	-
3	1	1	1	10	2724888058		435	Streptomyces vitaminophilus		2724678979	Ga0125903_10519	37691
3	1	1	1	10	2775028609	COG1470 superfamily	435	Streptomyces achromogenes	Uncharacterized membrane protein [Function unknown]; Predicted membrane protein [Function unknown].	2773857969	Ga0163470_1014140	46794	-
3	1	1	1	10	2515538878		436	Streptomyces sp. LaPpAH-165		2515154097	B070DRAFT_04020	1984
3	1	1	1	10	2515827950	COG1470 superfamily	436	Streptomyces sp. ATexAB-D23	Uncharacterized membrane protein [Function unknown]; Predicted membrane protein [Function unknown].	2515154149	B082DRAFT_05638	2003	-
3	1	1	1	10	2515930531		436	Streptomyces sp. LaPpAH-95		2515154171	B087DRAFT_01695	2016
3	1	1	1	10	2633187605	fn3_5 superfamily	436	Micromonospora carbonacea	Fn3-like domain; Fn3_5 is an fn3-like domain which is frequently found as the first of three on streptococcal C5a peptidase (SCP), a highly specific protease and adhesin/invasin. The family is found in conjunction with pfam00082, pfam02225 and pfam00746.	2630968772	Ga0077733_115	19062	-
3	1	1	1	10	2639168508	COG1470 superfamily	436	Micromonospora viridifaciens	Uncharacterized membrane protein [Function unknown]; Predicted membrane protein [Function unknown].	2636416073	Ga0074695_2992	20402	-
3	1	1	1	10	2676459508	COG1470 superfamily	436	Streptomyces qinglanensis	Uncharacterized membrane protein [Function unknown]; Predicted membrane protein [Function unknown].	2675903055	Ga0104446_11765	28825	-
3	1	1	1	10	2689315440	COG1470 superfamily	436	Streptomyces reticuli	Uncharacterized membrane protein [Function unknown]; Predicted membrane protein [Function unknown].	2687453570	Ga0125194_14154	31020	-
3	1	1	1	10	2766388725	COG1470 superfamily	436	Streptomyces lavenduligriseus	Uncharacterized membrane protein [Function unknown]; Predicted membrane protein [Function unknown].	2765236005	Ga0163426_100941	45261	-
3	1	1	1	10	2518395237	COG1470 superfamily	437	Streptomyces sp. CNB091	Uncharacterized membrane protein [Function unknown]; Predicted membrane protein [Function unknown].	2518285535	D581DRAFT_05007	2399	-
3	1	1	1	10	2624776025	eIF1_SUI1_like superfamily	437	Micromonospora yangpuensis	Eukaryotic initiation factor 1 and related proteins; Members of the eIF1/SUI1 (eukaryotic initiation factor 1) family are found in eukaryotes, archaea, and some bacteria; eukaryotic members are understood to play an important role in accurate initiator codon recognition during translation initiation. eIF1 interacts with 18S rRNA in the 40S ribosomal subunit during eukaryotic translation initiatio…	2623620524	Ga0070617_0180	16897	-
3	1	1	1	10	2628417502	COG1470 superfamily	437	Streptomyces sp. PBH53	Uncharacterized membrane protein [Function unknown]; Predicted membrane protein [Function unknown].	2627853660	Ga0078680_111416	17614	-
3	1	1	1	10	2768147516	COG1470 superfamily	437	Streptomyces sp. NRRL F-2305	Uncharacterized membrane protein [Function unknown]; Predicted membrane protein [Function unknown].	2767802046	Ga0163511_1023105	45451	-
3	1	1	1	10	2772734655	COG1470 superfamily	437	Streptomyces caelestis	Uncharacterized membrane protein [Function unknown]; Predicted membrane protein [Function unknown].	2772190735	Ga0161514_120519	46261	-
3	1	1	1	10	2515141037		438	Amycolatopsis nigrescens		2515075013	AmyniDRAFT_7439	1914
3	1	1	1	10	2516099320	COG1470 superfamily	438	Streptomyces sp. CNH099	Uncharacterized membrane protein [Function unknown]; Predicted membrane protein [Function unknown].	2515154205	B121DRAFT_01911	2025	-
3	1	1	1	10	2768156419	COG1470 superfamily	438	Streptomyces sp. NRRL S-1868	Uncharacterized membrane protein [Function unknown]; Predicted membrane protein [Function unknown].	2767802047	Ga0163516_106619	45452	-
3	1	1	1	10	2637446092		439	Actinoplanes utahensis		2636415654	Ga0077488_1002190	19975
3	1	1	1	10	2658583832	COG1470 superfamily	439	Streptomyces sp. MJM8645	Uncharacterized membrane protein [Function unknown]; Predicted membrane protein [Function unknown].	2657245328	8645_contig1_00243	24628	-
3	1	1	1	10	2758117354		439	Saccharothrix australiensis		2757320518	Ga0197483_4001	44654
3	1	1	1	10	2768308482	COG1470 superfamily	439	Streptomyces sp. NRRL F-5053	Uncharacterized membrane protein [Function unknown]; Predicted membrane protein [Function unknown].	2767802068	Ga0163542_100244	45473	-
3	1	1	1	10	2515542768	COG1470 superfamily	440	Streptomyces sp. KhCrAH-340	Uncharacterized membrane protein [Function unknown]; Predicted membrane protein [Function unknown].	2515154098	B063DRAFT_01120	1985	-
3	1	1	1	10	2515585918	COG1470 superfamily	440	Streptomyces sp. KhCrAH-244	Uncharacterized membrane protein [Function unknown]; Predicted membrane protein [Function unknown].	2515154104	B069DRAFT_01678	1992	-
3	1	1	1	10	2524863457	COG1470 superfamily	440	Streptomyces sp. KhCrAH-337	Uncharacterized membrane protein [Function unknown]; Predicted membrane protein [Function unknown].	2524614544	K306DRAFT_01119	3378	-
3	1	1	1	10	2524884857	COG1470 superfamily	440	Streptomyces sp. KhCrAH-40	Uncharacterized membrane protein [Function unknown]; Predicted membrane protein [Function unknown].	2524614547	K305DRAFT_00305	3379	-
3	1	1	1	10	2525007476	COG1470 superfamily	440	Streptomyces sp. KhCrAH-43	Uncharacterized membrane protein [Function unknown]; Predicted membrane protein [Function unknown].	2524614576	K388DRAFT_01120	3396	-
3	1	1	1	10	2671502633	COG1470 superfamily	440	Streptomyces sp. 2131.1	Uncharacterized membrane protein [Function unknown]; Predicted membrane protein [Function unknown].	2671180089	Ga0104732_2665	27812	-
3	1	1	1	10	2616418496	COG1470 superfamily	440	Streptomyces sp. GP55	Uncharacterized membrane protein [Function unknown]; Predicted membrane protein [Function unknown].	2615840648	Ga0070144_0891	15699	-
3	1	1	1	10	2772958097	COG1470 superfamily	441	Streptomyces globisporus	Uncharacterized membrane protein [Function unknown]; Predicted membrane protein [Function unknown].	2772190773	Ga0163394_105189	46282	-
3	1	1	1	10	2630317860	COG1470 superfamily	441	Streptomyces glaucescens	Uncharacterized membrane protein [Function unknown]; Predicted membrane protein [Function unknown].	2627854123	Ga0069422_126078	18252	-
3	1	1	1	10	2766236880		441	Streptomyces sp. NRRL F-2580		2765235986	Ga0163558_101019	45243
3	1	1	1	10	2768021550	COG1470 superfamily	441	Streptomyces sp. NRRL S-515	Uncharacterized membrane protein [Function unknown]; Predicted membrane protein [Function unknown].	2767802030	Ga0162424_102176	45431	-
3	1	1	1	10	2768216822	COG1470 superfamily	441	Streptomyces sp. NRRL S-575	Uncharacterized membrane protein [Function unknown]; Predicted membrane protein [Function unknown].	2767802056	Ga0163464_100576	45461	-
3	1	1	1	10	2561472247	COG1470 superfamily	442	Streptomyces sp. CNB632	Uncharacterized membrane protein [Function unknown]; Predicted membrane protein [Function unknown].	2558860984	T413DRAFT_02626	8192	-
3	1	1	1	10	2630946643	COG1470 superfamily	443	Saccharopolyspora antimicrobica	Uncharacterized membrane protein [Function unknown]; Predicted membrane protein [Function unknown].	2627854288	Ga0074777_7102	18450	-
3	1	1	1	10	2676467032	COG1470 superfamily	443	Saccharopolyspora antimicrobica	Uncharacterized membrane protein [Function unknown]; Predicted membrane protein [Function unknown].	2675903057	Ga0104455_1011704	28827	-
3	1	1	1	10	2504909702	COG1470 superfamily	444	Streptomyces cattleya	Uncharacterized membrane protein [Function unknown]; Predicted membrane protein [Function unknown].	2504756050	CATT_00032620	381	-
3	1	1	1	10	2511684014	COG1470 superfamily	444	Streptomyces cattleya	Uncharacterized membrane protein [Function unknown]; Predicted membrane protein [Function unknown].	2511231113	SCAT_p0374	1284	-
3	1	1	1	10	2511976655	COG1470 superfamily	444	Streptomyces cattleya	Uncharacterized membrane protein [Function unknown]; Predicted membrane protein [Function unknown].	2511231200	SCATT_p13680	1370	-
3	1	1	1	10	2513743557		444	Streptomyces sp. AmelKG-F2B		2513237107	YW1DRAFT_04907	1685
3	1	1	1	10	2523589562		445	Streptomyces sp. SirexAA-E		2523533511	SACTE_1760	3213
3	1	1	1	10	2676411514	COG1470 superfamily	445	Streptomyces sp. CG 926	Uncharacterized membrane protein [Function unknown]; Predicted membrane protein [Function unknown].	2675903047	Ga0105840_10276	28821	-
3	1	1	1	10	2524496065	COG1470 superfamily	446	Streptomyces venezuelae	Uncharacterized membrane protein [Function unknown]; Predicted membrane protein [Function unknown].	2524023215	SMD08779	3337	-
3	1	1	1	10	2768754652	COG1470 superfamily	446	Streptomyces sp. Sge12	Uncharacterized membrane protein [Function unknown]; Predicted membrane protein [Function unknown].	2767802127	Ga0198340_11480	45530	-
3	1	1	1	10	644943455		448	Actinosynnema mirum		644736323	Amir_2929	66848
3	1	1	1	10	2768792855	COG1470 superfamily	448	Streptomyces sp. 3211	Uncharacterized membrane protein [Function unknown]; Predicted membrane protein [Function unknown].	2767802132	Ga0198663_13487	45534	-
3	1	1	1	10	2562086942	COG1470 superfamily	450	Streptomyces sp. CNS654	Uncharacterized membrane protein [Function unknown]; Predicted membrane protein [Function unknown].	2561511106	CD02DRAFT_02834	8272	-
3	1	1	1	10	2598642548	COG1470 superfamily	450	Streptomyces sp. JS01	Uncharacterized membrane protein [Function unknown]; Predicted membrane protein [Function unknown].	2597490183	Ga0057530_02008	13291	-
3	1	1	1	10	2642164913	COG1470 superfamily	450	Streptomyces griseus	Uncharacterized membrane protein [Function unknown]; Predicted membrane protein [Function unknown].	2639763142	Ga0069186_100542	21112	-
3	1	1	1	10	2668578652	COG1470 superfamily	450	Streptomyces globisporus	Uncharacterized membrane protein [Function unknown]; Predicted membrane protein [Function unknown].	2667527557	Ga0105934_125269	27076	-
3	1	1	1	10	2768457635	COG1470 superfamily	450	Streptomyces mediolani	Uncharacterized membrane protein [Function unknown]; Predicted membrane protein [Function unknown].	2767802087	Ga0163572_11614	45491	-
3	1	1	1	10	2524938045	COG1470 superfamily	450	Streptomyces sp. CNT360	Uncharacterized membrane protein [Function unknown]; Predicted membrane protein [Function unknown].	2524614560	H297DRAFT_01013	3387	-
3	1	1	1	10	2768840671	COG1470 superfamily	450	Streptomyces albireticuli	Uncharacterized membrane protein [Function unknown]; Predicted membrane protein [Function unknown].	2767802138	Ga0226286_113303	45538	-
3	1	1	1	10	2513756514	COG1470 superfamily	451	Streptomyces sp. Ncost-T6T-1	Uncharacterized membrane protein [Function unknown]; Predicted membrane protein [Function unknown].	2513237109	YW5DRAFT_03777	1688	-
3	1	1	1	10	2525354006	COG1470 superfamily	452	Streptomyces sp. PgraA7	Uncharacterized membrane protein [Function unknown]; Predicted membrane protein [Function unknown].	2524614673	B084DRAFT_00306	3462	-
3	1	1	1	10	2768132541	COG1470 superfamily	452	Streptomyces sp. NRRL F-4335	Uncharacterized membrane protein [Function unknown]; Predicted membrane protein [Function unknown].	2767802044	Ga0163513_1002477	45449	-
3	1	1	1	10	2660094758	COG1470 superfamily	454	Streptomyces sp. ScaeMP-e83	Uncharacterized membrane protein [Function unknown]; Predicted membrane protein [Function unknown].	2657245710	Ga0115243_106214	24905	-
3	1	1	1	10	2781232285	COG1470 superfamily	454	Streptomyces sp. HB202	Uncharacterized membrane protein [Function unknown]; Predicted membrane protein [Function unknown].	2781125622	Ga0265260_1860	47939	-
3	1	1	1	10	2524587335	COG1470 superfamily	458	Streptomyces sp. CNH287	Uncharacterized membrane protein [Function unknown]; Predicted membrane protein [Function unknown].	2524023245	H299DRAFT_04977	3341	-
3	1	1	1	10	2519053589	COG1470 superfamily	461	Streptomyces sp. ScaeMP-e48	Uncharacterized membrane protein [Function unknown]; Predicted membrane protein [Function unknown].	2518645618	YUYDRAFT_00288	2505	-
3	1	1	1	10	2766593090	COG1470 superfamily	461	Streptomyces sp. NRRL WC-3742	Uncharacterized membrane protein [Function unknown]; Predicted membrane protein [Function unknown].	2765236032	Ga0163441_100880	45292	-
3	1	1	1	10	2731590225	COG1470 superfamily	469	Streptomyces sp. 73	Uncharacterized membrane protein [Function unknown]; Predicted membrane protein [Function unknown].	2728369734	Ga0181094_3992	38802	-
3	1	1	1	10	2731611046	COG1470 superfamily	469	Streptomyces sp. Ag109_G2-15	Uncharacterized membrane protein [Function unknown]; Predicted membrane protein [Function unknown].	2728369739	Ga0151193_3393	38805	-
3	1	1	1	10	2741103063	COG1470 superfamily	469	Streptomyces sp. 59	Uncharacterized membrane protein [Function unknown]; Predicted membrane protein [Function unknown].	2740891844	Ga0181105_3915	39943	-
3	1	1	1	10	2773978904	COG1470 superfamily	469	Streptomyces sp. Ag82_O1-9	Uncharacterized membrane protein [Function unknown]; Predicted membrane protein [Function unknown].	2773857634	Ga0151188_5423	46566	-
3	1	1	1	10	2636785508	COG1470 superfamily	470	Streptomyces sp. HNS054	Uncharacterized membrane protein [Function unknown]; Predicted membrane protein [Function unknown].	2636415489	Ga0081126_102772	19738	-
3	1	1	1	10	2540860107		473	Saccharothrix espanaensis		2540341184	BN6_52080	5395
3	1	1	1	10	2629133647	COG1470 superfamily	474	Streptomyces vietnamensis	Uncharacterized membrane protein [Function unknown]; Predicted membrane protein [Function unknown].	2627853829	Ga0078001_113518	17839	-
3	1	1	1	10	2649529202	PRK14724 superfamily	476	Streptomyces cyaneogriseus	DNA topoisomerase III; Provisional	2648501341	Ga0081721_114771	22644	-
3	1	1	1	10	2687170919	COG1470 superfamily	476	Streptomyces leeuwenhoekii	Uncharacterized membrane protein [Function unknown]; Predicted membrane protein [Function unknown].	2684623203	Ga0133265_131961	30265	-
3	1	1	1	10	2660034528		479	Streptomyces sp. DvalAA-43		2657245701	Ga0115234_112211	24893
3	1	1	1	10	2768604875	COG1470 superfamily	504	Streptomyces sp. EN23	Uncharacterized membrane protein [Function unknown]; Predicted membrane protein [Function unknown].	2767802107	Ga0166452_1005196	45509	-
3	1	1	1	10	2777522281	COG1470 superfamily	504	Streptomyces sp. S063	Uncharacterized membrane protein [Function unknown]; Predicted membrane protein [Function unknown].	2775507134	Ga0264083_115379	47324	-
3	1	1	1	10	2635522232	COG1470 superfamily	506	Streptomyces europaeiscabiei	Uncharacterized membrane protein [Function unknown]; Predicted membrane protein [Function unknown].	2634166399	Ga0081859_118143	19433	-
3	1	1	1	10	2643902168	COG1470 superfamily	507	Streptomyces sp. Root63	Uncharacterized membrane protein [Function unknown]; Predicted membrane protein [Function unknown].	2643221578	Ga0102181_119122	21358	-
3	1	1	1	10	2644406677	COG1470 superfamily	507	Streptomyces sp. Root1295	Uncharacterized membrane protein [Function unknown]; Predicted membrane protein [Function unknown].	2643221673	Ga0102117_12062	21443	-
3	1	1	1	10	2656758154	COG1470 superfamily	507	Streptomyces anulatus	Uncharacterized membrane protein [Function unknown]; Predicted membrane protein [Function unknown].	2654588047	Ga0111310_121826	24254	-
4	1	1	1	16	2514826849	CitB	201	Streptomyces sp. W007	DNA-binding response regulator, NarL/FixJ family, contains REC and HTH domains [Signal transduction mechanisms, Transcription]; Response regulator containing a CheY-like receiver domain and an HTH DNA-binding domain [Signal transduction mechanisms / Transcription].	2514752031	SPW_6228	1870	cl34424
4	1	1	1	16	2555756327	CitB	205	Streptomyces collinus	DNA-binding response regulator, NarL/FixJ family, contains REC and HTH domains [Signal transduction mechanisms, Transcription]; Response regulator containing a CheY-like receiver domain and an HTH DNA-binding domain [Signal transduction mechanisms / Transcription].	2554235367	B446_06085	7416	cl34424
4	1	1	1	16	2574744513	CitB	206	Streptomyces sp. PCS3-D2	DNA-binding response regulator, NarL/FixJ family, contains REC and HTH domains [Signal transduction mechanisms, Transcription]; Response regulator containing a CheY-like receiver domain and an HTH DNA-binding domain [Signal transduction mechanisms / Transcription].	2574179848	AW27_07545	10208	cl34424
4	1	1	1	16	2599132301	CitB	207	Saccharopolyspora hirsuta	DNA-binding response regulator, NarL/FixJ family, contains REC and HTH domains [Signal transduction mechanisms, Transcription]; Response regulator containing a CheY-like receiver domain and an HTH DNA-binding domain [Signal transduction mechanisms / Transcription].	2597490365	Ga0052891_01822	13370	cl34424
4	1	1	1	16	2623418495	CitB	207	Micromonospora haikouensis	DNA-binding response regulator, NarL/FixJ family, contains REC and HTH domains [Signal transduction mechanisms, Transcription]; Response regulator containing a CheY-like receiver domain and an HTH DNA-binding domain [Signal transduction mechanisms / Transcription].	2622736584	Ga0070558_1386	16650	cl34424
4	1	1	1	16	2623453523	CitB	207	Micromonospora carbonacea	DNA-binding response regulator, NarL/FixJ family, contains REC and HTH domains [Signal transduction mechanisms, Transcription]; Response regulator containing a CheY-like receiver domain and an HTH DNA-binding domain [Signal transduction mechanisms / Transcription].	2622736592	Ga0070563_105478	16655	cl34424
4	1	1	1	16	2624776024	CitB	207	Micromonospora yangpuensis	DNA-binding response regulator, NarL/FixJ family, contains REC and HTH domains [Signal transduction mechanisms, Transcription]; Response regulator containing a CheY-like receiver domain and an HTH DNA-binding domain [Signal transduction mechanisms / Transcription].	2623620524	Ga0070617_0179	16897	cl34424
4	1	1	1	16	2630946644	CitB	207	Saccharopolyspora antimicrobica	DNA-binding response regulator, NarL/FixJ family, contains REC and HTH domains [Signal transduction mechanisms, Transcription]; Response regulator containing a CheY-like receiver domain and an HTH DNA-binding domain [Signal transduction mechanisms / Transcription].	2627854288	Ga0074777_7103	18450	cl34424
4	1	1	1	16	2631111887	CitB	207	Saccharopolyspora kobensis	DNA-binding response regulator, NarL/FixJ family, contains REC and HTH domains [Signal transduction mechanisms, Transcription]; Response regulator containing a CheY-like receiver domain and an HTH DNA-binding domain [Signal transduction mechanisms / Transcription].	2630968261	Ga0074773_3570	18467	cl34424
4	1	1	1	16	2633187606	CitB	207	Micromonospora carbonacea	DNA-binding response regulator, NarL/FixJ family, contains REC and HTH domains [Signal transduction mechanisms, Transcription]; Response regulator containing a CheY-like receiver domain and an HTH DNA-binding domain [Signal transduction mechanisms / Transcription].	2630968772	Ga0077733_116	19062	cl34424
4	1	1	1	16	2637446091	CitB	207	Actinoplanes utahensis	DNA-binding response regulator, NarL/FixJ family, contains REC and HTH domains [Signal transduction mechanisms, Transcription]; Response regulator containing a CheY-like receiver domain and an HTH DNA-binding domain [Signal transduction mechanisms / Transcription].	2636415654	Ga0077488_1002189	19975	cl34424
4	1	1	1	16	2638787404	CitB	207	Micromonospora inyonensis	DNA-binding response regulator, NarL/FixJ family, contains REC and HTH domains [Signal transduction mechanisms, Transcription]; Response regulator containing a CheY-like receiver domain and an HTH DNA-binding domain [Signal transduction mechanisms / Transcription].	2636415978	Ga0074694_5329	20349	cl34424
4	1	1	1	16	2668167792	CitB	207	Saccharopolyspora jiangxiensis	DNA-binding response regulator, NarL/FixJ family, contains REC and HTH domains [Signal transduction mechanisms, Transcription]; Response regulator containing a CheY-like receiver domain and an HTH DNA-binding domain [Signal transduction mechanisms / Transcription].	2667527438	Ga0079913_12181	26864	cl34424
4	1	1	1	16	2668204973	CitB	207	Lechevalieria xinjiangensis	DNA-binding response regulator, NarL/FixJ family, contains REC and HTH domains [Signal transduction mechanisms, Transcription]; Response regulator containing a CheY-like receiver domain and an HTH DNA-binding domain [Signal transduction mechanisms / Transcription].	2667527444	Ga0079912_13126	26868	cl34424
4	1	1	1	16	2676467033	CitB	207	Saccharopolyspora antimicrobica	DNA-binding response regulator, NarL/FixJ family, contains REC and HTH domains [Signal transduction mechanisms, Transcription]; Response regulator containing a CheY-like receiver domain and an HTH DNA-binding domain [Signal transduction mechanisms / Transcription].	2675903057	Ga0104455_1011705	28827	cl34424
4	1	1	1	16	2676766590	CitB	207	Lentzea jiangxiensis	DNA-binding response regulator, NarL/FixJ family, contains REC and HTH domains [Signal transduction mechanisms, Transcription]; Response regulator containing a CheY-like receiver domain and an HTH DNA-binding domain [Signal transduction mechanisms / Transcription].	2675903132	Ga0104468_12224	28854	cl34424
4	1	1	1	16	2718400618	CitB	207	Saccharothrix carnea	DNA-binding response regulator, NarL/FixJ family, contains REC and HTH domains [Signal transduction mechanisms, Transcription]; Response regulator containing a CheY-like receiver domain and an HTH DNA-binding domain [Signal transduction mechanisms / Transcription].	2718217663	Ga0171604_104202	35982	cl34424
4	1	1	1	16	2728320484	CitB	207	Actinoplanes cyaneus	DNA-binding response regulator, NarL/FixJ family, contains REC and HTH domains [Signal transduction mechanisms, Transcription]; Response regulator containing a CheY-like receiver domain and an HTH DNA-binding domain [Signal transduction mechanisms / Transcription].	2724679919	Ga0170401_102403	38319	cl34424
4	1	1	1	16	644943478	CitB	208	Actinosynnema mirum	DNA-binding response regulator, NarL/FixJ family, contains REC and HTH domains [Signal transduction mechanisms, Transcription]; Response regulator containing a CheY-like receiver domain and an HTH DNA-binding domain [Signal transduction mechanisms / Transcription].	644736323	Amir_2952	66848	cl34424
4	1	1	1	16	2529252344	CitB	208	Actinokineospora inagensis	DNA-binding response regulator, NarL/FixJ family, contains REC and HTH domains [Signal transduction mechanisms, Transcription]; Response regulator containing a CheY-like receiver domain and an HTH DNA-binding domain [Signal transduction mechanisms / Transcription].	2528768220	H504DRAFT_00664	3942	cl34424
4	1	1	1	16	2540860089	CitB	208	Saccharothrix espanaensis	DNA-binding response regulator, NarL/FixJ family, contains REC and HTH domains [Signal transduction mechanisms, Transcription]; Response regulator containing a CheY-like receiver domain and an HTH DNA-binding domain [Signal transduction mechanisms / Transcription].	2540341184	BN6_51900	5395	cl34424
4	1	1	1	16	2596697971	CitB	208	Actinosynnema pretiosum	DNA-binding response regulator, NarL/FixJ family, contains REC and HTH domains [Signal transduction mechanisms, Transcription]; Response regulator containing a CheY-like receiver domain and an HTH DNA-binding domain [Signal transduction mechanisms / Transcription].	2596583522	LV78DRAFT_07915	12711	cl34424
4	1	1	1	16	2596788094	CitB	208	Actinokineospora diospyrosa	DNA-binding response regulator, NarL/FixJ family, contains REC and HTH domains [Signal transduction mechanisms, Transcription]; Response regulator containing a CheY-like receiver domain and an HTH DNA-binding domain [Signal transduction mechanisms / Transcription].	2596583538	LV75DRAFT_02644	12721	cl34424
4	1	1	1	16	2597095976	CitB	208	Actinokineospora globicatena	DNA-binding response regulator, NarL/FixJ family, contains REC and HTH domains [Signal transduction mechanisms, Transcription]; Response regulator containing a CheY-like receiver domain and an HTH DNA-binding domain [Signal transduction mechanisms / Transcription].	2596583621	LV79DRAFT_3258	12759	cl34424
4	1	1	1	16	2597415577	CitB	208	Stackebrandtia albiflava	DNA-binding response regulator, NarL/FixJ family, contains REC and HTH domains [Signal transduction mechanisms, Transcription]; Response regulator containing a CheY-like receiver domain and an HTH DNA-binding domain [Signal transduction mechanisms / Transcription].	2596583683	LX16DRAFT_4830	12802	cl34424
4	1	1	1	16	2599308294	CitB	208	Saccharopolyspora flava	DNA-binding response regulator, NarL/FixJ family, contains REC and HTH domains [Signal transduction mechanisms, Transcription]; Response regulator containing a CheY-like receiver domain and an HTH DNA-binding domain [Signal transduction mechanisms / Transcription].	2599185150	Ga0056047_04778	13434	cl34424
4	1	1	1	16	2602238742	CitB	208	Streptomyces niveus	DNA-binding response regulator, NarL/FixJ family, contains REC and HTH domains [Signal transduction mechanisms, Transcription]; Response regulator containing a CheY-like receiver domain and an HTH DNA-binding domain [Signal transduction mechanisms / Transcription].	2602041572	Ga0046290_113216	13926	cl34424
4	1	1	1	16	2616785439	CitB	208	Actinokineospora terrae	DNA-binding response regulator, NarL/FixJ family, contains REC and HTH domains [Signal transduction mechanisms, Transcription]; Response regulator containing a CheY-like receiver domain and an HTH DNA-binding domain [Signal transduction mechanisms / Transcription].	2616644847	Ga0064095_106127	15744	cl34424
4	1	1	1	16	2640704668	CitB	208	Knoellia aerolata	DNA-binding response regulator, NarL/FixJ family, contains REC and HTH domains [Signal transduction mechanisms, Transcription]; Response regulator containing a CheY-like receiver domain and an HTH DNA-binding domain [Signal transduction mechanisms / Transcription].	2639762785	Ga0072998_102019	20714	cl34424
4	1	1	1	16	2668204953	CitB	208	Lechevalieria xinjiangensis	DNA-binding response regulator, NarL/FixJ family, contains REC and HTH domains [Signal transduction mechanisms, Transcription]; Response regulator containing a CheY-like receiver domain and an HTH DNA-binding domain [Signal transduction mechanisms / Transcription].	2667527444	Ga0079912_1316	26868	cl34424
4	1	1	1	16	2671421556	CitB	208	Saccharopolyspora shandongensis	DNA-binding response regulator, NarL/FixJ family, contains REC and HTH domains [Signal transduction mechanisms, Transcription]; Response regulator containing a CheY-like receiver domain and an HTH DNA-binding domain [Signal transduction mechanisms / Transcription].	2671180068	Ga0079914_1008129	27797	cl34424
4	1	1	1	16	2676766609	CitB	208	Lentzea jiangxiensis	DNA-binding response regulator, NarL/FixJ family, contains REC and HTH domains [Signal transduction mechanisms, Transcription]; Response regulator containing a CheY-like receiver domain and an HTH DNA-binding domain [Signal transduction mechanisms / Transcription].	2675903132	Ga0104468_12243	28854	cl34424
4	1	1	1	16	2718400600	CitB	208	Saccharothrix carnea	DNA-binding response regulator, NarL/FixJ family, contains REC and HTH domains [Signal transduction mechanisms, Transcription]; Response regulator containing a CheY-like receiver domain and an HTH DNA-binding domain [Signal transduction mechanisms / Transcription].	2718217663	Ga0171604_104184	35982	cl34424
4	1	1	1	16	2735482459	CitB	208	Actinokineospora cianjurensis	DNA-binding response regulator, NarL/FixJ family, contains REC and HTH domains [Signal transduction mechanisms, Transcription]; Response regulator containing a CheY-like receiver domain and an HTH DNA-binding domain [Signal transduction mechanisms / Transcription].	2734482175	Ga0180969_2526	39338	cl34424
4	1	1	1	16	2753073886	CitB	208	Saccharothrix sp. NRRL B-16314	DNA-binding response regulator, NarL/FixJ family, contains REC and HTH domains [Signal transduction mechanisms, Transcription]; Response regulator containing a CheY-like receiver domain and an HTH DNA-binding domain [Signal transduction mechanisms / Transcription].	2751185734	Ga0163356_1017114	43417	cl34424
4	1	1	1	16	646795133	CitB	208	Cellulomonas flavigena	DNA-binding response regulator, NarL/FixJ family, contains REC and HTH domains [Signal transduction mechanisms, Transcription]; Response regulator containing a CheY-like receiver domain and an HTH DNA-binding domain [Signal transduction mechanisms / Transcription].	646564520	Cfla_2255	67165	cl34424
4	1	1	1	16	644943456	CitB	209	Actinosynnema mirum	DNA-binding response regulator, NarL/FixJ family, contains REC and HTH domains [Signal transduction mechanisms, Transcription]; Response regulator containing a CheY-like receiver domain and an HTH DNA-binding domain [Signal transduction mechanisms / Transcription].	644736323	Amir_2930	66848	cl34424
4	1	1	1	16	2515533427	CitB	209	Streptomyces sp. CcalMP-8W	DNA-binding response regulator, NarL/FixJ family, contains REC and HTH domains [Signal transduction mechanisms, Transcription]; Response regulator containing a CheY-like receiver domain and an HTH DNA-binding domain [Signal transduction mechanisms / Transcription].	2515154096	B053DRAFT_05194	1981	cl34424
4	1	1	1	16	2515827372	CitB	209	Streptomyces sp. ATexAB-D23	DNA-binding response regulator, NarL/FixJ family, contains REC and HTH domains [Signal transduction mechanisms, Transcription]; Response regulator containing a CheY-like receiver domain and an HTH DNA-binding domain [Signal transduction mechanisms / Transcription].	2515154149	B082DRAFT_05059	2002	cl34424
4	1	1	1	16	2518396166	CitB	209	Streptomyces sp. CNB091	DNA-binding response regulator, NarL/FixJ family, contains REC and HTH domains [Signal transduction mechanisms, Transcription]; Response regulator containing a CheY-like receiver domain and an HTH DNA-binding domain [Signal transduction mechanisms / Transcription].	2518285535	D581DRAFT_05941	2400	cl34424
4	1	1	1	16	2540860106	CitB	209	Saccharothrix espanaensis	DNA-binding response regulator, NarL/FixJ family, contains REC and HTH domains [Signal transduction mechanisms, Transcription]; Response regulator containing a CheY-like receiver domain and an HTH DNA-binding domain [Signal transduction mechanisms / Transcription].	2540341184	BN6_52070	5395	cl34424
4	1	1	1	16	2596697990	CitB	209	Actinosynnema pretiosum	DNA-binding response regulator, NarL/FixJ family, contains REC and HTH domains [Signal transduction mechanisms, Transcription]; Response regulator containing a CheY-like receiver domain and an HTH DNA-binding domain [Signal transduction mechanisms / Transcription].	2596583522	LV78DRAFT_07934	12711	cl34424
4	1	1	1	16	2596697990	PRK10360 superfamily	209	Actinosynnema pretiosum	transcriptional regulator UhpA; DNA-binding transcriptional activator UhpA; Provisional.	2596583522	LV78DRAFT_07934	12711	-
4	1	1	1	16	2606549267	CitB	209	unclassified	DNA-binding response regulator, NarL/FixJ family, contains REC and HTH domains [Signal transduction mechanisms, Transcription]; Response regulator containing a CheY-like receiver domain and an HTH DNA-binding domain [Signal transduction mechanisms / Transcription].	2606217189	Ga0065883_103483	14147	cl34424
4	1	1	1	16	2635519459	CitB	209	Streptomyces europaeiscabiei	DNA-binding response regulator, NarL/FixJ family, contains REC and HTH domains [Signal transduction mechanisms, Transcription]; Response regulator containing a CheY-like receiver domain and an HTH DNA-binding domain [Signal transduction mechanisms / Transcription].	2634166399	Ga0081859_110441	19432	cl34424
4	1	1	1	16	2643900010	CitB	209	Streptomyces sp. Root63	DNA-binding response regulator, NarL/FixJ family, contains REC and HTH domains [Signal transduction mechanisms, Transcription]; Response regulator containing a CheY-like receiver domain and an HTH DNA-binding domain [Signal transduction mechanisms / Transcription].	2643221578	Ga0102181_112121	21357	cl34424
4	1	1	1	16	2644405766	CitB	209	Streptomyces sp. Root1295	DNA-binding response regulator, NarL/FixJ family, contains REC and HTH domains [Signal transduction mechanisms, Transcription]; Response regulator containing a CheY-like receiver domain and an HTH DNA-binding domain [Signal transduction mechanisms / Transcription].	2643221673	Ga0102117_1121969	21442	cl34424
4	1	1	1	16	2655178436	CitB	209	Streptomyces sp. CFMR 7	DNA-binding response regulator, NarL/FixJ family, contains REC and HTH domains [Signal transduction mechanisms, Transcription]; Response regulator containing a CheY-like receiver domain and an HTH DNA-binding domain [Signal transduction mechanisms / Transcription].	2654587638	Ga0100935_116871	23748	cl34424
4	1	1	1	16	2656763817	CitB	209	Streptomyces anulatus	DNA-binding response regulator, NarL/FixJ family, contains REC and HTH domains [Signal transduction mechanisms, Transcription]; Response regulator containing a CheY-like receiver domain and an HTH DNA-binding domain [Signal transduction mechanisms / Transcription].	2654588047	Ga0111310_127511	24255	cl34424
4	1	1	1	16	2660034529	CitB	209	Streptomyces sp. DvalAA-43	DNA-binding response regulator, NarL/FixJ family, contains REC and HTH domains [Signal transduction mechanisms, Transcription]; Response regulator containing a CheY-like receiver domain and an HTH DNA-binding domain [Signal transduction mechanisms / Transcription].	2657245701	Ga0115234_112212	24893	cl34424
4	1	1	1	16	2758117353	CitB	209	Saccharothrix australiensis	DNA-binding response regulator, NarL/FixJ family, contains REC and HTH domains [Signal transduction mechanisms, Transcription]; Response regulator containing a CheY-like receiver domain and an HTH DNA-binding domain [Signal transduction mechanisms / Transcription].	2757320518	Ga0197483_4000	44654	cl34424
4	1	1	1	16	2766226615	CitB	209	Streptomyces sp. NRRL F-3218	DNA-binding response regulator, NarL/FixJ family, contains REC and HTH domains [Signal transduction mechanisms, Transcription]; Response regulator containing a CheY-like receiver domain and an HTH DNA-binding domain [Signal transduction mechanisms / Transcription].	2765235984	Ga0163557_103237	45240	cl34424
4	1	1	1	16	2766233248	CitB	209	Streptomyces sp. NRRL F-3273	DNA-binding response regulator, NarL/FixJ family, contains REC and HTH domains [Signal transduction mechanisms, Transcription]; Response regulator containing a CheY-like receiver domain and an HTH DNA-binding domain [Signal transduction mechanisms / Transcription].	2765235985	Ga0163556_103437	45242	cl34424
4	1	1	1	16	2766256187	CitB	209	Streptomyces sp. NRRL F-2202	DNA-binding response regulator, NarL/FixJ family, contains REC and HTH domains [Signal transduction mechanisms, Transcription]; Response regulator containing a CheY-like receiver domain and an HTH DNA-binding domain [Signal transduction mechanisms / Transcription].	2765235988	Ga0163551_102951	45246	cl34424
4	1	1	1	16	2766550190	CitB	209	Streptomyces sp. NRRL F-5702	DNA-binding response regulator, NarL/FixJ family, contains REC and HTH domains [Signal transduction mechanisms, Transcription]; Response regulator containing a CheY-like receiver domain and an HTH DNA-binding domain [Signal transduction mechanisms / Transcription].	2765236026	Ga0163531_104136	45284	cl34424
4	1	1	1	16	2767962916	CitB	209	Streptomyces brasiliensis	DNA-binding response regulator, NarL/FixJ family, contains REC and HTH domains [Signal transduction mechanisms, Transcription]; Response regulator containing a CheY-like receiver domain and an HTH DNA-binding domain [Signal transduction mechanisms / Transcription].	2767802022	Ga0162379_117130	45421	cl34424
4	1	1	1	16	2767986474	CitB	209	Streptomyces sp. NRRL F-5681	DNA-binding response regulator, NarL/FixJ family, contains REC and HTH domains [Signal transduction mechanisms, Transcription]; Response regulator containing a CheY-like receiver domain and an HTH DNA-binding domain [Signal transduction mechanisms / Transcription].	2767802025	Ga0162452_13436	45427	cl34424
4	1	1	1	16	2768101533	CitB	209	Streptomyces californicus	DNA-binding response regulator, NarL/FixJ family, contains REC and HTH domains [Signal transduction mechanisms, Transcription]; Response regulator containing a CheY-like receiver domain and an HTH DNA-binding domain [Signal transduction mechanisms / Transcription].	2767802040	Ga0163498_118131	45444	cl34424
4	1	1	1	16	2768197409	CitB	209	Streptomyces purpeochromogenes	DNA-binding response regulator, NarL/FixJ family, contains REC and HTH domains [Signal transduction mechanisms, Transcription]; Response regulator containing a CheY-like receiver domain and an HTH DNA-binding domain [Signal transduction mechanisms / Transcription].	2767802053	Ga0163465_1010130	45458	cl34424
4	1	1	1	16	2768284951	CitB	209	Streptomyces purpeochromogenes	DNA-binding response regulator, NarL/FixJ family, contains REC and HTH domains [Signal transduction mechanisms, Transcription]; Response regulator containing a CheY-like receiver domain and an HTH DNA-binding domain [Signal transduction mechanisms / Transcription].	2767802064	Ga0162407_103836	45469	cl34424
4	1	1	1	16	2768488800	CitB	209	Streptomyces californicus	DNA-binding response regulator, NarL/FixJ family, contains REC and HTH domains [Signal transduction mechanisms, Transcription]; Response regulator containing a CheY-like receiver domain and an HTH DNA-binding domain [Signal transduction mechanisms / Transcription].	2767802091	Ga0163404_103436	45493	cl34424
4	1	1	1	16	2769877586	CitB	209	Rhodococcus sp. AG1013	DNA-binding response regulator, NarL/FixJ family, contains REC and HTH domains [Signal transduction mechanisms, Transcription]; Response regulator containing a CheY-like receiver domain and an HTH DNA-binding domain [Signal transduction mechanisms / Transcription].	2767802356	Ga0222397_12326	45821	cl34424
4	1	1	1	16	2775122038	CitB	209	Streptomyces vinaceus	DNA-binding response regulator, NarL/FixJ family, contains REC and HTH domains [Signal transduction mechanisms, Transcription]; Response regulator containing a CheY-like receiver domain and an HTH DNA-binding domain [Signal transduction mechanisms / Transcription].	2773857988	Ga0163381_10525	46801	cl34424
4	1	1	1	16	2768356921	CitB	210	Streptomyces sp. NRRL F-5193	DNA-binding response regulator, NarL/FixJ family, contains REC and HTH domains [Signal transduction mechanisms, Transcription]; Response regulator containing a CheY-like receiver domain and an HTH DNA-binding domain [Signal transduction mechanisms / Transcription].	2767802074	Ga0163548_10889	45479	cl34424
4	1	1	1	16	2515141036	CitB	211	Amycolatopsis nigrescens	DNA-binding response regulator, NarL/FixJ family, contains REC and HTH domains [Signal transduction mechanisms, Transcription]; Response regulator containing a CheY-like receiver domain and an HTH DNA-binding domain [Signal transduction mechanisms / Transcription].	2515075013	AmyniDRAFT_7438	1914	cl34424
4	1	1	1	16	2616462624	CitB	211	unclassified	DNA-binding response regulator, NarL/FixJ family, contains REC and HTH domains [Signal transduction mechanisms, Transcription]; Response regulator containing a CheY-like receiver domain and an HTH DNA-binding domain [Signal transduction mechanisms / Transcription].	2615840662	Ga0071520_114176	15703	cl34424
4	1	1	1	16	2616484279	CitB	211	unclassified	DNA-binding response regulator, NarL/FixJ family, contains REC and HTH domains [Signal transduction mechanisms, Transcription]; Response regulator containing a CheY-like receiver domain and an HTH DNA-binding domain [Signal transduction mechanisms / Transcription].	2615840680	Ga0071521_124275	15704	cl34424
4	1	1	1	16	2562324747	CitB	213	Streptomyces hygroscopicus	DNA-binding response regulator, NarL/FixJ family, contains REC and HTH domains [Signal transduction mechanisms, Transcription]; Response regulator containing a CheY-like receiver domain and an HTH DNA-binding domain [Signal transduction mechanisms / Transcription].	2561511169	SHJG_2404	8317	cl34424
4	1	1	1	16	2562374006	CitB	213	Streptomyces hygroscopicus	DNA-binding response regulator, NarL/FixJ family, contains REC and HTH domains [Signal transduction mechanisms, Transcription]; Response regulator containing a CheY-like receiver domain and an HTH DNA-binding domain [Signal transduction mechanisms / Transcription].	2561511180	SHJGH_2169	8341	cl34424
4	1	1	1	16	2522462522	CitB	214	Streptomyces sp. WMMB 714	DNA-binding response regulator, NarL/FixJ family, contains REC and HTH domains [Signal transduction mechanisms, Transcription]; Response regulator containing a CheY-like receiver domain and an HTH DNA-binding domain [Signal transduction mechanisms / Transcription].	2522125136	H181DRAFT_03645	3033	cl34424
4	1	1	1	16	2552093720	CitB	214	Streptomyces sp. AA0539	DNA-binding response regulator, NarL/FixJ family, contains REC and HTH domains [Signal transduction mechanisms, Transcription]; Response regulator containing a CheY-like receiver domain and an HTH DNA-binding domain [Signal transduction mechanisms / Transcription].	2551306164	B311DRAFT_01137	6924	cl34424
4	1	1	1	16	2676806255	CitB	214	Streptomyces harbinensis	DNA-binding response regulator, NarL/FixJ family, contains REC and HTH domains [Signal transduction mechanisms, Transcription]; Response regulator containing a CheY-like receiver domain and an HTH DNA-binding domain [Signal transduction mechanisms / Transcription].	2675903139	Ga0111576_101540	28856	cl34424
4	1	1	1	16	2562034715	CitB	219	Streptomyces sp. URHA0041	DNA-binding response regulator, NarL/FixJ family, contains REC and HTH domains [Signal transduction mechanisms, Transcription]; Response regulator containing a CheY-like receiver domain and an HTH DNA-binding domain [Signal transduction mechanisms / Transcription].	2561511090	N545DRAFT_02514	8269	cl34424
4	1	1	1	16	2782361557	CitB	220	Salana multivorans	DNA-binding response regulator, NarL/FixJ family, contains REC and HTH domains [Signal transduction mechanisms, Transcription]; Response regulator containing a CheY-like receiver domain and an HTH DNA-binding domain [Signal transduction mechanisms / Transcription].	2781126055	Ga0197523_2218	48021	cl34424
4	1	1	1	16	2676411513	CitB	222	Streptomyces sp. CG 926	DNA-binding response regulator, NarL/FixJ family, contains REC and HTH domains [Signal transduction mechanisms, Transcription]; Response regulator containing a CheY-like receiver domain and an HTH DNA-binding domain [Signal transduction mechanisms / Transcription].	2675903047	Ga0105840_10275	28821	cl34424
4	1	1	1	16	2768021549	CitB	222	Streptomyces sp. NRRL S-515	DNA-binding response regulator, NarL/FixJ family, contains REC and HTH domains [Signal transduction mechanisms, Transcription]; Response regulator containing a CheY-like receiver domain and an HTH DNA-binding domain [Signal transduction mechanisms / Transcription].	2767802030	Ga0162424_102175	45431	cl34424
4	1	1	1	16	2768132540	CitB	222	Streptomyces sp. NRRL F-4335	DNA-binding response regulator, NarL/FixJ family, contains REC and HTH domains [Signal transduction mechanisms, Transcription]; Response regulator containing a CheY-like receiver domain and an HTH DNA-binding domain [Signal transduction mechanisms / Transcription].	2767802044	Ga0163513_1002476	45449	cl34424
4	1	1	1	16	2768216821	CitB	222	Streptomyces sp. NRRL S-575	DNA-binding response regulator, NarL/FixJ family, contains REC and HTH domains [Signal transduction mechanisms, Transcription]; Response regulator containing a CheY-like receiver domain and an HTH DNA-binding domain [Signal transduction mechanisms / Transcription].	2767802056	Ga0163464_100575	45461	cl34424
4	1	1	1	16	2768704682	CitB	222	Streptomyces sp. NRRL S-237	DNA-binding response regulator, NarL/FixJ family, contains REC and HTH domains [Signal transduction mechanisms, Transcription]; Response regulator containing a CheY-like receiver domain and an HTH DNA-binding domain [Signal transduction mechanisms / Transcription].	2767802120	Ga0163458_1016103	45523	cl34424
4	1	1	1	16	2768737437	CitB	222	Streptomyces sp. NRRL S-241	DNA-binding response regulator, NarL/FixJ family, contains REC and HTH domains [Signal transduction mechanisms, Transcription]; Response regulator containing a CheY-like receiver domain and an HTH DNA-binding domain [Signal transduction mechanisms / Transcription].	2767802124	Ga0163456_102373	45527	cl34424
4	1	1	1	16	2768754651	CitB	222	Streptomyces sp. Sge12	DNA-binding response regulator, NarL/FixJ family, contains REC and HTH domains [Signal transduction mechanisms, Transcription]; Response regulator containing a CheY-like receiver domain and an HTH DNA-binding domain [Signal transduction mechanisms / Transcription].	2767802127	Ga0198340_11479	45530	cl34424
4	1	1	1	16	2768792854	CitB	222	Streptomyces sp. 3211	DNA-binding response regulator, NarL/FixJ family, contains REC and HTH domains [Signal transduction mechanisms, Transcription]; Response regulator containing a CheY-like receiver domain and an HTH DNA-binding domain [Signal transduction mechanisms / Transcription].	2767802132	Ga0198663_13486	45534	cl34424
4	1	1	1	16	2777190822	CitB	223	Streptomyces yokosukanensis	DNA-binding response regulator, NarL/FixJ family, contains REC and HTH domains [Signal transduction mechanisms, Transcription]; Response regulator containing a CheY-like receiver domain and an HTH DNA-binding domain [Signal transduction mechanisms / Transcription].	2775507095	Ga0127035_1044171	47295	cl34424
4	1	1	1	16	2635427521	CitB	224	Streptomyces misionensis	DNA-binding response regulator, NarL/FixJ family, contains REC and HTH domains [Signal transduction mechanisms, Transcription]; Response regulator containing a CheY-like receiver domain and an HTH DNA-binding domain [Signal transduction mechanisms / Transcription].	2634166373	Ga0074753_1623	19424	cl34424
4	1	1	1	16	2743163427	CitB	224	Streptomyces sp. F-1	DNA-binding response regulator, NarL/FixJ family, contains REC and HTH domains [Signal transduction mechanisms, Transcription]; Response regulator containing a CheY-like receiver domain and an HTH DNA-binding domain [Signal transduction mechanisms / Transcription].	2740892360	Ga0132479_15184	40407	cl34424
4	1	1	1	16	2766236879	CitB	224	Streptomyces sp. NRRL F-2580	DNA-binding response regulator, NarL/FixJ family, contains REC and HTH domains [Signal transduction mechanisms, Transcription]; Response regulator containing a CheY-like receiver domain and an HTH DNA-binding domain [Signal transduction mechanisms / Transcription].	2765235986	Ga0163558_101018	45243	cl34424
4	1	1	1	16	2777198267	CitB	226	Streptomyces corchorusii	DNA-binding response regulator, NarL/FixJ family, contains REC and HTH domains [Signal transduction mechanisms, Transcription]; Response regulator containing a CheY-like receiver domain and an HTH DNA-binding domain [Signal transduction mechanisms / Transcription].	2775507096	Ga0127037_102726	47296	cl34424
4	1	1	1	16	2636785507	CitB	231	Streptomyces sp. HNS054	DNA-binding response regulator, NarL/FixJ family, contains REC and HTH domains [Signal transduction mechanisms, Transcription]; Response regulator containing a CheY-like receiver domain and an HTH DNA-binding domain [Signal transduction mechanisms / Transcription].	2636415489	Ga0081126_102771	19738	cl34424
4	1	1	1	16	2731590224	CitB	232	Streptomyces sp. 73	DNA-binding response regulator, NarL/FixJ family, contains REC and HTH domains [Signal transduction mechanisms, Transcription]; Response regulator containing a CheY-like receiver domain and an HTH DNA-binding domain [Signal transduction mechanisms / Transcription].	2728369734	Ga0181094_3991	38802	cl34424
4	1	1	1	16	2731611047	CitB	232	Streptomyces sp. Ag109_G2-15	DNA-binding response regulator, NarL/FixJ family, contains REC and HTH domains [Signal transduction mechanisms, Transcription]; Response regulator containing a CheY-like receiver domain and an HTH DNA-binding domain [Signal transduction mechanisms / Transcription].	2728369739	Ga0151193_3394	38805	cl34424
4	1	1	1	16	2741103062	CitB	232	Streptomyces sp. 59	DNA-binding response regulator, NarL/FixJ family, contains REC and HTH domains [Signal transduction mechanisms, Transcription]; Response regulator containing a CheY-like receiver domain and an HTH DNA-binding domain [Signal transduction mechanisms / Transcription].	2740891844	Ga0181105_3914	39943	cl34424
4	1	1	1	16	2773978905	CitB	232	Streptomyces sp. Ag82_O1-9	DNA-binding response regulator, NarL/FixJ family, contains REC and HTH domains [Signal transduction mechanisms, Transcription]; Response regulator containing a CheY-like receiver domain and an HTH DNA-binding domain [Signal transduction mechanisms / Transcription].	2773857634	Ga0151188_5424	46566	cl34424
4	1	1	1	16	2519053588	CitB	232	Streptomyces sp. ScaeMP-e48	DNA-binding response regulator, NarL/FixJ family, contains REC and HTH domains [Signal transduction mechanisms, Transcription]; Response regulator containing a CheY-like receiver domain and an HTH DNA-binding domain [Signal transduction mechanisms / Transcription].	2518645618	YUYDRAFT_00287	2505	cl34424
4	1	1	1	16	2525018938	CitB	234	Streptomyces sp. PsTaAH-130	DNA-binding response regulator, NarL/FixJ family, contains REC and HTH domains [Signal transduction mechanisms, Transcription]; Response regulator containing a CheY-like receiver domain and an HTH DNA-binding domain [Signal transduction mechanisms / Transcription].	2524614577	K376DRAFT_05103	3397	cl34424
4	1	1	1	16	2772480298	CitB	234	Streptomyces griseofuscus	DNA-binding response regulator, NarL/FixJ family, contains REC and HTH domains [Signal transduction mechanisms, Transcription]; Response regulator containing a CheY-like receiver domain and an HTH DNA-binding domain [Signal transduction mechanisms / Transcription].	2772190672	Ga0163509_106419	46236	cl34424
4	1	1	1	16	2629133648	CitB	235	Streptomyces vietnamensis	DNA-binding response regulator, NarL/FixJ family, contains REC and HTH domains [Signal transduction mechanisms, Transcription]; Response regulator containing a CheY-like receiver domain and an HTH DNA-binding domain [Signal transduction mechanisms / Transcription].	2627853829	Ga0078001_113519	17839	cl34424
4	1	1	1	16	2511976653	CitB	236	Streptomyces cattleya	DNA-binding response regulator, NarL/FixJ family, contains REC and HTH domains [Signal transduction mechanisms, Transcription]; Response regulator containing a CheY-like receiver domain and an HTH DNA-binding domain [Signal transduction mechanisms / Transcription].	2511231200	SCATT_p13670	1370	cl34424
4	1	1	1	16	2513685476	CitB	237	Streptomyces sp. OspMP-M45	DNA-binding response regulator, NarL/FixJ family, contains REC and HTH domains [Signal transduction mechanisms, Transcription]; Response regulator containing a CheY-like receiver domain and an HTH DNA-binding domain [Signal transduction mechanisms / Transcription].	2513237100	YUMDRAFT_00566	1681	cl34424
4	1	1	1	16	2515893372	CitB	237	Streptomyces sp. DvalAA-83	DNA-binding response regulator, NarL/FixJ family, contains REC and HTH domains [Signal transduction mechanisms, Transcription]; Response regulator containing a CheY-like receiver domain and an HTH DNA-binding domain [Signal transduction mechanisms / Transcription].	2515154165	B080DRAFT_01602	2011	cl34424
4	1	1	1	16	2518916599	CitB	237	Streptomyces sp. AmelKG-A3	DNA-binding response regulator, NarL/FixJ family, contains REC and HTH domains [Signal transduction mechanisms, Transcription]; Response regulator containing a CheY-like receiver domain and an HTH DNA-binding domain [Signal transduction mechanisms / Transcription].	2518645584	F558DRAFT_04435	2471	cl34424
4	1	1	1	16	2523589563	CitB	237	Streptomyces sp. SirexAA-E	DNA-binding response regulator, NarL/FixJ family, contains REC and HTH domains [Signal transduction mechanisms, Transcription]; Response regulator containing a CheY-like receiver domain and an HTH DNA-binding domain [Signal transduction mechanisms / Transcription].	2523533511	SACTE_1761	3213	cl34424
4	1	1	1	16	2524856016	CitB	237	Streptomyces sp. DvalAA-21	DNA-binding response regulator, NarL/FixJ family, contains REC and HTH domains [Signal transduction mechanisms, Transcription]; Response regulator containing a CheY-like receiver domain and an HTH DNA-binding domain [Signal transduction mechanisms / Transcription].	2524614543	K373DRAFT_00316	3377	cl34424
4	1	1	1	16	2524972748	CitB	237	Streptomyces sp. DpondAA-E10	DNA-binding response regulator, NarL/FixJ family, contains REC and HTH domains [Signal transduction mechanisms, Transcription]; Response regulator containing a CheY-like receiver domain and an HTH DNA-binding domain [Signal transduction mechanisms / Transcription].	2524614567	K351DRAFT_03945	3391	cl34424
4	1	1	1	16	2525003078	CitB	237	Streptomyces sp. DpondAA-A50	DNA-binding response regulator, NarL/FixJ family, contains REC and HTH domains [Signal transduction mechanisms, Transcription]; Response regulator containing a CheY-like receiver domain and an HTH DNA-binding domain [Signal transduction mechanisms / Transcription].	2524614575	K352DRAFT_03340	3395	cl34424
4	1	1	1	16	2525041924	CitB	237	Streptomyces griseolus	DNA-binding response regulator, NarL/FixJ family, contains REC and HTH domains [Signal transduction mechanisms, Transcription]; Response regulator containing a CheY-like receiver domain and an HTH DNA-binding domain [Signal transduction mechanisms / Transcription].	2524614581	K379DRAFT_01491	3401	cl34424
4	1	1	1	16	2587283713	CitB	237	Streptomyces sp. NTK 937	DNA-binding response regulator, NarL/FixJ family, contains REC and HTH domains [Signal transduction mechanisms, Transcription]; Response regulator containing a CheY-like receiver domain and an HTH DNA-binding domain [Signal transduction mechanisms / Transcription].	2585427945	DT87_06435	11984	cl34424
4	1	1	1	16	2660078568	CitB	237	Streptomyces sp. DpondAA-D4	DNA-binding response regulator, NarL/FixJ family, contains REC and HTH domains [Signal transduction mechanisms, Transcription]; Response regulator containing a CheY-like receiver domain and an HTH DNA-binding domain [Signal transduction mechanisms / Transcription].	2657245708	Ga0115241_106245	24903	cl34424
4	1	1	1	16	2766527259	CitB	237	Streptomyces griseolus	DNA-binding response regulator, NarL/FixJ family, contains REC and HTH domains [Signal transduction mechanisms, Transcription]; Response regulator containing a CheY-like receiver domain and an HTH DNA-binding domain [Signal transduction mechanisms / Transcription].	2765236023	Ga0162438_1012125	45282	cl34424
4	1	1	1	16	2766593089	CitB	237	Streptomyces sp. NRRL WC-3742	DNA-binding response regulator, NarL/FixJ family, contains REC and HTH domains [Signal transduction mechanisms, Transcription]; Response regulator containing a CheY-like receiver domain and an HTH DNA-binding domain [Signal transduction mechanisms / Transcription].	2765236032	Ga0163441_100879	45292	cl34424
4	1	1	1	16	2775020643	CitB	237	Streptomyces halstedii	DNA-binding response regulator, NarL/FixJ family, contains REC and HTH domains [Signal transduction mechanisms, Transcription]; Response regulator containing a CheY-like receiver domain and an HTH DNA-binding domain [Signal transduction mechanisms / Transcription].	2773857967	Ga0163423_1016125	46791	cl34424
4	1	1	1	16	2515542769	CitB	237	Streptomyces sp. KhCrAH-340	DNA-binding response regulator, NarL/FixJ family, contains REC and HTH domains [Signal transduction mechanisms, Transcription]; Response regulator containing a CheY-like receiver domain and an HTH DNA-binding domain [Signal transduction mechanisms / Transcription].	2515154098	B063DRAFT_01121	1985	cl34424
4	1	1	1	16	2515585919	CitB	237	Streptomyces sp. KhCrAH-244	DNA-binding response regulator, NarL/FixJ family, contains REC and HTH domains [Signal transduction mechanisms, Transcription]; Response regulator containing a CheY-like receiver domain and an HTH DNA-binding domain [Signal transduction mechanisms / Transcription].	2515154104	B069DRAFT_01679	1992	cl34424
4	1	1	1	16	2524863458	CitB	237	Streptomyces sp. KhCrAH-337	DNA-binding response regulator, NarL/FixJ family, contains REC and HTH domains [Signal transduction mechanisms, Transcription]; Response regulator containing a CheY-like receiver domain and an HTH DNA-binding domain [Signal transduction mechanisms / Transcription].	2524614544	K306DRAFT_01120	3378	cl34424
4	1	1	1	16	2524884856	CitB	237	Streptomyces sp. KhCrAH-40	DNA-binding response regulator, NarL/FixJ family, contains REC and HTH domains [Signal transduction mechanisms, Transcription]; Response regulator containing a CheY-like receiver domain and an HTH DNA-binding domain [Signal transduction mechanisms / Transcription].	2524614547	K305DRAFT_00304	3379	cl34424
4	1	1	1	16	2525007477	CitB	237	Streptomyces sp. KhCrAH-43	DNA-binding response regulator, NarL/FixJ family, contains REC and HTH domains [Signal transduction mechanisms, Transcription]; Response regulator containing a CheY-like receiver domain and an HTH DNA-binding domain [Signal transduction mechanisms / Transcription].	2524614576	K388DRAFT_01121	3396	cl34424
4	1	1	1	16	2671502634	CitB	237	Streptomyces sp. 2131.1	DNA-binding response regulator, NarL/FixJ family, contains REC and HTH domains [Signal transduction mechanisms, Transcription]; Response regulator containing a CheY-like receiver domain and an HTH DNA-binding domain [Signal transduction mechanisms / Transcription].	2671180089	Ga0104732_2666	27812	cl34424
4	1	1	1	16	2772958098	CitB	237	Streptomyces globisporus	DNA-binding response regulator, NarL/FixJ family, contains REC and HTH domains [Signal transduction mechanisms, Transcription]; Response regulator containing a CheY-like receiver domain and an HTH DNA-binding domain [Signal transduction mechanisms / Transcription].	2772190773	Ga0163394_105190	46282	cl34424
4	1	1	1	16	2766468263	CitB	238	Streptomyces sp. XY413	DNA-binding response regulator, NarL/FixJ family, contains REC and HTH domains [Signal transduction mechanisms, Transcription]; Response regulator containing a CheY-like receiver domain and an HTH DNA-binding domain [Signal transduction mechanisms / Transcription].	2765236015	Ga0161525_121440	45275	cl34424
4	1	1	1	16	2767856795	CitB	238	Streptomyces sp. NRRL S-98	DNA-binding response regulator, NarL/FixJ family, contains REC and HTH domains [Signal transduction mechanisms, Transcription]; Response regulator containing a CheY-like receiver domain and an HTH DNA-binding domain [Signal transduction mechanisms / Transcription].	2767802008	Ga0163566_103737	45407	cl34424
4	1	1	1	16	2768079568	CitB	238	Streptomyces sp. XY37	DNA-binding response regulator, NarL/FixJ family, contains REC and HTH domains [Signal transduction mechanisms, Transcription]; Response regulator containing a CheY-like receiver domain and an HTH DNA-binding domain [Signal transduction mechanisms / Transcription].	2767802037	Ga0161524_116338	45440	cl34424
4	1	1	1	16	2768085811	CitB	238	Streptomyces sp. H021	DNA-binding response regulator, NarL/FixJ family, contains REC and HTH domains [Signal transduction mechanisms, Transcription]; Response regulator containing a CheY-like receiver domain and an HTH DNA-binding domain [Signal transduction mechanisms / Transcription].	2767802038	Ga0161526_123517	45441	cl34424
4	1	1	1	16	2768237315	CitB	238	Streptomyces sp. IGB124	DNA-binding response regulator, NarL/FixJ family, contains REC and HTH domains [Signal transduction mechanisms, Transcription]; Response regulator containing a CheY-like receiver domain and an HTH DNA-binding domain [Signal transduction mechanisms / Transcription].	2767802058	Ga0161519_118933	45462	cl34424
4	1	1	1	16	2768524304	CitB	238	Streptomyces sp. NRRL S-104	DNA-binding response regulator, NarL/FixJ family, contains REC and HTH domains [Signal transduction mechanisms, Transcription]; Response regulator containing a CheY-like receiver domain and an HTH DNA-binding domain [Signal transduction mechanisms / Transcription].	2767802096	Ga0158388_12773	45500	cl34424
4	1	1	1	16	2768747519	CitB	238	Streptomyces sp. fd1-xmd	DNA-binding response regulator, NarL/FixJ family, contains REC and HTH domains [Signal transduction mechanisms, Transcription]; Response regulator containing a CheY-like receiver domain and an HTH DNA-binding domain [Signal transduction mechanisms / Transcription].	2767802126	Ga0198584_11512	45529	cl34424
4	1	1	1	16	2777451368	CitB	238	Streptomyces erythrochromogenes	DNA-binding response regulator, NarL/FixJ family, contains REC and HTH domains [Signal transduction mechanisms, Transcription]; Response regulator containing a CheY-like receiver domain and an HTH DNA-binding domain [Signal transduction mechanisms / Transcription].	2775507125	Ga0162394_102943	47316	cl34424
4	1	1	1	16	2515570393	CitB	238	Streptomyces sp. ScaeMP-e10	DNA-binding response regulator, NarL/FixJ family, contains REC and HTH domains [Signal transduction mechanisms, Transcription]; Response regulator containing a CheY-like receiver domain and an HTH DNA-binding domain [Signal transduction mechanisms / Transcription].	2515154102	B061DRAFT_00298	1988	cl34424
4	1	1	1	16	2766559081	CitB	238	Streptomyces sp. NRRL B-1322	DNA-binding response regulator, NarL/FixJ family, contains REC and HTH domains [Signal transduction mechanisms, Transcription]; Response regulator containing a CheY-like receiver domain and an HTH DNA-binding domain [Signal transduction mechanisms / Transcription].	2765236027	Ga0163533_105638	45286	cl34424
4	1	1	1	16	2768093126	CitB	238	Streptomyces sp. H036	DNA-binding response regulator, NarL/FixJ family, contains REC and HTH domains [Signal transduction mechanisms, Transcription]; Response regulator containing a CheY-like receiver domain and an HTH DNA-binding domain [Signal transduction mechanisms / Transcription].	2767802039	Ga0161527_114736	45442	cl34424
4	1	1	1	16	2524587336	CitB	239	Streptomyces sp. CNH287	DNA-binding response regulator, NarL/FixJ family, contains REC and HTH domains [Signal transduction mechanisms, Transcription]; Response regulator containing a CheY-like receiver domain and an HTH DNA-binding domain [Signal transduction mechanisms / Transcription].	2524023245	H299DRAFT_04978	3341	cl34424
4	1	1	1	16	2768391655	CitB	239	Streptomyces scopuliridis	DNA-binding response regulator, NarL/FixJ family, contains REC and HTH domains [Signal transduction mechanisms, Transcription]; Response regulator containing a CheY-like receiver domain and an HTH DNA-binding domain [Signal transduction mechanisms / Transcription].	2767802079	Ga0162434_101583	45486	cl34424
4	1	1	1	16	2527266536	CitB	240	Streptomyces sp. CNP082	DNA-binding response regulator, NarL/FixJ family, contains REC and HTH domains [Signal transduction mechanisms, Transcription]; Response regulator containing a CheY-like receiver domain and an HTH DNA-binding domain [Signal transduction mechanisms / Transcription].	2526164782	B124DRAFT_03021	3790	cl34424
4	1	1	1	16	2528488086	CitB	240	Streptomyces sp. CNQ329	DNA-binding response regulator, NarL/FixJ family, contains REC and HTH domains [Signal transduction mechanisms, Transcription]; Response regulator containing a CheY-like receiver domain and an HTH DNA-binding domain [Signal transduction mechanisms / Transcription].	2528311045	I003DRAFT_02392	3842	cl34424
4	1	1	1	16	2561472248	CitB	240	Streptomyces sp. CNB632	DNA-binding response regulator, NarL/FixJ family, contains REC and HTH domains [Signal transduction mechanisms, Transcription]; Response regulator containing a CheY-like receiver domain and an HTH DNA-binding domain [Signal transduction mechanisms / Transcription].	2558860984	T413DRAFT_02627	8192	cl34424
4	1	1	1	16	2628965683	CitB	240	Streptomyces yangpuensis	DNA-binding response regulator, NarL/FixJ family, contains REC and HTH domains [Signal transduction mechanisms, Transcription]; Response regulator containing a CheY-like receiver domain and an HTH DNA-binding domain [Signal transduction mechanisms / Transcription].	2627853788	Ga0077419_105440	17780	cl34424
4	1	1	1	16	2515526974	CitB	241	Streptomyces sp. LamerLS-316	DNA-binding response regulator, NarL/FixJ family, contains REC and HTH domains [Signal transduction mechanisms, Transcription]; Response regulator containing a CheY-like receiver domain and an HTH DNA-binding domain [Signal transduction mechanisms / Transcription].	2515154095	B046DRAFT_05805	1980	cl34424
4	1	1	1	16	2630317859	CitB	241	Streptomyces glaucescens	DNA-binding response regulator, NarL/FixJ family, contains REC and HTH domains [Signal transduction mechanisms, Transcription]; Response regulator containing a CheY-like receiver domain and an HTH DNA-binding domain [Signal transduction mechanisms / Transcription].	2627854123	Ga0069422_126077	18252	cl34424
4	1	1	1	16	2649529201	CitB	241	Streptomyces cyaneogriseus	DNA-binding response regulator, NarL/FixJ family, contains REC and HTH domains [Signal transduction mechanisms, Transcription]; Response regulator containing a CheY-like receiver domain and an HTH DNA-binding domain [Signal transduction mechanisms / Transcription].	2648501341	Ga0081721_114770	22644	cl34424
4	1	1	1	16	2656123402	CitB	241	Streptomyces pini	DNA-binding response regulator, NarL/FixJ family, contains REC and HTH domains [Signal transduction mechanisms, Transcription]; Response regulator containing a CheY-like receiver domain and an HTH DNA-binding domain [Signal transduction mechanisms / Transcription].	2654587880	Ga0075229_11771	24113	cl34424
4	1	1	1	16	2664245439	CitB	241	Streptomyces radiopugnans	DNA-binding response regulator, NarL/FixJ family, contains REC and HTH domains [Signal transduction mechanisms, Transcription]; Response regulator containing a CheY-like receiver domain and an HTH DNA-binding domain [Signal transduction mechanisms / Transcription].	2663762755	Ga0079911_10435	25865	cl34424
4	1	1	1	16	2687170920	CitB	241	Streptomyces leeuwenhoekii	DNA-binding response regulator, NarL/FixJ family, contains REC and HTH domains [Signal transduction mechanisms, Transcription]; Response regulator containing a CheY-like receiver domain and an HTH DNA-binding domain [Signal transduction mechanisms / Transcription].	2684623203	Ga0133265_131962	30265	cl34424
4	1	1	1	16	2745959985	CitB	241	Streptomyces sp. FXJ1.172	DNA-binding response regulator, NarL/FixJ family, contains REC and HTH domains [Signal transduction mechanisms, Transcription]; Response regulator containing a CheY-like receiver domain and an HTH DNA-binding domain [Signal transduction mechanisms / Transcription].	2744054873	Ga0133189_1060136	40824	cl34424
4	1	1	1	16	2766388724	CitB	241	Streptomyces lavenduligriseus	DNA-binding response regulator, NarL/FixJ family, contains REC and HTH domains [Signal transduction mechanisms, Transcription]; Response regulator containing a CheY-like receiver domain and an HTH DNA-binding domain [Signal transduction mechanisms / Transcription].	2765236005	Ga0163426_100940	45261	cl34424
4	1	1	1	16	2775028610	CitB	241	Streptomyces achromogenes	DNA-binding response regulator, NarL/FixJ family, contains REC and HTH domains [Signal transduction mechanisms, Transcription]; Response regulator containing a CheY-like receiver domain and an HTH DNA-binding domain [Signal transduction mechanisms / Transcription].	2773857969	Ga0163470_1014141	46794	cl34424
5	2	6	13	44	2506477294		122	Moorea producens		2506381026	LYNGBM3L_04020	563
5	2	6	13	44	2509511278		122	Oscillatoria sp. PCC 10802		2509276047	Osc10802DRAFT_4929	892
5	2	6	13	44	2634099269		122	Moorea producens		2630969006	Ga0081465_1011593	19326
5	2	6	13	44	2690588800		122	Mitsuaria sp. PDC51		2690315655	Ga0115470_1991	31374
5	2	6	13	44	2752174062		122	unclassified		2751185412	Ga0212062_105927	43296
5	2	6	13	44	643179791		123	Burkholderia sp. H160		642979355	BH160DRAFT_6398	66623
5	2	6	13	44	2505379945		123	unclassified		2505313014	ANME2D_draft_0031.00000090	408
5	2	6	13	44	2509528057	Phage_TAC_7	123	Clostridium sp. BNL1100	Phage tail assembly chaperone proteins, E, or 41 or 14; This is family of various Myoviridae bacteriophage tail assembly chaperone, or TAC, proteins.	2509276051	Clo1100_1273	910	cl23966
5	2	6	13	44	2515302279		123	unclassified		2515154035	ANME_02575	1940
5	2	6	13	44	2515323345		123	unclassified		2515154041	ANME2D_02575	1957
5	2	6	13	44	2516610218		123	Paenibacillus sp. HW567		2516493025	B212DRAFT_1707	2131
5	2	6	13	44	2518745972		123	unclassified		2518645528	anmev9_03027	2428
5	2	6	13	44	2531454938		123	Ruminiclostridium cellobioparum		2529293168	CTER_3478	4173
5	2	6	13	44	2541268520	Phage_TAC_7	123	Ruminiclostridium josui	Phage tail assembly chaperone proteins, E, or 41 or 14; This is family of various Myoviridae bacteriophage tail assembly chaperone, or TAC, proteins.	2541046955	K412DRAFT_2805	5453	cl23966
5	2	6	13	44	2541787619	Phage_TAC_7	123	Ruminiclostridium papyrosolvens	Phage tail assembly chaperone proteins, E, or 41 or 14; This is family of various Myoviridae bacteriophage tail assembly chaperone, or TAC, proteins.	2541047088	L323_11535	5510	cl23966
5	2	6	13	44	2558229454		123	Ruminiclostridium cellobioparum		2556921656	T344DRAFT_04794	7698
5	2	6	13	44	2565645163		123	Paenibacillus sp. FSL R7-269		2563367156	C162_30090	9042
5	2	6	13	44	2596766707		123	Lechevalieria flava		2596583535	LX90DRAFT_05823	12720
5	2	6	13	44	2618676100		123	Candidatus Methanoperedens nitroreducens		2617271069	Ga0055380_10762	16120
5	2	6	13	44	2631744357		123	Paenibacillus sp. FSL R5-0912		2630968423	Ga0069410_114082	18644
5	2	6	13	44	2632416876		123	Caballeronia glathei		2630968591	Ga0070805_103630	18844
5	2	6	13	44	2639502842		123	Caballeronia glathei		2636416141	Ga0097772_100653	20453
5	2	6	13	44	2668039416		123	Paenibacillus jilunlii		2667527409	Ga0079878_106284	26839
5	2	6	13	44	2671436211		123	Nitrosovibrio tenuis		2671180071	Ga0105881_105126	27800
5	2	6	13	44	2689473678		123	Paenibacillus riograndensis		2687453613	Ga0133332_114326	31070
5	2	6	13	44	2713658232		123	Ruminiclostridium hungatei		2711768659	CHUN_09550	35361
5	2	6	13	44	2715175738		123	Caballeronia calidae		2713896997	Ga0125438_100828	35598
5	2	6	13	44	2726879469		123	Caballeronia humi		2724679456	Ga0126732_1005117	38149
5	2	6	13	44	2728530759		123	Paenibacillus jilunlii		2728368933	Ga0126962_11035	38349
5	2	6	13	44	2728546417		123	Paenibacillus riograndensis		2728368935	Ga0126964_1133125	38352
5	2	6	13	44	2731284802	Phage_TAC_7	123	Ruminiclostridium josui	Phage tail assembly chaperone proteins, E, or 41 or 14; This is family of various Myoviridae bacteriophage tail assembly chaperone, or TAC, proteins.	2728369667	Ga0128286_106513	38779	cl23966
5	2	6	13	44	2741421683		123	Desulfuromonas acetexigens		2740891996	Ga0206073_123178	39985
5	2	6	13	44	2753074889		123	Saccharothrix sp. NRRL B-16314		2751185734	Ga0163356_1023107	43418
5	2	6	13	44	2753569119		123	Paraburkholderia ribeironis		2751185846	Ga0166575_104245	43490
5	2	6	13	44	2766350841		123	Streptomyces sp. NRRL S-87		2765236000	Ga0162443_101431	45257
5	2	6	13	44	2778299747		123	Paraburkholderia sp. BL8N3		2778260925	Ga0242537_2069	47463
5	2	6	13	44	2778367278		123	Saccharothrix variisporea		2778260942	Ga0197496_6916	47487
5	2	6	13	44	2588242445	DUF4815 superfamily	124	Anaerotignum lactatifermentans	Domain of unknown function (DUF4815); Domain of unknown function (DUF4815).	2585428190	EJ37DRAFT_01784	12135	-
5	2	6	13	44	2648905122	DUF4815 superfamily	124	Clostridia bacterium UC5.1-1A9	Domain of unknown function (DUF4815); Domain of unknown function (DUF4815).	2648501192	Ga0100560_100421	22476	-
5	2	6	13	44	2651049474		124	Burkholderia sp. RPE67		2648501734	Ga0069281_13743	22981
5	2	6	13	44	2655228094		124	Caballeronia cordobensis		2654587650	Ga0100757_12831	23757
5	2	6	13	44	2726888512		124	Caballeronia cordobensis		2724679457	Ga0126733_108328	38154
5	2	6	13	44	2777006132		124	Burkholderia sp. KK1		2775507070	Ga0263595_16718	47275
5	2	6	13	44	2524241380		125	Solirubrobacter soli		2524023148	G569DRAFT_02127	3318
5	2	6	13	44	2022832112		126	[Leptolyngbya] sp. JSC-1		2022827000	CYJSC1_DRAFT_22720	9
5	2	6	13	44	2557362217		126	Candidatus Accumulibacter sp. SK-02		2556921084	AW06_03954	7613
5	2	6	13	44	2558011735		126	[Leptolyngbya] sp. JSC-1		2556921600	Osccy1DRAFT_04806	7654
5	2	6	13	44	2745210485		126	Leptolyngbya valderiana		2744054667	Ga0132955_11778	40729
5	2	6	13	44	2776200189		126	Calothrix parasitica		2775506882	Ga0263272_141630	47058
5	2	6	13	44	2508603967		127	Desulfobacter postgatei		2508501023	DespoDRAFT_3707	765
5	2	6	13	44	2509711973		127	Pleurocapsa sp. PCC 7319		2509601013	Pleur7313DRAFT_05963	926
5	2	6	13	44	2516586566		127	Cohnella panacarvi		2516493019	CohpaDRAFT_4281	2123
5	2	6	13	44	2529415213		127	Westiella intricata		2529292565	HT291_05004	3953
5	2	6	13	44	2600940286		127	Paenibacillus gorillae		2600255094	Ga0038711_02634	13784
5	2	6	13	44	2616220897		127	Cohnella sp. OV330		2615840604	Ga0066742_104117	15664
5	2	6	13	44	2646280094		127	Paenibacillus sp. FJAT-27812		2645727630	Ga0100800_113293	21737
5	2	6	13	44	2710173756		127	Cohnella sp. SGD-V74		2708743146	Ga0139070_11445	35082
5	2	6	13	44	2757672985		127	Cohnella sp. OV312		2757320417	Ga0215740_103477	44530
5	2	6	13	44	2771910552		127	Cohnella lupini		2770939584	Ga0244631_11288	46183
5	2	6	13	44	2771925845		127	Cohnella phaseoli		2770939587	Ga0244611_11135	46186
5	2	6	13	44	2561988789		129	Thermogemmatispora carboxidivorans		2561511072	N688DRAFT_3506	8262
5	2	6	13	44	2784466236		129	Micromonospora sp. Llam0		2784132108	Ga0236288_3512	48163
5	2	6	13	44	2664262396		130	Lechevalieria fradiae		2663762758	Ga0079908_10867	25872
5	2	6	13	44	2784361128		130	Georgenia muralis		2784132082	Ga0197525_3550	48144
5	2	6	13	44	2563388431		131	Mycobacterium sp. UNC410CL29Cvi84		2563366507	BR47DRAFT_02250	8555
5	2	6	13	44	2639090707		131	Mycobacterium sp. 283mftsu		2636416058	Ga0073248_10696	20384
5	2	6	13	44	2756635543		131	Lechevalieria atacamensis		2756170238	Ga0215649_10485	44321
5	2	6	13	44	2756804680		131	Lechevalieria deserti		2756170278	Ga0215650_10591	44352
5	2	6	13	44	2719907856		132	Lentzea guizhouensis		2718218054	Ga0175372_117673	36482
5	2	6	13	44	2523068581		134	Cellulomonas sp. URHD0024		2522572149	I847DRAFT_00595	3130
5	2	6	13	44	2695050586		134	Halohasta litchfieldiae		2693429898	Ga0131236_11647	32439
5	2	6	13	44	2778201327		134	Halohasta litchfieldiae		2775507274	Ga0248291_11311	47431
5	2	6	13	44	2645451249		136	Cellulomonas sp. Leaf334		2643221900	Ga0102373_101515	21587
5	2	6	13	44	644945826		138	Actinosynnema mirum		644736323	Amir_5389	66849
5	2	6	13	44	2515577781		138	Streptomyces sp. FxanaC1		2515154103	B074DRAFT_00509	1989
5	2	6	13	44	2596696456		138	Actinosynnema pretiosum		2596583522	LV78DRAFT_06398	12710
5	2	6	13	44	2616782775		139	Actinokineospora terrae		2616644847	Ga0064095_101258	15743
5	2	6	13	44	2735484295		139	Actinokineospora cianjurensis		2734482175	Ga0180969_4362	39339
5	2	6	13	44	2773747688		139	Ilumatobacter fluminis		2772190982	Ga0074717_2628	46501
5	2	6	13	44	2597098988		141	Actinokineospora globicatena		2596583621	LV79DRAFT_6274	12760
5	2	6	13	44	2618035205		144	Halogeometricum rufum		2617270920	Ga0070187_3547	15942
5	2	6	13	44	2669833959		144	Mycobacterium sp. IS-1496		2667527874	Ga0113521_145144	27406
5	2	6	13	44	2515534918		145	Streptomyces sp. LaPpAH-165		2515154097	B070DRAFT_00045	1983
5	2	6	13	44	2515827383		145	Streptomyces sp. ATexAB-D23		2515154149	B082DRAFT_05070	2002
5	2	6	13	44	2515928887		145	Streptomyces sp. LaPpAH-95		2515154171	B087DRAFT_00045	2015
5	2	6	13	44	2540861405		145	Saccharothrix espanaensis		2540341184	BN6_65210	5396
5	2	6	13	44	2596789466		145	Actinokineospora diospyrosa		2596583538	LV75DRAFT_04016	12722
5	2	6	13	44	2671500347		145	Streptomyces sp. 2131.1		2671180089	Ga0104732_0379	27811
5	2	6	13	44	2718403725		145	Saccharothrix carnea		2718217663	Ga0171604_110240	35983
5	2	6	13	44	2768679385		145	Streptomyces sp. NRRL F-5727		2767802117	Ga0163528_1004130	45520
5	2	6	13	44	2775244439		145	Streptomyces niveus		2773858017	Ga0198854_111953	46822
5	2	6	13	44	2515293397		146	Amycolatopsis taiwanensis		2515154032	A3CUDRAFT_06732	1936
5	2	6	13	44	2645298287		146	Leifsonia sp. Leaf264		2643221865	Ga0102325_107241	21564
5	2	6	13	44	2728320477		146	Actinoplanes cyaneus		2724679919	Ga0170401_102396	38319
5	2	6	13	44	2773765307		146	Rhodococcus pyridinivorans		2772190985	Ga0244592_5776	46511
5	2	6	13	44	640138242		147	Mycobacterium sp. JLS		640069320	Mjls_0930	66056
5	2	6	13	44	2511919388		147	Amycolatopsis mediterranei		2511231181	RAM_24640	1356
5	2	6	13	44	2562324754		147	Streptomyces hygroscopicus		2561511169	SHJG_2411	8317
5	2	6	13	44	2562348751		147	Amycolatopsis keratiniphila		2561511175	AORI_3240	8326
5	2	6	13	44	2562374013		147	Streptomyces hygroscopicus		2561511180	SHJGH_2176	8341
5	2	6	13	44	2586061919		147	Amycolatopsis japonica		2585427649	AJAP_23020	11798
5	2	6	13	44	2597415571		147	Stackebrandtia albiflava		2596583683	LX16DRAFT_4824	12802
5	2	6	13	44	2635010274		147	Amycolatopsis keratiniphila		2634166275	Ga0074770_2559	19386
5	2	6	13	44	2636393885		147	Amycolatopsis tolypomycina		2634166899	Ga0074768_5098	19615
5	2	6	13	44	2651242323		147	Amycolatopsis sp. MJM2582		2648501782	Ga0070821_105673	23024
5	2	6	13	44	2676868354		147	Amycolatopsis pretoriensis		2675903153	Ga0104554_1011209	28866
5	2	6	13	44	2772454706		147	Amycolatopsis keratiniphila		2772190668	Ga0165149_13442	46233
5	2	6	13	44	2777198276		147	Streptomyces corchorusii		2775507096	Ga0127037_102735	47296
5	2	6	13	44	2513190399		148	Nitriliruptor alkaliphilus		2513020036	NitalDRAFT_4107	1590
5	2	6	13	44	2635268863		148	Amycolatopsis lurida		2634166339	Ga0074756_1663	19410
5	2	6	13	44	2651016744		148	Amycolatopsis lurida		2648501726	Ga0069749_112665	22973
5	2	6	13	44	2772692441		148	Amycolatopsis vancoresmycina		2772190728	Ga0163388_101388	46257
5	2	6	13	44	2584282061		149	Amycolatopsis rifamycinica		2582581014	DV20_29710	11601
5	2	6	13	44	2599132308		149	Saccharopolyspora hirsuta		2597490365	Ga0052891_01829	13370
5	2	6	13	44	2599308283		149	Saccharopolyspora flava		2599185150	Ga0056047_04767	13434
5	2	6	13	44	2630946652		149	Saccharopolyspora antimicrobica		2627854288	Ga0074777_7111	18450
5	2	6	13	44	2631111880		149	Saccharopolyspora kobensis		2630968261	Ga0074773_3563	18467
5	2	6	13	44	2643893112		149	Nocardioides sp. Root614		2643221576	Ga0102179_109193	21354
5	2	6	13	44	2643961829		149	Nocardioides sp. Root682		2643221590	Ga0102193_13968	21371
5	2	6	13	44	2668167799		149	Saccharopolyspora jiangxiensis		2667527438	Ga0079913_12188	26864
5	2	6	13	44	2668177271		149	Georgenia satyanarayanai		2667527440	Ga0079834_10858	26865
5	2	6	13	44	2676467041		149	Saccharopolyspora antimicrobica		2675903057	Ga0104455_1011713	28827
5	2	6	13	44	2556212541		152	Halogeometricum pallidum		2554235507	C474_06882	7527
6	2	7	11	39	643168901		101	Limnospira maxima		642979357	AmaxDRAFT_1274	66624
6	2	7	11	39	2504095392		106	Calothrix parietina		2503982036	Cal6303_2394	290
6	2	7	11	39	2630862224		107	Methanosarcina horonobensis		2627854269	Ga0072443_112077	18440
6	2	7	11	39	2684651631		107	Methanosarcina horonobensis		2684622506	Ga0128354_1015114	29621
6	2	7	11	39	2634160545		108	Nostoc sp. 996		2630969032	Ga0080671_4181	19341
6	2	7	11	39	2656459324		108	Calothrix sp. 336/3		2654587977	Ga0111347_113705	24142
6	2	7	11	39	2776168206		108	Calothrix sp. NIES-4101		2775506878	Ga0263296_122360	47041
6	2	7	11	39	2776173273		108	Calothrix sp. NIES-4101		2775506878	Ga0263296_16897	47043
6	2	7	11	39	2776200235		108	Calothrix parasitica		2775506882	Ga0263272_141676	47059
6	2	7	11	39	637820498		110	Magnetospirillum magneticum		637000155	amb1886	65556
6	2	7	11	39	2509767951		110	Cylindrospermum stagnale		2509601025	CylstDRAFT_1911	939
6	2	7	11	39	2776148212		116	Calothrix sp. NIES-2100		2775506876	Ga0264019_121425	47030
6	2	7	11	39	2776066462		116	Sphaerospermopsis kisseleviana		2775506855	Ga0263379_121137	47016
6	2	7	11	39	2509437826		117	Microcoleus sp. PCC 7113		2509276031	Mic7113_5991	885
6	2	7	11	39	2673877059		117	Nostoc sp. NIES-3756		2671180707	Ga0123611_133253	28283
6	2	7	11	39	2776644755		117	Nostoc sp. NIES-2111		2775506991	Ga0264129_1023292	47172
6	2	7	11	39	2579001865		118	Leptolyngbya sp. Heron Island J		2576861623	N836_30345	10571
6	2	7	11	39	2776616991		118	Nostoc sp. NIES-4103		2775506988	Ga0263809_12289	47165
6	2	7	11	39	650773831		119	Burkholderia gladioli		650716013	bgla_2g12470	67766
6	2	7	11	39	2618422511		119	Burkholderia gladioli		2617271008	Ga0060170_1162877	16024
6	2	7	11	39	2629974549		119	Burkholderia gladioli		2627854040	Ga0077666_1001193	18107
6	2	7	11	39	2641525348		119	Burkholderia gladioli		2639762983	Ga0077914_13751	20993
6	2	7	11	39	2651298439		119	Burkholderia gladioli		2648501796	Ga0070838_102220	23035
6	2	7	11	39	2654668082		119	Burkholderia gladioli		2654587516	Ga0081131_1068372	23583
6	2	7	11	39	2677012943		119	unclassified		2675903200	Ga0130000_105423	28873
6	2	7	11	39	2728031027		119	Actinoplanes regularis		2724679777	Ga0170398_118145	38269
6	2	7	11	39	2741265072		119	Streptomyces sp. 69		2740891887	Ga0181092_6441	39971
6	2	7	11	39	2506480081		120	Moorea producens		2506381026	LYNGBM3L_05110	564
6	2	7	11	39	2511750081		120	Oscillibacter valericigenes		2511231134	OBV_26310	1300
6	2	7	11	39	2631136286		120	Acidobacteria bacterium Mor1		2630968265	Ga0081187_114299	18476
6	2	7	11	39	2631153075		120	Moorea producens		2630968268	Ga0081190_115152	18481
6	2	7	11	39	2634102331		120	Moorea producens		2630969006	Ga0081465_1014656	19327
6	2	7	11	39	2646840029		120	Clostridia bacterium UC5.1-1D1		2645727758	Ga0100572_103179	21894
6	2	7	11	39	2719064329		120	Moorea producens		2718217854	Ga0174825_116310	36192
6	2	7	11	39	637125647		121	Geobacter sulfurreducens		637000120	GSU0977	65544
6	2	7	11	39	642600664		121	Nostoc punctiforme		642555144	Npun_F1405	66540
6	2	7	11	39	648246197		121	Geobacter sulfurreducens		648231707	KN400_0958	67465
6	2	7	11	39	2503886223		121	Leptolyngbya sp. PCC 7376		2503754048	Lepto7376_0625	270
6	2	7	11	39	2504129822		121	Anabaena cylindrica		2503982047	Anacy_0202	298
6	2	7	11	39	2504585181		121	Pseudanabaena biceps		2504557005	Pse7429DRAFT_0323	313
6	2	7	11	39	2505801476		121	Calothrix sp. PCC 7507		2505679032	Cal7507_3201	462
6	2	7	11	39	2506598167		121	Spirulina subsalsa		2506520011	Spi9445_1069	581
6	2	7	11	39	2506611757		121	Spirulina major		2506520014	Spi6313_4088	588
6	2	7	11	39	2509808843		121	Nostoc sp. PCC 7524		2509601032	Nos7524_1274	945
6	2	7	11	39	2510086848		121	Rivularia sp. PCC 7116		2510065008	Riv7116_1702	987
6	2	7	11	39	2514803304		121	unclassified		2514752028	CLDDRAFT_00493	1866
6	2	7	11	39	2617916669		121	Nostoc punctiforme		2617270889	Ga0073688_148192	15920
6	2	7	11	39	2631163368		121	Nostoc sp. Moss2		2630968269	Ga0080672_123962	18485
6	2	7	11	39	2640720134		121	Geobacter sulfurreducens		2639762790	Ga0098194_111134	20717
6	2	7	11	39	2646286969		121	Microcystis panniformis		2645727631	Ga0082176_113621	21739
6	2	7	11	39	2648956662		121	Tolypothrix sp. PCC 7601		2648501203	Ga0072975_107529	22482
6	2	7	11	39	2649970554		121	Geobacter soli		2648501453	Ga0077628_112063	22785
6	2	7	11	39	2689035376		121	Geobacter anodireducens		2687453499	Ga0133348_112628	30915
6	2	7	11	39	2775931166		121	Aulosira laxa		2775506816	Ga0263766_134574	46986
6	2	7	11	39	2775948016		121	Microchaete diplosiphon		2775506820	Ga0263755_1102335	46989
6	2	7	11	39	2776098672		121	Nodularia sp. NIES-3585		2775506862	Ga0262663_113321	47019
6	2	7	11	39	2776144550		121	Tolypothrix tenuis		2775506875	Ga0263545_164806	47028
6	2	7	11	39	2776163207		121	Calothrix sp. NIES-4071		2775506877	Ga0263900_118386	47039
6	2	7	11	39	2776183302		121	Calothrix sp. NIES-4105		2775506879	Ga0263810_118385	47047
6	2	7	11	39	2776186021		121	Calothrix sp. NIES-2098		2775506880	Ga0264112_11123	47048
6	2	7	11	39	2776203474		121	Calothrix parasitica		2775506882	Ga0263272_144916	47061
6	2	7	11	39	2776638641		121	Nostoc sp. KVJ20		2775506990	Ga0186886_13329	47171
6	2	7	11	39	2022833823		122	[Leptolyngbya] sp. JSC-1		2022827000	CYJSC1_DRAFT_65210	11
6	2	7	11	39	2509663272		122	Methanomethylovorans hollandica		2509601008	Metho_1623	924
6	2	7	11	39	2558013354		122	[Leptolyngbya] sp. JSC-1		2556921600	Osccy1DRAFT_06426	7656
6	2	7	11	39	2609490965		122	uncultured Dehalococcoidia bacterium		2609459610	Ga0069277_107712	14859
6	2	7	11	39	2629257815		122	Methanosarcina sp. WWM596		2627853858	Ga0072463_111978	17876
6	2	7	11	39	2720997048		122	Rhodococcus sp. WB1		2718218326	Ga0176047_1129	36821
6	2	7	11	39	2722392266		122	Chloroflexi bacterium RBG_13_46_14		2721755356	Ga0154674_11796	37094
6	2	7	11	39	2768264110		122	Streptomyces sp. NRRL F-5755		2767802062	Ga0161516_101484	45466
6	2	7	11	39	2776273264		122	Fischerella sp. NIES-4106		2775506903	Ga0263285_12157	47078
6	2	7	11	39	640595267		123	Roseiflexus sp. RS-1		640427139	RoseRS_1659	66098
6	2	7	11	39	640894948		123	Roseiflexus castenholzii		640753047	Rcas_2821	66187
6	2	7	11	39	648722782		123	Paenibacillus curdlanolyticus		648276707	PaecuDRAFT_1776	67491
6	2	7	11	39	2514681279		123	Desulfosporosinus sp. OT		2513237378	DOT_6091	1846
6	2	7	11	39	2571097475		123	Desulfobacter vibrioformis		2571042011	Q366DRAFT_03642	9717
6	2	7	11	39	2626624787		123	unclassified		2626541542	Ga0078732_108428	17417
6	2	7	11	39	2630434018		123	Nitrosospira sp. NpAV		2627854152	Ga0077272_101534	18294
6	2	7	11	39	2651060334		123	Geobacter sp. OR-1		2648501736	Ga0098289_110120	22987
6	2	7	11	39	2671345981		123	Nitrosospira sp. Nl5		2671180042	Ga0111707_101123	27794
6	2	7	11	39	2753179244		123	Desulfosporosinus sp. BG		2751185762	Ga0165177_102723	43434
6	2	7	11	39	2771872638		123	Paenibacillus cellulosilyticus		2770939575	Ga0244610_12512	46176
6	2	7	11	39	2772046376		123	Anaerobacterium chartisolvens		2770939622	Ga0244570_1258	46209
6	2	7	11	39	2557108245		124	Paenibacillus sp. URHA0014		2556921041	N522DRAFT_01446	7592
6	2	7	11	39	2566123876		124	unclassified		2565956544	ANME2a2_00620	9116
6	2	7	11	39	2635783558		124	Microvirga massiliensis		2634166464	Ga0078563_119720	19516
6	2	7	11	39	2645196126		124	Paenibacillus sp. Soil750		2643221843	Ga0102464_106153	21556
6	2	7	11	39	2645210043		124	Paenibacillus sp. Soil766		2643221846	Ga0102470_104164	21557
6	2	7	11	39	2655480100		124	Herbaspirillum rhizosphaerae		2654587705	Ga0098711_11338	23814
6	2	7	11	39	2752952628		124	Fusibacter sp. 3D3		2751185701	Ga0168318_107190	43395
6	2	7	11	39	2519853032		126	Paenibacillus daejeonensis		2519103188	F556DRAFT_06265	2599
6	2	7	11	39	2547393074		126	Paenibacillus elgii		2547132108	MGF69DRAFT_06159	6495
6	2	7	11	39	2581430219		126	Paenibacillus ehimensis		2579778893	AA76DRAFT_01184	11096
6	2	7	11	39	2587432211		126	Paenibacillus tyrfis		2585427982	ET33_31615	12016
6	2	7	11	39	2603721918		126	Paenibacillus sp. 1_12		2602042071	Ga0059269_11440	14026
6	2	7	11	39	2644424295		126	Paenibacillus sp. Root444D2		2643221676	Ga0102120_123229	21446
6	2	7	11	39	2644565301		126	Paenibacillus sp. Soil724D2		2643221702	Ga0102459_106285	21463
6	2	7	11	39	2676265243		126	Paenibacillus methanolicus		2675903012	Ga0116934_101795	28809
6	2	7	11	39	2690593100		126	Paenibacillus sp. BC26		2690315656	Ga0115478_1278	31377
6	2	7	11	39	2744846012		126	Paenibacillus elgii		2744054579	Ga0132858_106651	40689
7	1	1	1	5	2767949362	TolB superfamily	1016	Kitasatospora aureofaciens	Periplasmic component of the Tol biopolymer transport system [Intracellular trafficking, secretion, and vesicular transport]; Periplasmic component of the Tol biopolymer transport system [Intracellular trafficking and secretion].	2767802020	Ga0162376_10665	45419	-
7	1	1	1	5	2767949362	TolB superfamily	1016	Kitasatospora aureofaciens	Periplasmic component of the Tol biopolymer transport system [Intracellular trafficking, secretion, and vesicular transport]; Periplasmic component of the Tol biopolymer transport system [Intracellular trafficking and secretion].	2767802020	Ga0162376_10665	45419	-
7	1	1	1	5	2767949362	DUF11	1016	Kitasatospora aureofaciens	Domain of unknown function DUF11; A domain of unknown function found in multiple copies in several archaebacterial proteins. Conserved N-terminal lysine and C-terminal asparagine with central asp/glu suggests that many of these domain may contain an isopeptide bond.	2767802020	Ga0162376_10665	45419	cl29886
7	1	1	1	5	2767949362	DAP2 superfamily	1016	Kitasatospora aureofaciens	Dipeptidyl aminopeptidase/acylaminoacyl peptidase [Amino acid transport and metabolism]; Dipeptidyl aminopeptidases/acylaminoacyl-peptidases [Amino acid transport and metabolism].	2767802020	Ga0162376_10665	45419	-
7	1	1	1	5	2767949362	TolB superfamily	1016	Kitasatospora aureofaciens	Periplasmic component of the Tol biopolymer transport system [Intracellular trafficking, secretion, and vesicular transport]; Periplasmic component of the Tol biopolymer transport system [Intracellular trafficking and secretion].	2767802020	Ga0162376_10665	45419	-
7	1	1	1	5	644943457	TolB superfamily	1030	Actinosynnema mirum	Periplasmic component of the Tol biopolymer transport system [Intracellular trafficking, secretion, and vesicular transport]; Periplasmic component of the Tol biopolymer transport system [Intracellular trafficking and secretion].	644736323	Amir_2931	66848	-
7	1	1	1	5	644943457	TolB superfamily	1030	Actinosynnema mirum	Periplasmic component of the Tol biopolymer transport system [Intracellular trafficking, secretion, and vesicular transport]; Periplasmic component of the Tol biopolymer transport system [Intracellular trafficking and secretion].	644736323	Amir_2931	66848	-
7	1	1	1	5	2596697989	TolB superfamily	1033	Actinosynnema pretiosum	Periplasmic component of the Tol biopolymer transport system [Intracellular trafficking, secretion, and vesicular transport]; Periplasmic component of the Tol biopolymer transport system [Intracellular trafficking and secretion].	2596583522	LV78DRAFT_07933	12711	-
7	1	1	1	5	2596697989	TolB superfamily	1033	Actinosynnema pretiosum	Periplasmic component of the Tol biopolymer transport system [Intracellular trafficking, secretion, and vesicular transport]; Periplasmic component of the Tol biopolymer transport system [Intracellular trafficking and secretion].	2596583522	LV78DRAFT_07933	12711	-
7	1	1	1	5	2768085810	tolB superfamily	1038	Streptomyces sp. H021	Tol-Pal system protein TolB; translocation protein TolB; Provisional.	2767802038	Ga0161526_123516	45441	-
7	1	1	1	5	2768085810	TolB superfamily	1038	Streptomyces sp. H021	Periplasmic component of the Tol biopolymer transport system [Intracellular trafficking, secretion, and vesicular transport]; Periplasmic component of the Tol biopolymer transport system [Intracellular trafficking and secretion].	2767802038	Ga0161526_123516	45441	-
7	1	1	1	5	2616462623	TolB superfamily	1039	unclassified	Periplasmic component of the Tol biopolymer transport system [Intracellular trafficking, secretion, and vesicular transport]; Periplasmic component of the Tol biopolymer transport system [Intracellular trafficking and secretion].	2615840662	Ga0071520_114175	15703	-
7	1	1	1	5	2616462623	TolB superfamily	1039	unclassified	Periplasmic component of the Tol biopolymer transport system [Intracellular trafficking, secretion, and vesicular transport]; Periplasmic component of the Tol biopolymer transport system [Intracellular trafficking and secretion].	2615840662	Ga0071520_114175	15703	-
7	1	1	1	5	2616484278	TolB superfamily	1039	unclassified	Periplasmic component of the Tol biopolymer transport system [Intracellular trafficking, secretion, and vesicular transport]; Periplasmic component of the Tol biopolymer transport system [Intracellular trafficking and secretion].	2615840680	Ga0071521_124274	15704	-
7	1	1	1	5	2616484278	TolB superfamily	1039	unclassified	Periplasmic component of the Tol biopolymer transport system [Intracellular trafficking, secretion, and vesicular transport]; Periplasmic component of the Tol biopolymer transport system [Intracellular trafficking and secretion].	2615840680	Ga0071521_124274	15704	-
7	1	1	1	5	2766468264	tolB superfamily	1039	Streptomyces sp. XY413	Tol-Pal system protein TolB; translocation protein TolB; Provisional.	2765236015	Ga0161525_121441	45275	-
7	1	1	1	5	2766468264	TolB superfamily	1039	Streptomyces sp. XY413	Periplasmic component of the Tol biopolymer transport system [Intracellular trafficking, secretion, and vesicular transport]; Periplasmic component of the Tol biopolymer transport system [Intracellular trafficking and secretion].	2765236015	Ga0161525_121441	45275	-
7	1	1	1	5	2767856796	tolB superfamily	1039	Streptomyces sp. NRRL S-98	Tol-Pal system protein TolB; translocation protein TolB; Provisional.	2767802008	Ga0163566_103738	45407	-
7	1	1	1	5	2767856796	TolB superfamily	1039	Streptomyces sp. NRRL S-98	Periplasmic component of the Tol biopolymer transport system [Intracellular trafficking, secretion, and vesicular transport]; Periplasmic component of the Tol biopolymer transport system [Intracellular trafficking and secretion].	2767802008	Ga0163566_103738	45407	-
7	1	1	1	5	2768079569	tolB superfamily	1039	Streptomyces sp. XY37	Tol-Pal system protein TolB; translocation protein TolB; Provisional.	2767802037	Ga0161524_116339	45440	-
7	1	1	1	5	2768079569	TolB superfamily	1039	Streptomyces sp. XY37	Periplasmic component of the Tol biopolymer transport system [Intracellular trafficking, secretion, and vesicular transport]; Periplasmic component of the Tol biopolymer transport system [Intracellular trafficking and secretion].	2767802037	Ga0161524_116339	45440	-
7	1	1	1	5	2768237314	tolB superfamily	1039	Streptomyces sp. IGB124	Tol-Pal system protein TolB; translocation protein TolB; Provisional.	2767802058	Ga0161519_118932	45462	-
7	1	1	1	5	2768237314	TolB superfamily	1039	Streptomyces sp. IGB124	Periplasmic component of the Tol biopolymer transport system [Intracellular trafficking, secretion, and vesicular transport]; Periplasmic component of the Tol biopolymer transport system [Intracellular trafficking and secretion].	2767802058	Ga0161519_118932	45462	-
7	1	1	1	5	2768524305	tolB superfamily	1039	Streptomyces sp. NRRL S-104	Tol-Pal system protein TolB; translocation protein TolB; Provisional.	2767802096	Ga0158388_12774	45500	-
7	1	1	1	5	2768524305	TolB superfamily	1039	Streptomyces sp. NRRL S-104	Periplasmic component of the Tol biopolymer transport system [Intracellular trafficking, secretion, and vesicular transport]; Periplasmic component of the Tol biopolymer transport system [Intracellular trafficking and secretion].	2767802096	Ga0158388_12774	45500	-
7	1	1	1	5	2766559080	tolB superfamily	1039	Streptomyces sp. NRRL B-1322	Tol-Pal system protein TolB; translocation protein TolB; Provisional.	2765236027	Ga0163533_105637	45286	-
7	1	1	1	5	2766559080	TolB superfamily	1039	Streptomyces sp. NRRL B-1322	Periplasmic component of the Tol biopolymer transport system [Intracellular trafficking, secretion, and vesicular transport]; Periplasmic component of the Tol biopolymer transport system [Intracellular trafficking and secretion].	2765236027	Ga0163533_105637	45286	-
7	1	1	1	5	2768093125	tolB superfamily	1039	Streptomyces sp. H036	Tol-Pal system protein TolB; translocation protein TolB; Provisional.	2767802039	Ga0161527_114735	45442	-
7	1	1	1	5	2768093125	TolB superfamily	1039	Streptomyces sp. H036	Periplasmic component of the Tol biopolymer transport system [Intracellular trafficking, secretion, and vesicular transport]; Periplasmic component of the Tol biopolymer transport system [Intracellular trafficking and secretion].	2767802039	Ga0161527_114735	45442	-
7	1	1	1	5	2555756326	tolB superfamily	1041	Streptomyces collinus	Tol-Pal system protein TolB; translocation protein TolB; Provisional.	2554235367	B446_06080	7416	-
7	1	1	1	5	2555756326	TolB superfamily	1041	Streptomyces collinus	Periplasmic component of the Tol biopolymer transport system [Intracellular trafficking, secretion, and vesicular transport]; Periplasmic component of the Tol biopolymer transport system [Intracellular trafficking and secretion].	2554235367	B446_06080	7416	-
7	1	1	1	5	2515538881	tolB superfamily	1042	Streptomyces sp. LaPpAH-165	Tol-Pal system protein TolB; translocation protein TolB; Provisional.	2515154097	B070DRAFT_04023	1984	-
7	1	1	1	5	2515538881	TolB superfamily	1042	Streptomyces sp. LaPpAH-165	Periplasmic component of the Tol biopolymer transport system [Intracellular trafficking, secretion, and vesicular transport]; Periplasmic component of the Tol biopolymer transport system [Intracellular trafficking and secretion].	2515154097	B070DRAFT_04023	1984	-
7	1	1	1	5	2515538881	tolB superfamily	1042	Streptomyces sp. LaPpAH-165	Tol-Pal system beta propeller repeat protein TolB; translocation protein TolB; Provisional.	2515154097	B070DRAFT_04023	1984	-
7	1	1	1	5	2515930534	tolB superfamily	1042	Streptomyces sp. LaPpAH-95	Tol-Pal system protein TolB; translocation protein TolB; Provisional.	2515154171	B087DRAFT_01698	2016	-
7	1	1	1	5	2515930534	TolB superfamily	1042	Streptomyces sp. LaPpAH-95	Periplasmic component of the Tol biopolymer transport system [Intracellular trafficking, secretion, and vesicular transport]; Periplasmic component of the Tol biopolymer transport system [Intracellular trafficking and secretion].	2515154171	B087DRAFT_01698	2016	-
7	1	1	1	5	2515930534	tolB superfamily	1042	Streptomyces sp. LaPpAH-95	Tol-Pal system beta propeller repeat protein TolB; translocation protein TolB; Provisional.	2515154171	B087DRAFT_01698	2016	-
7	1	1	1	5	2768747518	TolB superfamily	1044	Streptomyces sp. fd1-xmd	Periplasmic component of the Tol biopolymer transport system [Intracellular trafficking, secretion, and vesicular transport]; Periplasmic component of the Tol biopolymer transport system [Intracellular trafficking and secretion].	2767802126	Ga0198584_11511	45529	-
7	1	1	1	5	2768747518	TolB superfamily	1044	Streptomyces sp. fd1-xmd	Periplasmic component of the Tol biopolymer transport system [Intracellular trafficking, secretion, and vesicular transport]; Periplasmic component of the Tol biopolymer transport system [Intracellular trafficking and secretion].	2767802126	Ga0198584_11511	45529	-
7	1	1	1	5	2768747518	DAP2 superfamily	1044	Streptomyces sp. fd1-xmd	Dipeptidyl aminopeptidase/acylaminoacyl peptidase [Amino acid transport and metabolism]; Dipeptidyl aminopeptidases/acylaminoacyl-peptidases [Amino acid transport and metabolism].	2767802126	Ga0198584_11511	45529	-
7	1	1	1	5	2504909704	TolB superfamily	1046	Streptomyces cattleya	Periplasmic component of the Tol biopolymer transport system [Intracellular trafficking, secretion, and vesicular transport]; Periplasmic component of the Tol biopolymer transport system [Intracellular trafficking and secretion].	2504756050	CATT_00032640	381	-
7	1	1	1	5	2504909704	TolB superfamily	1046	Streptomyces cattleya	Periplasmic component of the Tol biopolymer transport system [Intracellular trafficking, secretion, and vesicular transport]; Periplasmic component of the Tol biopolymer transport system [Intracellular trafficking and secretion].	2504756050	CATT_00032640	381	-
7	1	1	1	5	2504909704	DUF11	1046	Streptomyces cattleya	Domain of unknown function DUF11; A domain of unknown function found in multiple copies in several archaebacterial proteins. Conserved N-terminal lysine and C-terminal asparagine with central asp/glu suggests that many of these domain may contain an isopeptide bond.	2504756050	CATT_00032640	381	cl29886
7	1	1	1	5	2504909704	TolB superfamily	1046	Streptomyces cattleya	Periplasmic component of the Tol biopolymer transport system [Intracellular trafficking, secretion, and vesicular transport]; Periplasmic component of the Tol biopolymer transport system [Intracellular trafficking and secretion].	2504756050	CATT_00032640	381	-
7	1	1	1	5	2511684016	TolB superfamily	1046	Streptomyces cattleya	Periplasmic component of the Tol biopolymer transport system [Intracellular trafficking, secretion, and vesicular transport]; Periplasmic component of the Tol biopolymer transport system [Intracellular trafficking and secretion].	2511231113	SCAT_p0376	1284	-
7	1	1	1	5	2511684016	TolB superfamily	1046	Streptomyces cattleya	Periplasmic component of the Tol biopolymer transport system [Intracellular trafficking, secretion, and vesicular transport]; Periplasmic component of the Tol biopolymer transport system [Intracellular trafficking and secretion].	2511231113	SCAT_p0376	1284	-
7	1	1	1	5	2511684016	DUF11	1046	Streptomyces cattleya	Domain of unknown function DUF11; A domain of unknown function found in multiple copies in several archaebacterial proteins. Conserved N-terminal lysine and C-terminal asparagine with central asp/glu suggests that many of these domain may contain an isopeptide bond.	2511231113	SCAT_p0376	1284	cl29886
7	1	1	1	5	2511684016	TolB superfamily	1046	Streptomyces cattleya	Periplasmic component of the Tol biopolymer transport system [Intracellular trafficking, secretion, and vesicular transport]; Periplasmic component of the Tol biopolymer transport system [Intracellular trafficking and secretion].	2511231113	SCAT_p0376	1284	-
7	1	1	1	5	2511976652	TolB superfamily	1046	Streptomyces cattleya	Periplasmic component of the Tol biopolymer transport system [Intracellular trafficking, secretion, and vesicular transport]; Periplasmic component of the Tol biopolymer transport system [Intracellular trafficking and secretion].	2511231200	SCATT_p13660	1370	-
7	1	1	1	5	2511976652	TolB superfamily	1046	Streptomyces cattleya	Periplasmic component of the Tol biopolymer transport system [Intracellular trafficking, secretion, and vesicular transport]; Periplasmic component of the Tol biopolymer transport system [Intracellular trafficking and secretion].	2511231200	SCATT_p13660	1370	-
7	1	1	1	5	2511976652	DUF11	1046	Streptomyces cattleya	Domain of unknown function DUF11; A domain of unknown function found in multiple copies in several archaebacterial proteins. Conserved N-terminal lysine and C-terminal asparagine with central asp/glu suggests that many of these domain may contain an isopeptide bond.	2511231200	SCATT_p13660	1370	cl29886
7	1	1	1	5	2511976652	TolB superfamily	1046	Streptomyces cattleya	Periplasmic component of the Tol biopolymer transport system [Intracellular trafficking, secretion, and vesicular transport]; Periplasmic component of the Tol biopolymer transport system [Intracellular trafficking and secretion].	2511231200	SCATT_p13660	1370	-
7	1	1	1	5	2777451369	TolB superfamily	1046	Streptomyces erythrochromogenes	Periplasmic component of the Tol biopolymer transport system [Intracellular trafficking, secretion, and vesicular transport]; Periplasmic component of the Tol biopolymer transport system [Intracellular trafficking and secretion].	2775507125	Ga0162394_102944	47316	-
7	1	1	1	5	2777451369	TolB superfamily	1046	Streptomyces erythrochromogenes	Periplasmic component of the Tol biopolymer transport system [Intracellular trafficking, secretion, and vesicular transport]; Periplasmic component of the Tol biopolymer transport system [Intracellular trafficking and secretion].	2775507125	Ga0162394_102944	47316	-
7	1	1	1	5	2616903444	tolB superfamily	1046	Streptomyces atratus	Tol-Pal system protein TolB; translocation protein TolB; Provisional.	2616644941	Ga0007934_101341	15749	-
7	1	1	1	5	2616903444	TolB superfamily	1046	Streptomyces atratus	Periplasmic component of the Tol biopolymer transport system [Intracellular trafficking, secretion, and vesicular transport]; Periplasmic component of the Tol biopolymer transport system [Intracellular trafficking and secretion].	2616644941	Ga0007934_101341	15749	-
7	1	1	1	5	2616903444	DUF11	1046	Streptomyces atratus	Domain of unknown function DUF11; A domain of unknown function found in multiple copies in several archaebacterial proteins. Conserved N-terminal lysine and C-terminal asparagine with central asp/glu suggests that many of these domain may contain an isopeptide bond.	2616644941	Ga0007934_101341	15749	cl29886
7	1	1	1	5	2671502635	tolB superfamily	1047	Streptomyces sp. 2131.1	Tol-Pal system protein TolB; translocation protein TolB; Provisional.	2671180089	Ga0104732_2667	27812	-
7	1	1	1	5	2671502635	TolB superfamily	1047	Streptomyces sp. 2131.1	Periplasmic component of the Tol biopolymer transport system [Intracellular trafficking, secretion, and vesicular transport]; Periplasmic component of the Tol biopolymer transport system [Intracellular trafficking and secretion].	2671180089	Ga0104732_2667	27812	-
7	1	1	1	5	2671502635	DAP2 superfamily	1047	Streptomyces sp. 2131.1	Dipeptidyl aminopeptidase/acylaminoacyl peptidase [Amino acid transport and metabolism]; Dipeptidyl aminopeptidases/acylaminoacyl-peptidases [Amino acid transport and metabolism].	2671180089	Ga0104732_2667	27812	-
7	1	1	1	5	2723511001	tolB superfamily	1049	Streptomyces sp. TN58	Tol-Pal system protein TolB; translocation protein TolB; Provisional.	2721755671	Ga0175041_116662	37383	-
7	1	1	1	5	2723511001	TolB superfamily	1049	Streptomyces sp. TN58	Periplasmic component of the Tol biopolymer transport system [Intracellular trafficking, secretion, and vesicular transport]; Periplasmic component of the Tol biopolymer transport system [Intracellular trafficking and secretion].	2721755671	Ga0175041_116662	37383	-
7	1	1	1	5	2768543491	tolB superfamily	1049	Streptomyces sp. NRRL F-4428	Tol-Pal system protein TolB; translocation protein TolB; Provisional.	2767802099	Ga0158384_104135	45502	-
7	1	1	1	5	2768543491	TolB superfamily	1049	Streptomyces sp. NRRL F-4428	Periplasmic component of the Tol biopolymer transport system [Intracellular trafficking, secretion, and vesicular transport]; Periplasmic component of the Tol biopolymer transport system [Intracellular trafficking and secretion].	2767802099	Ga0158384_104135	45502	-
7	1	1	1	5	2628417504	TolB superfamily	1050	Streptomyces sp. PBH53	Periplasmic component of the Tol biopolymer transport system [Intracellular trafficking, secretion, and vesicular transport]; Periplasmic component of the Tol biopolymer transport system [Intracellular trafficking and secretion].	2627853660	Ga0078680_111418	17614	-
7	1	1	1	5	2628417504	TolB superfamily	1050	Streptomyces sp. PBH53	Periplasmic component of the Tol biopolymer transport system [Intracellular trafficking, secretion, and vesicular transport]; Periplasmic component of the Tol biopolymer transport system [Intracellular trafficking and secretion].	2627853660	Ga0078680_111418	17614	-
7	1	1	1	5	2628417504	DUF11	1050	Streptomyces sp. PBH53	Domain of unknown function DUF11; A domain of unknown function found in multiple copies in several archaebacterial proteins. Conserved N-terminal lysine and C-terminal asparagine with central asp/glu suggests that many of these domain may contain an isopeptide bond.	2627853660	Ga0078680_111418	17614	cl29886
7	1	1	1	5	2628417504	tolB superfamily	1050	Streptomyces sp. PBH53	Tol-Pal system protein TolB; translocation protein TolB; Provisional.	2627853660	Ga0078680_111418	17614	-
7	1	1	1	5	2628965684	tolB superfamily	1050	Streptomyces yangpuensis	Tol-Pal system protein TolB; translocation protein TolB; Provisional.	2627853788	Ga0077419_105441	17780	-
7	1	1	1	5	2628965684	TolB superfamily	1050	Streptomyces yangpuensis	Periplasmic component of the Tol biopolymer transport system [Intracellular trafficking, secretion, and vesicular transport]; Periplasmic component of the Tol biopolymer transport system [Intracellular trafficking and secretion].	2627853788	Ga0077419_105441	17780	-
7	1	1	1	5	2515542771	tolB superfamily	1050	Streptomyces sp. KhCrAH-340	Tol-Pal system protein TolB; translocation protein TolB; Provisional.	2515154098	B063DRAFT_01123	1985	-
7	1	1	1	5	2515542771	TolB superfamily	1050	Streptomyces sp. KhCrAH-340	Periplasmic component of the Tol biopolymer transport system [Intracellular trafficking, secretion, and vesicular transport]; Periplasmic component of the Tol biopolymer transport system [Intracellular trafficking and secretion].	2515154098	B063DRAFT_01123	1985	-
7	1	1	1	5	2515585921	tolB superfamily	1050	Streptomyces sp. KhCrAH-244	Tol-Pal system protein TolB; translocation protein TolB; Provisional.	2515154104	B069DRAFT_01681	1992	-
7	1	1	1	5	2515585921	TolB superfamily	1050	Streptomyces sp. KhCrAH-244	Periplasmic component of the Tol biopolymer transport system [Intracellular trafficking, secretion, and vesicular transport]; Periplasmic component of the Tol biopolymer transport system [Intracellular trafficking and secretion].	2515154104	B069DRAFT_01681	1992	-
7	1	1	1	5	2524863460	tolB superfamily	1050	Streptomyces sp. KhCrAH-337	Tol-Pal system protein TolB; translocation protein TolB; Provisional.	2524614544	K306DRAFT_01122	3378	-
7	1	1	1	5	2524863460	TolB superfamily	1050	Streptomyces sp. KhCrAH-337	Periplasmic component of the Tol biopolymer transport system [Intracellular trafficking, secretion, and vesicular transport]; Periplasmic component of the Tol biopolymer transport system [Intracellular trafficking and secretion].	2524614544	K306DRAFT_01122	3378	-
7	1	1	1	5	2524884854	tolB superfamily	1050	Streptomyces sp. KhCrAH-40	Tol-Pal system protein TolB; translocation protein TolB; Provisional.	2524614547	K305DRAFT_00302	3379	-
7	1	1	1	5	2524884854	TolB superfamily	1050	Streptomyces sp. KhCrAH-40	Periplasmic component of the Tol biopolymer transport system [Intracellular trafficking, secretion, and vesicular transport]; Periplasmic component of the Tol biopolymer transport system [Intracellular trafficking and secretion].	2524614547	K305DRAFT_00302	3379	-
7	1	1	1	5	2525007479	tolB superfamily	1050	Streptomyces sp. KhCrAH-43	Tol-Pal system protein TolB; translocation protein TolB; Provisional.	2524614576	K388DRAFT_01123	3396	-
7	1	1	1	5	2525007479	TolB superfamily	1050	Streptomyces sp. KhCrAH-43	Periplasmic component of the Tol biopolymer transport system [Intracellular trafficking, secretion, and vesicular transport]; Periplasmic component of the Tol biopolymer transport system [Intracellular trafficking and secretion].	2524614576	K388DRAFT_01123	3396	-
7	1	1	1	5	2524938043	tolB superfamily	1051	Streptomyces sp. CNT360	Tol-Pal system protein TolB; translocation protein TolB; Provisional.	2524614560	H297DRAFT_01011	3387	-
7	1	1	1	5	2524938043	TolB superfamily	1051	Streptomyces sp. CNT360	Periplasmic component of the Tol biopolymer transport system [Intracellular trafficking, secretion, and vesicular transport]; Periplasmic component of the Tol biopolymer transport system [Intracellular trafficking and secretion].	2524614560	H297DRAFT_01011	3387	-
7	1	1	1	5	2524938043	DUF11	1051	Streptomyces sp. CNT360	Domain of unknown function DUF11; A domain of unknown function found in multiple copies in several archaebacterial proteins. Conserved N-terminal lysine and C-terminal asparagine with central asp/glu suggests that many of these domain may contain an isopeptide bond.	2524614560	H297DRAFT_01011	3387	cl29886
7	1	1	1	5	2731590223	TolB superfamily	1055	Streptomyces sp. 73	Periplasmic component of the Tol biopolymer transport system [Intracellular trafficking, secretion, and vesicular transport]; Periplasmic component of the Tol biopolymer transport system [Intracellular trafficking and secretion].	2728369734	Ga0181094_3990	38802	-
7	1	1	1	5	2731590223	tolB superfamily	1055	Streptomyces sp. 73	Tol-Pal system beta propeller repeat protein TolB; translocation protein TolB; Provisional.	2728369734	Ga0181094_3990	38802	-
7	1	1	1	5	2731590223	TolB superfamily	1055	Streptomyces sp. 73	Periplasmic component of the Tol biopolymer transport system [Intracellular trafficking, secretion, and vesicular transport]; Periplasmic component of the Tol biopolymer transport system [Intracellular trafficking and secretion].	2728369734	Ga0181094_3990	38802	-
7	1	1	1	5	2731590223	DUF11	1055	Streptomyces sp. 73	Domain of unknown function DUF11; A domain of unknown function found in multiple copies in several archaebacterial proteins. Conserved N-terminal lysine and C-terminal asparagine with central asp/glu suggests that many of these domain may contain an isopeptide bond.	2728369734	Ga0181094_3990	38802	cl29886
7	1	1	1	5	2731611048	TolB superfamily	1055	Streptomyces sp. Ag109_G2-15	Periplasmic component of the Tol biopolymer transport system [Intracellular trafficking, secretion, and vesicular transport]; Periplasmic component of the Tol biopolymer transport system [Intracellular trafficking and secretion].	2728369739	Ga0151193_3395	38805	-
7	1	1	1	5	2731611048	tolB superfamily	1055	Streptomyces sp. Ag109_G2-15	Tol-Pal system beta propeller repeat protein TolB; translocation protein TolB; Provisional.	2728369739	Ga0151193_3395	38805	-
7	1	1	1	5	2731611048	TolB superfamily	1055	Streptomyces sp. Ag109_G2-15	Periplasmic component of the Tol biopolymer transport system [Intracellular trafficking, secretion, and vesicular transport]; Periplasmic component of the Tol biopolymer transport system [Intracellular trafficking and secretion].	2728369739	Ga0151193_3395	38805	-
7	1	1	1	5	2731611048	DUF11	1055	Streptomyces sp. Ag109_G2-15	Domain of unknown function DUF11; A domain of unknown function found in multiple copies in several archaebacterial proteins. Conserved N-terminal lysine and C-terminal asparagine with central asp/glu suggests that many of these domain may contain an isopeptide bond.	2728369739	Ga0151193_3395	38805	cl29886
7	1	1	1	5	2741103061	TolB superfamily	1055	Streptomyces sp. 59	Periplasmic component of the Tol biopolymer transport system [Intracellular trafficking, secretion, and vesicular transport]; Periplasmic component of the Tol biopolymer transport system [Intracellular trafficking and secretion].	2740891844	Ga0181105_3913	39943	-
7	1	1	1	5	2741103061	tolB superfamily	1055	Streptomyces sp. 59	Tol-Pal system beta propeller repeat protein TolB; translocation protein TolB; Provisional.	2740891844	Ga0181105_3913	39943	-
7	1	1	1	5	2741103061	TolB superfamily	1055	Streptomyces sp. 59	Periplasmic component of the Tol biopolymer transport system [Intracellular trafficking, secretion, and vesicular transport]; Periplasmic component of the Tol biopolymer transport system [Intracellular trafficking and secretion].	2740891844	Ga0181105_3913	39943	-
7	1	1	1	5	2741103061	DUF11	1055	Streptomyces sp. 59	Domain of unknown function DUF11; A domain of unknown function found in multiple copies in several archaebacterial proteins. Conserved N-terminal lysine and C-terminal asparagine with central asp/glu suggests that many of these domain may contain an isopeptide bond.	2740891844	Ga0181105_3913	39943	cl29886
7	1	1	1	5	2745959986	TolB superfamily	1055	Streptomyces sp. FXJ1.172	Periplasmic component of the Tol biopolymer transport system [Intracellular trafficking, secretion, and vesicular transport]; Periplasmic component of the Tol biopolymer transport system [Intracellular trafficking and secretion].	2744054873	Ga0133189_1060137	40824	-
7	1	1	1	5	2745959986	TolB superfamily	1055	Streptomyces sp. FXJ1.172	Periplasmic component of the Tol biopolymer transport system [Intracellular trafficking, secretion, and vesicular transport]; Periplasmic component of the Tol biopolymer transport system [Intracellular trafficking and secretion].	2744054873	Ga0133189_1060137	40824	-
7	1	1	1	5	2773978906	TolB superfamily	1055	Streptomyces sp. Ag82_O1-9	Periplasmic component of the Tol biopolymer transport system [Intracellular trafficking, secretion, and vesicular transport]; Periplasmic component of the Tol biopolymer transport system [Intracellular trafficking and secretion].	2773857634	Ga0151188_5425	46566	-
7	1	1	1	5	2773978906	tolB superfamily	1055	Streptomyces sp. Ag82_O1-9	Tol-Pal system beta propeller repeat protein TolB; translocation protein TolB; Provisional.	2773857634	Ga0151188_5425	46566	-
7	1	1	1	5	2773978906	TolB superfamily	1055	Streptomyces sp. Ag82_O1-9	Periplasmic component of the Tol biopolymer transport system [Intracellular trafficking, secretion, and vesicular transport]; Periplasmic component of the Tol biopolymer transport system [Intracellular trafficking and secretion].	2773857634	Ga0151188_5425	46566	-
7	1	1	1	5	2773978906	DUF11	1055	Streptomyces sp. Ag82_O1-9	Domain of unknown function DUF11; A domain of unknown function found in multiple copies in several archaebacterial proteins. Conserved N-terminal lysine and C-terminal asparagine with central asp/glu suggests that many of these domain may contain an isopeptide bond.	2773857634	Ga0151188_5425	46566	cl29886
7	1	1	1	5	2768132539	TolB superfamily	1056	Streptomyces sp. NRRL F-4335	Periplasmic component of the Tol biopolymer transport system [Intracellular trafficking, secretion, and vesicular transport]; Periplasmic component of the Tol biopolymer transport system [Intracellular trafficking and secretion].	2767802044	Ga0163513_1002475	45449	-
7	1	1	1	5	2768132539	TolB superfamily	1056	Streptomyces sp. NRRL F-4335	Periplasmic component of the Tol biopolymer transport system [Intracellular trafficking, secretion, and vesicular transport]; Periplasmic component of the Tol biopolymer transport system [Intracellular trafficking and secretion].	2767802044	Ga0163513_1002475	45449	-
7	1	1	1	5	2768132539	DAP2 superfamily	1056	Streptomyces sp. NRRL F-4335	Dipeptidyl aminopeptidase/acylaminoacyl peptidase [Amino acid transport and metabolism]; Dipeptidyl aminopeptidases/acylaminoacyl-peptidases [Amino acid transport and metabolism].	2767802044	Ga0163513_1002475	45449	-
7	1	1	1	5	2768754650	TolB superfamily	1056	Streptomyces sp. Sge12	Periplasmic component of the Tol biopolymer transport system [Intracellular trafficking, secretion, and vesicular transport]; Periplasmic component of the Tol biopolymer transport system [Intracellular trafficking and secretion].	2767802127	Ga0198340_11478	45530	-
7	1	1	1	5	2768754650	TolB superfamily	1056	Streptomyces sp. Sge12	Periplasmic component of the Tol biopolymer transport system [Intracellular trafficking, secretion, and vesicular transport]; Periplasmic component of the Tol biopolymer transport system [Intracellular trafficking and secretion].	2767802127	Ga0198340_11478	45530	-
7	1	1	1	5	2768754650	DAP2 superfamily	1056	Streptomyces sp. Sge12	Dipeptidyl aminopeptidase/acylaminoacyl peptidase [Amino acid transport and metabolism]; Dipeptidyl aminopeptidases/acylaminoacyl-peptidases [Amino acid transport and metabolism].	2767802127	Ga0198340_11478	45530	-
7	1	1	1	5	2768754650	DUF11	1056	Streptomyces sp. Sge12	Domain of unknown function DUF11; A domain of unknown function found in multiple copies in several archaebacterial proteins. Conserved N-terminal lysine and C-terminal asparagine with central asp/glu suggests that many of these domain may contain an isopeptide bond.	2767802127	Ga0198340_11478	45530	cl29886
7	1	1	1	5	2676459506	tolB superfamily	1058	Streptomyces qinglanensis	Tol-Pal system protein TolB; translocation protein TolB; Provisional.	2675903055	Ga0104446_11763	28825	-
7	1	1	1	5	2676459506	TolB superfamily	1058	Streptomyces qinglanensis	Periplasmic component of the Tol biopolymer transport system [Intracellular trafficking, secretion, and vesicular transport]; Periplasmic component of the Tol biopolymer transport system [Intracellular trafficking and secretion].	2675903055	Ga0104446_11763	28825	-
7	1	1	1	5	2676459506	DUF11	1058	Streptomyces qinglanensis	Domain of unknown function DUF11; A domain of unknown function found in multiple copies in several archaebacterial proteins. Conserved N-terminal lysine and C-terminal asparagine with central asp/glu suggests that many of these domain may contain an isopeptide bond.	2675903055	Ga0104446_11763	28825	cl29886
7	1	1	1	5	2689315442	TolB superfamily	1058	Streptomyces reticuli	Periplasmic component of the Tol biopolymer transport system [Intracellular trafficking, secretion, and vesicular transport]; Periplasmic component of the Tol biopolymer transport system [Intracellular trafficking and secretion].	2687453570	Ga0125194_14156	31020	-
7	1	1	1	5	2689315442	tolB superfamily	1058	Streptomyces reticuli	Tol-Pal system protein TolB; translocation protein TolB; Provisional.	2687453570	Ga0125194_14156	31020	-
7	1	1	1	5	2689315442	DUF11	1058	Streptomyces reticuli	Domain of unknown function DUF11; A domain of unknown function found in multiple copies in several archaebacterial proteins. Conserved N-terminal lysine and C-terminal asparagine with central asp/glu suggests that many of these domain may contain an isopeptide bond.	2687453570	Ga0125194_14156	31020	cl29886
7	1	1	1	5	2689315442	tolB superfamily	1058	Streptomyces reticuli	Tol-Pal system protein TolB; translocation protein TolB; Provisional.	2687453570	Ga0125194_14156	31020	-
7	1	1	1	5	2515526975	TolB superfamily	1059	Streptomyces sp. LamerLS-316	Periplasmic component of the Tol biopolymer transport system [Intracellular trafficking, secretion, and vesicular transport]; Periplasmic component of the Tol biopolymer transport system [Intracellular trafficking and secretion].	2515154095	B046DRAFT_05806	1980	-
7	1	1	1	5	2515526975	TolB superfamily	1059	Streptomyces sp. LamerLS-316	Periplasmic component of the Tol biopolymer transport system [Intracellular trafficking, secretion, and vesicular transport]; Periplasmic component of the Tol biopolymer transport system [Intracellular trafficking and secretion].	2515154095	B046DRAFT_05806	1980	-
7	1	1	1	5	2515526975	TolB superfamily	1059	Streptomyces sp. LamerLS-316	Periplasmic component of the Tol biopolymer transport system [Intracellular trafficking, secretion, and vesicular transport]; Periplasmic component of the Tol biopolymer transport system [Intracellular trafficking and secretion].	2515154095	B046DRAFT_05806	1980	-
7	1	1	1	5	2768021548	TolB superfamily	1060	Streptomyces sp. NRRL S-515	Periplasmic component of the Tol biopolymer transport system [Intracellular trafficking, secretion, and vesicular transport]; Periplasmic component of the Tol biopolymer transport system [Intracellular trafficking and secretion].	2767802030	Ga0162424_102174	45431	-
7	1	1	1	5	2768021548	TolB superfamily	1060	Streptomyces sp. NRRL S-515	Periplasmic component of the Tol biopolymer transport system [Intracellular trafficking, secretion, and vesicular transport]; Periplasmic component of the Tol biopolymer transport system [Intracellular trafficking and secretion].	2767802030	Ga0162424_102174	45431	-
7	1	1	1	5	2768021548	CARDB superfamily	1060	Streptomyces sp. NRRL S-515	CARDB; Cell adhesion related domain found in bacteria.	2767802030	Ga0162424_102174	45431	-
7	1	1	1	5	2768216820	TolB superfamily	1060	Streptomyces sp. NRRL S-575	Periplasmic component of the Tol biopolymer transport system [Intracellular trafficking, secretion, and vesicular transport]; Periplasmic component of the Tol biopolymer transport system [Intracellular trafficking and secretion].	2767802056	Ga0163464_100574	45461	-
7	1	1	1	5	2768216820	TolB superfamily	1060	Streptomyces sp. NRRL S-575	Periplasmic component of the Tol biopolymer transport system [Intracellular trafficking, secretion, and vesicular transport]; Periplasmic component of the Tol biopolymer transport system [Intracellular trafficking and secretion].	2767802056	Ga0163464_100574	45461	-
7	1	1	1	5	2768216820	CARDB superfamily	1060	Streptomyces sp. NRRL S-575	CARDB; Cell adhesion related domain found in bacteria.	2767802056	Ga0163464_100574	45461	-
7	1	1	1	5	2635427522	TolB superfamily	1061	Streptomyces misionensis	Periplasmic component of the Tol biopolymer transport system [Intracellular trafficking, secretion, and vesicular transport]; Periplasmic component of the Tol biopolymer transport system [Intracellular trafficking and secretion].	2634166373	Ga0074753_1624	19424	-
7	1	1	1	5	2635427522	TolB superfamily	1061	Streptomyces misionensis	Periplasmic component of the Tol biopolymer transport system [Intracellular trafficking, secretion, and vesicular transport]; Periplasmic component of the Tol biopolymer transport system [Intracellular trafficking and secretion].	2634166373	Ga0074753_1624	19424	-
7	1	1	1	5	2635427522	DUF11	1061	Streptomyces misionensis	Domain of unknown function DUF11; A domain of unknown function found in multiple copies in several archaebacterial proteins. Conserved N-terminal lysine and C-terminal asparagine with central asp/glu suggests that many of these domain may contain an isopeptide bond.	2634166373	Ga0074753_1624	19424	cl29886
7	1	1	1	5	2743163428	TolB superfamily	1061	Streptomyces sp. F-1	Periplasmic component of the Tol biopolymer transport system [Intracellular trafficking, secretion, and vesicular transport]; Periplasmic component of the Tol biopolymer transport system [Intracellular trafficking and secretion].	2740892360	Ga0132479_15185	40407	-
7	1	1	1	5	2743163428	TolB superfamily	1061	Streptomyces sp. F-1	Periplasmic component of the Tol biopolymer transport system [Intracellular trafficking, secretion, and vesicular transport]; Periplasmic component of the Tol biopolymer transport system [Intracellular trafficking and secretion].	2740892360	Ga0132479_15185	40407	-
7	1	1	1	5	2768704683	TolB superfamily	1061	Streptomyces sp. NRRL S-237	Periplasmic component of the Tol biopolymer transport system [Intracellular trafficking, secretion, and vesicular transport]; Periplasmic component of the Tol biopolymer transport system [Intracellular trafficking and secretion].	2767802120	Ga0163458_1016104	45523	-
7	1	1	1	5	2768704683	TolB superfamily	1061	Streptomyces sp. NRRL S-237	Periplasmic component of the Tol biopolymer transport system [Intracellular trafficking, secretion, and vesicular transport]; Periplasmic component of the Tol biopolymer transport system [Intracellular trafficking and secretion].	2767802120	Ga0163458_1016104	45523	-
7	1	1	1	5	2768704683	DAP2 superfamily	1061	Streptomyces sp. NRRL S-237	Dipeptidyl aminopeptidase/acylaminoacyl peptidase [Amino acid transport and metabolism]; Dipeptidyl aminopeptidases/acylaminoacyl-peptidases [Amino acid transport and metabolism].	2767802120	Ga0163458_1016104	45523	-
7	1	1	1	5	2768737436	TolB superfamily	1061	Streptomyces sp. NRRL S-241	Periplasmic component of the Tol biopolymer transport system [Intracellular trafficking, secretion, and vesicular transport]; Periplasmic component of the Tol biopolymer transport system [Intracellular trafficking and secretion].	2767802124	Ga0163456_102372	45527	-
7	1	1	1	5	2768737436	TolB superfamily	1061	Streptomyces sp. NRRL S-241	Periplasmic component of the Tol biopolymer transport system [Intracellular trafficking, secretion, and vesicular transport]; Periplasmic component of the Tol biopolymer transport system [Intracellular trafficking and secretion].	2767802124	Ga0163456_102372	45527	-
7	1	1	1	5	2768737436	DAP2 superfamily	1061	Streptomyces sp. NRRL S-241	Dipeptidyl aminopeptidase/acylaminoacyl peptidase [Amino acid transport and metabolism]; Dipeptidyl aminopeptidases/acylaminoacyl-peptidases [Amino acid transport and metabolism].	2767802124	Ga0163456_102372	45527	-
7	1	1	1	5	2768737436	DUF11	1061	Streptomyces sp. NRRL S-241	Domain of unknown function DUF11; A domain of unknown function found in multiple copies in several archaebacterial proteins. Conserved N-terminal lysine and C-terminal asparagine with central asp/glu suggests that many of these domain may contain an isopeptide bond.	2767802124	Ga0163456_102372	45527	cl29886
7	1	1	1	5	2768792853	TolB superfamily	1061	Streptomyces sp. 3211	Periplasmic component of the Tol biopolymer transport system [Intracellular trafficking, secretion, and vesicular transport]; Periplasmic component of the Tol biopolymer transport system [Intracellular trafficking and secretion].	2767802132	Ga0198663_13485	45534	-
7	1	1	1	5	2768792853	TolB superfamily	1061	Streptomyces sp. 3211	Periplasmic component of the Tol biopolymer transport system [Intracellular trafficking, secretion, and vesicular transport]; Periplasmic component of the Tol biopolymer transport system [Intracellular trafficking and secretion].	2767802132	Ga0198663_13485	45534	-
7	1	1	1	5	2768792853	DAP2 superfamily	1061	Streptomyces sp. 3211	Dipeptidyl aminopeptidase/acylaminoacyl peptidase [Amino acid transport and metabolism]; Dipeptidyl aminopeptidases/acylaminoacyl-peptidases [Amino acid transport and metabolism].	2767802132	Ga0198663_13485	45534	-
7	1	1	1	5	2768792853	DUF11	1061	Streptomyces sp. 3211	Domain of unknown function DUF11; A domain of unknown function found in multiple copies in several archaebacterial proteins. Conserved N-terminal lysine and C-terminal asparagine with central asp/glu suggests that many of these domain may contain an isopeptide bond.	2767802132	Ga0198663_13485	45534	cl29886
7	1	1	1	5	2515827952	TolB superfamily	1061	Streptomyces sp. ATexAB-D23	Periplasmic component of the Tol biopolymer transport system [Intracellular trafficking, secretion, and vesicular transport]; Periplasmic component of the Tol biopolymer transport system [Intracellular trafficking and secretion].	2515154149	B082DRAFT_05640	2003	-
7	1	1	1	5	2515827952	TolB superfamily	1061	Streptomyces sp. ATexAB-D23	Periplasmic component of the Tol biopolymer transport system [Intracellular trafficking, secretion, and vesicular transport]; Periplasmic component of the Tol biopolymer transport system [Intracellular trafficking and secretion].	2515154149	B082DRAFT_05640	2003	-
7	1	1	1	5	2515787682	tolB superfamily	1062	Streptomyces vitaminophilus	Tol-Pal system protein TolB; translocation protein TolB; Provisional.	2515154142	A3IGDRAFT_03453	2000	-
7	1	1	1	5	2515787682	TolB superfamily	1062	Streptomyces vitaminophilus	Periplasmic component of the Tol biopolymer transport system [Intracellular trafficking, secretion, and vesicular transport]; Periplasmic component of the Tol biopolymer transport system [Intracellular trafficking and secretion].	2515154142	A3IGDRAFT_03453	2000	-
7	1	1	1	5	2528488085	TolB superfamily	1062	Streptomyces sp. CNQ329	Periplasmic component of the Tol biopolymer transport system [Intracellular trafficking, secretion, and vesicular transport]; Periplasmic component of the Tol biopolymer transport system [Intracellular trafficking and secretion].	2528311045	I003DRAFT_02391	3842	-
7	1	1	1	5	2528488085	tolB superfamily	1062	Streptomyces sp. CNQ329	Tol-Pal system protein TolB; translocation protein TolB; Provisional.	2528311045	I003DRAFT_02391	3842	-
7	1	1	1	5	2528488085	DUF11	1062	Streptomyces sp. CNQ329	Domain of unknown function DUF11; A domain of unknown function found in multiple copies in several archaebacterial proteins. Conserved N-terminal lysine and C-terminal asparagine with central asp/glu suggests that many of these domain may contain an isopeptide bond.	2528311045	I003DRAFT_02391	3842	cl29886
7	1	1	1	5	2656123403	tolB superfamily	1062	Streptomyces pini	Tol-Pal system protein TolB; translocation protein TolB; Provisional.	2654587880	Ga0075229_11772	24113	-
7	1	1	1	5	2656123403	TolB superfamily	1062	Streptomyces pini	Periplasmic component of the Tol biopolymer transport system [Intracellular trafficking, secretion, and vesicular transport]; Periplasmic component of the Tol biopolymer transport system [Intracellular trafficking and secretion].	2654587880	Ga0075229_11772	24113	-
7	1	1	1	5	2656123403	DUF11	1062	Streptomyces pini	Domain of unknown function DUF11; A domain of unknown function found in multiple copies in several archaebacterial proteins. Conserved N-terminal lysine and C-terminal asparagine with central asp/glu suggests that many of these domain may contain an isopeptide bond.	2654587880	Ga0075229_11772	24113	cl29886
7	1	1	1	5	2724888056	tolB superfamily	1062	Streptomyces vitaminophilus	Tol-Pal system protein TolB; translocation protein TolB; Provisional.	2724678979	Ga0125903_10517	37691	-
7	1	1	1	5	2724888056	TolB superfamily	1062	Streptomyces vitaminophilus	Periplasmic component of the Tol biopolymer transport system [Intracellular trafficking, secretion, and vesicular transport]; Periplasmic component of the Tol biopolymer transport system [Intracellular trafficking and secretion].	2724678979	Ga0125903_10517	37691	-
7	1	1	1	5	2768156417	tolB superfamily	1062	Streptomyces sp. NRRL S-1868	Tol-Pal system protein TolB; translocation protein TolB; Provisional.	2767802047	Ga0163516_106617	45452	-
7	1	1	1	5	2768156417	TolB superfamily	1062	Streptomyces sp. NRRL S-1868	Periplasmic component of the Tol biopolymer transport system [Intracellular trafficking, secretion, and vesicular transport]; Periplasmic component of the Tol biopolymer transport system [Intracellular trafficking and secretion].	2767802047	Ga0163516_106617	45452	-
7	1	1	1	5	2768156417	DUF11	1062	Streptomyces sp. NRRL S-1868	Domain of unknown function DUF11; A domain of unknown function found in multiple copies in several archaebacterial proteins. Conserved N-terminal lysine and C-terminal asparagine with central asp/glu suggests that many of these domain may contain an isopeptide bond.	2767802047	Ga0163516_106617	45452	cl29886
7	1	1	1	5	2768308484	tolB superfamily	1062	Streptomyces sp. NRRL F-5053	Tol-Pal system protein TolB; translocation protein TolB; Provisional.	2767802068	Ga0163542_100246	45473	-
7	1	1	1	5	2768308484	TolB superfamily	1062	Streptomyces sp. NRRL F-5053	Periplasmic component of the Tol biopolymer transport system [Intracellular trafficking, secretion, and vesicular transport]; Periplasmic component of the Tol biopolymer transport system [Intracellular trafficking and secretion].	2767802068	Ga0163542_100246	45473	-
7	1	1	1	5	2768308484	DUF11	1062	Streptomyces sp. NRRL F-5053	Domain of unknown function DUF11; A domain of unknown function found in multiple copies in several archaebacterial proteins. Conserved N-terminal lysine and C-terminal asparagine with central asp/glu suggests that many of these domain may contain an isopeptide bond.	2767802068	Ga0163542_100246	45473	cl29886
7	1	1	1	5	2515141035	TolB superfamily	1063	Amycolatopsis nigrescens	Periplasmic component of the Tol biopolymer transport system [Intracellular trafficking, secretion, and vesicular transport]; Periplasmic component of the Tol biopolymer transport system [Intracellular trafficking and secretion].	2515075013	AmyniDRAFT_7437	1914	-
7	1	1	1	5	2515141035	TolB superfamily	1063	Amycolatopsis nigrescens	Periplasmic component of the Tol biopolymer transport system [Intracellular trafficking, secretion, and vesicular transport]; Periplasmic component of the Tol biopolymer transport system [Intracellular trafficking and secretion].	2515075013	AmyniDRAFT_7437	1914	-
7	1	1	1	5	2515141035	TolB superfamily	1063	Amycolatopsis nigrescens	Periplasmic component of the Tol biopolymer transport system [Intracellular trafficking, secretion, and vesicular transport]; Periplasmic component of the Tol biopolymer transport system [Intracellular trafficking and secretion].	2515075013	AmyniDRAFT_7437	1914	-
7	1	1	1	5	2515141035	DUF11	1063	Amycolatopsis nigrescens	Domain of unknown function DUF11; A domain of unknown function found in multiple copies in several archaebacterial proteins. Conserved N-terminal lysine and C-terminal asparagine with central asp/glu suggests that many of these domain may contain an isopeptide bond.	2515075013	AmyniDRAFT_7437	1914	cl29886
7	1	1	1	5	2515141035	DPPIV_N superfamily	1063	Amycolatopsis nigrescens	Dipeptidyl peptidase IV (DPP IV) N-terminal region; This family is an alignment of the region to the N-terminal side of the active site. The Prosite motif does not correspond to this Pfam entry.	2515075013	AmyniDRAFT_7437	1914	-
7	1	1	1	5	2664245440	TolB superfamily	1063	Streptomyces radiopugnans	Periplasmic component of the Tol biopolymer transport system [Intracellular trafficking, secretion, and vesicular transport]; Periplasmic component of the Tol biopolymer transport system [Intracellular trafficking and secretion].	2663762755	Ga0079911_10436	25865	-
7	1	1	1	5	2664245440	TolB superfamily	1063	Streptomyces radiopugnans	Periplasmic component of the Tol biopolymer transport system [Intracellular trafficking, secretion, and vesicular transport]; Periplasmic component of the Tol biopolymer transport system [Intracellular trafficking and secretion].	2663762755	Ga0079911_10436	25865	-
7	1	1	1	5	2664245440	DUF11	1063	Streptomyces radiopugnans	Domain of unknown function DUF11; A domain of unknown function found in multiple copies in several archaebacterial proteins. Conserved N-terminal lysine and C-terminal asparagine with central asp/glu suggests that many of these domain may contain an isopeptide bond.	2663762755	Ga0079911_10436	25865	cl29886
7	1	1	1	5	2676411512	TolB superfamily	1063	Streptomyces sp. CG 926	Periplasmic component of the Tol biopolymer transport system [Intracellular trafficking, secretion, and vesicular transport]; Periplasmic component of the Tol biopolymer transport system [Intracellular trafficking and secretion].	2675903047	Ga0105840_10274	28821	-
7	1	1	1	5	2676411512	TolB superfamily	1063	Streptomyces sp. CG 926	Periplasmic component of the Tol biopolymer transport system [Intracellular trafficking, secretion, and vesicular transport]; Periplasmic component of the Tol biopolymer transport system [Intracellular trafficking and secretion].	2675903047	Ga0105840_10274	28821	-
7	1	1	1	5	2766593088	TolB superfamily	1063	Streptomyces sp. NRRL WC-3742	Periplasmic component of the Tol biopolymer transport system [Intracellular trafficking, secretion, and vesicular transport]; Periplasmic component of the Tol biopolymer transport system [Intracellular trafficking and secretion].	2765236032	Ga0163441_100878	45292	-
7	1	1	1	5	2766593088	TolB superfamily	1063	Streptomyces sp. NRRL WC-3742	Periplasmic component of the Tol biopolymer transport system [Intracellular trafficking, secretion, and vesicular transport]; Periplasmic component of the Tol biopolymer transport system [Intracellular trafficking and secretion].	2765236032	Ga0163441_100878	45292	-
7	1	1	1	5	2766593088	DUF11	1063	Streptomyces sp. NRRL WC-3742	Domain of unknown function DUF11; A domain of unknown function found in multiple copies in several archaebacterial proteins. Conserved N-terminal lysine and C-terminal asparagine with central asp/glu suggests that many of these domain may contain an isopeptide bond.	2765236032	Ga0163441_100878	45292	cl29886
7	1	1	1	5	2766593088	CARDB superfamily	1063	Streptomyces sp. NRRL WC-3742	CARDB; Cell adhesion related domain found in bacteria.	2765236032	Ga0163441_100878	45292	-
7	1	1	1	5	2768840673	tolB superfamily	1064	Streptomyces albireticuli	Tol-Pal system protein TolB; translocation protein TolB; Provisional.	2767802138	Ga0226286_113305	45538	-
7	1	1	1	5	2768840673	TolB superfamily	1064	Streptomyces albireticuli	Periplasmic component of the Tol biopolymer transport system [Intracellular trafficking, secretion, and vesicular transport]; Periplasmic component of the Tol biopolymer transport system [Intracellular trafficking and secretion].	2767802138	Ga0226286_113305	45538	-
7	1	1	1	5	2768840673	DUF11	1064	Streptomyces albireticuli	Domain of unknown function DUF11; A domain of unknown function found in multiple copies in several archaebacterial proteins. Conserved N-terminal lysine and C-terminal asparagine with central asp/glu suggests that many of these domain may contain an isopeptide bond.	2767802138	Ga0226286_113305	45538	cl29886
7	1	1	1	5	2768840673	tolB superfamily	1064	Streptomyces albireticuli	Tol-Pal system beta propeller repeat protein TolB; translocation protein TolB; Provisional.	2767802138	Ga0226286_113305	45538	-
7	1	1	1	5	2514826848	TolB superfamily	1065	Streptomyces sp. W007	Periplasmic component of the Tol biopolymer transport system [Intracellular trafficking, secretion, and vesicular transport]; Periplasmic component of the Tol biopolymer transport system [Intracellular trafficking and secretion].	2514752031	SPW_6227	1870	-
7	1	1	1	5	2514826848	TolB superfamily	1065	Streptomyces sp. W007	Periplasmic component of the Tol biopolymer transport system [Intracellular trafficking, secretion, and vesicular transport]; Periplasmic component of the Tol biopolymer transport system [Intracellular trafficking and secretion].	2514752031	SPW_6227	1870	-
7	1	1	1	5	2514826848	DUF11	1065	Streptomyces sp. W007	Domain of unknown function DUF11; A domain of unknown function found in multiple copies in several archaebacterial proteins. Conserved N-terminal lysine and C-terminal asparagine with central asp/glu suggests that many of these domain may contain an isopeptide bond.	2514752031	SPW_6227	1870	cl29886
7	1	1	1	5	2616418494	TolB superfamily	1067	Streptomyces sp. GP55	Periplasmic component of the Tol biopolymer transport system [Intracellular trafficking, secretion, and vesicular transport]; Periplasmic component of the Tol biopolymer transport system [Intracellular trafficking and secretion].	2615840648	Ga0070144_0889	15699	-
7	1	1	1	5	2616418494	TolB superfamily	1067	Streptomyces sp. GP55	Periplasmic component of the Tol biopolymer transport system [Intracellular trafficking, secretion, and vesicular transport]; Periplasmic component of the Tol biopolymer transport system [Intracellular trafficking and secretion].	2615840648	Ga0070144_0889	15699	-
7	1	1	1	5	2616418494	DUF11	1067	Streptomyces sp. GP55	Domain of unknown function DUF11; A domain of unknown function found in multiple copies in several archaebacterial proteins. Conserved N-terminal lysine and C-terminal asparagine with central asp/glu suggests that many of these domain may contain an isopeptide bond.	2615840648	Ga0070144_0889	15699	cl29886
7	1	1	1	5	2720607429	tolB superfamily	1067	Streptomyces venezuelae	Tol-Pal system protein TolB; translocation protein TolB; Provisional.	2718218231	Ga0175850_125246	36686	-
7	1	1	1	5	2720607429	TolB superfamily	1067	Streptomyces venezuelae	Periplasmic component of the Tol biopolymer transport system [Intracellular trafficking, secretion, and vesicular transport]; Periplasmic component of the Tol biopolymer transport system [Intracellular trafficking and secretion].	2718218231	Ga0175850_125246	36686	-
7	1	1	1	5	2720607429	tolB superfamily	1067	Streptomyces venezuelae	Tol-Pal system beta propeller repeat protein TolB; translocation protein TolB; Provisional.	2718218231	Ga0175850_125246	36686	-
7	1	1	1	5	2751049478	tolB superfamily	1067	Streptomyces venezuelae	Tol-Pal system protein TolB; translocation protein TolB; Provisional.	2747843173	Ga0206418_114100	42855	-
7	1	1	1	5	2751049478	TolB superfamily	1067	Streptomyces venezuelae	Periplasmic component of the Tol biopolymer transport system [Intracellular trafficking, secretion, and vesicular transport]; Periplasmic component of the Tol biopolymer transport system [Intracellular trafficking and secretion].	2747843173	Ga0206418_114100	42855	-
7	1	1	1	5	2751049478	tolB superfamily	1067	Streptomyces venezuelae	Tol-Pal system beta propeller repeat protein TolB; translocation protein TolB; Provisional.	2747843173	Ga0206418_114100	42855	-
7	1	1	1	5	2777190821	TolB superfamily	1067	Streptomyces yokosukanensis	Periplasmic component of the Tol biopolymer transport system [Intracellular trafficking, secretion, and vesicular transport]; Periplasmic component of the Tol biopolymer transport system [Intracellular trafficking and secretion].	2775507095	Ga0127035_1044170	47295	-
7	1	1	1	5	2777190821	TolB superfamily	1067	Streptomyces yokosukanensis	Periplasmic component of the Tol biopolymer transport system [Intracellular trafficking, secretion, and vesicular transport]; Periplasmic component of the Tol biopolymer transport system [Intracellular trafficking and secretion].	2775507095	Ga0127035_1044170	47295	-
7	1	1	1	5	2768147518	TolB superfamily	1068	Streptomyces sp. NRRL F-2305	Periplasmic component of the Tol biopolymer transport system [Intracellular trafficking, secretion, and vesicular transport]; Periplasmic component of the Tol biopolymer transport system [Intracellular trafficking and secretion].	2767802046	Ga0163511_1023107	45451	-
7	1	1	1	5	2768147518	tolB superfamily	1068	Streptomyces sp. NRRL F-2305	Tol-Pal system beta propeller repeat protein TolB; translocation protein TolB; Provisional.	2767802046	Ga0163511_1023107	45451	-
7	1	1	1	5	2772734653	TolB superfamily	1068	Streptomyces caelestis	Periplasmic component of the Tol biopolymer transport system [Intracellular trafficking, secretion, and vesicular transport]; Periplasmic component of the Tol biopolymer transport system [Intracellular trafficking and secretion].	2772190735	Ga0161514_120517	46261	-
7	1	1	1	5	2772734653	tolB superfamily	1068	Streptomyces caelestis	Tol-Pal system beta propeller repeat protein TolB; translocation protein TolB; Provisional.	2772190735	Ga0161514_120517	46261	-
7	1	1	1	5	2515893371	TolB superfamily	1070	Streptomyces sp. DvalAA-83	Periplasmic component of the Tol biopolymer transport system [Intracellular trafficking, secretion, and vesicular transport]; Periplasmic component of the Tol biopolymer transport system [Intracellular trafficking and secretion].	2515154165	B080DRAFT_01601	2011	-
7	1	1	1	5	2515893371	TolB superfamily	1070	Streptomyces sp. DvalAA-83	Periplasmic component of the Tol biopolymer transport system [Intracellular trafficking, secretion, and vesicular transport]; Periplasmic component of the Tol biopolymer transport system [Intracellular trafficking and secretion].	2515154165	B080DRAFT_01601	2011	-
7	1	1	1	5	2523589564	TolB superfamily	1070	Streptomyces sp. SirexAA-E	Periplasmic component of the Tol biopolymer transport system [Intracellular trafficking, secretion, and vesicular transport]; Periplasmic component of the Tol biopolymer transport system [Intracellular trafficking and secretion].	2523533511	SACTE_1762	3213	-
7	1	1	1	5	2523589564	TolB superfamily	1070	Streptomyces sp. SirexAA-E	Periplasmic component of the Tol biopolymer transport system [Intracellular trafficking, secretion, and vesicular transport]; Periplasmic component of the Tol biopolymer transport system [Intracellular trafficking and secretion].	2523533511	SACTE_1762	3213	-
7	1	1	1	5	2524849452	TolB superfamily	1070	Streptomyces sp. ScaeMP-e122	Periplasmic component of the Tol biopolymer transport system [Intracellular trafficking, secretion, and vesicular transport]; Periplasmic component of the Tol biopolymer transport system [Intracellular trafficking and secretion].	2524614542	K374DRAFT_00313	3376	-
7	1	1	1	5	2524849452	TolB superfamily	1070	Streptomyces sp. ScaeMP-e122	Periplasmic component of the Tol biopolymer transport system [Intracellular trafficking, secretion, and vesicular transport]; Periplasmic component of the Tol biopolymer transport system [Intracellular trafficking and secretion].	2524614542	K374DRAFT_00313	3376	-
7	1	1	1	5	2524856015	TolB superfamily	1070	Streptomyces sp. DvalAA-21	Periplasmic component of the Tol biopolymer transport system [Intracellular trafficking, secretion, and vesicular transport]; Periplasmic component of the Tol biopolymer transport system [Intracellular trafficking and secretion].	2524614543	K373DRAFT_00315	3377	-
7	1	1	1	5	2524856015	TolB superfamily	1070	Streptomyces sp. DvalAA-21	Periplasmic component of the Tol biopolymer transport system [Intracellular trafficking, secretion, and vesicular transport]; Periplasmic component of the Tol biopolymer transport system [Intracellular trafficking and secretion].	2524614543	K373DRAFT_00315	3377	-
7	1	1	1	5	2524972747	TolB superfamily	1070	Streptomyces sp. DpondAA-E10	Periplasmic component of the Tol biopolymer transport system [Intracellular trafficking, secretion, and vesicular transport]; Periplasmic component of the Tol biopolymer transport system [Intracellular trafficking and secretion].	2524614567	K351DRAFT_03944	3391	-
7	1	1	1	5	2524972747	TolB superfamily	1070	Streptomyces sp. DpondAA-E10	Periplasmic component of the Tol biopolymer transport system [Intracellular trafficking, secretion, and vesicular transport]; Periplasmic component of the Tol biopolymer transport system [Intracellular trafficking and secretion].	2524614567	K351DRAFT_03944	3391	-
7	1	1	1	5	2525003077	TolB superfamily	1070	Streptomyces sp. DpondAA-A50	Periplasmic component of the Tol biopolymer transport system [Intracellular trafficking, secretion, and vesicular transport]; Periplasmic component of the Tol biopolymer transport system [Intracellular trafficking and secretion].	2524614575	K352DRAFT_03339	3395	-
7	1	1	1	5	2525003077	TolB superfamily	1070	Streptomyces sp. DpondAA-A50	Periplasmic component of the Tol biopolymer transport system [Intracellular trafficking, secretion, and vesicular transport]; Periplasmic component of the Tol biopolymer transport system [Intracellular trafficking and secretion].	2524614575	K352DRAFT_03339	3395	-
7	1	1	1	5	2525018937	TolB superfamily	1070	Streptomyces sp. PsTaAH-130	Periplasmic component of the Tol biopolymer transport system [Intracellular trafficking, secretion, and vesicular transport]; Periplasmic component of the Tol biopolymer transport system [Intracellular trafficking and secretion].	2524614577	K376DRAFT_05102	3397	-
7	1	1	1	5	2525018937	TolB superfamily	1070	Streptomyces sp. PsTaAH-130	Periplasmic component of the Tol biopolymer transport system [Intracellular trafficking, secretion, and vesicular transport]; Periplasmic component of the Tol biopolymer transport system [Intracellular trafficking and secretion].	2524614577	K376DRAFT_05102	3397	-
7	1	1	1	5	2527266537	tolB superfamily	1071	Streptomyces sp. CNP082	Tol-Pal system protein TolB; translocation protein TolB; Provisional.	2526164782	B124DRAFT_03022	3790	-
7	1	1	1	5	2527266537	TolB superfamily	1071	Streptomyces sp. CNP082	Periplasmic component of the Tol biopolymer transport system [Intracellular trafficking, secretion, and vesicular transport]; Periplasmic component of the Tol biopolymer transport system [Intracellular trafficking and secretion].	2526164782	B124DRAFT_03022	3790	-
7	1	1	1	5	2527266537	DUF11	1071	Streptomyces sp. CNP082	Domain of unknown function DUF11; A domain of unknown function found in multiple copies in several archaebacterial proteins. Conserved N-terminal lysine and C-terminal asparagine with central asp/glu suggests that many of these domain may contain an isopeptide bond.	2526164782	B124DRAFT_03022	3790	cl29886
7	1	1	1	5	2766236878	TolB superfamily	1072	Streptomyces sp. NRRL F-2580	Periplasmic component of the Tol biopolymer transport system [Intracellular trafficking, secretion, and vesicular transport]; Periplasmic component of the Tol biopolymer transport system [Intracellular trafficking and secretion].	2765235986	Ga0163558_101017	45243	-
7	1	1	1	5	2766236878	TolB superfamily	1072	Streptomyces sp. NRRL F-2580	Periplasmic component of the Tol biopolymer transport system [Intracellular trafficking, secretion, and vesicular transport]; Periplasmic component of the Tol biopolymer transport system [Intracellular trafficking and secretion].	2765235986	Ga0163558_101017	45243	-
7	1	1	1	5	2766236878	DAP2 superfamily	1072	Streptomyces sp. NRRL F-2580	Dipeptidyl aminopeptidase/acylaminoacyl peptidase [Amino acid transport and metabolism]; Dipeptidyl aminopeptidases/acylaminoacyl-peptidases [Amino acid transport and metabolism].	2765235986	Ga0163558_101017	45243	-
7	1	1	1	5	2772480299	TolB superfamily	1072	Streptomyces griseofuscus	Periplasmic component of the Tol biopolymer transport system [Intracellular trafficking, secretion, and vesicular transport]; Periplasmic component of the Tol biopolymer transport system [Intracellular trafficking and secretion].	2772190672	Ga0163509_106420	46236	-
7	1	1	1	5	2772480299	TolB superfamily	1072	Streptomyces griseofuscus	Periplasmic component of the Tol biopolymer transport system [Intracellular trafficking, secretion, and vesicular transport]; Periplasmic component of the Tol biopolymer transport system [Intracellular trafficking and secretion].	2772190672	Ga0163509_106420	46236	-
7	1	1	1	5	2772480299	TolB superfamily	1072	Streptomyces griseofuscus	Periplasmic component of the Tol biopolymer transport system [Intracellular trafficking, secretion, and vesicular transport]; Periplasmic component of the Tol biopolymer transport system [Intracellular trafficking and secretion].	2772190672	Ga0163509_106420	46236	-
8	1	1	1	2	2504909703	CitB	241	Streptomyces cattleya	DNA-binding response regulator, NarL/FixJ family, contains REC and HTH domains [Signal transduction mechanisms, Transcription]; Response regulator containing a CheY-like receiver domain and an HTH DNA-binding domain [Signal transduction mechanisms / Transcription].	2504756050	CATT_00032630	381	cl34424
8	1	1	1	2	2511684015	CitB	241	Streptomyces cattleya	DNA-binding response regulator, NarL/FixJ family, contains REC and HTH domains [Signal transduction mechanisms, Transcription]; Response regulator containing a CheY-like receiver domain and an HTH DNA-binding domain [Signal transduction mechanisms / Transcription].	2511231113	SCAT_p0375	1284	cl34424
8	1	1	1	2	2524849453	CitB	241	Streptomyces sp. ScaeMP-e122	DNA-binding response regulator, NarL/FixJ family, contains REC and HTH domains [Signal transduction mechanisms, Transcription]; Response regulator containing a CheY-like receiver domain and an HTH DNA-binding domain [Signal transduction mechanisms / Transcription].	2524614542	K374DRAFT_00314	3376	cl34424
8	1	1	1	2	2616418495	CitB	241	Streptomyces sp. GP55	DNA-binding response regulator, NarL/FixJ family, contains REC and HTH domains [Signal transduction mechanisms, Transcription]; Response regulator containing a CheY-like receiver domain and an HTH DNA-binding domain [Signal transduction mechanisms / Transcription].	2615840648	Ga0070144_0890	15699	cl34424
8	1	1	1	2	2676459507	CitB	241	Streptomyces qinglanensis	DNA-binding response regulator, NarL/FixJ family, contains REC and HTH domains [Signal transduction mechanisms, Transcription]; Response regulator containing a CheY-like receiver domain and an HTH DNA-binding domain [Signal transduction mechanisms / Transcription].	2675903055	Ga0104446_11764	28825	cl34424
8	1	1	1	2	2513756515	CitB	241	Streptomyces sp. Ncost-T6T-1	DNA-binding response regulator, NarL/FixJ family, contains REC and HTH domains [Signal transduction mechanisms, Transcription]; Response regulator containing a CheY-like receiver domain and an HTH DNA-binding domain [Signal transduction mechanisms / Transcription].	2513237109	YW5DRAFT_03778	1688	cl34424
8	1	1	1	2	2515538879	CitB	241	Streptomyces sp. LaPpAH-165	DNA-binding response regulator, NarL/FixJ family, contains REC and HTH domains [Signal transduction mechanisms, Transcription]; Response regulator containing a CheY-like receiver domain and an HTH DNA-binding domain [Signal transduction mechanisms / Transcription].	2515154097	B070DRAFT_04021	1984	cl34424
8	1	1	1	2	2515827951	CitB	241	Streptomyces sp. ATexAB-D23	DNA-binding response regulator, NarL/FixJ family, contains REC and HTH domains [Signal transduction mechanisms, Transcription]; Response regulator containing a CheY-like receiver domain and an HTH DNA-binding domain [Signal transduction mechanisms / Transcription].	2515154149	B082DRAFT_05639	2003	cl34424
8	1	1	1	2	2515930532	CitB	241	Streptomyces sp. LaPpAH-95	DNA-binding response regulator, NarL/FixJ family, contains REC and HTH domains [Signal transduction mechanisms, Transcription]; Response regulator containing a CheY-like receiver domain and an HTH DNA-binding domain [Signal transduction mechanisms / Transcription].	2515154171	B087DRAFT_01696	2016	cl34424
8	1	1	1	2	2519070259	CitB	241	Streptomyces sp. LaPpAH-199	DNA-binding response regulator, NarL/FixJ family, contains REC and HTH domains [Signal transduction mechanisms, Transcription]; Response regulator containing a CheY-like receiver domain and an HTH DNA-binding domain [Signal transduction mechanisms / Transcription].	2518645622	F610DRAFT_00124	2506	cl34424
8	1	1	1	2	2525354005	CitB	241	Streptomyces sp. PgraA7	DNA-binding response regulator, NarL/FixJ family, contains REC and HTH domains [Signal transduction mechanisms, Transcription]; Response regulator containing a CheY-like receiver domain and an HTH DNA-binding domain [Signal transduction mechanisms / Transcription].	2524614673	B084DRAFT_00305	3462	cl34424
8	1	1	1	2	2562086941	CitB	241	Streptomyces sp. CNS654	DNA-binding response regulator, NarL/FixJ family, contains REC and HTH domains [Signal transduction mechanisms, Transcription]; Response regulator containing a CheY-like receiver domain and an HTH DNA-binding domain [Signal transduction mechanisms / Transcription].	2561511106	CD02DRAFT_02833	8272	cl34424
8	1	1	1	2	2598642549	CitB	241	Streptomyces sp. JS01	DNA-binding response regulator, NarL/FixJ family, contains REC and HTH domains [Signal transduction mechanisms, Transcription]; Response regulator containing a CheY-like receiver domain and an HTH DNA-binding domain [Signal transduction mechanisms / Transcription].	2597490183	Ga0057530_02009	13291	cl34424
8	1	1	1	2	2642164914	CitB	241	Streptomyces griseus	DNA-binding response regulator, NarL/FixJ family, contains REC and HTH domains [Signal transduction mechanisms, Transcription]; Response regulator containing a CheY-like receiver domain and an HTH DNA-binding domain [Signal transduction mechanisms / Transcription].	2639763142	Ga0069186_100543	21112	cl34424
8	1	1	1	2	2668578651	CitB	241	Streptomyces globisporus	DNA-binding response regulator, NarL/FixJ family, contains REC and HTH domains [Signal transduction mechanisms, Transcription]; Response regulator containing a CheY-like receiver domain and an HTH DNA-binding domain [Signal transduction mechanisms / Transcription].	2667527557	Ga0105934_125268	27076	cl34424
8	1	1	1	2	2768457636	CitB	241	Streptomyces mediolani	DNA-binding response regulator, NarL/FixJ family, contains REC and HTH domains [Signal transduction mechanisms, Transcription]; Response regulator containing a CheY-like receiver domain and an HTH DNA-binding domain [Signal transduction mechanisms / Transcription].	2767802087	Ga0163572_11615	45491	cl34424
8	1	1	1	2	2768604874	CitB	241	Streptomyces sp. EN23	DNA-binding response regulator, NarL/FixJ family, contains REC and HTH domains [Signal transduction mechanisms, Transcription]; Response regulator containing a CheY-like receiver domain and an HTH DNA-binding domain [Signal transduction mechanisms / Transcription].	2767802107	Ga0166452_1005195	45509	cl34424
8	1	1	1	2	2777522280	CitB	241	Streptomyces sp. S063	DNA-binding response regulator, NarL/FixJ family, contains REC and HTH domains [Signal transduction mechanisms, Transcription]; Response regulator containing a CheY-like receiver domain and an HTH DNA-binding domain [Signal transduction mechanisms / Transcription].	2775507134	Ga0264083_115378	47324	cl34424
8	1	1	1	2	2781232284	CitB	241	Streptomyces sp. HB202	DNA-binding response regulator, NarL/FixJ family, contains REC and HTH domains [Signal transduction mechanisms, Transcription]; Response regulator containing a CheY-like receiver domain and an HTH DNA-binding domain [Signal transduction mechanisms / Transcription].	2781125622	Ga0265260_1859	47939	cl34424
8	1	1	1	2	2660094759	CitB	242	Streptomyces sp. ScaeMP-e83	DNA-binding response regulator, NarL/FixJ family, contains REC and HTH domains [Signal transduction mechanisms, Transcription]; Response regulator containing a CheY-like receiver domain and an HTH DNA-binding domain [Signal transduction mechanisms / Transcription].	2657245710	Ga0115243_106215	24905	cl34424
8	1	1	1	2	2628417503	CitB	243	Streptomyces sp. PBH53	DNA-binding response regulator, NarL/FixJ family, contains REC and HTH domains [Signal transduction mechanisms, Transcription]; Response regulator containing a CheY-like receiver domain and an HTH DNA-binding domain [Signal transduction mechanisms / Transcription].	2627853660	Ga0078680_111417	17614	cl34424
8	1	1	1	2	2689315441	CitB	243	Streptomyces reticuli	DNA-binding response regulator, NarL/FixJ family, contains REC and HTH domains [Signal transduction mechanisms, Transcription]; Response regulator containing a CheY-like receiver domain and an HTH DNA-binding domain [Signal transduction mechanisms / Transcription].	2687453570	Ga0125194_14155	31020	cl34424
8	1	1	1	2	2555840361	CitB	243	Streptomyces fulvissimus	DNA-binding response regulator, NarL/FixJ family, contains REC and HTH domains [Signal transduction mechanisms, Transcription]; Response regulator containing a CheY-like receiver domain and an HTH DNA-binding domain [Signal transduction mechanisms / Transcription].	2554235391	SFUL_5304	7439	cl34424
8	1	1	1	2	2616903443	CitB	243	Streptomyces atratus	DNA-binding response regulator, NarL/FixJ family, contains REC and HTH domains [Signal transduction mechanisms, Transcription]; Response regulator containing a CheY-like receiver domain and an HTH DNA-binding domain [Signal transduction mechanisms / Transcription].	2616644941	Ga0007934_101340	15749	cl34424
8	1	1	1	2	2768805123	CitB	243	Kitasatospora albolonga	DNA-binding response regulator, NarL/FixJ family, contains REC and HTH domains [Signal transduction mechanisms, Transcription]; Response regulator containing a CheY-like receiver domain and an HTH DNA-binding domain [Signal transduction mechanisms / Transcription].	2767802133	Ga0198353_115223	45535	cl34424
8	1	1	1	2	2658583831	CitB	244	Streptomyces sp. MJM8645	DNA-binding response regulator, NarL/FixJ family, contains REC and HTH domains [Signal transduction mechanisms, Transcription]; Response regulator containing a CheY-like receiver domain and an HTH DNA-binding domain [Signal transduction mechanisms / Transcription].	2657245328	8645_contig1_00242	24628	cl34424
8	1	1	1	2	2723511000	CitB	244	Streptomyces sp. TN58	DNA-binding response regulator, NarL/FixJ family, contains REC and HTH domains [Signal transduction mechanisms, Transcription]; Response regulator containing a CheY-like receiver domain and an HTH DNA-binding domain [Signal transduction mechanisms / Transcription].	2721755671	Ga0175041_116661	37383	cl34424
8	1	1	1	2	2768543490	CitB	244	Streptomyces sp. NRRL F-4428	DNA-binding response regulator, NarL/FixJ family, contains REC and HTH domains [Signal transduction mechanisms, Transcription]; Response regulator containing a CheY-like receiver domain and an HTH DNA-binding domain [Signal transduction mechanisms / Transcription].	2767802099	Ga0158384_104134	45502	cl34424
8	1	1	1	2	2524496064	CitB	245	Streptomyces venezuelae	DNA-binding response regulator, NarL/FixJ family, contains REC and HTH domains [Signal transduction mechanisms, Transcription]; Response regulator containing a CheY-like receiver domain and an HTH DNA-binding domain [Signal transduction mechanisms / Transcription].	2524023215	SMD08776	3337	cl34424
8	1	1	1	2	2720607428	CitB	245	Streptomyces venezuelae	DNA-binding response regulator, NarL/FixJ family, contains REC and HTH domains [Signal transduction mechanisms, Transcription]; Response regulator containing a CheY-like receiver domain and an HTH DNA-binding domain [Signal transduction mechanisms / Transcription].	2718218231	Ga0175850_125245	36686	cl34424
8	1	1	1	2	2751049479	CitB	245	Streptomyces venezuelae	DNA-binding response regulator, NarL/FixJ family, contains REC and HTH domains [Signal transduction mechanisms, Transcription]; Response regulator containing a CheY-like receiver domain and an HTH DNA-binding domain [Signal transduction mechanisms / Transcription].	2747843173	Ga0206418_114101	42855	cl34424
8	1	1	1	2	2524938044	CitB	246	Streptomyces sp. CNT360	DNA-binding response regulator, NarL/FixJ family, contains REC and HTH domains [Signal transduction mechanisms, Transcription]; Response regulator containing a CheY-like receiver domain and an HTH DNA-binding domain [Signal transduction mechanisms / Transcription].	2524614560	H297DRAFT_01012	3387	cl34424
8	1	1	1	2	2766638307	CitB	246	Streptomyces sp. NRRL S-37	DNA-binding response regulator, NarL/FixJ family, contains REC and HTH domains [Signal transduction mechanisms, Transcription]; Response regulator containing a CheY-like receiver domain and an HTH DNA-binding domain [Signal transduction mechanisms / Transcription].	2765236038	Ga0162468_103269	45294	cl34424
8	1	1	1	2	2768147517	HTH_LUXR	246	Streptomyces sp. NRRL F-2305	helix_turn_helix, Lux Regulon; lux regulon (activates the bioluminescence operon	2767802046	Ga0163511_1023106	45451	cl21459
8	1	1	1	2	2768147517	CitB	246	Streptomyces sp. NRRL F-2305	DNA-binding response regulator, NarL/FixJ family, contains REC and HTH domains [Signal transduction mechanisms, Transcription]; Response regulator containing a CheY-like receiver domain and an HTH DNA-binding domain [Signal transduction mechanisms / Transcription].	2767802046	Ga0163511_1023106	45451	cl34424
8	1	1	1	2	2772734654	HTH_LUXR	246	Streptomyces caelestis	helix_turn_helix, Lux Regulon; lux regulon (activates the bioluminescence operon	2772190735	Ga0161514_120518	46261	cl21459
8	1	1	1	2	2772734654	CitB	246	Streptomyces caelestis	DNA-binding response regulator, NarL/FixJ family, contains REC and HTH domains [Signal transduction mechanisms, Transcription]; Response regulator containing a CheY-like receiver domain and an HTH DNA-binding domain [Signal transduction mechanisms / Transcription].	2772190735	Ga0161514_120518	46261	cl34424
8	1	1	1	2	2515787681	CitB	247	Streptomyces vitaminophilus	DNA-binding response regulator, NarL/FixJ family, contains REC and HTH domains [Signal transduction mechanisms, Transcription]; Response regulator containing a CheY-like receiver domain and an HTH DNA-binding domain [Signal transduction mechanisms / Transcription].	2515154142	A3IGDRAFT_03452	2000	cl34424
8	1	1	1	2	2724888057	CitB	247	Streptomyces vitaminophilus	DNA-binding response regulator, NarL/FixJ family, contains REC and HTH domains [Signal transduction mechanisms, Transcription]; Response regulator containing a CheY-like receiver domain and an HTH DNA-binding domain [Signal transduction mechanisms / Transcription].	2724678979	Ga0125903_10518	37691	cl34424
8	1	1	1	2	2766453973	CitB	247	Streptomyces avellaneus	DNA-binding response regulator, NarL/FixJ family, contains REC and HTH domains [Signal transduction mechanisms, Transcription]; Response regulator containing a CheY-like receiver domain and an HTH DNA-binding domain [Signal transduction mechanisms / Transcription].	2765236013	Ga0163501_10553	45273	cl34424
8	1	1	1	2	2767949361	CitB	247	Kitasatospora aureofaciens	DNA-binding response regulator, NarL/FixJ family, contains REC and HTH domains [Signal transduction mechanisms, Transcription]; Response regulator containing a CheY-like receiver domain and an HTH DNA-binding domain [Signal transduction mechanisms / Transcription].	2767802020	Ga0162376_10664	45419	cl34424
8	1	1	1	2	2768126961	CitB	247	Streptomyces sp. NRRL B-5680	DNA-binding response regulator, NarL/FixJ family, contains REC and HTH domains [Signal transduction mechanisms, Transcription]; Response regulator containing a CheY-like receiver domain and an HTH DNA-binding domain [Signal transduction mechanisms / Transcription].	2767802043	Ga0163519_10634	45448	cl34424
8	1	1	1	2	2768640966	CitB	247	Kitasatospora aureofaciens	DNA-binding response regulator, NarL/FixJ family, contains REC and HTH domains [Signal transduction mechanisms, Transcription]; Response regulator containing a CheY-like receiver domain and an HTH DNA-binding domain [Signal transduction mechanisms / Transcription].	2767802111	Ga0163486_107126	45513	cl34424
8	1	1	1	2	2738507498	CitB	248	Streptomyces sp. 1331.2	DNA-binding response regulator, NarL/FixJ family, contains REC and HTH domains [Signal transduction mechanisms, Transcription]; Response regulator containing a CheY-like receiver domain and an HTH DNA-binding domain [Signal transduction mechanisms / Transcription].	2737472028	Ga0151187_0510	39664	cl34424
8	1	1	1	2	2768307105	CitB	248	Streptomyces sp. NRRL S-350	DNA-binding response regulator, NarL/FixJ family, contains REC and HTH domains [Signal transduction mechanisms, Transcription]; Response regulator containing a CheY-like receiver domain and an HTH DNA-binding domain [Signal transduction mechanisms / Transcription].	2767802067	Ga0163540_107118	45472	cl34424
8	1	1	1	2	2772461737	CitB	248	Streptomyces pyridomyceticus	DNA-binding response regulator, NarL/FixJ family, contains REC and HTH domains [Signal transduction mechanisms, Transcription]; Response regulator containing a CheY-like receiver domain and an HTH DNA-binding domain [Signal transduction mechanisms / Transcription].	2772190669	Ga0163422_105211	46234	cl34424
8	1	1	1	2	2774291740	CitB	248	Streptomyces sp. 1114.5	DNA-binding response regulator, NarL/FixJ family, contains REC and HTH domains [Signal transduction mechanisms, Transcription]; Response regulator containing a CheY-like receiver domain and an HTH DNA-binding domain [Signal transduction mechanisms / Transcription].	2773857715	Ga0151194_6216	46621	cl34424
8	1	1	1	2	2518395238	CitB	250	Streptomyces sp. CNB091	DNA-binding response regulator, NarL/FixJ family, contains REC and HTH domains [Signal transduction mechanisms, Transcription]; Response regulator containing a CheY-like receiver domain and an HTH DNA-binding domain [Signal transduction mechanisms / Transcription].	2518285535	D581DRAFT_05008	2399	cl34424
8	1	1	1	2	2656758155	CitB	250	Streptomyces anulatus	DNA-binding response regulator, NarL/FixJ family, contains REC and HTH domains [Signal transduction mechanisms, Transcription]; Response regulator containing a CheY-like receiver domain and an HTH DNA-binding domain [Signal transduction mechanisms / Transcription].	2654588047	Ga0111310_121827	24254	cl34424
8	1	1	1	2	2633983186	CitB	254	Streptomyces sp. MNU77	DNA-binding response regulator, NarL/FixJ family, contains REC and HTH domains [Signal transduction mechanisms, Transcription]; Response regulator containing a CheY-like receiver domain and an HTH DNA-binding domain [Signal transduction mechanisms / Transcription].	2630968971	Ga0077175_115243	19271	cl34424
8	1	1	1	2	2635522233	CitB	254	Streptomyces europaeiscabiei	DNA-binding response regulator, NarL/FixJ family, contains REC and HTH domains [Signal transduction mechanisms, Transcription]; Response regulator containing a CheY-like receiver domain and an HTH DNA-binding domain [Signal transduction mechanisms / Transcription].	2634166399	Ga0081859_118144	19433	cl34424
8	1	1	1	2	2643902167	CitB	254	Streptomyces sp. Root63	DNA-binding response regulator, NarL/FixJ family, contains REC and HTH domains [Signal transduction mechanisms, Transcription]; Response regulator containing a CheY-like receiver domain and an HTH DNA-binding domain [Signal transduction mechanisms / Transcription].	2643221578	Ga0102181_119121	21358	cl34424
8	1	1	1	2	2644406678	CitB	254	Streptomyces sp. Root1295	DNA-binding response regulator, NarL/FixJ family, contains REC and HTH domains [Signal transduction mechanisms, Transcription]; Response regulator containing a CheY-like receiver domain and an HTH DNA-binding domain [Signal transduction mechanisms / Transcription].	2643221673	Ga0102117_12063	21443	cl34424
8	1	1	1	2	2777540269	CitB	254	Streptomyces baarnensis	DNA-binding response regulator, NarL/FixJ family, contains REC and HTH domains [Signal transduction mechanisms, Transcription]; Response regulator containing a CheY-like receiver domain and an HTH DNA-binding domain [Signal transduction mechanisms / Transcription].	2775507137	Ga0163401_106127	47326	cl34424
8	1	1	1	2	2513745883	CitB	256	Streptomyces sp. MnatMP-M77	DNA-binding response regulator, NarL/FixJ family, contains REC and HTH domains [Signal transduction mechanisms, Transcription]; Response regulator containing a CheY-like receiver domain and an HTH DNA-binding domain [Signal transduction mechanisms / Transcription].	2513237108	YW3DRAFT_00536	1686	cl34424
8	1	1	1	2	2635275887	CitB	256	Streptomyces griseus	DNA-binding response regulator, NarL/FixJ family, contains REC and HTH domains [Signal transduction mechanisms, Transcription]; Response regulator containing a CheY-like receiver domain and an HTH DNA-binding domain [Signal transduction mechanisms / Transcription].	2634166340	Ga0074752_0185	19411	cl34424
8	1	1	1	2	2768156418	CitB	257	Streptomyces sp. NRRL S-1868	DNA-binding response regulator, NarL/FixJ family, contains REC and HTH domains [Signal transduction mechanisms, Transcription]; Response regulator containing a CheY-like receiver domain and an HTH DNA-binding domain [Signal transduction mechanisms / Transcription].	2767802047	Ga0163516_106618	45452	cl34424
8	1	1	1	2	2768308483	CitB	257	Streptomyces sp. NRRL F-5053	DNA-binding response regulator, NarL/FixJ family, contains REC and HTH domains [Signal transduction mechanisms, Transcription]; Response regulator containing a CheY-like receiver domain and an HTH DNA-binding domain [Signal transduction mechanisms / Transcription].	2767802068	Ga0163542_100245	45473	cl34424
8	1	1	1	2	2766563998	CitB	263	Streptomyces sp. NRRL F-6131	DNA-binding response regulator, NarL/FixJ family, contains REC and HTH domains [Signal transduction mechanisms, Transcription]; Response regulator containing a CheY-like receiver domain and an HTH DNA-binding domain [Signal transduction mechanisms / Transcription].	2765236028	Ga0163539_102917	45287	cl34424
8	1	1	1	2	2766563998	PHA03381 superfamily	263	Streptomyces sp. NRRL F-6131	tegument protein VP22; Provisional	2765236028	Ga0163539_102917	45287	-
8	1	1	1	2	2768190924	CitB	263	Kitasatospora purpeofusca	DNA-binding response regulator, NarL/FixJ family, contains REC and HTH domains [Signal transduction mechanisms, Transcription]; Response regulator containing a CheY-like receiver domain and an HTH DNA-binding domain [Signal transduction mechanisms / Transcription].	2767802052	Ga0163469_1013148	45457	cl34424
8	1	1	1	2	2516099321	CitB	269	Streptomyces sp. CNH099	DNA-binding response regulator, NarL/FixJ family, contains REC and HTH domains [Signal transduction mechanisms, Transcription]; Response regulator containing a CheY-like receiver domain and an HTH DNA-binding domain [Signal transduction mechanisms / Transcription].	2515154205	B121DRAFT_01912	2025	cl34424
8	1	1	1	2	2671780752	CitB	271	Streptomyces sp. TLI_053	DNA-binding response regulator, NarL/FixJ family, contains REC and HTH domains [Signal transduction mechanisms, Transcription]; Response regulator containing a CheY-like receiver domain and an HTH DNA-binding domain [Signal transduction mechanisms / Transcription].	2671180173	Ga0104728_7254	27874	cl34424
8	1	1	1	2	2768840672	CitB	273	Streptomyces albireticuli	DNA-binding response regulator, NarL/FixJ family, contains REC and HTH domains [Signal transduction mechanisms, Transcription]; Response regulator containing a CheY-like receiver domain and an HTH DNA-binding domain [Signal transduction mechanisms / Transcription].	2767802138	Ga0226286_113304	45538	cl34424
8	1	1	1	2	2768840672	PRK01297 superfamily	273	Streptomyces albireticuli	ATP-dependent RNA helicase RhlB; Provisional	2767802138	Ga0226286_113304	45538	-
8	1	1	1	2	2513743556	CitB	280	Streptomyces sp. AmelKG-F2B	DNA-binding response regulator, NarL/FixJ family, contains REC and HTH domains [Signal transduction mechanisms, Transcription]; Response regulator containing a CheY-like receiver domain and an HTH DNA-binding domain [Signal transduction mechanisms / Transcription].	2513237107	YW1DRAFT_04906	1685	cl34424
8	1	1	1	2	2655176971	CitB	290	Streptomyces sp. CFMR 7	DNA-binding response regulator, NarL/FixJ family, contains REC and HTH domains [Signal transduction mechanisms, Transcription]; Response regulator containing a CheY-like receiver domain and an HTH DNA-binding domain [Signal transduction mechanisms / Transcription].	2654587638	Ga0100935_115402	23747	cl34424
8	1	1	1	2	2520509463	CitB	292	Streptomyces sp. AmelKG-D3	DNA-binding response regulator, NarL/FixJ family, contains REC and HTH domains [Signal transduction mechanisms, Transcription]; Response regulator containing a CheY-like receiver domain and an HTH DNA-binding domain [Signal transduction mechanisms / Transcription].	2519899650	YUWDRAFT_00805	2700	cl34424
8	1	1	1	2	2768811952	CitB	292	Streptomyces sp. S8	DNA-binding response regulator, NarL/FixJ family, contains REC and HTH domains [Signal transduction mechanisms, Transcription]; Response regulator containing a CheY-like receiver domain and an HTH DNA-binding domain [Signal transduction mechanisms / Transcription].	2767802134	Ga0198466_124959	45536	cl34424
8	1	1	1	2	2515900199	CitB	294	Streptomyces sp. SolWspMP-sol2th	DNA-binding response regulator, NarL/FixJ family, contains REC and HTH domains [Signal transduction mechanisms, Transcription]; Response regulator containing a CheY-like receiver domain and an HTH DNA-binding domain [Signal transduction mechanisms / Transcription].	2515154166	B083DRAFT_01770	2012	cl34424
8	1	1	1	2	2515532077	CitB	300	Streptomyces sp. CcalMP-8W	DNA-binding response regulator, NarL/FixJ family, contains REC and HTH domains [Signal transduction mechanisms, Transcription]; Response regulator containing a CheY-like receiver domain and an HTH DNA-binding domain [Signal transduction mechanisms / Transcription].	2515154096	B053DRAFT_03837	1982	cl34424
9	1	1	1	2	2555840362	TolB superfamily	1070	Streptomyces fulvissimus	Periplasmic component of the Tol biopolymer transport system [Intracellular trafficking, secretion, and vesicular transport]; Periplasmic component of the Tol biopolymer transport system [Intracellular trafficking and secretion].	2554235391	SFUL_5305	7439	-
9	1	1	1	2	2555840362	TolB superfamily	1070	Streptomyces fulvissimus	Periplasmic component of the Tol biopolymer transport system [Intracellular trafficking, secretion, and vesicular transport]; Periplasmic component of the Tol biopolymer transport system [Intracellular trafficking and secretion].	2554235391	SFUL_5305	7439	-
9	1	1	1	2	2555840362	DUF11	1070	Streptomyces fulvissimus	Domain of unknown function DUF11; A domain of unknown function found in multiple copies in several archaebacterial proteins. Conserved N-terminal lysine and C-terminal asparagine with central asp/glu suggests that many of these domain may contain an isopeptide bond.	2554235391	SFUL_5305	7439	cl29886
9	1	1	1	2	2660094760	TolB superfamily	1070	Streptomyces sp. ScaeMP-e83	Periplasmic component of the Tol biopolymer transport system [Intracellular trafficking, secretion, and vesicular transport]; Periplasmic component of the Tol biopolymer transport system [Intracellular trafficking and secretion].	2657245710	Ga0115243_106216	24905	-
9	1	1	1	2	2660094760	TolB superfamily	1070	Streptomyces sp. ScaeMP-e83	Periplasmic component of the Tol biopolymer transport system [Intracellular trafficking, secretion, and vesicular transport]; Periplasmic component of the Tol biopolymer transport system [Intracellular trafficking and secretion].	2657245710	Ga0115243_106216	24905	-
9	1	1	1	2	2660094760	DUF11	1070	Streptomyces sp. ScaeMP-e83	Domain of unknown function DUF11; A domain of unknown function found in multiple copies in several archaebacterial proteins. Conserved N-terminal lysine and C-terminal asparagine with central asp/glu suggests that many of these domain may contain an isopeptide bond.	2657245710	Ga0115243_106216	24905	cl29886
9	1	1	1	2	2660094760	tolB superfamily	1070	Streptomyces sp. ScaeMP-e83	Tol-Pal system beta propeller repeat protein TolB; translocation protein TolB; Provisional.	2657245710	Ga0115243_106216	24905	-
9	1	1	1	2	2519053587	TolB superfamily	1072	Streptomyces sp. ScaeMP-e48	Periplasmic component of the Tol biopolymer transport system [Intracellular trafficking, secretion, and vesicular transport]; Periplasmic component of the Tol biopolymer transport system [Intracellular trafficking and secretion].	2518645618	YUYDRAFT_00286	2505	-
9	1	1	1	2	2519053587	TolB superfamily	1072	Streptomyces sp. ScaeMP-e48	Periplasmic component of the Tol biopolymer transport system [Intracellular trafficking, secretion, and vesicular transport]; Periplasmic component of the Tol biopolymer transport system [Intracellular trafficking and secretion].	2518645618	YUYDRAFT_00286	2505	-
9	1	1	1	2	2519053587	DUF11	1072	Streptomyces sp. ScaeMP-e48	Domain of unknown function DUF11; A domain of unknown function found in multiple copies in several archaebacterial proteins. Conserved N-terminal lysine and C-terminal asparagine with central asp/glu suggests that many of these domain may contain an isopeptide bond.	2518645618	YUYDRAFT_00286	2505	cl29886
9	1	1	1	2	2629133649	tolB superfamily	1073	Streptomyces vietnamensis	Tol-Pal system beta propeller repeat protein TolB; translocation protein TolB; Provisional.	2627853829	Ga0078001_113520	17839	-
9	1	1	1	2	2629133649	TolB superfamily	1073	Streptomyces vietnamensis	Periplasmic component of the Tol biopolymer transport system [Intracellular trafficking, secretion, and vesicular transport]; Periplasmic component of the Tol biopolymer transport system [Intracellular trafficking and secretion].	2627853829	Ga0078001_113520	17839	-
9	1	1	1	2	2629133649	tolB superfamily	1073	Streptomyces vietnamensis	Tol-Pal system beta propeller repeat protein TolB; translocation protein TolB; Provisional.	2627853829	Ga0078001_113520	17839	-
9	1	1	1	2	2629133649	DUF11	1073	Streptomyces vietnamensis	Domain of unknown function DUF11; A domain of unknown function found in multiple copies in several archaebacterial proteins. Conserved N-terminal lysine and C-terminal asparagine with central asp/glu suggests that many of these domain may contain an isopeptide bond.	2627853829	Ga0078001_113520	17839	cl29886
9	1	1	1	2	2630317858	tolB superfamily	1073	Streptomyces glaucescens	Tol-Pal system protein TolB; translocation protein TolB; Provisional.	2627854123	Ga0069422_126076	18252	-
9	1	1	1	2	2630317858	TolB superfamily	1073	Streptomyces glaucescens	Periplasmic component of the Tol biopolymer transport system [Intracellular trafficking, secretion, and vesicular transport]; Periplasmic component of the Tol biopolymer transport system [Intracellular trafficking and secretion].	2627854123	Ga0069422_126076	18252	-
9	1	1	1	2	2630317858	DUF11	1073	Streptomyces glaucescens	Domain of unknown function DUF11; A domain of unknown function found in multiple copies in several archaebacterial proteins. Conserved N-terminal lysine and C-terminal asparagine with central asp/glu suggests that many of these domain may contain an isopeptide bond.	2627854123	Ga0069422_126076	18252	cl29886
9	1	1	1	2	2515570392	tolB superfamily	1073	Streptomyces sp. ScaeMP-e10	Tol-Pal system protein TolB; translocation protein TolB; Provisional.	2515154102	B061DRAFT_00297	1988	-
9	1	1	1	2	2515570392	TolB superfamily	1073	Streptomyces sp. ScaeMP-e10	Periplasmic component of the Tol biopolymer transport system [Intracellular trafficking, secretion, and vesicular transport]; Periplasmic component of the Tol biopolymer transport system [Intracellular trafficking and secretion].	2515154102	B061DRAFT_00297	1988	-
9	1	1	1	2	2515570392	DUF11	1073	Streptomyces sp. ScaeMP-e10	Domain of unknown function DUF11; A domain of unknown function found in multiple copies in several archaebacterial proteins. Conserved N-terminal lysine and C-terminal asparagine with central asp/glu suggests that many of these domain may contain an isopeptide bond.	2515154102	B061DRAFT_00297	1988	cl29886
9	1	1	1	2	2516099322	TolB superfamily	1074	Streptomyces sp. CNH099	Periplasmic component of the Tol biopolymer transport system [Intracellular trafficking, secretion, and vesicular transport]; Periplasmic component of the Tol biopolymer transport system [Intracellular trafficking and secretion].	2515154205	B121DRAFT_01913	2025	-
9	1	1	1	2	2516099322	TolB superfamily	1074	Streptomyces sp. CNH099	Periplasmic component of the Tol biopolymer transport system [Intracellular trafficking, secretion, and vesicular transport]; Periplasmic component of the Tol biopolymer transport system [Intracellular trafficking and secretion].	2515154205	B121DRAFT_01913	2025	-
9	1	1	1	2	2516099322	tolB superfamily	1074	Streptomyces sp. CNH099	Tol-Pal system protein TolB; translocation protein TolB; Provisional.	2515154205	B121DRAFT_01913	2025	-
9	1	1	1	2	2516099322	CARDB superfamily	1074	Streptomyces sp. CNH099	CARDB; Cell adhesion related domain found in bacteria.	2515154205	B121DRAFT_01913	2025	-
9	1	1	1	2	2561472249	TolB superfamily	1074	Streptomyces sp. CNB632	Periplasmic component of the Tol biopolymer transport system [Intracellular trafficking, secretion, and vesicular transport]; Periplasmic component of the Tol biopolymer transport system [Intracellular trafficking and secretion].	2558860984	T413DRAFT_02628	8192	-
9	1	1	1	2	2561472249	TolB superfamily	1074	Streptomyces sp. CNB632	Periplasmic component of the Tol biopolymer transport system [Intracellular trafficking, secretion, and vesicular transport]; Periplasmic component of the Tol biopolymer transport system [Intracellular trafficking and secretion].	2558860984	T413DRAFT_02628	8192	-
9	1	1	1	2	2561472249	CARDB superfamily	1074	Streptomyces sp. CNB632	CARDB; Cell adhesion related domain found in bacteria.	2558860984	T413DRAFT_02628	8192	-
9	1	1	1	2	2649529200	tolB superfamily	1074	Streptomyces cyaneogriseus	Tol-Pal system protein TolB; translocation protein TolB; Provisional.	2648501341	Ga0081721_114769	22644	-
9	1	1	1	2	2649529200	tolB superfamily	1074	Streptomyces cyaneogriseus	Tol-Pal system beta propeller repeat protein TolB; translocation protein TolB; Provisional.	2648501341	Ga0081721_114769	22644	-
9	1	1	1	2	2649529200	CARDB superfamily	1074	Streptomyces cyaneogriseus	CARDB; Cell adhesion related domain found in bacteria.	2648501341	Ga0081721_114769	22644	-
9	1	1	1	2	2766638308	TolB superfamily	1076	Streptomyces sp. NRRL S-37	Periplasmic component of the Tol biopolymer transport system [Intracellular trafficking, secretion, and vesicular transport]; Periplasmic component of the Tol biopolymer transport system [Intracellular trafficking and secretion].	2765236038	Ga0162468_103270	45294	-
9	1	1	1	2	2766638308	tolB superfamily	1076	Streptomyces sp. NRRL S-37	Tol-Pal system protein TolB; translocation protein TolB; Provisional.	2765236038	Ga0162468_103270	45294	-
9	1	1	1	2	2766638308	tolB superfamily	1076	Streptomyces sp. NRRL S-37	Tol-Pal system beta propeller repeat protein TolB; translocation protein TolB; Provisional.	2765236038	Ga0162468_103270	45294	-
9	1	1	1	2	2766388723	TolB superfamily	1078	Streptomyces lavenduligriseus	Periplasmic component of the Tol biopolymer transport system [Intracellular trafficking, secretion, and vesicular transport]; Periplasmic component of the Tol biopolymer transport system [Intracellular trafficking and secretion].	2765236005	Ga0163426_100939	45261	-
9	1	1	1	2	2766388723	tolB superfamily	1078	Streptomyces lavenduligriseus	Tol-Pal system protein TolB; translocation protein TolB; Provisional.	2765236005	Ga0163426_100939	45261	-
9	1	1	1	2	2766388723	CARDB superfamily	1078	Streptomyces lavenduligriseus	CARDB; Cell adhesion related domain found in bacteria.	2765236005	Ga0163426_100939	45261	-
9	1	1	1	2	2687170921	tolB superfamily	1079	Streptomyces leeuwenhoekii	Tol-Pal system protein TolB; translocation protein TolB; Provisional.	2684623203	Ga0133265_131963	30265	-
9	1	1	1	2	2687170921	TolB superfamily	1079	Streptomyces leeuwenhoekii	Periplasmic component of the Tol biopolymer transport system [Intracellular trafficking, secretion, and vesicular transport]; Periplasmic component of the Tol biopolymer transport system [Intracellular trafficking and secretion].	2684623203	Ga0133265_131963	30265	-
9	1	1	1	2	2687170921	CARDB superfamily	1079	Streptomyces leeuwenhoekii	CARDB; Cell adhesion related domain found in bacteria.	2684623203	Ga0133265_131963	30265	-
9	1	1	1	2	2636785506	tolB superfamily	1081	Streptomyces sp. HNS054	Tol-Pal system protein TolB; translocation protein TolB; Provisional.	2636415489	Ga0081126_102770	19738	-
9	1	1	1	2	2636785506	TolB superfamily	1081	Streptomyces sp. HNS054	Periplasmic component of the Tol biopolymer transport system [Intracellular trafficking, secretion, and vesicular transport]; Periplasmic component of the Tol biopolymer transport system [Intracellular trafficking and secretion].	2636415489	Ga0081126_102770	19738	-
9	1	1	1	2	2636785506	DUF11	1081	Streptomyces sp. HNS054	Domain of unknown function DUF11; A domain of unknown function found in multiple copies in several archaebacterial proteins. Conserved N-terminal lysine and C-terminal asparagine with central asp/glu suggests that many of these domain may contain an isopeptide bond.	2636415489	Ga0081126_102770	19738	cl29886
9	1	1	1	2	2738507497	TolB superfamily	1081	Streptomyces sp. 1331.2	Periplasmic component of the Tol biopolymer transport system [Intracellular trafficking, secretion, and vesicular transport]; Periplasmic component of the Tol biopolymer transport system [Intracellular trafficking and secretion].	2737472028	Ga0151187_0509	39664	-
9	1	1	1	2	2738507497	TolB superfamily	1081	Streptomyces sp. 1331.2	Periplasmic component of the Tol biopolymer transport system [Intracellular trafficking, secretion, and vesicular transport]; Periplasmic component of the Tol biopolymer transport system [Intracellular trafficking and secretion].	2737472028	Ga0151187_0509	39664	-
9	1	1	1	2	2738507497	DUF11	1081	Streptomyces sp. 1331.2	Domain of unknown function DUF11; A domain of unknown function found in multiple copies in several archaebacterial proteins. Conserved N-terminal lysine and C-terminal asparagine with central asp/glu suggests that many of these domain may contain an isopeptide bond.	2737472028	Ga0151187_0509	39664	cl29886
9	1	1	1	2	2774291741	TolB superfamily	1081	Streptomyces sp. 1114.5	Periplasmic component of the Tol biopolymer transport system [Intracellular trafficking, secretion, and vesicular transport]; Periplasmic component of the Tol biopolymer transport system [Intracellular trafficking and secretion].	2773857715	Ga0151194_6217	46621	-
9	1	1	1	2	2774291741	TolB superfamily	1081	Streptomyces sp. 1114.5	Periplasmic component of the Tol biopolymer transport system [Intracellular trafficking, secretion, and vesicular transport]; Periplasmic component of the Tol biopolymer transport system [Intracellular trafficking and secretion].	2773857715	Ga0151194_6217	46621	-
9	1	1	1	2	2774291741	DUF11	1081	Streptomyces sp. 1114.5	Domain of unknown function DUF11; A domain of unknown function found in multiple copies in several archaebacterial proteins. Conserved N-terminal lysine and C-terminal asparagine with central asp/glu suggests that many of these domain may contain an isopeptide bond.	2773857715	Ga0151194_6217	46621	cl29886
9	1	1	1	2	2513745889	TolB superfamily	1081	Streptomyces sp. MnatMP-M77	Periplasmic component of the Tol biopolymer transport system [Intracellular trafficking, secretion, and vesicular transport]; Periplasmic component of the Tol biopolymer transport system [Intracellular trafficking and secretion].	2513237108	YW3DRAFT_00542	1686	-
9	1	1	1	2	2513745889	TolB superfamily	1081	Streptomyces sp. MnatMP-M77	Periplasmic component of the Tol biopolymer transport system [Intracellular trafficking, secretion, and vesicular transport]; Periplasmic component of the Tol biopolymer transport system [Intracellular trafficking and secretion].	2513237108	YW3DRAFT_00542	1686	-
9	1	1	1	2	2513745889	DUF11	1081	Streptomyces sp. MnatMP-M77	Domain of unknown function DUF11; A domain of unknown function found in multiple copies in several archaebacterial proteins. Conserved N-terminal lysine and C-terminal asparagine with central asp/glu suggests that many of these domain may contain an isopeptide bond.	2513237108	YW3DRAFT_00542	1686	cl29886
9	1	1	1	2	2766453974	TolB superfamily	1082	Streptomyces avellaneus	Periplasmic component of the Tol biopolymer transport system [Intracellular trafficking, secretion, and vesicular transport]; Periplasmic component of the Tol biopolymer transport system [Intracellular trafficking and secretion].	2765236013	Ga0163501_10554	45273	-
9	1	1	1	2	2766453974	TolB superfamily	1082	Streptomyces avellaneus	Periplasmic component of the Tol biopolymer transport system [Intracellular trafficking, secretion, and vesicular transport]; Periplasmic component of the Tol biopolymer transport system [Intracellular trafficking and secretion].	2765236013	Ga0163501_10554	45273	-
9	1	1	1	2	2766453974	DUF11	1082	Streptomyces avellaneus	Domain of unknown function DUF11; A domain of unknown function found in multiple copies in several archaebacterial proteins. Conserved N-terminal lysine and C-terminal asparagine with central asp/glu suggests that many of these domain may contain an isopeptide bond.	2765236013	Ga0163501_10554	45273	cl29886
9	1	1	1	2	2766453974	TolB superfamily	1082	Streptomyces avellaneus	Periplasmic component of the Tol biopolymer transport system [Intracellular trafficking, secretion, and vesicular transport]; Periplasmic component of the Tol biopolymer transport system [Intracellular trafficking and secretion].	2765236013	Ga0163501_10554	45273	-
9	1	1	1	2	2768126962	TolB superfamily	1082	Streptomyces sp. NRRL B-5680	Periplasmic component of the Tol biopolymer transport system [Intracellular trafficking, secretion, and vesicular transport]; Periplasmic component of the Tol biopolymer transport system [Intracellular trafficking and secretion].	2767802043	Ga0163519_10635	45448	-
9	1	1	1	2	2768126962	TolB superfamily	1082	Streptomyces sp. NRRL B-5680	Periplasmic component of the Tol biopolymer transport system [Intracellular trafficking, secretion, and vesicular transport]; Periplasmic component of the Tol biopolymer transport system [Intracellular trafficking and secretion].	2767802043	Ga0163519_10635	45448	-
9	1	1	1	2	2768126962	DUF11	1082	Streptomyces sp. NRRL B-5680	Domain of unknown function DUF11; A domain of unknown function found in multiple copies in several archaebacterial proteins. Conserved N-terminal lysine and C-terminal asparagine with central asp/glu suggests that many of these domain may contain an isopeptide bond.	2767802043	Ga0163519_10635	45448	cl29886
9	1	1	1	2	2768126962	TolB superfamily	1082	Streptomyces sp. NRRL B-5680	Periplasmic component of the Tol biopolymer transport system [Intracellular trafficking, secretion, and vesicular transport]; Periplasmic component of the Tol biopolymer transport system [Intracellular trafficking and secretion].	2767802043	Ga0163519_10635	45448	-
9	1	1	1	2	2768640965	TolB superfamily	1082	Kitasatospora aureofaciens	Periplasmic component of the Tol biopolymer transport system [Intracellular trafficking, secretion, and vesicular transport]; Periplasmic component of the Tol biopolymer transport system [Intracellular trafficking and secretion].	2767802111	Ga0163486_107125	45513	-
9	1	1	1	2	2768640965	TolB superfamily	1082	Kitasatospora aureofaciens	Periplasmic component of the Tol biopolymer transport system [Intracellular trafficking, secretion, and vesicular transport]; Periplasmic component of the Tol biopolymer transport system [Intracellular trafficking and secretion].	2767802111	Ga0163486_107125	45513	-
9	1	1	1	2	2768640965	DUF11	1082	Kitasatospora aureofaciens	Domain of unknown function DUF11; A domain of unknown function found in multiple copies in several archaebacterial proteins. Conserved N-terminal lysine and C-terminal asparagine with central asp/glu suggests that many of these domain may contain an isopeptide bond.	2767802111	Ga0163486_107125	45513	cl29886
9	1	1	1	2	2768640965	TolB superfamily	1082	Kitasatospora aureofaciens	Periplasmic component of the Tol biopolymer transport system [Intracellular trafficking, secretion, and vesicular transport]; Periplasmic component of the Tol biopolymer transport system [Intracellular trafficking and secretion].	2767802111	Ga0163486_107125	45513	-
9	1	1	1	2	2513685475	tolB superfamily	1083	Streptomyces sp. OspMP-M45	Tol-Pal system protein TolB; translocation protein TolB; Provisional.	2513237100	YUMDRAFT_00565	1681	-
9	1	1	1	2	2513685475	TolB superfamily	1083	Streptomyces sp. OspMP-M45	Periplasmic component of the Tol biopolymer transport system [Intracellular trafficking, secretion, and vesicular transport]; Periplasmic component of the Tol biopolymer transport system [Intracellular trafficking and secretion].	2513237100	YUMDRAFT_00565	1681	-
9	1	1	1	2	2513685475	CARDB superfamily	1083	Streptomyces sp. OspMP-M45	CARDB; Cell adhesion related domain found in bacteria.	2513237100	YUMDRAFT_00565	1681	-
9	1	1	1	2	2587283714	TolB superfamily	1083	Streptomyces sp. NTK 937	Periplasmic component of the Tol biopolymer transport system [Intracellular trafficking, secretion, and vesicular transport]; Periplasmic component of the Tol biopolymer transport system [Intracellular trafficking and secretion].	2585427945	DT87_06440	11984	-
9	1	1	1	2	2587283714	tolB superfamily	1083	Streptomyces sp. NTK 937	Tol-Pal system protein TolB; translocation protein TolB; Provisional.	2585427945	DT87_06440	11984	-
9	1	1	1	2	2587283714	DUF11	1083	Streptomyces sp. NTK 937	Domain of unknown function DUF11; A domain of unknown function found in multiple copies in several archaebacterial proteins. Conserved N-terminal lysine and C-terminal asparagine with central asp/glu suggests that many of these domain may contain an isopeptide bond.	2585427945	DT87_06440	11984	cl29886
9	1	1	1	2	2766527260	tolB superfamily	1083	Streptomyces griseolus	Tol-Pal system protein TolB; translocation protein TolB; Provisional.	2765236023	Ga0162438_1012126	45282	-
9	1	1	1	2	2766527260	TolB superfamily	1083	Streptomyces griseolus	Periplasmic component of the Tol biopolymer transport system [Intracellular trafficking, secretion, and vesicular transport]; Periplasmic component of the Tol biopolymer transport system [Intracellular trafficking and secretion].	2765236023	Ga0162438_1012126	45282	-
9	1	1	1	2	2766527260	TolB superfamily	1083	Streptomyces griseolus	Periplasmic component of the Tol biopolymer transport system [Intracellular trafficking, secretion, and vesicular transport]; Periplasmic component of the Tol biopolymer transport system [Intracellular trafficking and secretion].	2765236023	Ga0162438_1012126	45282	-
9	1	1	1	2	2766527260	DUF11	1083	Streptomyces griseolus	Domain of unknown function DUF11; A domain of unknown function found in multiple copies in several archaebacterial proteins. Conserved N-terminal lysine and C-terminal asparagine with central asp/glu suggests that many of these domain may contain an isopeptide bond.	2765236023	Ga0162438_1012126	45282	cl29886
9	1	1	1	2	2772461738	TolB superfamily	1083	Streptomyces pyridomyceticus	Periplasmic component of the Tol biopolymer transport system [Intracellular trafficking, secretion, and vesicular transport]; Periplasmic component of the Tol biopolymer transport system [Intracellular trafficking and secretion].	2772190669	Ga0163422_105212	46234	-
9	1	1	1	2	2772461738	TolB superfamily	1083	Streptomyces pyridomyceticus	Periplasmic component of the Tol biopolymer transport system [Intracellular trafficking, secretion, and vesicular transport]; Periplasmic component of the Tol biopolymer transport system [Intracellular trafficking and secretion].	2772190669	Ga0163422_105212	46234	-
9	1	1	1	2	2772461738	DUF11	1083	Streptomyces pyridomyceticus	Domain of unknown function DUF11; A domain of unknown function found in multiple copies in several archaebacterial proteins. Conserved N-terminal lysine and C-terminal asparagine with central asp/glu suggests that many of these domain may contain an isopeptide bond.	2772190669	Ga0163422_105212	46234	cl29886
9	1	1	1	2	2775020644	tolB superfamily	1083	Streptomyces halstedii	Tol-Pal system protein TolB; translocation protein TolB; Provisional.	2773857967	Ga0163423_1016126	46791	-
9	1	1	1	2	2775020644	TolB superfamily	1083	Streptomyces halstedii	Periplasmic component of the Tol biopolymer transport system [Intracellular trafficking, secretion, and vesicular transport]; Periplasmic component of the Tol biopolymer transport system [Intracellular trafficking and secretion].	2773857967	Ga0163423_1016126	46791	-
9	1	1	1	2	2775020644	TolB superfamily	1083	Streptomyces halstedii	Periplasmic component of the Tol biopolymer transport system [Intracellular trafficking, secretion, and vesicular transport]; Periplasmic component of the Tol biopolymer transport system [Intracellular trafficking and secretion].	2773857967	Ga0163423_1016126	46791	-
9	1	1	1	2	2775020644	DUF11	1083	Streptomyces halstedii	Domain of unknown function DUF11; A domain of unknown function found in multiple copies in several archaebacterial proteins. Conserved N-terminal lysine and C-terminal asparagine with central asp/glu suggests that many of these domain may contain an isopeptide bond.	2773857967	Ga0163423_1016126	46791	cl29886
9	1	1	1	2	2775028611	TolB superfamily	1083	Streptomyces achromogenes	Periplasmic component of the Tol biopolymer transport system [Intracellular trafficking, secretion, and vesicular transport]; Periplasmic component of the Tol biopolymer transport system [Intracellular trafficking and secretion].	2773857969	Ga0163470_1014142	46794	-
9	1	1	1	2	2775028611	tolB superfamily	1083	Streptomyces achromogenes	Tol-Pal system protein TolB; translocation protein TolB; Provisional.	2773857969	Ga0163470_1014142	46794	-
9	1	1	1	2	2775028611	DUF11	1083	Streptomyces achromogenes	Domain of unknown function DUF11; A domain of unknown function found in multiple copies in several archaebacterial proteins. Conserved N-terminal lysine and C-terminal asparagine with central asp/glu suggests that many of these domain may contain an isopeptide bond.	2773857969	Ga0163470_1014142	46794	cl29886
9	1	1	1	2	2633983187	TolB superfamily	1083	Streptomyces sp. MNU77	Periplasmic component of the Tol biopolymer transport system [Intracellular trafficking, secretion, and vesicular transport]; Periplasmic component of the Tol biopolymer transport system [Intracellular trafficking and secretion].	2630968971	Ga0077175_115244	19271	-
9	1	1	1	2	2633983187	TolB superfamily	1083	Streptomyces sp. MNU77	Periplasmic component of the Tol biopolymer transport system [Intracellular trafficking, secretion, and vesicular transport]; Periplasmic component of the Tol biopolymer transport system [Intracellular trafficking and secretion].	2630968971	Ga0077175_115244	19271	-
9	1	1	1	2	2633983187	DUF11	1083	Streptomyces sp. MNU77	Domain of unknown function DUF11; A domain of unknown function found in multiple copies in several archaebacterial proteins. Conserved N-terminal lysine and C-terminal asparagine with central asp/glu suggests that many of these domain may contain an isopeptide bond.	2630968971	Ga0077175_115244	19271	cl29886
9	1	1	1	2	2635275893	TolB superfamily	1083	Streptomyces griseus	Periplasmic component of the Tol biopolymer transport system [Intracellular trafficking, secretion, and vesicular transport]; Periplasmic component of the Tol biopolymer transport system [Intracellular trafficking and secretion].	2634166340	Ga0074752_0191	19411	-
9	1	1	1	2	2635275893	TolB superfamily	1083	Streptomyces griseus	Periplasmic component of the Tol biopolymer transport system [Intracellular trafficking, secretion, and vesicular transport]; Periplasmic component of the Tol biopolymer transport system [Intracellular trafficking and secretion].	2634166340	Ga0074752_0191	19411	-
9	1	1	1	2	2635275893	DUF11	1083	Streptomyces griseus	Domain of unknown function DUF11; A domain of unknown function found in multiple copies in several archaebacterial proteins. Conserved N-terminal lysine and C-terminal asparagine with central asp/glu suggests that many of these domain may contain an isopeptide bond.	2634166340	Ga0074752_0191	19411	cl29886
9	1	1	1	2	2656758156	TolB superfamily	1083	Streptomyces anulatus	Periplasmic component of the Tol biopolymer transport system [Intracellular trafficking, secretion, and vesicular transport]; Periplasmic component of the Tol biopolymer transport system [Intracellular trafficking and secretion].	2654588047	Ga0111310_121828	24254	-
9	1	1	1	2	2656758156	TolB superfamily	1083	Streptomyces anulatus	Periplasmic component of the Tol biopolymer transport system [Intracellular trafficking, secretion, and vesicular transport]; Periplasmic component of the Tol biopolymer transport system [Intracellular trafficking and secretion].	2654588047	Ga0111310_121828	24254	-
9	1	1	1	2	2656758156	DUF11	1083	Streptomyces anulatus	Domain of unknown function DUF11; A domain of unknown function found in multiple copies in several archaebacterial proteins. Conserved N-terminal lysine and C-terminal asparagine with central asp/glu suggests that many of these domain may contain an isopeptide bond.	2654588047	Ga0111310_121828	24254	cl29886
9	1	1	1	2	2518916600	TolB superfamily	1084	Streptomyces sp. AmelKG-A3	Periplasmic component of the Tol biopolymer transport system [Intracellular trafficking, secretion, and vesicular transport]; Periplasmic component of the Tol biopolymer transport system [Intracellular trafficking and secretion].	2518645584	F558DRAFT_04436	2471	-
9	1	1	1	2	2518916600	TolB superfamily	1084	Streptomyces sp. AmelKG-A3	Periplasmic component of the Tol biopolymer transport system [Intracellular trafficking, secretion, and vesicular transport]; Periplasmic component of the Tol biopolymer transport system [Intracellular trafficking and secretion].	2518645584	F558DRAFT_04436	2471	-
9	1	1	1	2	2518916600	CARDB superfamily	1084	Streptomyces sp. AmelKG-A3	CARDB; Cell adhesion related domain found in bacteria.	2518645584	F558DRAFT_04436	2471	-
9	1	1	1	2	2519070258	TolB superfamily	1085	Streptomyces sp. LaPpAH-199	Periplasmic component of the Tol biopolymer transport system [Intracellular trafficking, secretion, and vesicular transport]; Periplasmic component of the Tol biopolymer transport system [Intracellular trafficking and secretion].	2518645622	F610DRAFT_00123	2506	-
9	1	1	1	2	2519070258	TolB superfamily	1085	Streptomyces sp. LaPpAH-199	Periplasmic component of the Tol biopolymer transport system [Intracellular trafficking, secretion, and vesicular transport]; Periplasmic component of the Tol biopolymer transport system [Intracellular trafficking and secretion].	2518645622	F610DRAFT_00123	2506	-
9	1	1	1	2	2519070258	TolB superfamily	1085	Streptomyces sp. LaPpAH-199	Periplasmic component of the Tol biopolymer transport system [Intracellular trafficking, secretion, and vesicular transport]; Periplasmic component of the Tol biopolymer transport system [Intracellular trafficking and secretion].	2518645622	F610DRAFT_00123	2506	-
9	1	1	1	2	2519070258	DUF11	1085	Streptomyces sp. LaPpAH-199	Domain of unknown function DUF11; A domain of unknown function found in multiple copies in several archaebacterial proteins. Conserved N-terminal lysine and C-terminal asparagine with central asp/glu suggests that many of these domain may contain an isopeptide bond.	2518645622	F610DRAFT_00123	2506	cl29886
9	1	1	1	2	2635522234	TolB superfamily	1085	Streptomyces europaeiscabiei	Periplasmic component of the Tol biopolymer transport system [Intracellular trafficking, secretion, and vesicular transport]; Periplasmic component of the Tol biopolymer transport system [Intracellular trafficking and secretion].	2634166399	Ga0081859_118145	19433	-
9	1	1	1	2	2635522234	TolB superfamily	1085	Streptomyces europaeiscabiei	Periplasmic component of the Tol biopolymer transport system [Intracellular trafficking, secretion, and vesicular transport]; Periplasmic component of the Tol biopolymer transport system [Intracellular trafficking and secretion].	2634166399	Ga0081859_118145	19433	-
9	1	1	1	2	2635522234	DUF11	1085	Streptomyces europaeiscabiei	Domain of unknown function DUF11; A domain of unknown function found in multiple copies in several archaebacterial proteins. Conserved N-terminal lysine and C-terminal asparagine with central asp/glu suggests that many of these domain may contain an isopeptide bond.	2634166399	Ga0081859_118145	19433	cl29886
9	1	1	1	2	2643902166	TolB superfamily	1085	Streptomyces sp. Root63	Periplasmic component of the Tol biopolymer transport system [Intracellular trafficking, secretion, and vesicular transport]; Periplasmic component of the Tol biopolymer transport system [Intracellular trafficking and secretion].	2643221578	Ga0102181_119120	21358	-
9	1	1	1	2	2643902166	TolB superfamily	1085	Streptomyces sp. Root63	Periplasmic component of the Tol biopolymer transport system [Intracellular trafficking, secretion, and vesicular transport]; Periplasmic component of the Tol biopolymer transport system [Intracellular trafficking and secretion].	2643221578	Ga0102181_119120	21358	-
9	1	1	1	2	2643902166	DUF11	1085	Streptomyces sp. Root63	Domain of unknown function DUF11; A domain of unknown function found in multiple copies in several archaebacterial proteins. Conserved N-terminal lysine and C-terminal asparagine with central asp/glu suggests that many of these domain may contain an isopeptide bond.	2643221578	Ga0102181_119120	21358	cl29886
9	1	1	1	2	2644406679	TolB superfamily	1085	Streptomyces sp. Root1295	Periplasmic component of the Tol biopolymer transport system [Intracellular trafficking, secretion, and vesicular transport]; Periplasmic component of the Tol biopolymer transport system [Intracellular trafficking and secretion].	2643221673	Ga0102117_12064	21443	-
9	1	1	1	2	2644406679	TolB superfamily	1085	Streptomyces sp. Root1295	Periplasmic component of the Tol biopolymer transport system [Intracellular trafficking, secretion, and vesicular transport]; Periplasmic component of the Tol biopolymer transport system [Intracellular trafficking and secretion].	2643221673	Ga0102117_12064	21443	-
9	1	1	1	2	2644406679	DUF11	1085	Streptomyces sp. Root1295	Domain of unknown function DUF11; A domain of unknown function found in multiple copies in several archaebacterial proteins. Conserved N-terminal lysine and C-terminal asparagine with central asp/glu suggests that many of these domain may contain an isopeptide bond.	2643221673	Ga0102117_12064	21443	cl29886
9	1	1	1	2	2777540268	TolB superfamily	1085	Streptomyces baarnensis	Periplasmic component of the Tol biopolymer transport system [Intracellular trafficking, secretion, and vesicular transport]; Periplasmic component of the Tol biopolymer transport system [Intracellular trafficking and secretion].	2775507137	Ga0163401_106126	47326	-
9	1	1	1	2	2777540268	TolB superfamily	1085	Streptomyces baarnensis	Periplasmic component of the Tol biopolymer transport system [Intracellular trafficking, secretion, and vesicular transport]; Periplasmic component of the Tol biopolymer transport system [Intracellular trafficking and secretion].	2775507137	Ga0163401_106126	47326	-
9	1	1	1	2	2777540268	DUF11	1085	Streptomyces baarnensis	Domain of unknown function DUF11; A domain of unknown function found in multiple copies in several archaebacterial proteins. Conserved N-terminal lysine and C-terminal asparagine with central asp/glu suggests that many of these domain may contain an isopeptide bond.	2775507137	Ga0163401_106126	47326	cl29886
9	1	1	1	2	2777540268	tolB superfamily	1085	Streptomyces baarnensis	Tol-Pal system beta propeller repeat protein TolB; translocation protein TolB; Provisional.	2775507137	Ga0163401_106126	47326	-
9	1	1	1	2	2658583830	TolB superfamily	1086	Streptomyces sp. MJM8645	Periplasmic component of the Tol biopolymer transport system [Intracellular trafficking, secretion, and vesicular transport]; Periplasmic component of the Tol biopolymer transport system [Intracellular trafficking and secretion].	2657245328	8645_contig1_00241	24628	-
9	1	1	1	2	2658583830	TolB superfamily	1086	Streptomyces sp. MJM8645	Periplasmic component of the Tol biopolymer transport system [Intracellular trafficking, secretion, and vesicular transport]; Periplasmic component of the Tol biopolymer transport system [Intracellular trafficking and secretion].	2657245328	8645_contig1_00241	24628	-
9	1	1	1	2	2658583830	DUF11	1086	Streptomyces sp. MJM8645	Domain of unknown function DUF11; A domain of unknown function found in multiple copies in several archaebacterial proteins. Conserved N-terminal lysine and C-terminal asparagine with central asp/glu suggests that many of these domain may contain an isopeptide bond.	2657245328	8645_contig1_00241	24628	cl29886
9	1	1	1	2	2768307104	TolB superfamily	1086	Streptomyces sp. NRRL S-350	Periplasmic component of the Tol biopolymer transport system [Intracellular trafficking, secretion, and vesicular transport]; Periplasmic component of the Tol biopolymer transport system [Intracellular trafficking and secretion].	2767802067	Ga0163540_107117	45472	-
9	1	1	1	2	2768307104	TolB superfamily	1086	Streptomyces sp. NRRL S-350	Periplasmic component of the Tol biopolymer transport system [Intracellular trafficking, secretion, and vesicular transport]; Periplasmic component of the Tol biopolymer transport system [Intracellular trafficking and secretion].	2767802067	Ga0163540_107117	45472	-
9	1	1	1	2	2768307104	DUF11	1086	Streptomyces sp. NRRL S-350	Domain of unknown function DUF11; A domain of unknown function found in multiple copies in several archaebacterial proteins. Conserved N-terminal lysine and C-terminal asparagine with central asp/glu suggests that many of these domain may contain an isopeptide bond.	2767802067	Ga0163540_107117	45472	cl29886
9	1	1	1	2	2772958099	TolB superfamily	1087	Streptomyces globisporus	Periplasmic component of the Tol biopolymer transport system [Intracellular trafficking, secretion, and vesicular transport]; Periplasmic component of the Tol biopolymer transport system [Intracellular trafficking and secretion].	2772190773	Ga0163394_105191	46282	-
9	1	1	1	2	2772958099	TolB superfamily	1087	Streptomyces globisporus	Periplasmic component of the Tol biopolymer transport system [Intracellular trafficking, secretion, and vesicular transport]; Periplasmic component of the Tol biopolymer transport system [Intracellular trafficking and secretion].	2772190773	Ga0163394_105191	46282	-
9	1	1	1	2	2772958099	DUF11	1087	Streptomyces globisporus	Domain of unknown function DUF11; A domain of unknown function found in multiple copies in several archaebacterial proteins. Conserved N-terminal lysine and C-terminal asparagine with central asp/glu suggests that many of these domain may contain an isopeptide bond.	2772190773	Ga0163394_105191	46282	cl29886
9	1	1	1	2	2525041923	tolB superfamily	1088	Streptomyces griseolus	Tol-Pal system protein TolB; translocation protein TolB; Provisional.	2524614581	K379DRAFT_01490	3401	-
9	1	1	1	2	2525041923	TolB superfamily	1088	Streptomyces griseolus	Periplasmic component of the Tol biopolymer transport system [Intracellular trafficking, secretion, and vesicular transport]; Periplasmic component of the Tol biopolymer transport system [Intracellular trafficking and secretion].	2524614581	K379DRAFT_01490	3401	-
9	1	1	1	2	2525041923	DUF11	1088	Streptomyces griseolus	Domain of unknown function DUF11; A domain of unknown function found in multiple copies in several archaebacterial proteins. Conserved N-terminal lysine and C-terminal asparagine with central asp/glu suggests that many of these domain may contain an isopeptide bond.	2524614581	K379DRAFT_01490	3401	cl29886
9	1	1	1	2	2660078567	tolB superfamily	1088	Streptomyces sp. DpondAA-D4	Tol-Pal system protein TolB; translocation protein TolB; Provisional.	2657245708	Ga0115241_106244	24903	-
9	1	1	1	2	2660078567	TolB superfamily	1088	Streptomyces sp. DpondAA-D4	Periplasmic component of the Tol biopolymer transport system [Intracellular trafficking, secretion, and vesicular transport]; Periplasmic component of the Tol biopolymer transport system [Intracellular trafficking and secretion].	2657245708	Ga0115241_106244	24903	-
9	1	1	1	2	2660078567	DUF11	1088	Streptomyces sp. DpondAA-D4	Domain of unknown function DUF11; A domain of unknown function found in multiple copies in several archaebacterial proteins. Conserved N-terminal lysine and C-terminal asparagine with central asp/glu suggests that many of these domain may contain an isopeptide bond.	2657245708	Ga0115241_106244	24903	cl29886
9	1	1	1	2	2525354004	TolB superfamily	1090	Streptomyces sp. PgraA7	Periplasmic component of the Tol biopolymer transport system [Intracellular trafficking, secretion, and vesicular transport]; Periplasmic component of the Tol biopolymer transport system [Intracellular trafficking and secretion].	2524614673	B084DRAFT_00304	3462	-
9	1	1	1	2	2525354004	TolB superfamily	1090	Streptomyces sp. PgraA7	Periplasmic component of the Tol biopolymer transport system [Intracellular trafficking, secretion, and vesicular transport]; Periplasmic component of the Tol biopolymer transport system [Intracellular trafficking and secretion].	2524614673	B084DRAFT_00304	3462	-
9	1	1	1	2	2525354004	DUF11	1090	Streptomyces sp. PgraA7	Domain of unknown function DUF11; A domain of unknown function found in multiple copies in several archaebacterial proteins. Conserved N-terminal lysine and C-terminal asparagine with central asp/glu suggests that many of these domain may contain an isopeptide bond.	2524614673	B084DRAFT_00304	3462	cl29886
9	1	1	1	2	2562086935	TolB superfamily	1090	Streptomyces sp. CNS654	Periplasmic component of the Tol biopolymer transport system [Intracellular trafficking, secretion, and vesicular transport]; Periplasmic component of the Tol biopolymer transport system [Intracellular trafficking and secretion].	2561511106	CD02DRAFT_02827	8272	-
9	1	1	1	2	2562086935	TolB superfamily	1090	Streptomyces sp. CNS654	Periplasmic component of the Tol biopolymer transport system [Intracellular trafficking, secretion, and vesicular transport]; Periplasmic component of the Tol biopolymer transport system [Intracellular trafficking and secretion].	2561511106	CD02DRAFT_02827	8272	-
9	1	1	1	2	2562086935	DUF11	1090	Streptomyces sp. CNS654	Domain of unknown function DUF11; A domain of unknown function found in multiple copies in several archaebacterial proteins. Conserved N-terminal lysine and C-terminal asparagine with central asp/glu suggests that many of these domain may contain an isopeptide bond.	2561511106	CD02DRAFT_02827	8272	cl29886
9	1	1	1	2	2562086935	tolB superfamily	1090	Streptomyces sp. CNS654	Tol-Pal system protein TolB; translocation protein TolB; Provisional.	2561511106	CD02DRAFT_02827	8272	-
9	1	1	1	2	2642164915	TolB superfamily	1090	Streptomyces griseus	Periplasmic component of the Tol biopolymer transport system [Intracellular trafficking, secretion, and vesicular transport]; Periplasmic component of the Tol biopolymer transport system [Intracellular trafficking and secretion].	2639763142	Ga0069186_100544	21112	-
9	1	1	1	2	2642164915	TolB superfamily	1090	Streptomyces griseus	Periplasmic component of the Tol biopolymer transport system [Intracellular trafficking, secretion, and vesicular transport]; Periplasmic component of the Tol biopolymer transport system [Intracellular trafficking and secretion].	2639763142	Ga0069186_100544	21112	-
9	1	1	1	2	2642164915	DUF11	1090	Streptomyces griseus	Domain of unknown function DUF11; A domain of unknown function found in multiple copies in several archaebacterial proteins. Conserved N-terminal lysine and C-terminal asparagine with central asp/glu suggests that many of these domain may contain an isopeptide bond.	2639763142	Ga0069186_100544	21112	cl29886
9	1	1	1	2	2768457637	TolB superfamily	1090	Streptomyces mediolani	Periplasmic component of the Tol biopolymer transport system [Intracellular trafficking, secretion, and vesicular transport]; Periplasmic component of the Tol biopolymer transport system [Intracellular trafficking and secretion].	2767802087	Ga0163572_11616	45491	-
9	1	1	1	2	2768457637	TolB superfamily	1090	Streptomyces mediolani	Periplasmic component of the Tol biopolymer transport system [Intracellular trafficking, secretion, and vesicular transport]; Periplasmic component of the Tol biopolymer transport system [Intracellular trafficking and secretion].	2767802087	Ga0163572_11616	45491	-
9	1	1	1	2	2768457637	DUF11	1090	Streptomyces mediolani	Domain of unknown function DUF11; A domain of unknown function found in multiple copies in several archaebacterial proteins. Conserved N-terminal lysine and C-terminal asparagine with central asp/glu suggests that many of these domain may contain an isopeptide bond.	2767802087	Ga0163572_11616	45491	cl29886
9	1	1	1	2	2781232283	TolB superfamily	1090	Streptomyces sp. HB202	Periplasmic component of the Tol biopolymer transport system [Intracellular trafficking, secretion, and vesicular transport]; Periplasmic component of the Tol biopolymer transport system [Intracellular trafficking and secretion].	2781125622	Ga0265260_1858	47939	-
9	1	1	1	2	2781232283	TolB superfamily	1090	Streptomyces sp. HB202	Periplasmic component of the Tol biopolymer transport system [Intracellular trafficking, secretion, and vesicular transport]; Periplasmic component of the Tol biopolymer transport system [Intracellular trafficking and secretion].	2781125622	Ga0265260_1858	47939	-
9	1	1	1	2	2781232283	DUF11	1090	Streptomyces sp. HB202	Domain of unknown function DUF11; A domain of unknown function found in multiple copies in several archaebacterial proteins. Conserved N-terminal lysine and C-terminal asparagine with central asp/glu suggests that many of these domain may contain an isopeptide bond.	2781125622	Ga0265260_1858	47939	cl29886
9	1	1	1	2	2598642550	TolB superfamily	1091	Streptomyces sp. JS01	Periplasmic component of the Tol biopolymer transport system [Intracellular trafficking, secretion, and vesicular transport]; Periplasmic component of the Tol biopolymer transport system [Intracellular trafficking and secretion].	2597490183	Ga0057530_02010	13291	-
9	1	1	1	2	2598642550	TolB superfamily	1091	Streptomyces sp. JS01	Periplasmic component of the Tol biopolymer transport system [Intracellular trafficking, secretion, and vesicular transport]; Periplasmic component of the Tol biopolymer transport system [Intracellular trafficking and secretion].	2597490183	Ga0057530_02010	13291	-
9	1	1	1	2	2598642550	DUF11	1091	Streptomyces sp. JS01	Domain of unknown function DUF11; A domain of unknown function found in multiple copies in several archaebacterial proteins. Conserved N-terminal lysine and C-terminal asparagine with central asp/glu suggests that many of these domain may contain an isopeptide bond.	2597490183	Ga0057530_02010	13291	cl29886
9	1	1	1	2	2515532078	tolB superfamily	1092	Streptomyces sp. CcalMP-8W	Tol-Pal system protein TolB; translocation protein TolB; Provisional.	2515154096	B053DRAFT_03838	1982	-
9	1	1	1	2	2515532078	TolB superfamily	1092	Streptomyces sp. CcalMP-8W	Periplasmic component of the Tol biopolymer transport system [Intracellular trafficking, secretion, and vesicular transport]; Periplasmic component of the Tol biopolymer transport system [Intracellular trafficking and secretion].	2515154096	B053DRAFT_03838	1982	-
9	1	1	1	2	2515900200	tolB superfamily	1092	Streptomyces sp. SolWspMP-sol2th	Tol-Pal system protein TolB; translocation protein TolB; Provisional.	2515154166	B083DRAFT_01771	2012	-
9	1	1	1	2	2515900200	TolB superfamily	1092	Streptomyces sp. SolWspMP-sol2th	Periplasmic component of the Tol biopolymer transport system [Intracellular trafficking, secretion, and vesicular transport]; Periplasmic component of the Tol biopolymer transport system [Intracellular trafficking and secretion].	2515154166	B083DRAFT_01771	2012	-
9	1	1	1	2	2520509462	tolB superfamily	1092	Streptomyces sp. AmelKG-D3	Tol-Pal system protein TolB; translocation protein TolB; Provisional.	2519899650	YUWDRAFT_00804	2700	-
9	1	1	1	2	2520509462	TolB superfamily	1092	Streptomyces sp. AmelKG-D3	Periplasmic component of the Tol biopolymer transport system [Intracellular trafficking, secretion, and vesicular transport]; Periplasmic component of the Tol biopolymer transport system [Intracellular trafficking and secretion].	2519899650	YUWDRAFT_00804	2700	-
9	1	1	1	2	2668578650	TolB superfamily	1092	Streptomyces globisporus	Periplasmic component of the Tol biopolymer transport system [Intracellular trafficking, secretion, and vesicular transport]; Periplasmic component of the Tol biopolymer transport system [Intracellular trafficking and secretion].	2667527557	Ga0105934_125267	27076	-
9	1	1	1	2	2668578650	TolB superfamily	1092	Streptomyces globisporus	Periplasmic component of the Tol biopolymer transport system [Intracellular trafficking, secretion, and vesicular transport]; Periplasmic component of the Tol biopolymer transport system [Intracellular trafficking and secretion].	2667527557	Ga0105934_125267	27076	-
9	1	1	1	2	2668578650	DUF11	1092	Streptomyces globisporus	Domain of unknown function DUF11; A domain of unknown function found in multiple copies in several archaebacterial proteins. Conserved N-terminal lysine and C-terminal asparagine with central asp/glu suggests that many of these domain may contain an isopeptide bond.	2667527557	Ga0105934_125267	27076	cl29886
9	1	1	1	2	2768811951	tolB superfamily	1092	Streptomyces sp. S8	Tol-Pal system protein TolB; translocation protein TolB; Provisional.	2767802134	Ga0198466_124958	45536	-
9	1	1	1	2	2768811951	TolB superfamily	1092	Streptomyces sp. S8	Periplasmic component of the Tol biopolymer transport system [Intracellular trafficking, secretion, and vesicular transport]; Periplasmic component of the Tol biopolymer transport system [Intracellular trafficking and secretion].	2767802134	Ga0198466_124958	45536	-
9	1	1	1	2	2513743555	TolB superfamily	1093	Streptomyces sp. AmelKG-F2B	Periplasmic component of the Tol biopolymer transport system [Intracellular trafficking, secretion, and vesicular transport]; Periplasmic component of the Tol biopolymer transport system [Intracellular trafficking and secretion].	2513237107	YW1DRAFT_04905	1685	-
9	1	1	1	2	2513743555	TolB superfamily	1093	Streptomyces sp. AmelKG-F2B	Periplasmic component of the Tol biopolymer transport system [Intracellular trafficking, secretion, and vesicular transport]; Periplasmic component of the Tol biopolymer transport system [Intracellular trafficking and secretion].	2513237107	YW1DRAFT_04905	1685	-
9	1	1	1	2	2513743555	DAP2 superfamily	1093	Streptomyces sp. AmelKG-F2B	Dipeptidyl aminopeptidase/acylaminoacyl peptidase [Amino acid transport and metabolism]; Dipeptidyl aminopeptidases/acylaminoacyl-peptidases [Amino acid transport and metabolism].	2513237107	YW1DRAFT_04905	1685	-
9	1	1	1	2	2513743555	CARDB superfamily	1093	Streptomyces sp. AmelKG-F2B	CARDB; Cell adhesion related domain found in bacteria.	2513237107	YW1DRAFT_04905	1685	-
9	1	1	1	2	2513756516	TolB superfamily	1095	Streptomyces sp. Ncost-T6T-1	Periplasmic component of the Tol biopolymer transport system [Intracellular trafficking, secretion, and vesicular transport]; Periplasmic component of the Tol biopolymer transport system [Intracellular trafficking and secretion].	2513237109	YW5DRAFT_03779	1688	-
9	1	1	1	2	2513756516	TolB superfamily	1095	Streptomyces sp. Ncost-T6T-1	Periplasmic component of the Tol biopolymer transport system [Intracellular trafficking, secretion, and vesicular transport]; Periplasmic component of the Tol biopolymer transport system [Intracellular trafficking and secretion].	2513237109	YW5DRAFT_03779	1688	-
9	1	1	1	2	2513756516	DUF11	1095	Streptomyces sp. Ncost-T6T-1	Domain of unknown function DUF11; A domain of unknown function found in multiple copies in several archaebacterial proteins. Conserved N-terminal lysine and C-terminal asparagine with central asp/glu suggests that many of these domain may contain an isopeptide bond.	2513237109	YW5DRAFT_03779	1688	cl29886
9	1	1	1	2	2655176970	tolB superfamily	1096	Streptomyces sp. CFMR 7	Tol-Pal system protein TolB; translocation protein TolB; Provisional.	2654587638	Ga0100935_115401	23747	-
9	1	1	1	2	2655176970	TolB superfamily	1096	Streptomyces sp. CFMR 7	Periplasmic component of the Tol biopolymer transport system [Intracellular trafficking, secretion, and vesicular transport]; Periplasmic component of the Tol biopolymer transport system [Intracellular trafficking and secretion].	2654587638	Ga0100935_115401	23747	-
9	1	1	1	2	2655176970	CARDB superfamily	1096	Streptomyces sp. CFMR 7	CARDB; Cell adhesion related domain found in bacteria.	2654587638	Ga0100935_115401	23747	-
9	1	1	1	2	2768604873	TolB superfamily	1096	Streptomyces sp. EN23	Periplasmic component of the Tol biopolymer transport system [Intracellular trafficking, secretion, and vesicular transport]; Periplasmic component of the Tol biopolymer transport system [Intracellular trafficking and secretion].	2767802107	Ga0166452_1005194	45509	-
9	1	1	1	2	2768604873	TolB superfamily	1096	Streptomyces sp. EN23	Periplasmic component of the Tol biopolymer transport system [Intracellular trafficking, secretion, and vesicular transport]; Periplasmic component of the Tol biopolymer transport system [Intracellular trafficking and secretion].	2767802107	Ga0166452_1005194	45509	-
9	1	1	1	2	2768604873	DUF11	1096	Streptomyces sp. EN23	Domain of unknown function DUF11; A domain of unknown function found in multiple copies in several archaebacterial proteins. Conserved N-terminal lysine and C-terminal asparagine with central asp/glu suggests that many of these domain may contain an isopeptide bond.	2767802107	Ga0166452_1005194	45509	cl29886
9	1	1	1	2	2777522279	TolB superfamily	1096	Streptomyces sp. S063	Periplasmic component of the Tol biopolymer transport system [Intracellular trafficking, secretion, and vesicular transport]; Periplasmic component of the Tol biopolymer transport system [Intracellular trafficking and secretion].	2775507134	Ga0264083_115377	47324	-
9	1	1	1	2	2777522279	TolB superfamily	1096	Streptomyces sp. S063	Periplasmic component of the Tol biopolymer transport system [Intracellular trafficking, secretion, and vesicular transport]; Periplasmic component of the Tol biopolymer transport system [Intracellular trafficking and secretion].	2775507134	Ga0264083_115377	47324	-
9	1	1	1	2	2777522279	DUF11	1096	Streptomyces sp. S063	Domain of unknown function DUF11; A domain of unknown function found in multiple copies in several archaebacterial proteins. Conserved N-terminal lysine and C-terminal asparagine with central asp/glu suggests that many of these domain may contain an isopeptide bond.	2775507134	Ga0264083_115377	47324	cl29886
9	1	1	1	2	2524496063	tolB superfamily	1098	Streptomyces venezuelae	Tol-Pal system protein TolB; translocation protein TolB; Provisional.	2524023215	SMD08775	3337	-
9	1	1	1	2	2524496063	TolB superfamily	1098	Streptomyces venezuelae	Periplasmic component of the Tol biopolymer transport system [Intracellular trafficking, secretion, and vesicular transport]; Periplasmic component of the Tol biopolymer transport system [Intracellular trafficking and secretion].	2524023215	SMD08775	3337	-
9	1	1	1	2	2524496063	tolB superfamily	1098	Streptomyces venezuelae	Tol-Pal system beta propeller repeat protein TolB; translocation protein TolB; Provisional.	2524023215	SMD08775	3337	-
9	1	1	1	2	2768805122	TolB superfamily	1099	Kitasatospora albolonga	Periplasmic component of the Tol biopolymer transport system [Intracellular trafficking, secretion, and vesicular transport]; Periplasmic component of the Tol biopolymer transport system [Intracellular trafficking and secretion].	2767802133	Ga0198353_115222	45535	-
9	1	1	1	2	2768805122	TolB superfamily	1099	Kitasatospora albolonga	Periplasmic component of the Tol biopolymer transport system [Intracellular trafficking, secretion, and vesicular transport]; Periplasmic component of the Tol biopolymer transport system [Intracellular trafficking and secretion].	2767802133	Ga0198353_115222	45535	-
9	1	1	1	2	2768805122	tolB superfamily	1099	Kitasatospora albolonga	Tol-Pal system protein TolB; translocation protein TolB; Provisional.	2767802133	Ga0198353_115222	45535	-
9	1	1	1	2	2768805122	DUF11	1099	Kitasatospora albolonga	Domain of unknown function DUF11; A domain of unknown function found in multiple copies in several archaebacterial proteins. Conserved N-terminal lysine and C-terminal asparagine with central asp/glu suggests that many of these domain may contain an isopeptide bond.	2767802133	Ga0198353_115222	45535	cl29886
9	1	1	1	2	2524587337	TolB superfamily	1105	Streptomyces sp. CNH287	Periplasmic component of the Tol biopolymer transport system [Intracellular trafficking, secretion, and vesicular transport]; Periplasmic component of the Tol biopolymer transport system [Intracellular trafficking and secretion].	2524023245	H299DRAFT_04979	3341	-
9	1	1	1	2	2524587337	TolB superfamily	1105	Streptomyces sp. CNH287	Periplasmic component of the Tol biopolymer transport system [Intracellular trafficking, secretion, and vesicular transport]; Periplasmic component of the Tol biopolymer transport system [Intracellular trafficking and secretion].	2524023245	H299DRAFT_04979	3341	-
9	1	1	1	2	2524587337	DAP2 superfamily	1105	Streptomyces sp. CNH287	Dipeptidyl aminopeptidase/acylaminoacyl peptidase [Amino acid transport and metabolism]; Dipeptidyl aminopeptidases/acylaminoacyl-peptidases [Amino acid transport and metabolism].	2524023245	H299DRAFT_04979	3341	-
9	1	1	1	2	2524587337	DUF11	1105	Streptomyces sp. CNH287	Domain of unknown function DUF11; A domain of unknown function found in multiple copies in several archaebacterial proteins. Conserved N-terminal lysine and C-terminal asparagine with central asp/glu suggests that many of these domain may contain an isopeptide bond.	2524023245	H299DRAFT_04979	3341	cl29886
9	1	1	1	2	2766563997	TolB superfamily	1105	Streptomyces sp. NRRL F-6131	Periplasmic component of the Tol biopolymer transport system [Intracellular trafficking, secretion, and vesicular transport]; Periplasmic component of the Tol biopolymer transport system [Intracellular trafficking and secretion].	2765236028	Ga0163539_102916	45287	-
9	1	1	1	2	2766563997	TolB superfamily	1105	Streptomyces sp. NRRL F-6131	Periplasmic component of the Tol biopolymer transport system [Intracellular trafficking, secretion, and vesicular transport]; Periplasmic component of the Tol biopolymer transport system [Intracellular trafficking and secretion].	2765236028	Ga0163539_102916	45287	-
9	1	1	1	2	2766563997	CARDB superfamily	1105	Streptomyces sp. NRRL F-6131	CARDB; Cell adhesion related domain found in bacteria.	2765236028	Ga0163539_102916	45287	-
9	1	1	1	2	2518395240	TolB superfamily	1108	Streptomyces sp. CNB091	Periplasmic component of the Tol biopolymer transport system [Intracellular trafficking, secretion, and vesicular transport]; Periplasmic component of the Tol biopolymer transport system [Intracellular trafficking and secretion].	2518285535	D581DRAFT_05010	2399	-
9	1	1	1	2	2518395240	TolB superfamily	1108	Streptomyces sp. CNB091	Periplasmic component of the Tol biopolymer transport system [Intracellular trafficking, secretion, and vesicular transport]; Periplasmic component of the Tol biopolymer transport system [Intracellular trafficking and secretion].	2518285535	D581DRAFT_05010	2399	-
9	1	1	1	2	2518395240	DUF11	1108	Streptomyces sp. CNB091	Domain of unknown function DUF11; A domain of unknown function found in multiple copies in several archaebacterial proteins. Conserved N-terminal lysine and C-terminal asparagine with central asp/glu suggests that many of these domain may contain an isopeptide bond.	2518285535	D581DRAFT_05010	2399	cl29886
9	1	1	1	2	2671780751	TolB superfamily	1111	Streptomyces sp. TLI_053	Periplasmic component of the Tol biopolymer transport system [Intracellular trafficking, secretion, and vesicular transport]; Periplasmic component of the Tol biopolymer transport system [Intracellular trafficking and secretion].	2671180173	Ga0104728_7253	27874	-
9	1	1	1	2	2671780751	TolB superfamily	1111	Streptomyces sp. TLI_053	Periplasmic component of the Tol biopolymer transport system [Intracellular trafficking, secretion, and vesicular transport]; Periplasmic component of the Tol biopolymer transport system [Intracellular trafficking and secretion].	2671180173	Ga0104728_7253	27874	-
9	1	1	1	2	2671780751	DAP2 superfamily	1111	Streptomyces sp. TLI_053	Dipeptidyl aminopeptidase/acylaminoacyl peptidase [Amino acid transport and metabolism]; Dipeptidyl aminopeptidases/acylaminoacyl-peptidases [Amino acid transport and metabolism].	2671180173	Ga0104728_7253	27874	-
9	1	1	1	2	2768190923	TolB superfamily	1114	Kitasatospora purpeofusca	Periplasmic component of the Tol biopolymer transport system [Intracellular trafficking, secretion, and vesicular transport]; Periplasmic component of the Tol biopolymer transport system [Intracellular trafficking and secretion].	2767802052	Ga0163469_1013147	45457	-
9	1	1	1	2	2768190923	TolB superfamily	1114	Kitasatospora purpeofusca	Periplasmic component of the Tol biopolymer transport system [Intracellular trafficking, secretion, and vesicular transport]; Periplasmic component of the Tol biopolymer transport system [Intracellular trafficking and secretion].	2767802052	Ga0163469_1013147	45457	-
9	1	1	1	2	2768190923	CARDB superfamily	1114	Kitasatospora purpeofusca	CARDB; Cell adhesion related domain found in bacteria.	2767802052	Ga0163469_1013147	45457	-
10	1	3	9	26	2515390095	SpoVK	431	Bacteroides thetaiotaomicron	AAA+-type ATPase, SpoVK/Ycf46/Vps4 family [Cell wall/membrane/envelope biogenesis, Cell cycle control, cell division, chromosome partitioning, Signal transduction mechanisms]; ATPases of the AAA+ class [Posttranslational modification, protein turnover, chaperones].	2515154063	H207DRAFT_03418	1969	cl33891
10	1	3	9	26	2532993766	SpoVK	431	Bacteroides cellulosilyticus	AAA+-type ATPase, SpoVK/Ycf46/Vps4 family [Cell wall/membrane/envelope biogenesis, Cell cycle control, cell division, chromosome partitioning, Signal transduction mechanisms]; ATPases of the AAA+ class [Posttranslational modification, protein turnover, chaperones].	2531839301	HMPREF1062_00107	4313	cl33891
10	1	3	9	26	2535647658	SpoVK	431	Bacteroides oleiciplenus	AAA+-type ATPase, SpoVK/Ycf46/Vps4 family [Cell wall/membrane/envelope biogenesis, Cell cycle control, cell division, chromosome partitioning, Signal transduction mechanisms]; ATPases of the AAA+ class [Posttranslational modification, protein turnover, chaperones].	2534681837	HMPREF9447_01364	4715	cl33891
10	1	3	9	26	2551303549	SpoVK	431	Bacteroides sp. 14(A)	AAA+-type ATPase, SpoVK/Ycf46/Vps4 family [Cell wall/membrane/envelope biogenesis, Cell cycle control, cell division, chromosome partitioning, Signal transduction mechanisms]; ATPases of the AAA+ class [Posttranslational modification, protein turnover, chaperones].	2548877171	K429DRAFT_3396	6862	cl33891
10	1	3	9	26	2595404924	SpoVK	431	Bacteroides thetaiotaomicron	AAA+-type ATPase, SpoVK/Ycf46/Vps4 family [Cell wall/membrane/envelope biogenesis, Cell cycle control, cell division, chromosome partitioning, Signal transduction mechanisms]; ATPases of the AAA+ class [Posttranslational modification, protein turnover, chaperones].	2593339226	IE52DRAFT_04441	12572	cl33891
10	1	3	9	26	2675890567	SpoVK	431	Bacteroides cellulosilyticus	AAA+-type ATPase, SpoVK/Ycf46/Vps4 family [Cell wall/membrane/envelope biogenesis, Cell cycle control, cell division, chromosome partitioning, Signal transduction mechanisms]; ATPases of the AAA+ class [Posttranslational modification, protein turnover, chaperones].	2671181191	Ga0123724_112386	28707	cl33891
10	1	3	9	26	2696471987	SpoVK	431	Bacteroides cellulosilyticus	AAA+-type ATPase, SpoVK/Ycf46/Vps4 family [Cell wall/membrane/envelope biogenesis, Cell cycle control, cell division, chromosome partitioning, Signal transduction mechanisms]; ATPases of the AAA+ class [Posttranslational modification, protein turnover, chaperones].	2695420547	Ga0111073_101047	32765	cl33891
10	1	3	9	26	2753006288	SpoVK	431	Akkermansia glycaniphila	AAA+-type ATPase, SpoVK/Ycf46/Vps4 family [Cell wall/membrane/envelope biogenesis, Cell cycle control, cell division, chromosome partitioning, Signal transduction mechanisms]; ATPases of the AAA+ class [Posttranslational modification, protein turnover, chaperones].	2751185716	Ga0175004_111305	43403	cl33891
10	1	3	9	26	2578564371	SpoVK	436	Aquimarina atlantica	AAA+-type ATPase, SpoVK/Ycf46/Vps4 family [Cell wall/membrane/envelope biogenesis, Cell cycle control, cell division, chromosome partitioning, Signal transduction mechanisms]; ATPases of the AAA+ class [Posttranslational modification, protein turnover, chaperones].	2576861499	ATO12_05480	10479	cl33891
10	1	3	9	26	2698117675	SpoVK	437	Cnuella takakiae	AAA+-type ATPase, SpoVK/Ycf46/Vps4 family [Cell wall/membrane/envelope biogenesis, Cell cycle control, cell division, chromosome partitioning, Signal transduction mechanisms]; ATPases of the AAA+ class [Posttranslational modification, protein turnover, chaperones].	2695420933	Ga0131159_105196	33099	cl33891
10	1	3	9	26	2741192389	SpoVK	442	Rhodobacter ovatus	AAA+-type ATPase, SpoVK/Ycf46/Vps4 family [Cell wall/membrane/envelope biogenesis, Cell cycle control, cell division, chromosome partitioning, Signal transduction mechanisms]; ATPases of the AAA+ class [Posttranslational modification, protein turnover, chaperones].	2740891861	Ga0074865_10833	39961	cl33891
10	1	3	9	26	2509011654	SpoVK	447	Owenweeksia hongkongensis	AAA+-type ATPase, SpoVK/Ycf46/Vps4 family [Cell wall/membrane/envelope biogenesis, Cell cycle control, cell division, chromosome partitioning, Signal transduction mechanisms]; ATPases of the AAA+ class [Posttranslational modification, protein turnover, chaperones].	2508501098	Oweho_1313	846	cl33891
10	1	3	9	26	2509048271	SpoVK	447	Thiocapsa marina	AAA+-type ATPase, SpoVK/Ycf46/Vps4 family [Cell wall/membrane/envelope biogenesis, Cell cycle control, cell division, chromosome partitioning, Signal transduction mechanisms]; ATPases of the AAA+ class [Posttranslational modification, protein turnover, chaperones].	2508501107	ThimaDRAFT_2044	857	cl33891
10	1	3	9	26	2510237259	SpoVK	448	Roseobacter litoralis	AAA+-type ATPase, SpoVK/Ycf46/Vps4 family [Cell wall/membrane/envelope biogenesis, Cell cycle control, cell division, chromosome partitioning, Signal transduction mechanisms]; ATPases of the AAA+ class [Posttranslational modification, protein turnover, chaperones].	2510065042	RLO149_c037370	1025	cl33891
10	1	3	9	26	2694923198	SpoVK	448	Roseobacter denitrificans	AAA+-type ATPase, SpoVK/Ycf46/Vps4 family [Cell wall/membrane/envelope biogenesis, Cell cycle control, cell division, chromosome partitioning, Signal transduction mechanisms]; ATPases of the AAA+ class [Posttranslational modification, protein turnover, chaperones].	2693429868	Ga0131207_10610	32427	cl33891
10	1	3	9	26	2737552527	SpoVK	448	Nitrosomonas sp. Nm141	AAA+-type ATPase, SpoVK/Ycf46/Vps4 family [Cell wall/membrane/envelope biogenesis, Cell cycle control, cell division, chromosome partitioning, Signal transduction mechanisms]; ATPases of the AAA+ class [Posttranslational modification, protein turnover, chaperones].	2737471624	Ga0181066_11940	39551	cl33891
10	1	3	9	26	2737607983	SpoVK	448	Nitrosomonas sp. Nm134	AAA+-type ATPase, SpoVK/Ycf46/Vps4 family [Cell wall/membrane/envelope biogenesis, Cell cycle control, cell division, chromosome partitioning, Signal transduction mechanisms]; ATPases of the AAA+ class [Posttranslational modification, protein turnover, chaperones].	2737471642	Ga0181067_10260	39562	cl33891
10	1	3	9	26	2624311303	SpoVK	449	unclassified	AAA+-type ATPase, SpoVK/Ycf46/Vps4 family [Cell wall/membrane/envelope biogenesis, Cell cycle control, cell division, chromosome partitioning, Signal transduction mechanisms]; ATPases of the AAA+ class [Posttranslational modification, protein turnover, chaperones].	2623620403	Ga0077526_127102	16839	cl33891
10	1	3	9	26	2727728225	SpoVK	449	Nitrosomonas sp. Nm120	AAA+-type ATPase, SpoVK/Ycf46/Vps4 family [Cell wall/membrane/envelope biogenesis, Cell cycle control, cell division, chromosome partitioning, Signal transduction mechanisms]; ATPases of the AAA+ class [Posttranslational modification, protein turnover, chaperones].	2724679654	Ga0180021_2737	38233	cl33891
10	1	3	9	26	640217375	SpoVK	450	Microscilla marina	AAA+-type ATPase, SpoVK/Ycf46/Vps4 family [Cell wall/membrane/envelope biogenesis, Cell cycle control, cell division, chromosome partitioning, Signal transduction mechanisms]; ATPases of the AAA+ class [Posttranslational modification, protein turnover, chaperones].	640196209	M23134_01851	66066	cl33891
10	1	3	9	26	2691431613	SpoVK	450	Kordiimonas lacus	AAA+-type ATPase, SpoVK/Ycf46/Vps4 family [Cell wall/membrane/envelope biogenesis, Cell cycle control, cell division, chromosome partitioning, Signal transduction mechanisms]; ATPases of the AAA+ class [Posttranslational modification, protein turnover, chaperones].	2690315885	Ga0133843_103331	31624	cl33891
10	1	3	9	26	2515941028	SpoVK	452	Desulfobacter curvatus	AAA+-type ATPase, SpoVK/Ycf46/Vps4 family [Cell wall/membrane/envelope biogenesis, Cell cycle control, cell division, chromosome partitioning, Signal transduction mechanisms]; ATPases of the AAA+ class [Posttranslational modification, protein turnover, chaperones].	2515154174	B147DRAFT_00780	2020	cl33891
10	1	3	9	26	2735939947	SpoVK	452	Rhodovulum kholense	AAA+-type ATPase, SpoVK/Ycf46/Vps4 family [Cell wall/membrane/envelope biogenesis, Cell cycle control, cell division, chromosome partitioning, Signal transduction mechanisms]; ATPases of the AAA+ class [Posttranslational modification, protein turnover, chaperones].	2734482290	Ga0183464_101498	39396	cl33891
10	1	3	9	26	2517498199	SpoVK	453	Loktanella sp. SE62	AAA+-type ATPase, SpoVK/Ycf46/Vps4 family [Cell wall/membrane/envelope biogenesis, Cell cycle control, cell division, chromosome partitioning, Signal transduction mechanisms]; ATPases of the AAA+ class [Posttranslational modification, protein turnover, chaperones].	2517487002	LSE62_3796	2265	cl33891
10	1	3	9	26	642705010	SpoVK	454	Cellvibrio japonicus	AAA+-type ATPase, SpoVK/Ycf46/Vps4 family [Cell wall/membrane/envelope biogenesis, Cell cycle control, cell division, chromosome partitioning, Signal transduction mechanisms]; ATPases of the AAA+ class [Posttranslational modification, protein turnover, chaperones].	642555119	CJA_3685	66527	cl33891
10	1	3	9	26	2676374780	SpoVK	457	Nitrosomonas sp. Nm51	AAA+-type ATPase, SpoVK/Ycf46/Vps4 family [Cell wall/membrane/envelope biogenesis, Cell cycle control, cell division, chromosome partitioning, Signal transduction mechanisms]; ATPases of the AAA+ class [Posttranslational modification, protein turnover, chaperones].	2675903037	Ga0111712_100456	28816	cl33891
10	1	3	9	26	2753060992	SpoVK	458	Cellvibrio sp. PSBB023	AAA+-type ATPase, SpoVK/Ycf46/Vps4 family [Cell wall/membrane/envelope biogenesis, Cell cycle control, cell division, chromosome partitioning, Signal transduction mechanisms]; ATPases of the AAA+ class [Posttranslational modification, protein turnover, chaperones].	2751185731	Ga0198469_113984	43413	cl33891
10	1	3	9	26	2772026957	SpoVK	458	Pseudorhodoferax soli	AAA+-type ATPase, SpoVK/Ycf46/Vps4 family [Cell wall/membrane/envelope biogenesis, Cell cycle control, cell division, chromosome partitioning, Signal transduction mechanisms]; ATPases of the AAA+ class [Posttranslational modification, protein turnover, chaperones].	2770939619	Ga0244542_1011053	46201	cl33891
10	1	3	9	26	2671683397	SpoVK	461	Nitrosomonas aestuarii	AAA+-type ATPase, SpoVK/Ycf46/Vps4 family [Cell wall/membrane/envelope biogenesis, Cell cycle control, cell division, chromosome partitioning, Signal transduction mechanisms]; ATPases of the AAA+ class [Posttranslational modification, protein turnover, chaperones].	2671180137	Ga0105860_1002151	27853	cl33891
10	1	3	9	26	2737571094	SpoVK	461	Nitrosomonas aestuarii	AAA+-type ATPase, SpoVK/Ycf46/Vps4 family [Cell wall/membrane/envelope biogenesis, Cell cycle control, cell division, chromosome partitioning, Signal transduction mechanisms]; ATPases of the AAA+ class [Posttranslational modification, protein turnover, chaperones].	2737471630	Ga0181080_10862	39556	cl33891
10	1	3	9	26	2598005702	SpoVK	463	Bradyrhizobium oligotrophicum	AAA+-type ATPase, SpoVK/Ycf46/Vps4 family [Cell wall/membrane/envelope biogenesis, Cell cycle control, cell division, chromosome partitioning, Signal transduction mechanisms]; ATPases of the AAA+ class [Posttranslational modification, protein turnover, chaperones].	2597489926	Ga0040870_04259	12927	cl33891
10	1	3	9	26	2712710615	SpoVK	464	Burkholderiales bacterium RIFCSPLOWO2_02_FULL_57_36	AAA+-type ATPase, SpoVK/Ycf46/Vps4 family [Cell wall/membrane/envelope biogenesis, Cell cycle control, cell division, chromosome partitioning, Signal transduction mechanisms]; ATPases of the AAA+ class [Posttranslational modification, protein turnover, chaperones].	2711768230	Ga0156087_105236	35332	cl33891
10	1	3	9	26	2519431122	SpoVK	466	Bradyrhizobium sp. ORS 375	AAA+-type ATPase, SpoVK/Ycf46/Vps4 family [Cell wall/membrane/envelope biogenesis, Cell cycle control, cell division, chromosome partitioning, Signal transduction mechanisms]; ATPases of the AAA+ class [Posttranslational modification, protein turnover, chaperones].	2519103088		2551	cl33891
10	1	3	9	26	2691385750	SpoVK	466	Janthinobacterium sp. CG23_2	AAA+-type ATPase, SpoVK/Ycf46/Vps4 family [Cell wall/membrane/envelope biogenesis, Cell cycle control, cell division, chromosome partitioning, Signal transduction mechanisms]; ATPases of the AAA+ class [Posttranslational modification, protein turnover, chaperones].	2690315873	Ga0132393_11638	31608	cl33891
10	1	3	9	26	2671468583	SpoVK	467	Nitrosomonas marina	AAA+-type ATPase, SpoVK/Ycf46/Vps4 family [Cell wall/membrane/envelope biogenesis, Cell cycle control, cell division, chromosome partitioning, Signal transduction mechanisms]; ATPases of the AAA+ class [Posttranslational modification, protein turnover, chaperones].	2671180082	Ga0105871_10418	27805	cl33891
10	1	3	9	26	2639240256	SpoVK	468	Microscilla marina	AAA+-type ATPase, SpoVK/Ycf46/Vps4 family [Cell wall/membrane/envelope biogenesis, Cell cycle control, cell division, chromosome partitioning, Signal transduction mechanisms]; ATPases of the AAA+ class [Posttranslational modification, protein turnover, chaperones].	2636416090	Ga0097828_100129	20425	cl33891
10	1	3	9	26	2609912168	SpoVK	472	Enterobacter sp. NFR05	AAA+-type ATPase, SpoVK/Ycf46/Vps4 family [Cell wall/membrane/envelope biogenesis, Cell cycle control, cell division, chromosome partitioning, Signal transduction mechanisms]; ATPases of the AAA+ class [Posttranslational modification, protein turnover, chaperones].	2609459761	Ga0058984_10647	14934	cl33891
10	1	3	9	26	2654015694	SpoVK	472	Phytobacter palmae	AAA+-type ATPase, SpoVK/Ycf46/Vps4 family [Cell wall/membrane/envelope biogenesis, Cell cycle control, cell division, chromosome partitioning, Signal transduction mechanisms]; ATPases of the AAA+ class [Posttranslational modification, protein turnover, chaperones].	2651870173	Ga0075254_105257	23517	cl33891
10	1	3	9	26	2770350106	SpoVK	472	Grimontella sp. AG753	AAA+-type ATPase, SpoVK/Ycf46/Vps4 family [Cell wall/membrane/envelope biogenesis, Cell cycle control, cell division, chromosome partitioning, Signal transduction mechanisms]; ATPases of the AAA+ class [Posttranslational modification, protein turnover, chaperones].	2767802475	Ga0222374_104142	45922	cl33891
10	1	3	9	26	2785452416	SpoVK	472	Phytobacter diazotrophicus	AAA+-type ATPase, SpoVK/Ycf46/Vps4 family [Cell wall/membrane/envelope biogenesis, Cell cycle control, cell division, chromosome partitioning, Signal transduction mechanisms]; ATPases of the AAA+ class [Posttranslational modification, protein turnover, chaperones].	2784746789	Ga0244675_10569	48489	cl33891
10	1	3	9	26	644917212	SpoVK	476	Teredinibacter turnerae	AAA+-type ATPase, SpoVK/Ycf46/Vps4 family [Cell wall/membrane/envelope biogenesis, Cell cycle control, cell division, chromosome partitioning, Signal transduction mechanisms]; ATPases of the AAA+ class [Posttranslational modification, protein turnover, chaperones].	644736410	TERTU_2232	66951	cl33891
10	1	3	9	26	2510921209	SpoVK	476	Teredinibacter turnerae	AAA+-type ATPase, SpoVK/Ycf46/Vps4 family [Cell wall/membrane/envelope biogenesis, Cell cycle control, cell division, chromosome partitioning, Signal transduction mechanisms]; ATPases of the AAA+ class [Posttranslational modification, protein turnover, chaperones].	2510917000	TerturDRAFT_04218	1158	cl33891
10	1	3	9	26	2513684668	SpoVK	476	Teredinibacter turnerae	AAA+-type ATPase, SpoVK/Ycf46/Vps4 family [Cell wall/membrane/envelope biogenesis, Cell cycle control, cell division, chromosome partitioning, Signal transduction mechanisms]; ATPases of the AAA+ class [Posttranslational modification, protein turnover, chaperones].	2513237099	YUKDRAFT_04239	1679	cl33891
10	1	3	9	26	2513845533	SpoVK	476	Teredinibacter turnerae	AAA+-type ATPase, SpoVK/Ycf46/Vps4 family [Cell wall/membrane/envelope biogenesis, Cell cycle control, cell division, chromosome partitioning, Signal transduction mechanisms]; ATPases of the AAA+ class [Posttranslational modification, protein turnover, chaperones].	2513237135	A3CMDRAFT_03654	1707	cl33891
10	1	3	9	26	2520525267	SpoVK	476	Teredinibacter turnerae	AAA+-type ATPase, SpoVK/Ycf46/Vps4 family [Cell wall/membrane/envelope biogenesis, Cell cycle control, cell division, chromosome partitioning, Signal transduction mechanisms]; ATPases of the AAA+ class [Posttranslational modification, protein turnover, chaperones].	2519899652	G008DRAFT_04075	2703	cl33891
10	1	3	9	26	2520547814	SpoVK	476	Teredinibacter turnerae	AAA+-type ATPase, SpoVK/Ycf46/Vps4 family [Cell wall/membrane/envelope biogenesis, Cell cycle control, cell division, chromosome partitioning, Signal transduction mechanisms]; ATPases of the AAA+ class [Posttranslational modification, protein turnover, chaperones].	2519899663	B013DRAFT_03352	2706	cl33891
10	1	3	9	26	2520552004	SpoVK	476	Teredinibacter turnerae	AAA+-type ATPase, SpoVK/Ycf46/Vps4 family [Cell wall/membrane/envelope biogenesis, Cell cycle control, cell division, chromosome partitioning, Signal transduction mechanisms]; ATPases of the AAA+ class [Posttranslational modification, protein turnover, chaperones].	2519899664	G009DRAFT_03242	2709	cl33891
10	1	3	9	26	2523893802	SpoVK	476	Teredinibacter turnerae	AAA+-type ATPase, SpoVK/Ycf46/Vps4 family [Cell wall/membrane/envelope biogenesis, Cell cycle control, cell division, chromosome partitioning, Signal transduction mechanisms]; ATPases of the AAA+ class [Posttranslational modification, protein turnover, chaperones].	2523533596	K382DRAFT_04094	3280	cl33891
10	1	3	9	26	2526115862	SpoVK	476	Teredinibacter turnerae	AAA+-type ATPase, SpoVK/Ycf46/Vps4 family [Cell wall/membrane/envelope biogenesis, Cell cycle control, cell division, chromosome partitioning, Signal transduction mechanisms]; ATPases of the AAA+ class [Posttranslational modification, protein turnover, chaperones].	2524614873	H154DRAFT_1052	3604	cl33891
10	1	3	9	26	2540979163	SpoVK	476	Teredinibacter turnerae	AAA+-type ATPase, SpoVK/Ycf46/Vps4 family [Cell wall/membrane/envelope biogenesis, Cell cycle control, cell division, chromosome partitioning, Signal transduction mechanisms]; ATPases of the AAA+ class [Posttranslational modification, protein turnover, chaperones].	2540341229	K255DRAFT_2579	5410	cl33891
10	1	3	9	26	2558421244	SpoVK	476	Alteromonadaceae bacterium 1120W.S.0a.04	AAA+-type ATPase, SpoVK/Ycf46/Vps4 family [Cell wall/membrane/envelope biogenesis, Cell cycle control, cell division, chromosome partitioning, Signal transduction mechanisms]; ATPases of the AAA+ class [Posttranslational modification, protein turnover, chaperones].	2558309032	P896DRAFT_1713	7729	cl33891
10	1	3	9	26	2574128562	SpoVK	476	Teredinibacter turnerae	AAA+-type ATPase, SpoVK/Ycf46/Vps4 family [Cell wall/membrane/envelope biogenesis, Cell cycle control, cell division, chromosome partitioning, Signal transduction mechanisms]; ATPases of the AAA+ class [Posttranslational modification, protein turnover, chaperones].	2571042908	K247DRAFT_3245	10103	cl33891
10	1	3	9	26	2582517854	SpoVK	476	Alteromonadaceae bacterium 2753L.S.0a.02	AAA+-type ATPase, SpoVK/Ycf46/Vps4 family [Cell wall/membrane/envelope biogenesis, Cell cycle control, cell division, chromosome partitioning, Signal transduction mechanisms]; ATPases of the AAA+ class [Posttranslational modification, protein turnover, chaperones].	2579779156	P886DRAFT_4250	11390	cl33891
10	1	3	9	26	2770888444	SpoVK	476	Alteromonadales bacterium BS08	AAA+-type ATPase, SpoVK/Ycf46/Vps4 family [Cell wall/membrane/envelope biogenesis, Cell cycle control, cell division, chromosome partitioning, Signal transduction mechanisms]; ATPases of the AAA+ class [Posttranslational modification, protein turnover, chaperones].	2767802764	Ga0248310_1093142	45996	cl33891
10	1	3	9	26	2781186396	SpoVK	476	Alteromonadales bacterium BS08	AAA+-type ATPase, SpoVK/Ycf46/Vps4 family [Cell wall/membrane/envelope biogenesis, Cell cycle control, cell division, chromosome partitioning, Signal transduction mechanisms]; ATPases of the AAA+ class [Posttranslational modification, protein turnover, chaperones].	2781125612	Ga0272398_111188	47925	cl33891
10	1	3	9	26	2524206693	SpoVK	479	Shewanella denitrificans	AAA+-type ATPase, SpoVK/Ycf46/Vps4 family [Cell wall/membrane/envelope biogenesis, Cell cycle control, cell division, chromosome partitioning, Signal transduction mechanisms]; ATPases of the AAA+ class [Posttranslational modification, protein turnover, chaperones].	2524023135	Sden_2996	3315	cl33891
10	1	3	9	26	2574205941	SpoVK	482	Dyadobacter ginsengisoli	AAA+-type ATPase, SpoVK/Ycf46/Vps4 family [Cell wall/membrane/envelope biogenesis, Cell cycle control, cell division, chromosome partitioning, Signal transduction mechanisms]; ATPases of the AAA+ class [Posttranslational modification, protein turnover, chaperones].	2574179707	BP71DRAFT_00476	10120	cl33891
10	1	3	9	26	2729369983	SpoVK	483	Shewanella frigidimarina	AAA+-type ATPase, SpoVK/Ycf46/Vps4 family [Cell wall/membrane/envelope biogenesis, Cell cycle control, cell division, chromosome partitioning, Signal transduction mechanisms]; ATPases of the AAA+ class [Posttranslational modification, protein turnover, chaperones].	2728369144	Ga0127296_101083	38465	cl33891
10	1	3	9	26	2529305317	SpoVK	486	Derxia gummosa	AAA+-type ATPase, SpoVK/Ycf46/Vps4 family [Cell wall/membrane/envelope biogenesis, Cell cycle control, cell division, chromosome partitioning, Signal transduction mechanisms]; ATPases of the AAA+ class [Posttranslational modification, protein turnover, chaperones].	2529292503	H566DRAFT_1899	3949	cl33891
11	1	5	13	38	2645112108	SpoVK	423	Chryseobacterium sp. Leaf404	AAA+-type ATPase, SpoVK/Ycf46/Vps4 family [Cell wall/membrane/envelope biogenesis, Cell cycle control, cell division, chromosome partitioning, Signal transduction mechanisms]; ATPases of the AAA+ class [Posttranslational modification, protein turnover, chaperones].	2643221822	Ga0102422_11046	21550	cl33891
11	1	5	13	38	2637067875	SpoVK	426	Cyclobacterium amurskyense	AAA+-type ATPase, SpoVK/Ycf46/Vps4 family [Cell wall/membrane/envelope biogenesis, Cell cycle control, cell division, chromosome partitioning, Signal transduction mechanisms]; ATPases of the AAA+ class [Posttranslational modification, protein turnover, chaperones].	2636415561	Ga0081698_114635	19841	cl33891
11	1	5	13	38	2684560746	SpoVK	427	Chryseobacterium gambrini	AAA+-type ATPase, SpoVK/Ycf46/Vps4 family [Cell wall/membrane/envelope biogenesis, Cell cycle control, cell division, chromosome partitioning, Signal transduction mechanisms]; ATPases of the AAA+ class [Posttranslational modification, protein turnover, chaperones].	2681813561	Ga0111674_10285	29608	cl33891
11	1	5	13	38	2506469631	SpoVK	435	Cyclobacterium marinum	AAA+-type ATPase, SpoVK/Ycf46/Vps4 family [Cell wall/membrane/envelope biogenesis, Cell cycle control, cell division, chromosome partitioning, Signal transduction mechanisms]; ATPases of the AAA+ class [Posttranslational modification, protein turnover, chaperones].	2506381023	Cycma_4754	561	cl33891
11	1	5	13	38	2589237331	SpoVK	435	Lunatimonas lonarensis	AAA+-type ATPase, SpoVK/Ycf46/Vps4 family [Cell wall/membrane/envelope biogenesis, Cell cycle control, cell division, chromosome partitioning, Signal transduction mechanisms]; ATPases of the AAA+ class [Posttranslational modification, protein turnover, chaperones].	2588253916	ADIS_1426	12357	cl33891
11	1	5	13	38	2506735844	SpoVK	436	Aquiflexum balticum	AAA+-type ATPase, SpoVK/Ycf46/Vps4 family [Cell wall/membrane/envelope biogenesis, Cell cycle control, cell division, chromosome partitioning, Signal transduction mechanisms]; ATPases of the AAA+ class [Posttranslational modification, protein turnover, chaperones].	2506520046	Aquba_0517	621	cl33891
11	1	5	13	38	2737604413	SpoVK	436	Nitrosomonas nitrosa	AAA+-type ATPase, SpoVK/Ycf46/Vps4 family [Cell wall/membrane/envelope biogenesis, Cell cycle control, cell division, chromosome partitioning, Signal transduction mechanisms]; ATPases of the AAA+ class [Posttranslational modification, protein turnover, chaperones].	2737471640	Ga0181054_12729	39560	cl33891
11	1	5	13	38	2757558458	SpoVK	436	Flavobacterium sp. 103	AAA+-type ATPase, SpoVK/Ycf46/Vps4 family [Cell wall/membrane/envelope biogenesis, Cell cycle control, cell division, chromosome partitioning, Signal transduction mechanisms]; ATPases of the AAA+ class [Posttranslational modification, protein turnover, chaperones].	2757320388	Ga0213544_1832	44501	cl33891
11	1	5	13	38	2635119071	SpoVK	437	Chitinophaga eiseniae	AAA+-type ATPase, SpoVK/Ycf46/Vps4 family [Cell wall/membrane/envelope biogenesis, Cell cycle control, cell division, chromosome partitioning, Signal transduction mechanisms]; ATPases of the AAA+ class [Posttranslational modification, protein turnover, chaperones].	2634166306	Ga0070509_104127	19397	cl33891
11	1	5	13	38	2630877905	SpoVK	438	Draconibacterium sediminis	AAA+-type ATPase, SpoVK/Ycf46/Vps4 family [Cell wall/membrane/envelope biogenesis, Cell cycle control, cell division, chromosome partitioning, Signal transduction mechanisms]; ATPases of the AAA+ class [Posttranslational modification, protein turnover, chaperones].	2627854273	Ga0077586_102240	18441	cl33891
11	1	5	13	38	2557461708	SpoVK	440	Cellulomonas sp. URHE0023	AAA+-type ATPase, SpoVK/Ycf46/Vps4 family [Cell wall/membrane/envelope biogenesis, Cell cycle control, cell division, chromosome partitioning, Signal transduction mechanisms]; ATPases of the AAA+ class [Posttranslational modification, protein turnover, chaperones].	2556921112	N553DRAFT_2387	7625	cl33891
11	1	5	13	38	2599062548	SpoVK	440	Rugamonas rubra	AAA+-type ATPase, SpoVK/Ycf46/Vps4 family [Cell wall/membrane/envelope biogenesis, Cell cycle control, cell division, chromosome partitioning, Signal transduction mechanisms]; ATPases of the AAA+ class [Posttranslational modification, protein turnover, chaperones].	2597490347	Ga0052890_00516	13357	cl33891
11	1	5	13	38	2728698446	SpoVK	440	Chlorobium limicola	AAA+-type ATPase, SpoVK/Ycf46/Vps4 family [Cell wall/membrane/envelope biogenesis, Cell cycle control, cell division, chromosome partitioning, Signal transduction mechanisms]; ATPases of the AAA+ class [Posttranslational modification, protein turnover, chaperones].	2728368987	Ga0127026_114316	38396	cl33891
11	1	5	13	38	642719537	SpoVK	441	Chlorobaculum parvum	AAA+-type ATPase, SpoVK/Ycf46/Vps4 family [Cell wall/membrane/envelope biogenesis, Cell cycle control, cell division, chromosome partitioning, Signal transduction mechanisms]; ATPases of the AAA+ class [Posttranslational modification, protein turnover, chaperones].	642555120	Cpar_0887	66528	cl33891
11	1	5	13	38	2515282261	SpoVK	441	Lewinella cohaerens	AAA+-type ATPase, SpoVK/Ycf46/Vps4 family [Cell wall/membrane/envelope biogenesis, Cell cycle control, cell division, chromosome partitioning, Signal transduction mechanisms]; ATPases of the AAA+ class [Posttranslational modification, protein turnover, chaperones].	2515154030	A3EUDRAFT_03678	1934	cl33891
11	1	5	13	38	2729650600	SpoVK	441	Spirosoma fluviale	AAA+-type ATPase, SpoVK/Ycf46/Vps4 family [Cell wall/membrane/envelope biogenesis, Cell cycle control, cell division, chromosome partitioning, Signal transduction mechanisms]; ATPases of the AAA+ class [Posttranslational modification, protein turnover, chaperones].	2728369216	Ga0170416_4204	38507	cl33891
11	1	5	13	38	2517027658	SpoVK	442	Methylomicrobium buryatense	AAA+-type ATPase, SpoVK/Ycf46/Vps4 family [Cell wall/membrane/envelope biogenesis, Cell cycle control, cell division, chromosome partitioning, Signal transduction mechanisms]; ATPases of the AAA+ class [Posttranslational modification, protein turnover, chaperones].	2516653075	METBUDRAFT_0947	2189	cl33891
11	1	5	13	38	2517027658	DUF1489 superfamily	442	Methylomicrobium buryatense	Protein of unknown function (DUF1489); This family consists of several hypothetical bacterial proteins of around 150 residues in length. Members of this family seem to be founds exclusively in the Class Alphaproteobacteria. The function of this family is unknown.	2516653075	METBUDRAFT_0947	2189	-
11	1	5	13	38	2517433181	SpoVK	442	Methylobacter marinus	AAA+-type ATPase, SpoVK/Ycf46/Vps4 family [Cell wall/membrane/envelope biogenesis, Cell cycle control, cell division, chromosome partitioning, Signal transduction mechanisms]; ATPases of the AAA+ class [Posttranslational modification, protein turnover, chaperones].	2517287034	MetmaDRAFT_3909	2251	cl33891
11	1	5	13	38	2540616099	SpoVK	442	Methylomicrobium alcaliphilum	AAA+-type ATPase, SpoVK/Ycf46/Vps4 family [Cell wall/membrane/envelope biogenesis, Cell cycle control, cell division, chromosome partitioning, Signal transduction mechanisms]; ATPases of the AAA+ class [Posttranslational modification, protein turnover, chaperones].	2540341096	MEALZ_2165	5325	cl33891
11	1	5	13	38	2582536281	SpoVK	442	Methylobacter sp. BBA5.1	AAA+-type ATPase, SpoVK/Ycf46/Vps4 family [Cell wall/membrane/envelope biogenesis, Cell cycle control, cell division, chromosome partitioning, Signal transduction mechanisms]; ATPases of the AAA+ class [Posttranslational modification, protein turnover, chaperones].	2579779162	EK22DRAFT_01235	11397	cl33891
11	1	5	13	38	2585415380	SpoVK	442	Methylobacter whittenburyi	AAA+-type ATPase, SpoVK/Ycf46/Vps4 family [Cell wall/membrane/envelope biogenesis, Cell cycle control, cell division, chromosome partitioning, Signal transduction mechanisms]; ATPases of the AAA+ class [Posttranslational modification, protein turnover, chaperones].	2582581870	GY38DRAFT_3900	11678	cl33891
11	1	5	13	38	2590633489	SpoVK	442	Methylomicrobium kenyense	AAA+-type ATPase, SpoVK/Ycf46/Vps4 family [Cell wall/membrane/envelope biogenesis, Cell cycle control, cell division, chromosome partitioning, Signal transduction mechanisms]; ATPases of the AAA+ class [Posttranslational modification, protein turnover, chaperones].	2588254263	IQ34DRAFT_0605	12452	cl33891
11	1	5	13	38	2590633489	DUF1489 superfamily	442	Methylomicrobium kenyense	Protein of unknown function (DUF1489); This family consists of several hypothetical bacterial proteins of around 150 residues in length. Members of this family seem to be founds exclusively in the Class Alphaproteobacteria. The function of this family is unknown.	2588254263	IQ34DRAFT_0605	12452	-
11	1	5	13	38	2599844971	SpoVK	442	Thiothrix caldifontis	AAA+-type ATPase, SpoVK/Ycf46/Vps4 family [Cell wall/membrane/envelope biogenesis, Cell cycle control, cell division, chromosome partitioning, Signal transduction mechanisms]; ATPases of the AAA+ class [Posttranslational modification, protein turnover, chaperones].	2599185268	Ga0056026_01695	13604	cl33891
11	1	5	13	38	2690600951	SpoVK	442	Rhodanobacter sp. OK091	AAA+-type ATPase, SpoVK/Ycf46/Vps4 family [Cell wall/membrane/envelope biogenesis, Cell cycle control, cell division, chromosome partitioning, Signal transduction mechanisms]; ATPases of the AAA+ class [Posttranslational modification, protein turnover, chaperones].	2690315657	Ga0115501_2651	31380	cl33891
11	1	5	13	38	2708415143	SpoVK	442	Candidatus Brocadia sapporoensis	AAA+-type ATPase, SpoVK/Ycf46/Vps4 family [Cell wall/membrane/envelope biogenesis, Cell cycle control, cell division, chromosome partitioning, Signal transduction mechanisms]; ATPases of the AAA+ class [Posttranslational modification, protein turnover, chaperones].	2706794884	Ga0151511_112027	34839	cl33891
11	1	5	13	38	2727846744	SpoVK	442	Saccharicrinis carchari	AAA+-type ATPase, SpoVK/Ycf46/Vps4 family [Cell wall/membrane/envelope biogenesis, Cell cycle control, cell division, chromosome partitioning, Signal transduction mechanisms]; ATPases of the AAA+ class [Posttranslational modification, protein turnover, chaperones].	2724679709	Ga0170432_1041	38255	cl33891
11	1	5	13	38	2751099964	SpoVK	442	unclassified	AAA+-type ATPase, SpoVK/Ycf46/Vps4 family [Cell wall/membrane/envelope biogenesis, Cell cycle control, cell division, chromosome partitioning, Signal transduction mechanisms]; ATPases of the AAA+ class [Posttranslational modification, protein turnover, chaperones].	2747843211	Ga0212035_12433	42856	cl33891
11	1	5	13	38	2752554048	SpoVK	442	Chlorobiales bacterium Clorobi_01	AAA+-type ATPase, SpoVK/Ycf46/Vps4 family [Cell wall/membrane/envelope biogenesis, Cell cycle control, cell division, chromosome partitioning, Signal transduction mechanisms]; ATPases of the AAA+ class [Posttranslational modification, protein turnover, chaperones].	2751185570	Ga0154236_10821	43360	cl33891
11	1	5	13	38	2595306200	SpoVK	443	Dyella marensis	AAA+-type ATPase, SpoVK/Ycf46/Vps4 family [Cell wall/membrane/envelope biogenesis, Cell cycle control, cell division, chromosome partitioning, Signal transduction mechanisms]; ATPases of the AAA+ class [Posttranslational modification, protein turnover, chaperones].	2593339196	FG30DRAFT_00701	12564	cl33891
11	1	5	13	38	2664311136	SpoVK	443	Pseudomonas jinjuensis	AAA+-type ATPase, SpoVK/Ycf46/Vps4 family [Cell wall/membrane/envelope biogenesis, Cell cycle control, cell division, chromosome partitioning, Signal transduction mechanisms]; ATPases of the AAA+ class [Posttranslational modification, protein turnover, chaperones].	2663762768	Ga0104665_10239	25893	cl33891
11	1	5	13	38	2757495268	SpoVK	443	Nitrosospira sp. Nsp44	AAA+-type ATPase, SpoVK/Ycf46/Vps4 family [Cell wall/membrane/envelope biogenesis, Cell cycle control, cell division, chromosome partitioning, Signal transduction mechanisms]; ATPases of the AAA+ class [Posttranslational modification, protein turnover, chaperones].	2757320375	Ga0180027_1222	44458	cl33891
11	1	5	13	38	2635154147	SpoVK	446	Pseudarcicella hirudinis	AAA+-type ATPase, SpoVK/Ycf46/Vps4 family [Cell wall/membrane/envelope biogenesis, Cell cycle control, cell division, chromosome partitioning, Signal transduction mechanisms]; ATPases of the AAA+ class [Posttranslational modification, protein turnover, chaperones].	2634166314	Ga0074836_101599	19402	cl33891
11	1	5	13	38	2523671506	SpoVK	447	Tenacibaculum ovolyticum	AAA+-type ATPase, SpoVK/Ycf46/Vps4 family [Cell wall/membrane/envelope biogenesis, Cell cycle control, cell division, chromosome partitioning, Signal transduction mechanisms]; ATPases of the AAA+ class [Posttranslational modification, protein turnover, chaperones].	2523533531	H518DRAFT_01640	3240	cl33891
11	1	5	13	38	2698193724	SpoVK	447	Tenacibaculum mesophilum	AAA+-type ATPase, SpoVK/Ycf46/Vps4 family [Cell wall/membrane/envelope biogenesis, Cell cycle control, cell division, chromosome partitioning, Signal transduction mechanisms]; ATPases of the AAA+ class [Posttranslational modification, protein turnover, chaperones].	2695420951	Ga0131220_1577	33109	cl33891
11	1	5	13	38	2714132542	SpoVK	447	Tenacibaculum mesophilum	AAA+-type ATPase, SpoVK/Ycf46/Vps4 family [Cell wall/membrane/envelope biogenesis, Cell cycle control, cell division, chromosome partitioning, Signal transduction mechanisms]; ATPases of the AAA+ class [Posttranslational modification, protein turnover, chaperones].	2713896762	Ga0124605_11231	35410	cl33891
11	1	5	13	38	2737435210	SpoVK	447	Tenacibaculum discolor	AAA+-type ATPase, SpoVK/Ycf46/Vps4 family [Cell wall/membrane/envelope biogenesis, Cell cycle control, cell division, chromosome partitioning, Signal transduction mechanisms]; ATPases of the AAA+ class [Posttranslational modification, protein turnover, chaperones].	2734482798	Ga0183463_2669	39541	cl33891
11	1	5	13	38	2634918003	SpoVK	448	unclassified	AAA+-type ATPase, SpoVK/Ycf46/Vps4 family [Cell wall/membrane/envelope biogenesis, Cell cycle control, cell division, chromosome partitioning, Signal transduction mechanisms]; ATPases of the AAA+ class [Posttranslational modification, protein turnover, chaperones].	2634166249	Ga0081636_12716	19378	cl33891
11	1	5	13	38	2510057250	SpoVK	450	Asinibacterium sp. OR43	AAA+-type ATPase, SpoVK/Ycf46/Vps4 family [Cell wall/membrane/envelope biogenesis, Cell cycle control, cell division, chromosome partitioning, Signal transduction mechanisms]; ATPases of the AAA+ class [Posttranslational modification, protein turnover, chaperones].	2509887033	SedOR43DRAFT_00008430	984	cl33891
11	1	5	13	38	2516227710	SpoVK	450	Asinibacterium sp. OR53	AAA+-type ATPase, SpoVK/Ycf46/Vps4 family [Cell wall/membrane/envelope biogenesis, Cell cycle control, cell division, chromosome partitioning, Signal transduction mechanisms]; ATPases of the AAA+ class [Posttranslational modification, protein turnover, chaperones].	2516143025	SedOR53DRAFT_2612	2047	cl33891
11	1	5	13	38	2694970669	SpoVK	450	Hydrobacter penzbergensis	AAA+-type ATPase, SpoVK/Ycf46/Vps4 family [Cell wall/membrane/envelope biogenesis, Cell cycle control, cell division, chromosome partitioning, Signal transduction mechanisms]; ATPases of the AAA+ class [Posttranslational modification, protein turnover, chaperones].	2693429880	Ga0131248_11837	32434	cl33891
11	1	5	13	38	2730471705	SpoVK	450	Vibrionimonas magnilacihabitans	AAA+-type ATPase, SpoVK/Ycf46/Vps4 family [Cell wall/membrane/envelope biogenesis, Cell cycle control, cell division, chromosome partitioning, Signal transduction mechanisms]; ATPases of the AAA+ class [Posttranslational modification, protein turnover, chaperones].	2728369469	Ga0180999_10348	38659	cl33891
11	1	5	13	38	2758198409	SpoVK	450	Filimonas sp. YR581	AAA+-type ATPase, SpoVK/Ycf46/Vps4 family [Cell wall/membrane/envelope biogenesis, Cell cycle control, cell division, chromosome partitioning, Signal transduction mechanisms]; ATPases of the AAA+ class [Posttranslational modification, protein turnover, chaperones].	2757320532	Ga0215750_107119	44682	cl33891
11	1	5	13	38	642768554	SpoVK	451	Geobacter bemidjiensis	AAA+-type ATPase, SpoVK/Ycf46/Vps4 family [Cell wall/membrane/envelope biogenesis, Cell cycle control, cell division, chromosome partitioning, Signal transduction mechanisms]; ATPases of the AAA+ class [Posttranslational modification, protein turnover, chaperones].	642555129	Gbem_2559	66535	cl33891
11	1	5	13	38	644869282	SpoVK	451	Geobacter sp. M21	AAA+-type ATPase, SpoVK/Ycf46/Vps4 family [Cell wall/membrane/envelope biogenesis, Cell cycle control, cell division, chromosome partitioning, Signal transduction mechanisms]; ATPases of the AAA+ class [Posttranslational modification, protein turnover, chaperones].	644736371	GM21_1669	66905	cl33891
11	1	5	13	38	2506616256	SpoVK	451	Niastella koreensis	AAA+-type ATPase, SpoVK/Ycf46/Vps4 family [Cell wall/membrane/envelope biogenesis, Cell cycle control, cell division, chromosome partitioning, Signal transduction mechanisms]; ATPases of the AAA+ class [Posttranslational modification, protein turnover, chaperones].	2506520016	Niako_0478	590	cl33891
11	1	5	13	38	2581254855	SpoVK	451	Pseudomonas knackmussii	AAA+-type ATPase, SpoVK/Ycf46/Vps4 family [Cell wall/membrane/envelope biogenesis, Cell cycle control, cell division, chromosome partitioning, Signal transduction mechanisms]; ATPases of the AAA+ class [Posttranslational modification, protein turnover, chaperones].	2579778852	PKB_2622	11036	cl33891
11	1	5	13	38	2606537714	SpoVK	451	unclassified	AAA+-type ATPase, SpoVK/Ycf46/Vps4 family [Cell wall/membrane/envelope biogenesis, Cell cycle control, cell division, chromosome partitioning, Signal transduction mechanisms]; ATPases of the AAA+ class [Posttranslational modification, protein turnover, chaperones].	2606217186	Ga0065845_10525	14145	cl33891
11	1	5	13	38	2714706294	SpoVK	453	Pedobacter sp. Hv1	AAA+-type ATPase, SpoVK/Ycf46/Vps4 family [Cell wall/membrane/envelope biogenesis, Cell cycle control, cell division, chromosome partitioning, Signal transduction mechanisms]; ATPases of the AAA+ class [Posttranslational modification, protein turnover, chaperones].	2713896883	Ga0124804_102174	35500	cl33891
11	1	5	13	38	2586905784	SpoVK	454	Aquimarina megaterium	AAA+-type ATPase, SpoVK/Ycf46/Vps4 family [Cell wall/membrane/envelope biogenesis, Cell cycle control, cell division, chromosome partitioning, Signal transduction mechanisms]; ATPases of the AAA+ class [Posttranslational modification, protein turnover, chaperones].	2585427830	Z053DRAFT_03009	11960	cl33891
11	1	5	13	38	2516962015	SpoVK	457	Methylovulum miyakonense	AAA+-type ATPase, SpoVK/Ycf46/Vps4 family [Cell wall/membrane/envelope biogenesis, Cell cycle control, cell division, chromosome partitioning, Signal transduction mechanisms]; ATPases of the AAA+ class [Posttranslational modification, protein turnover, chaperones].	2516653058	MetmiDRAFT_3154	2178	cl33891
11	1	5	13	38	2502307144	SpoVK	458	Labrenzia sp. DG1229	AAA+-type ATPase, SpoVK/Ycf46/Vps4 family [Cell wall/membrane/envelope biogenesis, Cell cycle control, cell division, chromosome partitioning, Signal transduction mechanisms]; ATPases of the AAA+ class [Posttranslational modification, protein turnover, chaperones].	2502171175	DG122952390	116	cl33891
11	1	5	13	38	2678738722	SpoVK	458	Labrenzia alba	AAA+-type ATPase, SpoVK/Ycf46/Vps4 family [Cell wall/membrane/envelope biogenesis, Cell cycle control, cell division, chromosome partitioning, Signal transduction mechanisms]; ATPases of the AAA+ class [Posttranslational modification, protein turnover, chaperones].	2675903641	Ga0124271_11061	29161	cl33891
11	1	5	13	38	2711910906	SpoVK	458	Labrenzia alba	AAA+-type ATPase, SpoVK/Ycf46/Vps4 family [Cell wall/membrane/envelope biogenesis, Cell cycle control, cell division, chromosome partitioning, Signal transduction mechanisms]; ATPases of the AAA+ class [Posttranslational modification, protein turnover, chaperones].	2711768028	Ga0124268_11295	35191	cl33891
11	1	5	13	38	2711917617	SpoVK	458	Labrenzia alba	AAA+-type ATPase, SpoVK/Ycf46/Vps4 family [Cell wall/membrane/envelope biogenesis, Cell cycle control, cell division, chromosome partitioning, Signal transduction mechanisms]; ATPases of the AAA+ class [Posttranslational modification, protein turnover, chaperones].	2711768029	Ga0124269_11661	35192	cl33891
11	1	5	13	38	2597131415	SpoVK	459	Chitinophaga japonensis	AAA+-type ATPase, SpoVK/Ycf46/Vps4 family [Cell wall/membrane/envelope biogenesis, Cell cycle control, cell division, chromosome partitioning, Signal transduction mechanisms]; ATPases of the AAA+ class [Posttranslational modification, protein turnover, chaperones].	2596583629	LX66DRAFT_4298	12765	cl33891
11	1	5	13	38	2785458143	SpoVK	460	Anseongella ginsenosidimutans	AAA+-type ATPase, SpoVK/Ycf46/Vps4 family [Cell wall/membrane/envelope biogenesis, Cell cycle control, cell division, chromosome partitioning, Signal transduction mechanisms]; ATPases of the AAA+ class [Posttranslational modification, protein turnover, chaperones].	2784746790	Ga0244681_10822	48490	cl33891
11	1	5	13	38	2722021745	SpoVK	466	Geobacteraceae bacterium GWC2_58_44	AAA+-type ATPase, SpoVK/Ycf46/Vps4 family [Cell wall/membrane/envelope biogenesis, Cell cycle control, cell division, chromosome partitioning, Signal transduction mechanisms]; ATPases of the AAA+ class [Posttranslational modification, protein turnover, chaperones].	2721755202	Ga0154470_107533	37083	cl33891
11	1	5	13	38	2563622567	SpoVK	468	Thalassolituus oleivorans	AAA+-type ATPase, SpoVK/Ycf46/Vps4 family [Cell wall/membrane/envelope biogenesis, Cell cycle control, cell division, chromosome partitioning, Signal transduction mechanisms]; ATPases of the AAA+ class [Posttranslational modification, protein turnover, chaperones].	2563366573	R615_07440	8599	cl33891
12	1	1	1	23	2743798347	DUF4157	212	Mycolicibacterium wolinskyi	Domain of unknown function (DUF4157); This presumed domain is functionally uncharacterized. This domain family is found in bacteria, archaea and eukaryotes, and is approximately 80 amino acids in length. This domain contains an HEXXH motif that is characteristic of many families of metallopeptidases. However, no peptidase activity has been shown for this domain.	2740892518	Ga0132655_11199	40523	cl16355
12	1	1	1	23	2551672415	DUF4157	223	Microbacterium yannicii	Domain of unknown function (DUF4157); This presumed domain is functionally uncharacterized. This domain family is found in bacteria, archaea and eukaryotes, and is approximately 80 amino acids in length. This domain contains an HEXXH motif that is characteristic of many families of metallopeptidases. However, no peptidase activity has been shown for this domain.	2551306083	WYMDRAFT_02142	6893	cl16355
[truncated: 18,436 more rows]

## Sheet: eCIS Core Gene Clusters
40% Identity Core Cluster	IMG gene ID
Core Cluster 0	637125656
Core Cluster 0	637820506
Core Cluster 0	638025847
[truncated: 17,125 more rows]
