# Supplementary material for: The extracellular contractile injection system is enriched in environmental microbes and associates with numerous toxins
Source: Nat Commun. 2021 Jun 18;12:3743. doi: 10.1038/s41467-021-23777-7 (PMC8213781; doi:10.1038/s41467-021-23777-7)
Supplement: Supplementary file 17 — Source Data [file 41467_2021_23777_MOESM17_ESM.xlsx]

## Sheet: EAT 1-2
	3 biological repeatst of
	EAT 1
	3 biological repeatst of
	EAT 2
	negative control
	positive control

## Sheet: EAT 3
	positive control
	negative control
	3 biological repeatst of
	EAT 3

## Sheet: EAT 4
	positive control
	negative control
	3 biological repeatst of
	EAT 4

## Sheet: EAT 5
	3 biological repeatst of
	EAT 5

## Sheet: EAT 7
	negative control
	positive control
	3 biological repeatst of
	phage tail (negative control)
	3 biological repeatst of
	EAT 7

## Sheet: EAT 6&8
	positive control
	negative control
	3 biological repeatst of
	CHR822
	3 biological repeatst of
	EAT 8
	3 biological repeatst of
	EAT 6

## Sheet: EAT 9
	positive control
	negative control
	3 biological repeatst of
	BUR052
	3 biological repeatst of
	POR915
	3 biological repeatst of
	EAT 9

## Sheet: EAT 10
positive control
negative control
3 biological repeatst
of EAT 10

## Sheet: EAT11-12
	positive control
	negative control
	3 biological repeatst
	EAT 12
	3 biological repeatst
	BAC187
	3 biological repeatst
	EAT 11
